# Supplementary material for: Comparison of anther transcriptomes in response to cold stress at the reproductive stage between susceptible and resistant Japonica rice varieties
Source: BMC Plant Biol. 2022 Oct 26;22:500. doi: 10.1186/s12870-022-03873-6 (PMC9597962; doi:10.1186/s12870-022-03873-6)
Supplement: Supplementary file 1 — Supplementary Material 1 [file 12870_2022_3873_MOESM1_ESM.xls]

## Sheet: Sheet1
Table S1 the twelve DEGs used in RT-PCR anaylysis
Gene sympol	11-0-2_FDR	11-0-2_log2FC	11-0-2_regulated	11-0-4_FDR	11-0-4_log2FC	11-0-4_regulated	25-0-2_FDR	25-0-2_log2FC	25-0-2_regulated	25-0-4_FDR	25-0-4_log2FC	25-0-4_regulated
OsABF1	0.59855	0.140369	normal	0.0372429	0.513737	normal	4.02201e-05	1.47116	up	0.0713912	1.31513	normal
OsSAPK4	5.11083e-10	1.45047	up	9.93681e-06	1.05237	up	0.934371	0.03519	normal	0.991169	-0.0115878	normal
OsSAPK6	0.01476	-0.659903	normal	0.0826118	0.438507	normal	1.30112e-13	2.17933	up	0.00628829	1.18091	up
OsJAZ11	6.35665e-05	-2.34522	down	0.0738818	-0.856972	normal	3.28512e-07	6.24972	up	0.000670158	3.03034	up
OsJAZ10	0.000126994	-5.21646	down	0.00244181	-3.75546	down	6.10964e-08	2.53134	up	0.00152117	1.93556	up
OsbZIP23	0.0129067	-0.626454	normal	0.220231	-0.322906	normal	2.51144e-07	1.54469	up	0.345578	1.11445	normal
OsDREB1A	6.85e-105	-9.82065	down	1.08e-85	-9.23253	down	0.0135866	1.90851	normal	0.00100038	2.83614	up
OsICE1	0.000842436	-4.60356	down	0.13474	-1.61876	normal	4.36e-103	8.77675	up	2.76e-10	5.46132	up
OsMYB2	6.03e-61	-5.3153	down	2.29e-21	-2.5062	down	7.03e-27	6.9859	up	7.97e-07	4.83129	up
OsMAP1	1.37e-12	-3.42001	down	1.34e-09	-2.7501	down	5.18e-10	1.90223	up	0.927385	0.0756125	normal
OsCATC	1.26e-40	-7.1741	down	4.82e-31	-5.9148	down	2.45e-12	2.02872	up	0.333994	0.911337	normal
RSUS1	4.47e-91	5.23197	up	8.36009e-16	4.41239	up	0.0017511	-1.42184	down	0.000993264	-1.97808	down
