# Supplementary material for: Comparison of anther transcriptomes in response to cold stress at the reproductive stage between susceptible and resistant Japonica rice varieties
Source: BMC Plant Biol. 2022 Oct 26;22:500. doi: 10.1186/s12870-022-03873-6 (PMC9597962; doi:10.1186/s12870-022-03873-6)
Supplement: Supplementary file 2 — Supplementary Material 2 [file 12870_2022_3873_MOESM2_ESM.xls]

## Sheet: Sheet1
Table S2 Primers of twelve DEGs for qRT-PCR validation
Gene ID	Forward Primer (5'-3')			Reverse Primer(5'-3')
OsABF1	CTTCTGTTTTATCGGCAGTAGC			CCTCCCTACACATATGATTGCT
OsSAPK4	GTTTGTGTGCAGCTATTGTGTA			CGCCAAACAGAAGCAAATTTAC
OsSAPK6	GATGTTGAGTTCAAGCTTTGCT			GAAAAGGATGCGACATCTCATC
OsJAZ11	TTTCGTCCTCGTTTCGTTTCTT			TGTAGCTCTAGCAAAATCAGCT
OsJAZ10	ACTCAAAACCACCAAAACTCAC			CATCGCCATATCAACAAACACT
OsbZIP23	TGAAGACCTGGTTACCTGTAAC			ATCGAGTGAATATCTCAGGCAG
OsDREB1A	TTTTCTCTCTTTTCTGGCTTCC			GTTTTGCAACTTGTTCCATCAC
OsICE1	CTGCTGCAGAAGATCAATGATC			GAACATGTGGATATTGACAGCC
OsMYB2	AAAGCACAACAACCAGAATCTC			GATCAAAATCCCTCCCTTTCGA
OsMAP1	CTAGTTCGGCACAAGTGGGT			TGTGCGTTCTGTGTTGCTTG
OsCATC	CTTCTCCTACTCCGACACGC			AAGCCGTCGTAGTGGTTGTT
RSUS1	TCAGCGTATCGAGGAGAAATAC			AATGCTCTCCTCTTTCAGAGTC
