# Supplementary material for: Comparison of anther transcriptomes in response to cold stress at the reproductive stage between susceptible and resistant Japonica rice varieties
Source: BMC Plant Biol. 2022 Oct 26;22:500. doi: 10.1186/s12870-022-03873-6 (PMC9597962; doi:10.1186/s12870-022-03873-6)
Supplement: Supplementary file 3 — Supplementary Material 3 [file 12870_2022_3873_MOESM3_ESM.xls]

## Sheet: 11_0_2_4DEGs
Table S3 the DEGs in LJ11 after two and four days of cold stress
Gene ID	11_0_2_FDR	11_0_2_log2FC	11_0_2_regulated	11_0_4_FDR	11_0_4_log2FC	11_0_4_regulated
Os01g0100600	1.29921e-09	-1.92226	down	0.000225607	-1.07434	down
Os01g0100650	0.000528345	-1.82764	down	0.133295	-0.700508	normal
Os01g0100900	1.56302e-08	-1.46605	down	0.00531916	-0.703954	normal
Os01g0101150	5.81624e-13	-2.33635	down	1.82377e-11	-2.13458	down
Os01g0101600	9.20555e-10	-1.53149	down	4.0338e-12	-1.76212	down
Os01g0102000	6.2629e-47	7.16018	up	2.5636e-29	6.16266	up
Os01g0102300	3.98148e-45	-4.309	down	9.53684e-33	-3.3479	down
Os01g0102400	3.61317e-13	#NAME?	down	5.7266e-14	#NAME?	down
Os01g0102850	0.00141816	-3.21399	down	0.0569381	-1.6043	normal
Os01g0102900	8.07768e-24	-4.98976	down	6.31918e-26	-5.37808	down
Os01g0103000	7.43519e-06	2.04372	up	0.00624984	1.28769	up
Os01g0103075	3.76846e-10	2.07514	up	0.0268222	0.862093	normal
Os01g0103800	7.29561e-07	1.25816	up	0.969309	-0.0190965	normal
Os01g0103900	0.00908758	1.54321	up	0.0645181	1.15374	normal
Os01g0104000	4.09874e-13	1.82407	up	1.16303e-06	1.25991	up
Os01g0104100	9.22666e-06	-1.11993	down	3.60823e-05	-1.03094	down
Os01g0104900	1.30943e-59	4.24504	up	1.73995e-22	2.82314	up
Os01g0105800	0.00609581	-1.44386	down	0.230527	-0.574266	normal
Os01g0105900	5.5108e-08	-1.3556	down	1.61802e-07	-1.32999	down
Os01g0106300	3.42096e-05	2.41902	up	5.82089e-14	2.85555	up
Os01g0106400	1.60298e-07	5.49488	up	1.99485e-21	4.27792	up
Os01g0106500	0.74406	0.123439	normal	0.000165398	1.04469	up
Os01g0106900	3.76155e-34	-3.36273	down	8.05082e-37	-3.65451	down
Os01g0107400	--	--	--	0.0072721	2.68722	up
Os01g0107700	0.0489205	1.1977	normal	0.0027103	1.71208	up
Os01g0107900	5.6132e-08	-1.35325	down	1.99088e-09	-1.50903	down
Os01g0108400	1.64396e-09	#NAME?	down	1.8084e-09	#NAME?	down
Os01g0108600	3.30845e-05	-1.11885	down	0.490388	0.185158	normal
Os01g0109300	0.000216558	-0.962769	normal	1.22465e-06	-1.2472	down
Os01g0109432	7.62958e-06	2.75275	up	--	--	--
Os01g0110100	1.37094e-15	-3.58244	down	0.0906945	0.516133	normal
Os01g0110200	0.385507	1.71284	normal	2.02943e-30	5.79819	up
Os01g0110400	2.16037e-09	1.48693	up	0.000438691	0.907362	normal
Os01g0110500	1.87697e-10	1.66527	up	0.29804	0.330947	normal
Os01g0110600	0.00785343	1.47113	up	0.0907463	0.941937	normal
Os01g0110700	4.98207e-10	3.11517	up	6.4825e-05	2.09291	up
Os01g0110800	2.44575e-151	8.13515	up	1.55545e-13	5.47684	up
Os01g0111100	8.74232e-15	-2.24627	down	1.31814e-11	-1.95236	down
Os01g0111800	2.06665e-05	2.67897	up	1.94772e-19	4.12392	up
Os01g0111900	4.87297e-27	3.02622	up	4.00886e-68	5.50256	up
Os01g0112000	--	--	--	2.84878e-15	6.68886	up
Os01g0112300	0.00146833	2.31312	up	0.0172833	1.39505	normal
Os01g0113350	7.49348e-09	#NAME?	down	9.23687e-09	#NAME?	down
Os01g0113400	0.000920958	1.6236	up	0.0011694	1.49757	up
Os01g0113800	0.13391	1.25596	normal	0.00125822	2.06046	up
Os01g0113950	4.83085e-11	#NAME?	down	5.94279e-11	#NAME?	down
Os01g0114300	2.2044e-06	-1.86125	down	8.07576e-08	-2.01842	down
Os01g0114800	0.00551763	1.6317	up	0.00259235	1.68253	up
Os01g0115600	3.13307e-05	#NAME?	down	0.000414282	-4.98325	down
Os01g0115725	3.7973e-10	#NAME?	down	7.89158e-07	-4.1654	down
Os01g0115750	3.99757e-20	#NAME?	down	5.70327e-21	-8.34851	down
Os01g0116400	5.66134e-11	#NAME?	down	5.23323e-10	-6.58374	down
Os01g0116600	1.97823e-05	1.00636	up	1.30272e-10	1.5084	up
Os01g0116650	2.34418e-19	#NAME?	down	2.28972e-18	-6.67119	down
Os01g0116900	1.17709e-13	-5.75043	down	4.60239e-18	-8.02893	down
Os01g0117025	3.85596e-11	-7.04755	down	3.08634e-05	-2.75081	down
Os01g0117100	0.000272281	-1.97701	down	0.0012331	-1.58276	down
Os01g0117200	0.00369058	#NAME?	down	0.00401186	#NAME?	down
Os01g0117650	0.000121186	-2.33771	down	0.119734	-0.819641	normal
Os01g0117900	0.569424	-0.524306	normal	0.000311845	-2.19247	down
Os01g0118000	1.14612e-14	1.81907	up	7.95913e-10	1.44899	up
Os01g0118300	8.39359e-32	6.53057	up	4.00154e-17	5.1652	up
Os01g0118600	2.21127e-14	4.57451	up	2.92104e-17	3.94704	up
Os01g0118700	8.04871e-07	-1.61697	down	0.209093	-0.387097	normal
Os01g0119000	0.0280368	3.25577	normal	9.48333e-15	4.10877	up
Os01g0119100	1.27025e-100	5.59196	up	5.67047e-101	5.74867	up
Os01g0119500	0.257854	-0.301099	normal	8.63517e-07	-1.28765	down
Os01g0120300	2.55833e-10	-1.59369	down	4.33214e-05	-1.05071	down
Os01g0120500	1.11429e-09	-2.04477	down	4.32263e-16	-3.1499	down
Os01g0121100	1.20168e-07	1.23651	up	1.14445e-05	1.03846	up
Os01g0121200	5.55919e-05	4.53864	up	9.73867e-10	2.88644	up
Os01g0121300	0.367733	0.347023	normal	0.00114696	1.02402	up
Os01g0121500	0.000579917	-2.00199	down	6.87343e-09	-3.0678	down
Os01g0121600	6.47396e-08	-1.34467	down	3.27311e-07	-1.28563	down
Os01g0121950	2.83684e-05	2.44987	up	1.4317e-06	3.05851	up
Os01g0122000	4.46411e-10	2.44498	up	6.82393e-15	2.7314	up
Os01g0122200	1.52591e-13	5.86532	up	1.30035e-18	6.77424	up
Os01g0122367	6.87468e-27	7.23038	up	5.06034e-44	7.94844	up
Os01g0123700	3.05917e-14	#NAME?	down	2.65389e-15	#NAME?	down
Os01g0123900	1.12677e-23	-9.95577	down	6.7985e-23	-9.65406	down
Os01g0124000	1.70343e-26	-10.6731	down	9.17804e-26	-10.2622	down
Os01g0124100	0.000212204	2.65919	up	0.000176594	1.70612	up
Os01g0124200	4.23719e-12	2.23649	up	0.00310269	1.32796	up
Os01g0124700	0.0881998	-1.05902	normal	0.00212833	2.32949	up
Os01g0125550	0.000304534	-2.70275	down	0.0611327	-1.16843	normal
Os01g0125600	1.85236e-112	6.13807	up	5.78228e-65	4.7096	up
Os01g0125700	4.79066e-07	1.59967	up	1.05486e-05	1.38704	up
Os01g0126200	8.41648e-19	-3.68608	down	4.18947e-18	-3.66736	down
Os01g0126401	0.0041026	2.48627	up	0.143836	2.05649	normal
Os01g0127300	1.71461e-10	-1.6757	down	5.03668e-14	-1.96799	down
Os01g0127500	9.37281e-19	9.37035	up	--	--	--
Os01g0127700	2.0623e-16	-3.38773	down	0.000136418	-1.17815	down
Os01g0127900	0.00733928	-1.39373	down	0.167725	1.08026	normal
Os01g0128000	--	--	--	4.60233e-08	8.52442	up
Os01g0128200	0.007821	-1.17571	down	0.430858	0.369718	normal
Os01g0128800	1.27198e-05	-1.08363	down	4.96942e-06	-1.14949	down
Os01g0129200	1.45561e-17	8.08749	up	1.73528e-15	7.52748	up
Os01g0129500	2.54149e-15	3.85914	up	2.23112e-22	4.199	up
Os01g0129550	3.64441e-09	3.66283	up	8.91643e-14	4.22587	up
Os01g0130000	4.10158e-10	-2.05368	down	0.0232513	-0.67174	normal
Os01g0130100	1.69648e-05	-1.97414	down	0.151369	-0.576392	normal
Os01g0130400	4.01541e-27	3.46474	up	0.0813052	0.788494	normal
Os01g0130500	0.000583341	3.79793	up	0.375902	1.23581	normal
Os01g0130900	0.0124801	-0.782096	normal	5.86212e-05	-1.238	down
Os01g0131300	4.86148e-12	-2.09509	down	1.95668e-07	-1.46712	down
Os01g0131450	1.84256e-09	1.47076	up	0.00569956	0.704709	normal
Os01g0131600	7.17003e-05	1.06965	up	0.000754572	0.96982	normal
Os01g0132200	0.000195174	5.1308	up	--	--	--
Os01g0132400	4.40898e-19	6.37172	up	2.89555e-06	3.35715	up
Os01g0132500	1.29687e-09	-2.33995	down	0.00158932	-1.06177	down
Os01g0132766	1.58298e-34	-3.4056	down	4.93764e-26	-2.8015	down
Os01g0133100	3.27433e-25	5.32966	up	9.68376e-07	3.88215	up
Os01g0133200	2.32698e-25	Inf	up	5.14824e-13	Inf	up
Os01g0133400	1.681e-12	1.70128	up	0.00143835	0.8147	normal
Os01g0133832	0.0049015	4.81317	up	--	--	--
Os01g0133900	8.30082e-24	7.57915	up	1.89144e-05	6.58341	up
Os01g0134500	1.37582e-24	3.01043	up	1.07252e-09	2.00373	up
Os01g0134700	0.0224404	-1.43821	normal	0.00518949	-1.4758	down
Os01g0134850	9.17352e-16	Inf	up	--	--	--
Os01g0134900	0.00364536	1.65861	up	1.33483e-07	3.26207	up
Os01g0135600	8.51817e-09	-3.30481	down	0.00865327	-1.20585	down
Os01g0135700	6.21762e-47	-4.64009	down	3.25353e-54	-5.54515	down
Os01g0135900	0.876187	0.0869084	normal	2.18657e-12	1.63567	up
Os01g0136050	--	--	--	2.10919e-08	4.74547	up
Os01g0136100	--	--	--	8.34267e-08	4.09953	up
Os01g0136200	0.0011142	2.87585	up	4.28721e-65	5.55727	up
Os01g0136300	0.000374084	-5.41671	down	0.211699	0.938009	normal
Os01g0136400	7.36954e-44	-4.0685	down	2.06899e-27	-2.91542	down
Os01g0136600	0.00479334	1.19564	up	0.00135734	1.25062	up
Os01g0136850	1.25793e-11	-3.84761	down	3.37221e-05	-1.87026	down
Os01g0138500	5.52696e-09	-3.0465	down	0.630871	-0.214299	normal
Os01g0138800	0.00619407	-1.72523	down	0.00685583	-1.59245	down
Os01g0138900	1.25276e-51	-4.36479	down	9.9966e-33	-3.23984	down
Os01g0139000	1.99599e-05	2.42331	up	0.0285205	2.0521	normal
Os01g0139200	0.00064442	-0.871964	normal	1.95536e-08	-1.47809	down
Os01g0139700	5.60906e-05	-2.6686	down	0.00011538	-2.51797	down
Os01g0140100	1.54423e-14	6.70451	up	1.19988e-14	4.46554	up
Os01g0140400	4.78217e-64	4.79576	up	5.3306e-25	3.3884	up
Os01g0141100	6.51571e-08	-1.3695	down	5.00737e-07	-1.28112	down
Os01g0141150	0.0359217	-1.0858	normal	9.13353e-05	-1.96657	down
Os01g0141600	1.00402e-27	-3.45073	down	6.94893e-14	-2.09439	down
Os01g0142100	6.66038e-60	-4.84926	down	2.58088e-41	-3.77868	down
Os01g0142200	0.000992374	-1.7088	down	0.0198263	-1.0843	normal
Os01g0142300	0.127701	0.52018	normal	0.00123341	-1.65026	down
Os01g0142500	4.53087e-06	1.19311	up	1.47206e-07	1.31536	up
Os01g0143100	2.04443e-06	-1.95685	down	0.000977557	-1.21535	down
Os01g0143800	1.9404e-15	-2.02947	down	9.9912e-07	-1.22232	down
Os01g0144000	8.47186e-26	2.56595	up	2.72567e-16	2.02256	up
Os01g0144100	2.32043e-36	-6.32762	down	3.35019e-28	-4.52821	down
Os01g0144800	1.16733e-06	-3.80407	down	2.14895e-06	-3.57429	down
Os01g0147300	1.37196e-09	2.95714	up	0.000227112	1.89789	up
Os01g0147700	2.39586e-06	1.15899	up	0.152303	0.384936	normal
Os01g0147800	3.07589e-15	4.6418	up	0.00414136	2.27982	up
Os01g0147850	1.42834e-09	6.47422	up	--	--	--
Os01g0149200	2.17145e-47	-4.26987	down	2.14312e-22	-2.78152	down
Os01g0149900	2.02651e-13	-3.89825	down	1.00265e-06	-2.10317	down
Os01g0151100	8.05479e-05	-1.00368	down	2.13893e-05	-1.06824	down
Os01g0151200	6.62532e-30	-3.4694	down	1.54303e-22	-2.893	down
Os01g0151400	2.26404e-12	-3.10742	down	0.00223633	-1.06298	down
Os01g0152300	1.87773e-08	1.39489	up	0.0495474	0.531509	normal
Os01g0152600	0.000236385	1.56411	up	0.00109145	1.33888	up
Os01g0152700	0.0513605	0.963731	normal	0.00188419	1.33649	up
Os01g0152850	0.0244824	-1.2671	normal	0.000893344	-1.77832	down
Os01g0152950	0.00172818	1.48415	up	0.28619	0.552084	normal
Os01g0153050	3.00188e-05	-2.75434	down	0.000193672	-2.22836	down
Os01g0153100	0.0308799	0.528836	normal	4.352e-06	-1.1631	down
Os01g0153300	0.413051	-0.216949	normal	2.08998e-14	-1.94568	down
Os01g0153400	3.36331e-12	-1.80951	down	3.39273e-07	-1.27984	down
Os01g0153550	--	--	--	4.70168e-06	5.23093	up
Os01g0153625	--	--	--	6.78269e-08	Inf	up
Os01g0154300	4.77059e-15	Inf	up	3.55051e-18	Inf	up
Os01g0154500	--	--	--	1.05499e-06	3.07429	up
Os01g0154600	0.0003068	2.25624	up	--	--	--
Os01g0155400	1.77085e-09	-1.63107	down	1.13341e-07	-1.38806	down
Os01g0155500	1.21845e-121	-9.34526	down	1.23901e-94	-7.24296	down
Os01g0156300	1.07009e-17	4.82604	up	1.1437e-07	3.20742	up
Os01g0157200	1.12356e-41	10.2074	up	--	--	--
Os01g0157400	5.81753e-13	5.63839	up	--	--	--
Os01g0157600	3.70851e-20	5.98953	up	--	--	--
Os01g0158100	2.73416e-08	-1.99326	down	1.9657e-12	-2.51092	down
Os01g0158200	0.707889	-0.122207	normal	0.000509609	-1.02363	down
Os01g0158400	2.0967e-10	-5.36162	down	2.56847e-06	-3.00492	down
Os01g0158900	5.64517e-08	1.27812	up	0.0326811	0.530872	normal
Os01g0159000	2.55969e-48	8.30323	up	9.99348e-24	6.72549	up
Os01g0159200	--	--	--	5.38481e-87	7.00316	up
Os01g0159250	--	--	--	4.74756e-24	7.01794	up
Os01g0159300	5.08679e-09	-1.46695	down	1.94111e-14	-1.94837	down
Os01g0159800	8.0579e-42	5.41931	up	4.16677e-18	4.67068	up
Os01g0160100	0.0266644	0.990551	normal	3.434e-09	2.05059	up
Os01g0160150	0.00418546	1.46723	up	0.000557365	1.60846	up
Os01g0161300	4.17113e-10	#NAME?	down	8.95141e-10	#NAME?	down
Os01g0162500	--	--	--	2.28478e-05	2.65404	up
Os01g0164500	0.000721498	0.903268	normal	7.13236e-05	1.01852	up
Os01g0164600	2.06509e-22	-2.98689	down	2.15591e-24	-3.30293	down
Os01g0165100	0.014336	1.33312	normal	1.43364e-05	2.4768	up
Os01g0165200	2.24946e-13	2.83091	up	4.44326e-05	1.74849	up
Os01g0165800	6.68518e-05	-1.04759	down	8.00883e-08	-1.39601	down
Os01g0166100	5.20478e-08	-1.4691	down	0.0340356	-0.553773	normal
Os01g0166300	0.0982826	0.824547	normal	0.00125533	1.3605	up
Os01g0166500	5.44779e-107	6.57288	up	2.51936e-18	4.86585	up
Os01g0166700	1.80871e-21	-3.01391	down	8.16531e-10	-1.72672	down
Os01g0166800	1.05578e-07	-1.96699	down	0.000177428	-1.2582	down
Os01g0167100	2.11023e-08	-3.6702	down	1.37789e-12	-4.87466	down
Os01g0167400	4.23471e-06	-2.35669	down	1.17056e-06	-2.29885	down
Os01g0167500	1.15658e-29	2.66065	up	1.25908e-22	2.28647	up
Os01g0167600	2.43144e-05	2.548	up	8.2645e-09	3.42258	up
Os01g0167750	0.0391846	-1.35147	normal	0.00790277	-1.69025	down
Os01g0167800	0.00365803	1.19742	up	0.279282	0.482135	normal
Os01g0167900	2.36547e-12	3.37206	up	0.00176177	2.59272	up
Os01g0168100	0.0395104	-0.710913	normal	8.04387e-06	-1.91578	down
Os01g0168200	3.26519e-13	-4.26322	down	9.96937e-06	-1.99892	down
Os01g0168600	0.985697	-0.0162887	normal	3.37299e-06	1.39026	up
Os01g0168800	1.52573e-05	2.44335	up	3.67159e-22	4.89665	up
Os01g0168850	9.46672e-06	2.7123	up	1.5896e-09	4.18235	up
Os01g0169400	8.78049e-23	6.0216	up	1.72429e-15	5.76967	up
Os01g0169900	8.07363e-12	1.59022	up	3.44124e-11	1.54772	up
Os01g0170000	0.00107932	-3.90253	down	0.0132577	-2.65239	normal
Os01g0170051	2.48383e-08	-3.71425	down	4.76834e-09	-3.97487	down
Os01g0170300	2.86403e-14	4.84765	up	4.32358e-18	3.73401	up
Os01g0170500	4.16734e-13	5.96756	up	6.96547e-35	5.09629	up
Os01g0170600	1.00959e-06	-1.44588	down	1.09974e-05	-1.2471	down
Os01g0170900	9.93315e-08	3.37877	up	3.17392e-09	3.85033	up
Os01g0171000	4.68678e-09	1.48989	up	2.00053e-08	1.4037	up
Os01g0171100	3.68611e-19	6.72821	up	--	--	--
Os01g0171800	2.7664e-06	-1.34414	down	5.45463e-12	-1.99621	down
Os01g0172100	5.73992e-24	-3.10893	down	4.03617e-13	-2.01617	down
Os01g0172200	4.27267e-27	2.58866	up	3.40424e-17	2.0365	up
Os01g0172400	2.35638e-06	-1.31896	down	7.17922e-13	-2.15822	down
Os01g0172600	6.12297e-21	-7.68926	down	1.04588e-14	-4.48027	down
Os01g0172701	7.50907e-22	-3.83928	down	1.20261e-22	-4.07115	down
Os01g0172800	6.52127e-09	-1.70307	down	0.0234182	-0.623419	normal
Os01g0174000	0.000206509	1.15987	up	0.000748738	1.03328	up
Os01g0174100	0.000365631	1.00575	up	0.141319	0.448279	normal
Os01g0174500	0.00673451	1.30688	up	0.00569467	1.24568	up
Os01g0174700	4.36894e-10	2.15318	up	8.86766e-05	1.44203	up
Os01g0175100	6.12121e-14	-1.91127	down	7.51441e-16	-2.11166	down
Os01g0175400	1.52013e-19	4.52215	up	1.01984e-29	4.79983	up
Os01g0175500	0.00333526	1.49581	up	0.0175914	1.17554	normal
Os01g0175600	0.124049	0.927756	normal	0.00771754	3.43582	up
Os01g0176050	0.0052131	-2.1619	down	0.0985786	-1.08344	normal
Os01g0176400	0.300002	-0.394791	normal	3.69907e-07	-2.04049	down
Os01g0176500	4.76264e-13	Inf	up	--	--	--
Os01g0177100	6.65803e-44	6.28264	up	9.87913e-25	5.09062	up
Os01g0177400	9.15329e-23	6.1207	up	9.671e-23	5.8845	up
Os01g0177500	1.83602e-30	7.74449	up	2.15708e-24	7.29967	up
Os01g0177900	1.79324e-122	6.50728	up	8.27057e-37	5.154	up
Os01g0178000	0.00829133	-0.671294	normal	1.86042e-06	-1.19686	down
Os01g0178100	1.41491e-05	-1.39475	down	1.73919e-05	-1.38673	down
Os01g0178200	2.74943e-06	-1.96382	down	0.0018463	-1.1605	down
Os01g0178300	6.73511e-07	-4.12262	down	4.59403e-05	-3.08366	down
Os01g0178500	0.0237506	0.630505	normal	3.14322e-09	1.52218	up
Os01g0179000	0.0878083	2.60182	normal	1.1941e-11	3.40188	up
Os01g0179500	1.55872e-06	1.13423	up	0.0156268	0.592267	normal
Os01g0179600	0.0513262	-1.29189	normal	0.00580181	-2.06103	down
Os01g0179700	4.64124e-07	1.26844	up	0.00100171	0.847542	normal
Os01g0179800	7.34244e-09	-4.57388	down	4.5922e-05	-2.81512	down
Os01g0180050	0.000409981	3.6619	up	3.7974e-20	4.82496	up
Os01g0180400	0.000469968	1.30715	up	4.58141e-05	1.40733	up
Os01g0180850	0.594186	-0.168863	normal	1.77621e-05	-1.63911	down
Os01g0181000	1.2486e-05	1.1822	up	0.000793151	0.916289	normal
Os01g0182100	0.000885891	1.55791	up	0.00122866	1.42772	up
Os01g0182300	2.2463e-20	5.50546	up	8.09053e-13	4.4256	up
Os01g0182600	2.85422e-07	-1.6474	down	7.1896e-05	-1.38395	down
Os01g0182700	9.83558e-13	3.93993	up	2.02559e-17	4.22582	up
Os01g0183300	8.19949e-16	-6.61908	down	1.6451e-06	-2.51735	down
Os01g0183500	--	--	--	6.9726e-07	6.66433	up
Os01g0184500	1.98354e-07	-1.30422	down	5.7257e-07	-1.28241	down
Os01g0184800	0.000256976	1.09679	up	0.655823	0.162314	normal
Os01g0185100	--	--	--	0.000215727	2.28546	up
Os01g0185250	0.49589	0.448918	normal	0.00455799	1.62098	up
Os01g0185300	0.287387	0.284989	normal	4.08133e-07	1.35873	up
Os01g0185400	0.177228	0.352489	normal	2.12046e-06	1.11816	up
Os01g0186000	2.09129e-05	2.59443	up	5.55173e-16	4.51396	up
Os01g0186900	3.32211e-07	-7.07541	down	0.000952262	-3.41529	down
Os01g0186950	7.05939e-09	-5.29029	down	9.51094e-06	-3.57875	down
Os01g0187000	0.0833187	1.0354	normal	0.00039446	1.83883	up
Os01g0187300	--	--	--	0.0014559	1.94235	up
Os01g0187900	4.9571e-07	-1.41245	down	0.984857	-0.00970197	normal
Os01g0188100	1.42609e-15	2.30453	up	1.13049e-12	1.84888	up
Os01g0188200	0.000243896	-0.997724	normal	1.14008e-05	-1.1728	down
Os01g0188400	0.467991	-0.207318	normal	5.80968e-07	-1.35909	down
Os01g0188900	3.19018e-05	1.01587	up	1.67258e-11	1.57115	up
Os01g0189700	0.000708762	1.15897	up	1.99669e-06	1.47096	up
Os01g0190000	1.38481e-10	-1.611	down	0.00130264	-0.80816	normal
Os01g0190300	1.2764e-13	-1.92553	down	3.9127e-08	-1.37911	down
Os01g0190400	0.982391	0.00749425	normal	0.00898101	1.10854	up
Os01g0190500	--	--	--	1.59034e-12	6.56269	up
Os01g0191200	2.64684e-38	-3.80045	down	1.95595e-18	-2.54287	down
Os01g0191300	0.452187	-0.293457	normal	0.000270204	1.39813	up
Os01g0191700	7.52507e-22	-2.50571	down	6.44007e-17	-2.19613	down
Os01g0191800	1.04903e-11	4.70759	up	--	--	--
Os01g0191900	1.28025e-14	-3.22042	down	0.23942	-0.398686	normal
Os01g0192000	4.18193e-16	1.91672	up	5.06105e-28	2.58328	up
Os01g0192101	1.47202e-22	2.30713	up	4.30319e-07	1.19346	up
Os01g0192300	6.23503e-10	-2.4753	down	4.85649e-06	-1.36551	down
Os01g0192401	0.0176655	1.43201	normal	2.56389e-05	2.36571	up
Os01g0192500	0.0420763	1.57499	normal	1.40376e-05	2.31733	up
Os01g0192600	1.49241e-08	1.97804	up	4.15446e-20	2.71885	up
Os01g0193400	1.86579e-05	-3.10053	down	0.135864	-0.927162	normal
Os01g0193500	1.978e-06	-2.5415	down	0.00442073	-1.2962	down
Os01g0193600	1.13954e-06	-2.21711	down	0.00698504	-1.06212	down
Os01g0193700	6.35396e-07	-2.22429	down	7.0016e-06	-1.81664	down
Os01g0194000	2.52457e-38	-3.85309	down	1.94345e-16	-2.41015	down
Os01g0194600	0.000776748	-1.93504	down	0.0239481	-1.18129	normal
Os01g0195000	2.17199e-12	1.85521	up	1.05585e-08	1.70192	up
Os01g0195200	2.44541e-101	5.79752	up	6.82117e-51	4.3205	up
Os01g0195400	8.46908e-06	4.52822	up	1.21651e-86	7.79781	up
Os01g0196300	--	--	--	0.00351603	3.65465	up
Os01g0197900	2.78493e-11	3.22547	up	5.47531e-12	2.77522	up
Os01g0198000	6.80616e-28	3.11429	up	8.87108e-11	1.82726	up
Os01g0198500	5.10842e-43	8.39984	up	6.7748e-22	8.60443	up
Os01g0198702	--	--	--	5.73267e-05	2.4724	up
Os01g0198900	1.25861e-41	-4.3427	down	1.88422e-22	-2.73193	down
Os01g0199400	1.51508e-10	-1.84448	down	0.215104	-0.342572	normal
Os01g0199700	4.12935e-07	-3.98142	down	1.07483e-11	#NAME?	down
Os01g0199900	1.0896e-05	-1.14066	down	3.08405e-07	-1.30943	down
Os01g0200300	6.18207e-06	-3.81681	down	0.139489	0.98193	normal
Os01g0200350	1.00408e-05	-3.29808	down	0.24025	0.816276	normal
Os01g0200600	1.1112e-06	2.96755	up	--	--	--
Os01g0200700	8.57157e-60	-8.61824	down	2.98589e-22	-4.67524	down
Os01g0201100	2.90043e-44	-5.34602	down	2.63888e-05	-1.15687	down
Os01g0201200	0.0419799	-0.614002	normal	2.35506e-05	-1.26082	down
Os01g0201600	5.06015e-178	9.37691	up	2.70801e-12	6.9451	up
Os01g0201700	7.04474e-73	5.96014	up	4.98982e-89	6.23641	up
Os01g0202500	1.55021e-22	-2.82301	down	2.3783e-19	-2.60545	down
Os01g0202800	0.00515611	-1.68684	down	0.413254	-0.457564	normal
Os01g0203400	2.76954e-08	-3.75275	down	0.00715617	-1.36229	down
Os01g0205200	9.1804e-07	-3.25058	down	0.585675	-0.306689	normal
Os01g0205300	0.172316	-0.974184	normal	0.00387588	-2.47287	down
Os01g0205700	5.21176e-15	1.82527	up	1.54781e-05	1.02968	up
Os01g0205900	1.51472e-66	10.0852	up	3.99661e-14	6.42535	up
Os01g0206200	7.61696e-07	1.40737	up	0.000924146	0.97499	normal
Os01g0206600	0.0260953	1.00751	normal	0.00771414	1.10068	up
Os01g0206800	0.00120693	1.84829	up	0.0144127	1.38778	normal
Os01g0207001	0.000107653	2.2042	up	0.00245492	1.70719	up
Os01g0207200	0.0011346	1.89461	up	2.13561e-09	2.86358	up
Os01g0207400	0.000726698	1.2576	up	0.263698	0.582328	normal
Os01g0207600	4.56275e-05	3.58251	up	0.000404584	2.16241	up
Os01g0207900	--	--	--	1.00728e-08	3.83485	up
Os01g0208400	0.00701855	4.26664	up	0.000110823	3.06317	up
Os01g0208600	1.19055e-13	1.72528	up	5.69797e-07	1.17316	up
Os01g0208700	3.77049e-49	-4.2543	down	5.18696e-34	-3.4561	down
Os01g0208800	3.7742e-45	-4.02757	down	3.97644e-29	-3.0696	down
Os01g0209500	1.40538e-07	2.59371	up	5.19934e-05	1.99217	up
Os01g0209566	2.24114e-06	2.59117	up	7.32539e-05	2.12898	up
Os01g0209700	1.74711e-09	-5.92511	down	3.13441e-06	-4.09611	down
Os01g0209750	8.71692e-12	-5.84074	down	5.01097e-08	-4.18511	down
Os01g0209800	1.55888e-11	-3.86784	down	1.02668e-11	-3.92613	down
Os01g0209901	1.36854e-07	-4.48885	down	2.54651e-08	-4.93679	down
Os01g0210300	2.27065e-18	8.24635	up	--	--	--
Os01g0210400	--	--	--	4.78075e-06	2.84925	up
Os01g0210550	0.0270943	-0.66432	normal	1.87368e-05	-1.2716	down
Os01g0210600	1.44711e-06	-1.1996	down	1.9668e-14	-1.96838	down
Os01g0210700	1.40413e-09	-3.76991	down	5.71853e-07	-2.63181	down
Os01g0210750	0.00363994	-1.27116	down	0.000221488	-1.52974	down
Os01g0210800	3.28203e-11	2.86326	up	4.34488e-08	2.36259	up
Os01g0211600	4.58463e-05	-2.3825	down	0.000633455	-1.78193	down
Os01g0211800	9.1494e-17	3.85419	up	--	--	--
Os01g0212000	3.33972e-22	8.80325	up	1.59034e-12	6.56322	up
Os01g0212100	6.38263e-07	-1.28116	down	4.78791e-05	-1.02322	down
Os01g0212400	0.590681	-0.219501	normal	9.17174e-06	-1.11873	down
Os01g0212500	1.49771e-40	6.04549	up	1.44488e-33	5.69797	up
Os01g0212700	0.00578721	1.51447	up	7.19554e-10	2.70097	up
Os01g0213400	1.67962e-42	-6.881	down	5.75698e-39	-5.71386	down
Os01g0213800	1.36708e-10	3.96874	up	1.22674e-07	3.23738	up
Os01g0214001	8.11117e-78	5.05745	up	3.63713e-45	4.03615	up
Os01g0214200	2.96198e-07	-1.92656	down	3.82601e-07	-1.79588	down
Os01g0214400	2.54324e-25	-2.84385	down	5.07438e-09	-1.46891	down
Os01g0214600	0.398834	1.30391	normal	6.37616e-82	4.89529	up
Os01g0214800	6.5441e-47	-4.72752	down	0.161093	-0.368694	normal
Os01g0215100	6.37275e-14	-5.78243	down	0.0102906	-1.26503	normal
Os01g0215500	--	--	--	2.38322e-35	7.80826	up
Os01g0215700	7.18192e-93	9.76257	up	2.24263e-21	8.44127	up
Os01g0215725	1.89121e-58	8.92698	up	4.68192e-23	6.92711	up
Os01g0216300	--	--	--	3.22552e-13	Inf	up
Os01g0216400	--	--	--	1.29495e-19	8.25567	up
Os01g0218100	0.000845536	-3.42411	down	0.154429	0.668829	normal
Os01g0218200	1.53421e-07	3.32993	up	--	--	--
Os01g0218350	1.31262e-10	3.08265	up	0.0942921	0.967712	normal
Os01g0218500	2.10911e-28	2.638	up	2.61082e-20	2.19946	up
Os01g0218700	1.34137e-07	-1.31737	down	2.18101e-08	-1.42758	down
Os01g0219100	0.00288568	1.2383	up	0.194114	0.573979	normal
Os01g0219300	--	--	--	5.27984e-05	2.39965	up
Os01g0219500	3.81237e-22	9.59227	up	--	--	--
Os01g0219600	1.4109e-15	Inf	up	--	--	--
Os01g0220100	--	--	--	3.11246e-21	7.25525	up
Os01g0220150	--	--	--	3.19876e-15	Inf	up
Os01g0220200	1.90177e-11	-1.68769	down	2.03671e-09	-1.51855	down
Os01g0220400	7.1513e-13	-3.79933	down	0.0303371	-0.780377	normal
Os01g0220700	8.09139e-32	#NAME?	down	1.7618e-33	#NAME?	down
Os01g0221300	0.000517707	1.26964	up	0.153645	0.567238	normal
Os01g0221500	0.42821	-0.282102	normal	9.68778e-05	-1.384	down
Os01g0221600	1.62843e-55	-4.67032	down	5.25052e-35	-3.37444	down
Os01g0221900	2.78869e-16	-2.84192	down	0.00369345	-0.854278	normal
Os01g0222001	3.02582e-13	5.75098	up	1.93967e-10	4.88118	up
Os01g0222600	0.000111491	-1.90515	down	0.000253117	-1.76001	down
Os01g0223000	0.000350179	1.52605	up	2.12152e-05	1.65185	up
Os01g0223200	6.00042e-18	-2.82858	down	0.000209937	-1.04808	down
Os01g0223500	0.0254917	-0.562179	normal	9.22512e-12	-1.72345	down
Os01g0223900	1.6089e-25	6.73544	up	2.17163e-17	5.71465	up
Os01g0224000	1.02195e-05	2.70852	up	1.60043e-06	2.88767	up
Os01g0224100	0.00769015	-1.20365	down	0.000163595	-1.91924	down
Os01g0225000	5.97624e-05	1.86377	up	2.39261e-05	1.82324	up
Os01g0225550	0.105661	0.911848	normal	5.52203e-10	2.39209	up
Os01g0226200	1.1896e-11	5.49876	up	1.07435e-27	5.35315	up
Os01g0226300	7.73286e-37	3.38671	up	2.61541e-24	2.80249	up
Os01g0226400	9.00109e-37	Inf	up	1.80857e-22	Inf	up
Os01g0226450	3.8568e-35	9.86707	up	5.75009e-18	8.33911	up
Os01g0226500	0.166017	0.385175	normal	1.92607e-06	1.15844	up
Os01g0226700	2.04296e-22	8.36413	up	1.29915e-27	7.30478	up
Os01g0227100	2.00726e-14	-1.95287	down	7.75328e-12	-1.77607	down
Os01g0227350	4.00274e-37	-6.12881	down	6.07069e-29	-4.46735	down
Os01g0227400	1.0091e-48	-8.65266	down	1.34286e-23	-3.64469	down
Os01g0227500	6.82965e-94	-11.6295	down	3.20676e-56	-5.07138	down
Os01g0227700	5.91427e-10	#NAME?	down	1.21653e-06	-4.54137	down
Os01g0227800	2.55198e-49	-6.10064	down	3.18735e-24	-3.23096	down
Os01g0228400	1.87908e-05	1.2073	up	0.00155113	1.28219	up
Os01g0228450	1.37336e-05	1.03311	up	0.00468198	0.981294	normal
Os01g0228500	5.14625e-09	3.69506	up	6.32458e-08	3.82396	up
Os01g0228600	3.08757e-14	-2.7323	down	6.42104e-10	-2.1112	down
Os01g0228800	5.79858e-08	1.67459	up	1.53527e-06	1.46924	up
Os01g0228901	0.0012824	1.84459	up	0.301464	0.64863	normal
Os01g0229300	3.5633e-05	1.64283	up	0.0140479	1.01688	normal
Os01g0229400	5.72425e-06	1.36538	up	0.14675	0.496692	normal
Os01g0229500	7.90836e-37	-4.17768	down	6.60469e-10	-1.58904	down
Os01g0230200	0.000116867	-1.58474	down	0.0238782	-0.839914	normal
Os01g0230800	0.0952334	1.02166	normal	3.93601e-11	3.12053	up
Os01g0231800	0.00167533	1.19572	up	8.99348e-09	1.84484	up
Os01g0231950	0.856106	0.069521	normal	0.000276793	1.51797	up
Os01g0232000	2.12858e-07	1.44028	up	1.08205e-58	3.9701	up
Os01g0232200	2.24308e-80	11.3989	up	0.00436825	7.3577	up
Os01g0232500	3.30294e-07	1.27159	up	0.00157417	0.809957	normal
Os01g0232550	0.0045054	0.954008	normal	2.01888e-06	1.41138	up
Os01g0232700	6.7457e-11	-1.74516	down	1.88133e-08	-1.45126	down
Os01g0233500	0.00109309	1.80333	up	0.0605828	1.0642	normal
Os01g0233900	1.74074e-11	2.72171	up	2.30616e-28	3.62272	up
Os01g0234100	0.000146471	-1.80893	down	0.0291125	-0.918869	normal
Os01g0234700	0.975085	-0.0435897	normal	7.07898e-05	1.72025	up
Os01g0234800	0.00518158	0.914724	normal	0.00043038	1.07337	up
Os01g0235100	0.00373744	-1.47049	down	3.93237e-05	-2.39236	down
Os01g0235300	0.0365581	0.916572	normal	1.67406e-05	1.56344	up
Os01g0235400	4.66334e-05	1.04928	up	0.0025421	0.785141	normal
Os01g0235900	2.78329e-120	-11.6349	down	9.3242e-64	-5.12627	down
Os01g0236300	1.87701e-62	4.09512	up	1.98479e-46	3.43864	up
Os01g0236400	4.54836e-23	7.39096	up	4.05925e-12	5.13311	up
Os01g0236700	8.41516e-20	-2.3543	down	7.53374e-24	-2.67658	down
Os01g0237100	9.65763e-86	-6.42831	down	1.89249e-68	-5.43027	down
Os01g0238287	0.000589724	1.3304	up	0.0049085	1.06925	up
Os01g0238500	1.70736e-55	-7.18903	down	1.05786e-37	-5.31124	down
Os01g0238850	9.26275e-05	-1.08852	down	0.000240241	-0.992995	normal
Os01g0239000	3.51682e-12	-1.84489	down	3.88016e-16	-2.2806	down
Os01g0239100	4.47048e-05	-1.27428	down	0.00136068	-0.952002	normal
Os01g0239200	8.85642e-28	-3.36233	down	1.30846e-18	-2.81894	down
Os01g0240700	1.68955e-15	Inf	up	--	--	--
Os01g0240725	1.37516e-12	Inf	up	--	--	--
Os01g0241000	3.09326e-07	-1.71304	down	2.39376e-05	-1.32519	down
Os01g0243200	0.000189505	1.09108	up	0.00359403	0.85583	normal
Os01g0243300	0.137881	-0.999316	normal	0.00217423	-2.65925	down
Os01g0243600	2.55169e-09	3.7313	up	3.90691e-09	4.13359	up
Os01g0243700	5.874e-17	6.19565	up	2.0645e-11	4.93915	up
Os01g0243800	1.04727e-15	Inf	up	3.45941e-19	Inf	up
Os01g0244400	3.67446e-12	Inf	up	--	--	--
Os01g0245532	1.12022e-15	Inf	up	--	--	--
Os01g0245700	1.20723e-15	7.57441	up	--	--	--
Os01g0246500	5.46691e-14	2.71133	up	0.00085517	1.40188	up
Os01g0246700	1.62671e-68	-5.42405	down	1.07581e-20	-2.57924	down
Os01g0247900	3.41275e-12	7.09937	up	--	--	--
Os01g0248500	0.00789015	-2.16265	down	0.0101309	-2.14086	normal
Os01g0249200	0.0898706	2.70008	normal	2.33152e-55	5.60665	up
Os01g0249300	1.00457e-05	-1.10067	down	3.01973e-06	-1.16351	down
Os01g0249900	3.79638e-15	5.87913	up	1.95347e-07	4.45685	up
Os01g0251200	6.66376e-07	1.30799	up	0.000542949	0.929288	normal
Os01g0251400	1.29653e-170	8.7223	up	0.00680235	5.67515	up
Os01g0252600	6.43584e-73	-9.09091	down	2.44306e-70	-7.72057	down
Os01g0253400	6.39462e-07	2.87081	up	0.0729728	2.32857	normal
Os01g0253500	--	--	--	3.16631e-06	3.37108	up
Os01g0253900	1.02592e-15	-2.10252	down	4.18907e-13	-1.85024	down
Os01g0254000	4.38931e-06	1.08084	up	1.22811e-06	1.16299	up
Os01g0254100	0.00091628	-0.993593	normal	0.000665105	-1.03297	down
Os01g0254200	8.68717e-05	-1.1026	down	8.11635e-05	-1.0764	down
Os01g0254950	0.41888	0.320404	normal	0.00504484	-1.1754	down
Os01g0256500	0.0113791	-0.838281	normal	5.23673e-09	-2.06387	down
Os01g0256800	2.474e-09	2.00121	up	7.92729e-11	2.05844	up
Os01g0257100	2.33134e-08	3.53543	up	2.91069e-55	5.19779	up
Os01g0257400	1.49842e-11	1.65621	up	4.61825e-08	1.34427	up
Os01g0257900	7.1029e-08	2.47552	up	8.46252e-07	2.17809	up
Os01g0258700	2.74844e-08	1.30083	up	6.87454e-07	1.16492	up
Os01g0259400	0.00272848	1.36861	up	0.140629	0.699242	normal
Os01g0259600	0.00160802	-0.786376	normal	2.1177e-05	-1.07065	down
Os01g0259900	2.47342e-07	-2.45709	down	2.34368e-06	-2.21292	down
Os01g0260100	4.61758e-06	2.82392	up	4.89826e-07	3.25537	up
Os01g0260800	0.185205	0.512947	normal	4.95609e-06	1.40765	up
Os01g0262700	6.49028e-05	-1.28387	down	0.000149081	-1.16906	down
Os01g0263300	2.84042e-17	7.81016	up	5.10285e-90	7.0479	up
Os01g0263600	3.37669e-17	2.20547	up	1.08586e-12	1.87185	up
Os01g0263900	5.37583e-88	5.68669	up	4.83231e-24	3.6137	up
Os01g0264000	2.83058e-46	5.38021	up	3.36524e-21	3.52816	up
Os01g0264400	1.10787e-26	3.79021	up	7.27287e-27	3.68714	up
Os01g0264600	--	--	--	1.00027e-19	Inf	up
Os01g0264700	1.32103e-05	1.12274	up	0.0860492	0.476876	normal
Os01g0265100	2.50302e-13	3.72641	up	4.29332e-24	4.37749	up
Os01g0265400	4.49694e-05	-1.57941	down	1.70026e-05	-1.57493	down
Os01g0265800	1.71214e-09	-1.5314	down	7.38302e-10	-1.54938	down
Os01g0265900	0.00348365	1.1388	up	0.183139	0.549765	normal
Os01g0266100	4.60901e-06	3.44839	up	1.80755e-20	4.19437	up
Os01g0266200	0.268886	-0.327606	normal	0.00146945	-1.0724	down
Os01g0266400	0.00407909	1.54654	up	3.36069e-05	1.96183	up
Os01g0266500	0.00114914	-1.42516	down	0.752118	0.116633	normal
Os01g0266600	5.65777e-07	1.21854	up	0.0702529	0.474672	normal
Os01g0266800	8.71239e-05	1.20959	up	0.436178	-0.34732	normal
Os01g0267600	4.4141e-19	2.6541	up	5.82908e-13	2.20133	up
Os01g0267900	9.30517e-13	1.71766	up	0.987584	0.00284687	normal
Os01g0268100	0.000684683	-1.18652	down	0.00077181	-1.12112	down
Os01g0268300	1.08895e-08	-1.44714	down	9.04715e-06	-1.10557	down
Os01g0268600	1.74045e-12	-3.29763	down	5.23001e-09	-2.38061	down
Os01g0268900	1.24208e-09	-2.05243	down	7.27509e-05	-1.21971	down
Os01g0270100	2.92431e-19	2.09845	up	2.14632e-15	1.87864	up
Os01g0271200	4.25834e-06	1.64296	up	0.0614751	0.744483	normal
Os01g0271400	6.47524e-11	-1.71037	down	2.34815e-12	-1.81141	down
Os01g0272600	0.61684	-0.34058	normal	0.000255362	1.61634	up
Os01g0272800	1.67974e-21	-3.1333	down	4.17178e-11	-1.92671	down
Os01g0272850	2.11873e-14	-2.49112	down	1.484e-12	-2.23578	down
Os01g0273000	2.10914e-08	1.41192	up	8.44286e-06	1.12756	up
Os01g0273100	9.64316e-12	7.15235	up	--	--	--
Os01g0273300	0.000117617	1.02364	up	0.0876311	0.484208	normal
Os01g0274800	3.12843e-37	5.88284	up	7.29357e-19	6.93167	up
Os01g0275500	0.0781532	1.05923	normal	2.92025e-05	2.12356	up
Os01g0275600	4.31821e-27	2.83291	up	1.0612e-17	2.29088	up
Os01g0275900	4.75844e-32	-3.71101	down	3.46391e-06	-1.21638	down
Os01g0276400	4.34059e-07	-1.75537	down	2.39393e-07	-1.71588	down
Os01g0276600	7.43733e-19	2.52788	up	2.19333e-11	1.98297	up
Os01g0276700	5.8013e-11	1.57187	up	2.61268e-05	1.03121	up
Os01g0276800	9.66705e-06	1.03984	up	0.00189724	0.746553	normal
Os01g0276900	7.89649e-07	-4.90558	down	1.39418e-05	-4.11611	down
Os01g0277500	2.09992e-08	2.12157	up	6.18149e-05	1.56084	up
Os01g0277700	0.00054862	1.09525	up	0.0101726	0.821737	normal
Os01g0278000	5.61434e-14	-2.61782	down	3.3553e-11	-2.29434	down
Os01g0278900	4.57188e-40	-3.70305	down	5.23434e-27	-2.85922	down
Os01g0278950	7.42162e-07	2.26604	up	0.00121521	2.25613	up
Os01g0278975	4.37708e-05	2.14701	up	0.0201915	2.07726	normal
Os01g0279100	1.31281e-39	-4.47209	down	2.15028e-28	-3.91538	down
Os01g0279300	1.28983e-08	1.33509	up	0.0173461	0.585966	normal
Os01g0279700	1.8115e-32	-3.51338	down	4.45831e-33	-3.78321	down
Os01g0280200	2.69463e-08	4.32276	up	5.45982e-14	4.92524	up
Os01g0280500	0.118757	1.6137	normal	2.64598e-10	2.95017	up
Os01g0281000	1.62626e-08	1.3196	up	0.388281	0.225882	normal
Os01g0281050	1.50599e-07	1.54056	up	0.601727	0.197591	normal
Os01g0281100	3.00856e-16	1.90245	up	0.0947849	0.459084	normal
Os01g0281400	1.43726e-15	1.87905	up	5.7791e-08	1.29365	up
Os01g0281600	1.59009e-28	5.14961	up	2.08087e-39	6.79455	up
Os01g0282800	1.91477e-43	4.62632	up	3.41576e-28	4.72786	up
Os01g0282866	1.24632e-79	4.96007	up	2.14549e-42	3.76197	up
Os01g0283000	6.8217e-07	2.12572	up	0.00169205	1.39355	up
Os01g0283300	1.74959e-10	-1.59713	down	0.00331735	0.736119	normal
Os01g0283400	--	--	--	0.00184049	1.85949	up
Os01g0283500	2.43911e-07	1.48393	up	1.04206e-11	1.81248	up
Os01g0284500	0.0154194	0.950603	normal	0.000504752	1.34612	up
Os01g0284700	2.27721e-05	-1.46071	down	0.0104026	-0.933772	normal
Os01g0284900	0.000512295	-2.35541	down	0.261516	-0.654472	normal
Os01g0285300	8.15359e-05	4.95392	up	1.16147e-14	5.46045	up
Os01g0286600	1.50545e-15	-2.06537	down	6.1989e-08	-1.3514	down
Os01g0286900	0.540531	0.373779	normal	5.51387e-16	3.02336	up
Os01g0287600	2.19958e-10	#NAME?	down	0.75929	-0.233131	normal
Os01g0288200	8.031e-16	Inf	up	--	--	--
Os01g0289600	2.31333e-07	-2.92364	down	3.3856e-21	2.35476	up
Os01g0289732	6.30494e-05	-3.44792	down	2.6556e-23	2.51875	up
Os01g0290600	0.0108697	1.41325	normal	0.0013548	2.71054	up
Os01g0290700	3.84123e-23	3.57763	up	1.76659e-59	4.09431	up
Os01g0290800	1.79804e-26	4.03355	up	1.33298e-18	3.46197	up
Os01g0291500	--	--	--	1.12139e-97	7.41063	up
Os01g0291733	0.330735	1.16332	normal	2.44431e-62	6.05625	up
Os01g0292200	9.62493e-12	-1.75576	down	2.27065e-24	-2.81567	down
Os01g0292700	1.37517e-20	#NAME?	down	0.00111392	-1.52231	down
Os01g0293000	1.06992e-11	-4.56718	down	2.16218e-09	-3.7772	down
Os01g0293100	2.31154e-29	7.53552	up	8.23731e-06	2.98307	up
Os01g0294700	0.00147363	-1.77522	down	1.24426e-10	1.50454	up
Os01g0295700	8.4525e-06	-1.10744	down	0.00683604	-0.694974	normal
Os01g0295900	1.48058e-14	-2.40214	down	3.07721e-12	-2.06064	down
Os01g0296000	3.84654e-07	2.944	up	3.47829e-13	3.67983	up
Os01g0296200	0.00387649	-3.16361	down	0.21358	0.654156	normal
Os01g0296700	1.50675e-19	6.54295	up	2.11873e-13	6.21589	up
Os01g0297700	--	--	--	2.43557e-09	8.96615	up
Os01g0297950	--	--	--	1.04662e-12	9.45776	up
Os01g0298400	6.10984e-07	#NAME?	down	0.0725006	-1.42877	normal
Os01g0300200	0.00459856	1.54224	up	0.43947	0.203081	normal
Os01g0300900	2.01121e-79	7.69841	up	1.97699e-75	7.00117	up
Os01g0301000	2.25307e-07	1.65365	up	4.13286e-07	1.56958	up
Os01g0302000	1.47643e-28	-7.08186	down	1.92327e-18	-3.97605	down
Os01g0302100	0.0029273	1.2013	up	0.32019	0.440831	normal
Os01g0302500	9.30878e-16	Inf	up	1.7365e-23	Inf	up
Os01g0303000	6.16742e-54	-7.21351	down	3.67461e-32	-5.54962	down
Os01g0303800	0.00695547	-1.92848	down	0.00129907	-2.51947	down
Os01g0304100	1.09761e-06	2.75547	up	4.0164e-20	3.96439	up
Os01g0306800	1.76459e-08	-2.43292	down	0.00131314	-1.15938	down
Os01g0306900	1.95659e-08	-2.06926	down	2.27358e-05	-1.42128	down
Os01g0307500	--	--	--	4.08198e-06	2.78493	up
Os01g0307562	5.87511e-05	2.24411	up	--	--	--
Os01g0308600	2.30671e-37	5.7371	up	1.70954e-50	6.04153	up
Os01g0309100	2.04379e-50	9.60207	up	5.40318e-11	8.47056	up
Os01g0309800	7.49987e-23	-6.3762	down	1.723e-14	-4.25713	down
Os01g0311100	0.0148023	-1.44326	normal	0.00115311	-1.8339	down
Os01g0311400	0.00433594	1.5595	up	0.016588	1.26982	normal
Os01g0311500	1.82235e-09	1.77827	up	0.000565828	1.09403	up
Os01g0311600	--	--	--	4.0357e-15	Inf	up
Os01g0312500	2.33912e-55	6.15961	up	1.55376e-24	4.7789	up
Os01g0312600	2.02631e-13	6.68121	up	8.0904e-22	5.62087	up
Os01g0312800	2.58927e-17	Inf	up	--	--	--
Os01g0313050	2.55324e-25	9.13369	up	5.11925e-15	7.41595	up
Os01g0313300	0.564295	0.360058	normal	8.52741e-06	-1.25741	down
Os01g0313600	--	--	--	7.18579e-09	Inf	up
Os01g0315600	3.10947e-87	6.61042	up	3.11578e-43	5.5349	up
Os01g0315800	0.395844	-0.266892	normal	4.76017e-07	1.22956	up
Os01g0315850	0.770998	0.0865166	normal	3.44395e-05	1.00038	up
Os01g0316600	2.90249e-23	-2.60385	down	3.38081e-10	-1.58289	down
Os01g0318202	2.44229e-15	6.11595	up	5.05629e-12	5.25856	up
Os01g0318400	5.72994e-18	Inf	up	3.82926e-16	Inf	up
Os01g0318700	0.00508466	1.21255	up	0.02647	0.93821	normal
Os01g0319000	5.5326e-08	3.34731	up	8.24888e-48	7.36442	up
Os01g0319066	--	--	--	7.07152e-25	8.84795	up
Os01g0320700	0.000690909	-1.04629	down	4.91376e-11	-2.08946	down
Os01g0321300	9.40951e-20	-2.36708	down	4.93913e-19	-2.37105	down
Os01g0321700	0.941951	-0.0280193	normal	0.00042378	-1.02009	down
Os01g0323000	6.57162e-22	4.69054	up	1.44491e-55	5.25309	up
Os01g0323100	4.63165e-18	6.16745	up	6.11645e-23	6.45201	up
Os01g0323300	4.45057e-53	-4.54521	down	2.97196e-53	-4.5125	down
Os01g0323500	4.5013e-07	3.12314	up	9.14525e-09	3.3918	up
Os01g0323600	3.53226e-26	3.11577	up	4.56591e-07	1.75659	up
Os01g0323775	5.47304e-23	2.55129	up	7.3604e-23	2.72499	up
Os01g0324400	0.00128596	-1.6031	down	0.580713	-0.236768	normal
Os01g0326000	2.32357e-17	4.15573	up	0.000112832	2.14767	up
Os01g0326100	1.42243e-06	-3.66179	down	8.48422e-11	-6.79999	down
Os01g0327000	0.185681	-0.935475	normal	2.34064e-11	1.75261	up
Os01g0327100	0.00266706	-2.31929	down	1.42723e-07	4.47794	up
Os01g0327250	--	--	--	1.05794e-10	3.71919	up
Os01g0327500	1.92401e-18	8.17665	up	1.78098e-09	7.06818	up
Os01g0327900	0.00016801	-0.9948	normal	1.29549e-06	-1.26272	down
Os01g0328600	7.10174e-06	-1.35487	down	5.17389e-06	-1.44708	down
Os01g0328700	0.394981	-0.229907	normal	4.30909e-06	-1.18608	down
Os01g0329800	3.37751e-36	3.16158	up	2.36414e-21	2.45711	up
Os01g0329900	5.19528e-09	2.79729	up	3.36177e-56	5.08234	up
Os01g0330100	3.86577e-26	3.93004	up	4.79278e-05	1.92253	up
Os01g0331100	0.129586	-1.18967	normal	0.000708806	-3.45505	down
Os01g0332100	4.25981e-14	-5.839	down	4.20264e-14	-5.81872	down
Os01g0332150	7.13975e-09	-5.76244	down	1.19684e-09	-6.20186	down
Os01g0332500	3.7415e-07	3.86648	up	--	--	--
Os01g0332800	8.99375e-42	-10.4507	down	2.6006e-35	-8.50757	down
Os01g0332900	0.32256	0.387986	normal	0.000590813	-1.47484	down
Os01g0335600	--	--	--	2.4505e-13	Inf	up
Os01g0337500	--	--	--	1.16295e-11	4.29063	up
Os01g0337700	9.80303e-13	-3.36025	down	0.000354022	-1.35409	down
Os01g0338600	0.0022729	-0.764531	normal	3.42526e-06	-1.26468	down
Os01g0339500	2.60859e-29	-5.69354	down	4.1861e-26	-4.65394	down
Os01g0339600	5.77724e-08	-2.57703	down	1.11481e-06	-2.07173	down
Os01g0339900	0.00371799	-0.748456	normal	4.90868e-05	-1.03101	down
Os01g0341000	0.00653119	1.89775	up	0.00635823	2.52275	up
Os01g0341200	9.52064e-08	2.83132	up	4.59632e-14	3.44772	up
Os01g0342500	0.000282636	-5.08719	down	0.00765477	-3.27171	down
Os01g0342800	0.0024556	1.22562	up	0.00474288	1.0936	up
Os01g0342900	0.000136455	2.22381	up	--	--	--
Os01g0343001	1.27104e-06	3.01095	up	0.000248092	2.25986	up
Os01g0343300	0.0244986	1.61335	normal	4.23391e-16	2.25822	up
Os01g0343350	0.158075	1.06386	normal	0.00231151	1.45044	up
Os01g0346250	2.56871e-06	-3.11357	down	3.15408e-05	-2.41359	down
Os01g0346400	0.00181748	-2.92368	down	0.144941	-1.25203	normal
Os01g0346700	0.00780049	-0.942498	normal	0.00144802	-1.20263	down
Os01g0347000	3.47345e-44	10.3153	up	4.75095e-06	8.18557	up
Os01g0347100	1.08783e-10	2.25483	up	7.24786e-20	2.78757	up
Os01g0348900	0.195767	1.94313	normal	0.000104508	6.75946	up
Os01g0349000	4.49641e-08	2.52536	up	4.08348e-21	3.48317	up
Os01g0349400	2.64697e-09	-1.5078	down	5.62515e-09	-1.46144	down
Os01g0349800	--	--	--	7.19661e-11	3.04677	up
Os01g0350000	9.93914e-10	-4.84077	down	2.92086e-07	1.94722	up
Os01g0350100	--	--	--	1.32001e-05	2.73042	up
Os01g0352100	7.41132e-28	#NAME?	down	1.13464e-30	#NAME?	down
Os01g0354700	1.31136e-08	-2.23459	down	8.09546e-05	-1.3809	down
Os01g0355500	1.05348e-06	-1.3859	down	5.00073e-05	-1.10619	down
Os01g0355800	0.000109668	#NAME?	down	0.0330022	-2.44113	normal
Os01g0356400	5.3729e-12	-1.8723	down	1.92401e-18	-2.55571	down
Os01g0356500	5.65847e-07	1.96214	up	6.0229e-06	1.72453	up
Os01g0357100	6.06e-09	-2.60064	down	4.77817e-11	-3.1669	down
Os01g0357200	--	--	--	8.43852e-09	3.97576	up
Os01g0358100	0.0316363	3.92443	normal	1.30945e-13	3.63675	up
Os01g0358300	2.82031e-47	-5.08123	down	5.3889e-31	-3.52724	down
Os01g0359400	6.09863e-07	-1.31811	down	4.53926e-06	-1.18083	down
Os01g0360100	2.33526e-05	-2.09493	down	0.00349185	-1.26846	down
Os01g0360150	--	--	--	0.00311798	1.8027	up
Os01g0361000	8.30227e-14	-1.94786	down	1.38374e-09	-1.62635	down
Os01g0361500	3.64398e-65	-9.69259	down	1.9222e-55	-7.74416	down
Os01g0362100	6.6479e-05	-2.10645	down	0.000399126	-1.83153	down
Os01g0363300	0.00996576	0.778125	normal	0.000159152	-1.36598	down
Os01g0363600	0.00406498	1.34797	up	0.0311513	0.993415	normal
Os01g0363900	1.12816e-17	1.99118	up	6.11698e-11	1.52366	up
Os01g0364000	0.000151888	-2.20559	down	0.0106799	-1.30732	normal
Os01g0364400	8.29529e-09	#NAME?	down	3.92388e-06	-4.46834	down
Os01g0367100	0.000616482	-1.04351	down	4.21706e-06	-1.37882	down
Os01g0367400	4.74837e-05	-1.58333	down	0.0104514	-0.908002	normal
Os01g0367900	4.90839e-07	1.17701	up	0.00116188	0.780119	normal
Os01g0368000	0.000548489	-2.12619	down	0.964382	-0.0411169	normal
Os01g0368700	2.57045e-06	-3.91116	down	6.39792e-06	-3.69645	down
Os01g0368900	6.3306e-12	-7.56573	down	2.50648e-10	-5.93058	down
Os01g0369000	1.33621e-06	1.13538	up	0.000177588	0.901728	normal
Os01g0369200	5.72991e-26	4.76068	up	1.21064e-13	3.65163	up
Os01g0369300	--	--	--	1.50275e-10	5.05887	up
Os01g0369600	0.000546133	-1.17437	down	0.452201	-0.250618	normal
Os01g0369700	0.857074	0.215192	normal	0.00116765	1.97985	up
Os01g0369800	0.92809	0.0901192	normal	4.6231e-07	2.20766	up
Os01g0369900	1.7823e-06	-4.959	down	0.000175837	-3.41424	down
Os01g0369950	2.4659e-10	-7.24783	down	0.000244102	-2.73845	down
Os01g0370900	--	--	--	5.59985e-12	6.27832	up
Os01g0371200	4.07162e-05	-2.19697	down	0.0035286	-1.36965	down
Os01g0372100	0.000899969	-2.32235	down	7.79179e-05	-2.98734	down
Os01g0372866	0.0100262	-0.671645	normal	1.00717e-11	-1.7924	down
Os01g0373400	1.97776e-05	-2.11514	down	2.03981e-05	-1.93181	down
Os01g0374900	0.00918006	0.799151	normal	2.18433e-06	1.29675	up
Os01g0375100	0.000236814	1.01346	up	0.00383804	0.799685	normal
Os01g0375200	1.7516e-09	1.85589	up	7.60701e-08	1.6439	up
Os01g0376700	0.037644	-0.744844	normal	0.00630953	-1.02909	down
Os01g0378100	1.86022e-11	3.89793	up	1.05025e-12	6.33111	up
Os01g0379101	--	--	--	0.000114485	2.37999	up
Os01g0382400	1.43086e-10	-2.36725	down	1.07072e-22	3.21885	up
Os01g0382700	9.27539e-41	-3.91304	down	3.97994e-21	-2.48608	down
Os01g0382900	6.95883e-13	4.01806	up	3.53377e-19	4.44349	up
Os01g0383700	1.84688e-14	-3.03964	down	3.52364e-05	-1.33519	down
Os01g0383900	4.30968e-26	2.86975	up	3.37118e-14	2.17112	up
Os01g0384300	0.0262424	-0.817674	normal	4.76659e-05	-1.46929	down
Os01g0384800	2.70479e-29	-4.69975	down	5.07492e-20	-3.43475	down
Os01g0385400	0.360611	-0.415317	normal	0.00015996	-1.64597	down
Os01g0386700	7.81591e-08	-1.3461	down	1.10889e-08	-1.46528	down
Os01g0387133	0.00540628	2.61917	up	--	--	--
Os01g0388000	4.83906e-15	3.03447	up	0.000207667	2.55817	up
Os01g0388200	2.87371e-13	3.01549	up	2.98037e-07	2.22209	up
Os01g0388500	5.01364e-10	-1.94901	down	1.05565e-06	-1.43534	down
Os01g0388700	0.00644001	2.19937	up	--	--	--
Os01g0389700	3.01295e-41	-9.17621	down	1.15732e-34	-7.14077	down
Os01g0390600	0.000298059	-1.93593	down	0.0270031	-1.04465	normal
Os01g0390900	6.37899e-05	-1.35492	down	1.01063e-06	-1.61741	down
Os01g0391100	0.769764	-0.17299	normal	0.00960973	-1.29248	down
Os01g0392100	0.00021807	-1.41135	down	0.0477143	-0.694698	normal
Os01g0392600	1.96151e-09	1.45039	up	0.608044	-0.160176	normal
Os01g0495900	4.7861e-29	-3.00833	down	6.33923e-26	-2.78712	down
Os01g0498300	1.20391e-13	-3.18054	down	0.000552104	-1.21155	down
Os01g0500900	1.66639e-06	-1.48261	down	1.40276e-09	-1.85674	down
Os01g0501000	0.134034	-0.547469	normal	0.00155113	-1.12093	down
Os01g0501700	3.15542e-28	-2.92798	down	3.61228e-27	-2.90384	down
Os01g0501800	6.62304e-30	-5.4081	down	1.9564e-20	-4.65439	down
Os01g0502700	3.98583e-05	2.20799	up	0.515793	0.418199	normal
Os01g0502800	2.20427e-10	-1.6275	down	0.000147617	-0.947086	normal
Os01g0503400	3.677e-06	-2.73179	down	0.619179	-0.225813	normal
Os01g0504100	1.56003e-12	-2.3318	down	3.79513e-09	-1.86412	down
Os01g0505400	1.66923e-07	-2.24277	down	1.27551e-05	-1.68566	down
Os01g0505700	0.0405285	0.823275	normal	8.29561e-05	1.34599	up
Os01g0506100	0.00466893	-1.16074	down	0.256459	-0.436129	normal
Os01g0507700	3.78886e-29	-3.02764	down	1.07509e-16	-2.22605	down
Os01g0508000	0.0503113	-0.807397	normal	1.04798e-05	-2.30936	down
Os01g0508500	3.83031e-12	-6.48116	down	0.0030313	-1.68226	down
Os01g0509400	--	--	--	6.34212e-13	6.74146	up
Os01g0509700	2.42599e-09	-5.70352	down	0.007871	-1.70888	down
Os01g0510100	1.23001e-08	-1.44459	down	9.42877e-20	-2.44464	down
Os01g0510200	0.0268342	3.14319	normal	1.78972e-35	4.05876	up
Os01g0510500	0.000613274	-1.42638	down	0.934029	0.0311228	normal
Os01g0510600	3.0436e-07	-1.36343	down	1.38989e-06	-1.25017	down
Os01g0511000	6.01137e-06	-2.86332	down	6.31301e-05	-2.38684	down
Os01g0511100	1.72852e-17	2.12921	up	8.23128e-12	1.72487	up
Os01g0511600	8.73141e-32	-3.94903	down	5.50395e-19	-2.78864	down
Os01g0511800	4.77052e-11	3.11852	up	2.33625e-14	3.32718	up
Os01g0512200	4.90572e-06	1.36067	up	0.0141992	0.779133	normal
Os01g0512400	4.62112e-12	5.13453	up	--	--	--
Os01g0513900	1.76285e-19	8.43416	up	6.12486e-12	6.24741	up
Os01g0514600	4.90169e-29	5.83761	up	6.18446e-21	5.05494	up
Os01g0514850	7.61669e-09	2.68224	up	1.57791e-11	2.83369	up
Os01g0516700	3.70563e-05	1.59943	up	0.0024314	1.18309	up
Os01g0518500	6.36324e-06	1.0959	up	0.0220733	0.580407	normal
Os01g0518800	0.00570512	1.08811	up	2.57993e-05	1.45519	up
Os01g0519400	0.000916897	-1.03736	down	0.0668462	-0.552007	normal
Os01g0519700	--	--	--	4.26853e-07	3.23301	up
Os01g0520600	2.89116e-09	-2.70111	down	1.69558e-06	-1.91707	down
Os01g0523401	8.44196e-09	-4.96081	down	0.00159283	-1.97782	down
Os01g0524500	1.38152e-25	-2.8455	down	3.97157e-12	-1.75715	down
Os01g0524700	0.000103894	-1.0094	down	8.23701e-07	-1.26584	down
Os01g0525350	2.4389e-40	7.99799	up	3.96553e-25	6.84712	up
Os01g0525700	8.09551e-29	5.33965	up	5.55201e-17	3.43092	up
Os01g0525800	2.01335e-39	6.55055	up	5.7002e-22	5.34961	up
Os01g0527400	1.78102e-05	1.03593	up	0.00060082	0.831294	normal
Os01g0527600	7.88343e-06	1.33129	up	0.433346	0.281301	normal
Os01g0528800	0.000103028	-0.962422	normal	1.41131e-19	-2.34516	down
Os01g0529800	6.55777e-37	6.1438	up	7.05732e-22	6.92775	up
Os01g0530300	6.85508e-05	2.16996	up	1.01868e-06	2.41389	up
Os01g0531400	4.75393e-21	3.80129	up	2.27644e-05	2.34009	up
Os01g0532100	7.92165e-38	10.0183	up	5.47571e-14	7.12525	up
Os01g0532700	6.4595e-05	-2.06592	down	0.00172712	-1.44021	down
Os01g0532800	0.000241574	1.74307	up	0.0844276	0.867608	normal
Os01g0533000	1.8801e-05	1.05943	up	0.000165398	0.926871	normal
Os01g0533400	--	--	--	1.51165e-08	10.7841	up
Os01g0533900	3.39619e-06	2.74307	up	0.00549951	2.04394	up
Os01g0534800	1.6792e-09	-1.55231	down	1.07166e-09	-1.5475	down
Os01g0534900	3.16561e-05	1.00011	up	0.000145628	0.901289	normal
Os01g0535100	2.00561e-14	6.9866	up	--	--	--
Os01g0537250	0.00136879	-3.03781	down	0.308486	0.798744	normal
Os01g0539400	4.05428e-08	-1.39679	down	0.00166225	-0.834455	normal
Os01g0540800	3.26735e-07	-1.27084	down	0.0326178	-0.551355	normal
Os01g0542700	0.000157472	-2.57143	down	0.318835	0.526042	normal
Os01g0543100	9.42711e-20	3.29784	up	1.34107e-40	4.31508	up
Os01g0544200	2.96311e-11	-6.27211	down	6.64229e-14	#NAME?	down
Os01g0544450	3.6806e-14	5.67522	up	1.03142e-10	4.73466	up
Os01g0545100	--	--	--	5.47679e-68	Inf	up
Os01g0546800	0.000772123	-1.3054	down	0.800611	-0.101882	normal
Os01g0547133	4.30025e-20	4.58762	up	3.72256e-16	4.05113	up
Os01g0547600	3.74003e-09	-4.11829	down	0.0976029	-0.78583	normal
Os01g0550200	0.000153836	1.15127	up	0.000292559	1.07502	up
Os01g0550300	1.23018e-13	-2.37551	down	0.000396326	-1.2193	down
Os01g0551000	1.0088e-60	-5.09566	down	1.59197e-43	-3.92733	down
Os01g0551100	9.96139e-39	-4.88709	down	0.00730161	-0.739939	normal
Os01g0551400	0.545141	0.361716	normal	0.000151751	1.68361	up
Os01g0551800	6.0855e-07	4.64744	up	3.8112e-09	4.04047	up
Os01g0552300	1.05186e-15	-2.07895	down	3.47729e-27	-3.02333	down
Os01g0552500	7.1953e-12	-3.3317	down	0.00028262	-1.42556	down
Os01g0553400	0.000342933	-1.51129	down	0.0622196	-0.712343	normal
Os01g0555100	4.96951e-14	-6.82385	down	3.00784e-16	-7.78486	down
Os01g0556650	1.28692e-32	-3.66187	down	0.00281963	-0.769223	normal
Os01g0556700	1.58505e-07	-4.29095	down	0.545633	-0.34756	normal
Os01g0557100	9.97086e-33	-4.94136	down	3.43865e-27	-3.99114	down
Os01g0558100	0.000191931	-4.43641	down	0.00178264	-3.44048	down
Os01g0558500	1.00976e-06	1.19749	up	3.27313e-07	1.22498	up
Os01g0558800	1.41652e-13	-2.2285	down	2.80961e-08	-1.55487	down
Os01g0559500	5.22759e-12	-1.89733	down	2.91997e-12	-1.87149	down
Os01g0559600	1.41949e-08	-2.40515	down	2.95458e-06	-1.85575	down
Os01g0559750	9.53409e-06	-1.36002	down	7.18455e-05	-1.30731	down
Os01g0562600	--	--	--	3.80493e-05	2.47166	up
Os01g0563000	2.71899e-25	-6.61322	down	2.18238e-11	-3.28564	down
Os01g0563700	2.94053e-05	2.55	up	3.01201e-05	2.5473	up
Os01g0564300	7.74696e-05	#NAME?	down	0.00425434	-4.9821	down
Os01g0564400	2.40735e-06	-1.98307	down	0.00765075	-0.989687	normal
Os01g0565900	0.000691468	-2.64048	down	0.000775356	-2.66478	down
Os01g0566000	2.34524e-44	8.81919	up	6.35948e-13	5.82377	up
Os01g0566500	--	--	--	7.34424e-13	5.47449	up
Os01g0566900	0.000121796	0.909432	normal	6.8578e-07	1.18757	up
Os01g0567400	7.07382e-06	-3.14963	down	3.15952e-06	-3.11679	down
Os01g0567500	--	--	--	2.4521e-06	8.55536	up
Os01g0567533	--	--	--	7.1081e-10	8.93642	up
Os01g0570800	4.35496e-23	-4.90354	down	7.90496e-14	-3.19016	down
Os01g0571300	0.0057254	1.61321	up	3.39646e-11	3.74326	up
Os01g0571700	7.23189e-07	-1.69906	down	0.000307907	-1.14759	down
Os01g0572100	3.31165e-06	1.25182	up	0.000314315	0.977149	normal
Os01g0572200	2.14468e-08	3.34145	up	--	--	--
Os01g0572300	2.0767e-43	3.64669	up	2.86401e-30	2.78159	up
Os01g0572700	4.74208e-06	1.61727	up	2.12446e-05	1.45986	up
Os01g0574800	0.00309321	1.29476	up	0.0136291	1.04656	normal
Os01g0575200	2.02324e-06	-2.86246	down	4.80687e-11	-3.98765	down
Os01g0576050	0.000204722	2.22914	up	--	--	--
Os01g0577450	4.22477e-22	6.81508	up	1.34965e-13	5.44922	up
Os01g0577600	5.8173e-99	6.67141	up	3.11246e-44	5.16873	up
Os01g0579000	1.61744e-12	10.2315	up	--	--	--
Os01g0579600	7.07788e-12	2.49699	up	2.4762e-82	5.03964	up
Os01g0579800	0.00238642	1.46092	up	1.07888e-07	2.13721	up
Os01g0579900	2.1571e-07	-1.98918	down	1.13743e-07	-1.92015	down
Os01g0580000	1.86051e-07	-1.61036	down	0.00164012	-0.908898	normal
Os01g0580200	4.34486e-35	5.19347	up	2.77174e-37	4.91974	up
Os01g0580800	6.89732e-12	-2.40629	down	0.0191981	-0.680259	normal
Os01g0581300	0.000119918	-0.961254	normal	4.38311e-09	-1.49905	down
Os01g0582600	1.05782e-12	-3.4125	down	3.51809e-10	-2.78274	down
Os01g0584100	0.656548	0.30661	normal	2.37644e-06	2.42149	up
Os01g0584200	8.91349e-06	1.55899	up	0.00698232	0.991449	normal
Os01g0584250	0.04165	1.09172	normal	9.45894e-05	1.76012	up
Os01g0585100	1.43498e-10	2.19984	up	4.70899e-10	2.07207	up
Os01g0585300	2.75361e-28	-3.14401	down	8.99487e-19	-2.57814	down
Os01g0585400	--	--	--	2.23089e-09	4.16576	up
Os01g0585600	2.57792e-08	1.30356	up	0.00184759	0.747493	normal
Os01g0585650	2.20393e-07	1.52263	up	0.573535	0.210829	normal
Os01g0587000	0.00287719	-0.75565	normal	4.77315e-06	-1.14698	down
Os01g0587400	0.00336348	-1.90107	down	0.020751	-1.38688	normal
Os01g0587500	0.000369288	2.49478	up	0.0156576	1.98681	normal
Os01g0588000	5.00037e-07	3.15064	up	--	--	--
Os01g0588200	2.47732e-10	2.24605	up	2.33638e-07	1.85115	up
Os01g0588300	0.00432257	1.69279	up	0.000449747	1.95001	up
Os01g0588400	--	--	--	1.8694e-26	4.64969	up
Os01g0588500	1.242e-57	4.03505	up	1.20028e-38	3.31759	up
Os01g0588550	1.20787e-47	3.96565	up	2.26402e-31	3.31416	up
Os01g0588900	1.79446e-07	-3.95132	down	2.85233e-08	-4.3415	down
Os01g0589000	2.47004e-07	-1.35318	down	4.50559e-05	-1.03947	down
Os01g0589700	0.0239039	-0.68889	normal	0.000351614	-1.20055	down
Os01g0590300	0.0067302	2.66933	up	--	--	--
Os01g0590700	2.62411e-16	2.25443	up	0.00384682	0.934847	normal
Os01g0591000	3.30185e-12	-2.7321	down	2.74178e-10	-2.275	down
Os01g0591250	0.000117599	-2.78954	down	0.277424	-0.751684	normal
Os01g0591300	9.5088e-58	-7.56976	down	3.62964e-29	-3.70743	down
Os01g0592500	--	--	--	0.000208271	2.28216	up
Os01g0593200	1.07725e-08	2.28724	up	2.84743e-44	4.02706	up
Os01g0593600	0.000675698	0.973859	normal	2.48559e-05	1.14119	up
Os01g0594500	0.0189615	1.60985	normal	1.35432e-12	9.50287	up
Os01g0594900	--	--	--	6.1818e-21	9.83572	up
Os01g0595001	--	--	--	6.62005e-08	Inf	up
Os01g0595600	1.90337e-12	#NAME?	down	4.73115e-13	#NAME?	down
Os01g0595725	5.98408e-12	4.98272	up	1.00763e-10	5.00041	up
Os01g0596001	1.71878e-15	Inf	up	--	--	--
Os01g0596201	6.62951e-18	8.15536	up	6.1848e-14	7.11025	up
Os01g0596425	9.59549e-16	7.60762	up	1.89159e-14	7.26242	up
Os01g0597400	--	--	--	4.43321e-12	6.33375	up
Os01g0597600	0.000782484	-9.80895	down	0.00998761	-6.64756	down
Os01g0598400	7.30281e-10	-2.37012	down	1.65093e-13	-2.79173	down
Os01g0598900	4.01828e-18	-2.60169	down	7.24616e-11	-1.80081	down
Os01g0599550	3.34979e-12	-6.04618	down	0.000326776	-2.03247	down
Os01g0600400	1.90526e-08	-1.86546	down	2.6348e-07	-1.61664	down
Os01g0600500	1.43782e-06	-1.59372	down	4.2131e-05	-1.27864	down
Os01g0600900	4.905e-21	-5.95399	down	2.30586e-12	-4.57589	down
Os01g0601200	1.01688e-07	4.77769	up	1.28073e-15	4.73964	up
Os01g0602200	0.00112129	-2.92989	down	0.00466246	-2.45393	down
Os01g0602400	3.4996e-11	-4.08918	down	7.69189e-06	-2.19777	down
Os01g0602433	1.28923e-23	-3.87563	down	2.86397e-17	-2.95825	down
Os01g0602800	3.88525e-13	1.86789	up	2.55984e-14	1.90288	up
Os01g0603200	0.000283248	-2.07646	down	0.0227043	-1.14549	normal
Os01g0603300	1.88451e-11	1.56123	up	0.461904	-0.203358	normal
Os01g0603500	0.0353139	-1.17359	normal	2.57021e-05	-2.32651	down
Os01g0604500	1.00622e-08	-1.79667	down	2.34063e-07	-1.54284	down
Os01g0604900	--	--	--	1.99458e-09	4.23782	up
Os01g0605000	0.000101706	-1.89574	down	0.00720715	-1.16104	down
Os01g0605100	0.00193424	1.51965	up	1.32843e-13	2.78238	up
Os01g0605300	5.16467e-07	3.07383	up	1.64796e-09	3.46039	up
Os01g0605500	1.3774e-06	2.967	up	--	--	--
Os01g0605700	1.00266e-05	-2.84934	down	4.07557e-05	1.98467	up
Os01g0606000	--	--	--	0.00103925	3.3862	up
Os01g0606166	0.000590811	-1.1525	down	0.00423476	-0.912792	normal
Os01g0606400	2.85559e-11	-3.50762	down	9.32997e-07	-2.16005	down
Os01g0606900	3.15076e-19	-2.58701	down	7.69679e-13	-2.00381	down
Os01g0607100	9.98314e-10	3.93169	up	6.43085e-13	4.34467	up
Os01g0607800	2.24191e-22	-4.7494	down	4.5565e-08	-2.01448	down
Os01g0607900	1.56333e-51	5.23107	up	2.97622e-62	4.99495	up
Os01g0609000	--	--	--	4.79751e-08	3.70033	up
Os01g0609200	--	--	--	0.00346765	3.19359	up
Os01g0609300	0.12116	0.68268	normal	3.25579e-08	1.32007	up
Os01g0609501	0.00101095	1.98389	up	--	--	--
Os01g0610800	2.66633e-21	4.58793	up	7.4482e-37	5.1997	up
Os01g0611000	5.44383e-22	4.97139	up	1.18732e-83	5.05013	up
Os01g0611050	0.000134039	2.24744	up	--	--	--
Os01g0611100	1.63301e-16	2.07752	up	2.90901e-08	1.44565	up
Os01g0611900	0.503151	-0.271935	normal	0.00295422	-1.1264	down
Os01g0612500	0.961463	-0.0724635	normal	0.00261922	2.80516	up
Os01g0612700	2.24676e-08	1.73232	up	0.00385175	0.975141	normal
Os01g0612900	2.99273e-08	-1.47134	down	1.88313e-07	-1.40322	down
Os01g0613100	--	--	--	1.67488e-13	Inf	up
Os01g0613300	0.0355505	-0.748174	normal	0.00333929	-1.00706	down
Os01g0613500	1.49977e-13	-7.60723	down	1.17769e-14	-7.56392	down
Os01g0614300	1.81793e-07	2.12734	up	0.569999	0.241328	normal
Os01g0615000	0.0162828	-0.863825	normal	0.000737417	-1.17369	down
Os01g0615200	0.0778045	0.795922	normal	0.00422645	1.12507	up
Os01g0615300	0.00229572	1.26113	up	8.30352e-07	1.74838	up
Os01g0615400	4.03586e-08	1.39766	up	0.010815	0.692641	normal
Os01g0615500	5.13726e-05	6.33336	up	1.83328e-12	5.93435	up
Os01g0616300	2.89044e-36	5.08694	up	1.93133e-17	3.9052	up
Os01g0616366	2.53362e-39	5.5958	up	5.20334e-14	3.8762	up
Os01g0617600	1.44021e-06	1.78861	up	3.44038e-07	1.7841	up
Os01g0617700	1.84659e-59	4.39188	up	3.32307e-18	3.64571	up
Os01g0617900	2.73667e-24	-2.67084	down	2.31971e-23	-2.61978	down
Os01g0618000	0.000430509	1.48911	up	1.05481e-08	2.05086	up
Os01g0618100	0.000174034	-0.980064	normal	9.66864e-10	-1.84463	down
Os01g0618200	2.11115e-09	-1.5961	down	3.3052e-07	-1.31922	down
Os01g0618400	1.73156e-34	-3.32416	down	4.57227e-22	-2.55035	down
Os01g0618700	6.65193e-24	6.14522	up	1.06455e-13	4.59788	up
Os01g0618800	7.17471e-06	-1.18047	down	7.59127e-13	-1.98704	down
Os01g0618900	1.36969e-18	2.05337	up	5.39288e-15	1.81954	up
Os01g0619800	0.0160052	1.25528	normal	4.43521e-06	1.99509	up
Os01g0619900	8.71804e-09	3.75931	up	0.000110932	3.86823	up
Os01g0620100	1.38355e-06	1.35601	up	0.00133688	0.930031	normal
Os01g0620301	3.41357e-06	#NAME?	down	3.70151e-06	#NAME?	down
Os01g0620800	5.57569e-15	5.25677	up	1.03565e-12	4.71954	up
Os01g0620900	2.6812e-11	4.69275	up	2.4006e-10	5.04056	up
Os01g0621300	0.000594898	-1.3024	down	0.0217863	-0.814228	normal
Os01g0621400	0.0186291	-0.928606	normal	0.000572422	-1.30835	down
Os01g0621600	9.93583e-14	3.11508	up	0.0197145	1.19415	normal
Os01g0622066	1.34949e-17	3.81909	up	6.9186e-05	2.07015	up
Os01g0622100	1.57085e-13	3.84705	up	0.000145222	2.17475	up
Os01g0622300	3.14121e-07	-1.47797	down	1.42319e-09	-1.72316	down
Os01g0622500	9.26082e-09	-1.46279	down	7.35739e-16	-2.15601	down
Os01g0622700	1.64559e-08	1.31878	up	2.48837e-12	1.66932	up
Os01g0622800	--	--	--	6.60419e-06	2.73956	up
Os01g0622901	0.81761	-0.134727	normal	2.53327e-07	2.22775	up
Os01g0623500	0.000234864	-1.06333	down	6.53938e-08	-1.62949	down
Os01g0623550	0.000317163	-1.18679	down	8.07936e-11	-2.21195	down
Os01g0623900	--	--	--	3.75359e-16	Inf	up
Os01g0624000	9.00417e-05	0.948039	normal	3.43491e-06	1.09729	up
Os01g0624700	--	--	--	0.00811179	1.52473	up
Os01g0625200	6.55165e-46	4.0275	up	1.77145e-19	3.457	up
Os01g0626900	1.13138e-05	-1.13409	down	0.549275	-0.165951	normal
Os01g0627400	0.000253263	-1.79332	down	0.00818231	-1.22276	down
Os01g0627450	0.00450837	-1.52992	down	0.0232511	-1.15444	normal
Os01g0627500	7.39467e-36	-4.06974	down	6.88238e-19	-2.52067	down
Os01g0627550	5.27344e-38	-4.06721	down	1.03673e-20	-2.59553	down
Os01g0627800	4.58882e-37	-3.93061	down	2.09226e-20	-2.54348	down
Os01g0627916	--	--	--	2.26993e-10	4.10123	up
Os01g0628700	1.05298e-39	-4.66778	down	1.06048e-06	-1.21614	down
Os01g0629400	2.67637e-18	-2.25039	down	3.79823e-20	-2.43504	down
Os01g0629600	--	--	--	0.00237169	1.95756	up
Os01g0629750	1.74047e-06	-1.33021	down	7.35138e-05	-1.06303	down
Os01g0629900	3.4319e-17	2.04921	up	3.99595e-21	2.23272	up
Os01g0630000	4.72835e-10	2.3884	up	1.73907e-05	1.71897	up
Os01g0630101	0.000208872	Inf	up	--	--	--
Os01g0630300	1.03126e-74	8.4364	up	--	--	--
Os01g0631100	2.76999e-05	1.18549	up	1.42072e-22	2.38131	up
Os01g0631400	2.96786e-07	3.05445	up	0.000115627	2.37287	up
Os01g0631500	5.1018e-06	2.46728	up	0.0711205	1.63444	normal
Os01g0631700	2.06934e-38	3.55914	up	0.0027468	1.43904	up
Os01g0632000	--	--	--	6.85558e-12	6.21312	up
Os01g0632700	1.09779e-06	-1.7998	down	7.95582e-05	-1.34518	down
Os01g0633000	1.96943e-42	-3.88189	down	1.80449e-21	-2.62844	down
Os01g0633100	7.74331e-20	-2.69585	down	2.12827e-16	-2.30169	down
Os01g0633200	4.84818e-07	1.1797	up	0.00122584	0.772868	normal
Os01g0634500	4.18543e-21	8.74466	up	--	--	--
Os01g0635200	8.74195e-13	-6.22467	down	3.26111e-17	-9.98848	down
Os01g0635400	5.97382e-24	3.00107	up	1.80043e-07	1.79399	up
Os01g0635550	4.06164e-25	-9.11771	down	3.58045e-27	-10.8933	down
Os01g0636400	1.40804e-06	5.83379	up	3.98779e-26	4.56018	up
Os01g0636500	2.14385e-23	6.7342	up	--	--	--
Os01g0636600	5.53545e-12	-1.77141	down	8.90856e-18	-2.22873	down
Os01g0637800	7.60814e-06	3.85431	up	1.94971e-10	4.40073	up
Os01g0638600	6.12301e-14	-6.01638	down	0.00146217	-1.62659	down
Os01g0639200	0.0583272	1.63617	normal	2.89718e-10	1.78195	up
Os01g0639600	2.80794e-48	-5.23415	down	6.13453e-25	-3.03086	down
Os01g0639900	7.68532e-52	-8.19852	down	1.14704e-34	-6.84458	down
Os01g0640000	--	--	--	2.98314e-09	4.1733	up
Os01g0640700	5.78964e-23	-3.03228	down	1.5978e-08	-1.53021	down
Os01g0640800	0.000334108	-1.16137	down	8.59741e-05	-1.22912	down
Os01g0641100	0.0028352	-1.41553	down	0.164362	-0.598392	normal
Os01g0641700	0.613123	-0.16741	normal	0.000839149	-1.02159	down
Os01g0642000	0.00713633	1.1017	up	0.014696	0.958578	normal
Os01g0642200	8.91113e-27	-3.22806	down	0.232503	-0.433482	normal
Os01g0642600	1.33472e-11	4.79749	up	1.17345e-09	4.25119	up
Os01g0642900	5.34353e-06	1.37313	up	2.91995e-11	1.81901	up
Os01g0643300	1.27356e-09	2.69432	up	0.023797	1.21873	normal
Os01g0643450	6.19542e-13	2.64113	up	0.222431	0.595713	normal
Os01g0643600	1.40593e-11	6.52832	up	--	--	--
Os01g0643800	0.574124	-0.297728	normal	0.00171783	1.12939	up
Os01g0644000	0.0015361	1.52283	up	2.09315e-07	2.11761	up
Os01g0644200	--	--	--	7.28063e-13	Inf	up
Os01g0644400	1.93476e-08	2.11506	up	7.73967e-07	2.77884	up
Os01g0644500	0.082434	1.05903	normal	1.2864e-06	2.46396	up
Os01g0644600	8.30146e-05	2.65944	up	1.53557e-14	3.09243	up
Os01g0644900	--	--	--	1.31901e-16	Inf	up
Os01g0645000	0.021879	4.636	normal	6.28031e-26	7.5909	up
Os01g0645200	1.19473e-13	-1.91494	down	6.03098e-09	-1.53633	down
Os01g0645900	1.6958e-33	-4.76102	down	1.41501e-16	-2.67065	down
Os01g0646300	5.86671e-13	3.02751	up	2.59791e-20	3.40887	up
Os01g0646700	1.94958e-07	-1.48958	down	0.000270531	-0.942965	normal
Os01g0647000	9.75862e-29	2.79815	up	8.06991e-09	1.58845	up
Os01g0647100	4.29766e-08	1.33027	up	0.183056	0.361001	normal
Os01g0647800	7.00789e-07	-2.61754	down	0.0471508	-0.870664	normal
Os01g0647850	2.5656e-06	-1.48929	down	2.39004e-05	-1.27557	down
Os01g0648000	4.29076e-07	-2.61861	down	9.15985e-06	-2.04107	down
Os01g0648225	9.12805e-11	-2.44573	down	3.49034e-07	-1.73853	down
Os01g0648700	6.61992e-05	2.32829	up	0.00025773	2.07367	up
Os01g0649100	2.79546e-06	1.10255	up	0.288692	0.274726	normal
Os01g0649200	3.33707e-08	-2.15871	down	0.454744	0.242949	normal
Os01g0649900	7.41308e-06	-3.60971	down	0.796132	-0.17309	normal
Os01g0650000	0.00270888	-2.2053	down	0.0097516	0.914586	normal
Os01g0650200	5.92027e-26	-5.17775	down	7.33648e-13	-2.77706	down
Os01g0651100	4.86566e-05	1.88345	up	7.78697e-08	2.20044	up
Os01g0651150	1.86548e-15	Inf	up	--	--	--
Os01g0651350	5.18648e-05	-2.94447	down	0.765771	-0.217896	normal
Os01g0651800	6.75744e-09	3.84531	up	9.79679e-08	3.57723	up
Os01g0651866	9.76682e-15	5.52165	up	3.7887e-10	4.39411	up
Os01g0651932	5.82901e-117	6.94134	up	2.75257e-25	4.61071	up
Os01g0652100	9.53638e-24	6.94308	up	2.79755e-51	6.49391	up
Os01g0652200	2.37707e-12	5.88079	up	--	--	--
Os01g0652300	--	--	--	1.00947e-09	5.74062	up
Os01g0652375	3.23165e-08	3.5626	up	6.13526e-07	3.21472	up
Os01g0652450	--	--	--	8.75587e-11	4.87749	up
Os01g0652600	3.70415e-12	1.62026	up	0.000404831	0.96853	normal
Os01g0652800	1.10612e-19	4.37007	up	3.09325e-56	4.65646	up
Os01g0653500	--	--	--	2.0469e-10	Inf	up
Os01g0653700	9.93372e-11	1.55489	up	0.00042702	0.879913	normal
Os01g0654100	0.00102626	0.90297	normal	3.33123e-09	1.47453	up
Os01g0654400	0.187226	-0.344624	normal	9.36599e-08	-1.36604	down
Os01g0655500	1.47662e-14	-2.35196	down	3.64065e-09	-1.67587	down
Os01g0655800	4.43991e-05	-1.01313	down	3.50131e-07	-1.27481	down
Os01g0656200	1.38142e-18	-2.58405	down	1.35289e-07	-1.48145	down
Os01g0656250	7.17869e-22	-3.16594	down	5.16378e-09	-1.72747	down
Os01g0656400	2.32022e-10	-5.61393	down	5.05394e-05	-2.71003	down
Os01g0656900	4.62671e-11	2.37908	up	2.54511e-10	2.21581	up
Os01g0657801	4.48539e-10	6.57507	up	4.29751e-14	7.15543	up
Os01g0658500	0.349136	0.272473	normal	2.39748e-07	1.25677	up
Os01g0658700	1.15366e-55	6.22955	up	4.11266e-14	4.55501	up
Os01g0658900	2.65637e-14	2.68276	up	5.95239e-17	2.00616	up
Os01g0659800	0.00272932	1.57937	up	2.74195e-05	1.95124	up
Os01g0660300	3.05601e-20	2.37668	up	0.00339475	0.886802	normal
Os01g0660550	2.06273e-05	-1.54532	down	0.0155023	-0.807264	normal
Os01g0660700	0.00684368	1.56405	up	0.0210319	1.42329	normal
Os01g0660800	7.51911e-18	3.91265	up	3.43988e-12	3.2295	up
Os01g0660900	6.80723e-16	-2.29305	down	4.44663e-08	-1.44306	down
Os01g0661000	2.6637e-09	1.83818	up	4.03093e-09	1.76451	up
Os01g0661200	0.000111305	2.31482	up	--	--	--
Os01g0661400	8.08577e-10	1.42917	up	4.62275e-09	1.37708	up
Os01g0661650	1.38441e-34	7.27005	up	3.40584e-28	6.53629	up
Os01g0662300	1.86451e-11	-2.07256	down	0.200428	-0.365321	normal
Os01g0662600	3.1871e-12	-1.95051	down	4.52393e-08	-1.60918	down
Os01g0663051	4.79314e-06	-8.47782	down	0.000186718	-6.12149	down
Os01g0663300	1.21043e-105	5.92467	up	6.45296e-10	6.01101	up
Os01g0663500	0.000200391	-1.88803	down	0.705574	-0.181234	normal
Os01g0664000	4.22972e-17	-2.22994	down	3.75685e-16	-2.11201	down
Os01g0664200	1.25414e-35	4.23902	up	3.37404e-46	4.49236	up
Os01g0664500	8.31833e-06	1.08986	up	0.48792	0.194921	normal
Os01g0665500	0.00876202	-1.72869	down	0.237724	0.632098	normal
Os01g0665900	8.01205e-06	-2.28235	down	0.822071	-0.120176	normal
Os01g0666000	0.209587	-1.58884	normal	0.00657237	-4.15096	down
Os01g0666600	0.000427619	-1.45952	down	1.11093e-08	-2.90636	down
Os01g0667100	7.98535e-07	-1.72289	down	5.16992e-06	-1.50165	down
Os01g0667550	0.00363274	-0.727093	normal	4.38604e-05	-1.01867	down
Os01g0667600	2.54656e-09	-1.88833	down	3.45339e-09	-1.8412	down
Os01g0667900	1.06077e-19	-2.34705	down	0.000190437	-0.938643	normal
Os01g0668100	6.23077e-20	7.78346	up	7.90483e-56	6.48315	up
Os01g0668400	5.7695e-13	3.58125	up	5.3436e-07	2.59844	up
Os01g0668600	--	--	--	1.8447e-08	3.89695	up
Os01g0668700	0.136274	0.771613	normal	0.00152402	1.37798	up
Os01g0669100	1.51956e-10	-5.67428	down	1.4174e-05	-2.76694	down
Os01g0670500	0.000208996	2.13887	up	1.33094e-07	2.71033	up
Os01g0670800	3.50326e-09	1.53236	up	0.0111991	0.71527	normal
Os01g0672100	0.0999004	2.27194	normal	4.81003e-34	3.8791	up
Os01g0672400	9.32874e-32	-3.31852	down	3.20035e-31	-3.44916	down
Os01g0672500	1.34467e-07	-1.3127	down	2.11021e-18	-2.27205	down
Os01g0673500	3.15619e-09	-1.61064	down	4.4889e-07	-1.32173	down
Os01g0673700	0.000136355	-1.81321	down	0.0413209	-0.855096	normal
Os01g0673800	9.89546e-15	-2.24712	down	7.24561e-18	-2.67546	down
Os01g0674400	0.000391447	2.06636	up	0.000125695	2.11685	up
Os01g0674700	4.96675e-07	-1.25452	down	7.78974e-08	-1.34194	down
Os01g0674800	0.0367268	0.683982	normal	1.1514e-06	1.22782	up
Os01g0675000	1.1461e-16	Inf	up	--	--	--
Os01g0675400	1.23411e-07	Inf	up	--	--	--
Os01g0675500	0.975265	0.00955666	normal	9.49598e-10	1.42971	up
Os01g0675700	0.333225	-0.255075	normal	1.33752e-06	-1.2048	down
Os01g0675800	3.94753e-17	-2.70574	down	2.10525e-19	-2.83476	down
Os01g0676200	8.92233e-35	-4.08514	down	9.02773e-28	-3.48971	down
Os01g0677900	4.07282e-06	#NAME?	down	0.0108093	-2.78045	normal
Os01g0678100	1.40829e-22	#NAME?	down	6.07864e-25	#NAME?	down
Os01g0678500	1.88887e-18	-2.34952	down	1.64119e-21	-2.53742	down
Os01g0678600	1.76382e-30	-3.0868	down	4.60973e-16	-2.13955	down
Os01g0678700	0.00162275	1.29203	up	0.00112577	1.25222	up
Os01g0679500	4.17303e-23	8.89657	up	--	--	--
Os01g0679900	2.33747e-05	-1.08372	down	0.472881	0.189901	normal
Os01g0680200	0.0369218	6.69362	normal	3.36807e-13	5.21695	up
Os01g0680600	9.42234e-05	-1.47335	down	0.0114237	-0.87952	normal
Os01g0680700	3.10251e-17	-2.1826	down	6.94315e-13	-1.88327	down
Os01g0680950	8.92795e-05	-2.55651	down	0.000335384	-2.28354	down
Os01g0681000	3.63909e-13	-5.46697	down	5.37158e-07	-3.16489	down
Os01g0681100	--	--	--	5.24293e-09	3.87181	up
Os01g0681200	2.27812e-06	1.77767	up	0.00163298	1.27315	up
Os01g0681400	1.43015e-05	-1.65619	down	0.000829878	-1.17309	down
Os01g0681700	5.65004e-15	-7.83884	down	3.59218e-05	-2.28455	down
Os01g0681800	3.94016e-12	-7.30582	down	6.54447e-13	-7.25105	down
Os01g0682001	4.45868e-21	2.19423	up	4.25112e-25	2.45816	up
Os01g0682200	0.0590405	1.13976	normal	0.000667354	1.83051	up
Os01g0682500	3.25036e-32	-5.78675	down	5.71489e-23	-4.53033	down
Os01g0683100	2.03987e-16	1.95843	up	1.05423e-07	1.29382	up
Os01g0683400	8.04836e-24	3.5052	up	1.62502e-17	3.04376	up
Os01g0683550	1.93578e-07	3.2844	up	0.00112364	2.28895	up
Os01g0683600	1.18169e-10	-1.88563	down	1.1756e-07	-1.47062	down
Os01g0683800	5.85754e-05	-2.2918	down	0.049255	-0.965824	normal
Os01g0684200	5.20717e-07	-1.61539	down	9.2001e-08	-1.66339	down
Os01g0684900	0.626351	0.146664	normal	1.13831e-05	1.07923	up
Os01g0685100	0.00167013	1.48907	up	0.0195185	1.09021	normal
Os01g0685200	5.67003e-05	2.38934	up	8.01353e-05	2.44929	up
Os01g0685300	0.000220774	2.22564	up	1.12449e-06	2.91269	up
Os01g0685400	8.66825e-18	5.14066	up	4.2991e-18	4.9501	up
Os01g0685500	4.59789e-06	1.24742	up	0.000949954	0.91567	normal
Os01g0685800	1.13625e-08	1.3473	up	9.67807e-05	0.946887	normal
Os01g0685850	2.57025e-09	1.47961	up	0.867656	0.05293	normal
Os01g0685900	3.5849e-17	5.65574	up	1.83543e-13	4.92838	up
Os01g0686000	0.662925	0.275551	normal	0.000375803	1.65573	up
Os01g0686300	--	--	--	2.49511e-13	Inf	up
Os01g0686500	1.04058e-07	3.30834	up	0.000980851	2.02432	up
Os01g0687150	4.80904e-07	3.26625	up	4.91365e-12	4.76204	up
Os01g0687500	0.00629475	-1.25771	down	0.0187965	-1.05434	normal
Os01g0687850	0.00199281	1.7517	up	0.145214	0.868438	normal
Os01g0688600	7.93189e-17	-3.03292	down	1.55311e-14	-2.65545	down
Os01g0689000	0.000101824	-2.17512	down	0.0112634	-1.24457	normal
Os01g0689451	0.00349994	-0.729158	normal	1.78974e-05	-1.07166	down
Os01g0689900	0.00883768	-0.678519	normal	3.19019e-08	1.29889	up
Os01g0689975	0.0328596	-0.59361	normal	7.06441e-05	1.14421	up
Os01g0690800	8.30524e-14	-3.85486	down	5.35547e-15	-3.74214	down
Os01g0691200	7.10494e-10	3.95621	up	--	--	--
Os01g0691300	2.22254e-85	9.12281	up	--	--	--
Os01g0691500	6.17041e-08	-1.70777	down	5.76251e-06	-1.35023	down
Os01g0692000	0.00683874	-1.83383	down	0.583871	0.335371	normal
Os01g0692100	0.00369881	-3.51889	down	0.321646	-0.871646	normal
Os01g0692200	1.66461e-66	-5.47178	down	1.05865e-32	-3.2364	down
Os01g0692500	0.109328	0.398345	normal	1.07461e-06	1.34042	up
Os01g0692600	1.44146e-05	-1.57107	down	0.000258984	-1.23505	down
Os01g0693300	1.0534e-35	-5.98945	down	7.3689e-19	-3.23529	down
Os01g0693400	1.43514e-09	-1.70911	down	1.14175e-18	-2.7288	down
Os01g0693800	8.11074e-05	-1.64289	down	2.26051e-06	-2.12747	down
Os01g0693900	2.15372e-08	-3.2152	down	0.000105442	-1.93504	down
Os01g0694500	--	--	--	5.19315e-15	6.63208	up
Os01g0694800	0.000196925	2.14638	up	0.164224	0.863392	normal
Os01g0695100	0.440449	-0.206587	normal	1.34277e-06	-1.38286	down
Os01g0695200	4.79246e-06	-1.31725	down	0.00178448	-0.860782	normal
Os01g0695300	7.43997e-71	-5.48571	down	1.00047e-33	-3.33366	down
Os01g0695700	3.55217e-14	-6.42651	down	0.00152758	-1.92143	down
Os01g0696000	5.11714e-05	-1.49686	down	0.00111341	-1.11958	down
Os01g0696100	8.14555e-05	-2.52469	down	0.000236728	-2.15437	down
Os01g0696500	1.20459e-11	4.86008	up	4.49761e-09	4.11326	up
Os01g0696701	0.0145418	1.19206	normal	3.4186e-05	1.72148	up
Os01g0696800	6.29422e-28	#NAME?	down	2.82673e-21	-5.22701	down
Os01g0697100	0.0752373	0.733992	normal	1.72668e-05	1.45036	up
Os01g0697700	1.31986e-16	Inf	up	--	--	--
Os01g0698000	1.9899e-10	1.48339	up	0.564068	0.156144	normal
Os01g0698200	1.83107e-15	7.49892	up	--	--	--
Os01g0699100	4.58624e-09	-2.8316	down	4.18409e-05	-1.72884	down
Os01g0699900	2.59666e-12	5.86211	up	0.000723921	4.6793	up
Os01g0700100	4.34387e-05	-1.96319	down	0.0153014	0.821592	normal
Os01g0700200	2.06056e-07	3.06023	up	4.67812e-09	3.96729	up
Os01g0700900	--	--	--	3.57756e-15	Inf	up
Os01g0701100	--	--	--	2.74915e-07	3.19015	up
Os01g0701700	1.67561e-06	-3.46362	down	1.44313e-05	-3.03308	down
Os01g0702300	9.29887e-08	6.68572	up	3.60795e-16	7.67625	up
Os01g0702700	1.23839e-10	2.82447	up	1.77701e-30	3.39637	up
Os01g0703000	6.50039e-05	-1.71654	down	3.43491e-06	-1.89127	down
Os01g0703300	2.20785e-16	7.52429	up	2.06677e-36	7.01995	up
Os01g0703400	1.82297e-05	-1.06847	down	8.21728e-26	-2.8111	down
Os01g0704100	0.0218463	-1.21469	normal	0.00477327	-1.3934	down
Os01g0704300	6.20517e-12	-5.12058	down	4.19777e-07	-3.31182	down
Os01g0704400	1.17189e-19	-2.39626	down	2.70308e-14	-1.94202	down
Os01g0704700	1.09559e-08	-1.58108	down	5.57848e-13	-1.99185	down
Os01g0705100	0.00108269	2.34594	up	--	--	--
Os01g0705200	1.06041e-40	6.30593	up	0.00517686	3.66049	up
Os01g0705300	7.90538e-23	-3.04948	down	9.37707e-09	-1.5635	down
Os01g0705500	0.0206824	0.798134	normal	3.6619e-06	1.37762	up
Os01g0705700	0.000256974	-2.63135	down	0.0528273	-1.13988	normal
Os01g0705750	0.00523659	-2.5267	down	0.0190825	-1.97047	normal
Os01g0706200	3.85591e-14	5.97821	up	3.59444e-18	6.15456	up
Os01g0706400	7.09866e-19	-2.32576	down	1.73639e-12	-1.87553	down
Os01g0706500	0.000796569	1.65458	up	0.0864031	0.882318	normal
Os01g0706900	2.20509e-06	-2.85559	down	0.0208309	-1.1078	normal
Os01g0707500	3.30609e-06	-1.74687	down	0.837422	-0.123671	normal
Os01g0708700	4.25867e-13	5.41303	up	5.73402e-06	4.93849	up
Os01g0708900	5.49329e-16	-2.13338	down	1.52816e-16	-2.14181	down
Os01g0709000	7.93271e-18	Inf	up	3.44911e-14	Inf	up
Os01g0709100	4.03114e-22	8.79353	up	1.5996e-23	8.7148	up
Os01g0709400	0.0010325	-0.968126	normal	6.17903e-06	-1.31461	down
Os01g0710100	1.15265e-18	Inf	up	--	--	--
Os01g0710250	0.00424316	-1.75399	down	0.00151034	-1.82893	down
Os01g0710700	5.43889e-13	-1.84736	down	1.21925e-23	-2.72514	down
Os01g0711200	3.6928e-07	-3.59512	down	7.66954e-09	-4.03922	down
Os01g0711400	3.78506e-36	-4.68875	down	8.19647e-29	-4.45062	down
Os01g0712501	0.0412265	-1.16909	normal	0.00555578	-1.49067	down
Os01g0712600	2.07714e-05	-1.23508	down	0.000138655	-1.06669	down
Os01g0712700	3.35887e-29	3.20548	up	1.4936e-40	3.55993	up
Os01g0713600	--	--	--	0.00703731	4.22699	up
Os01g0713800	--	--	--	4.47088e-13	Inf	up
Os01g0713900	1.15073e-18	2.12654	up	4.32901e-12	1.67945	up
Os01g0714600	3.66674e-08	-3.50724	down	9.85437e-06	-2.51587	down
Os01g0714900	0.000112527	1.20654	up	0.268909	0.394016	normal
Os01g0715000	0.000672025	-1.00433	down	0.0897184	-0.487577	normal
Os01g0715400	0.000178999	1.05833	up	1.48095e-06	1.27901	up
Os01g0715500	4.66017e-97	7.59515	up	4.6711e-19	4.75171	up
Os01g0715600	1.36309e-07	3.31245	up	7.06473e-06	2.85633	up
Os01g0715700	1.33535e-05	2.53613	up	0.000740122	2.40942	up
Os01g0716200	5.43759e-36	4.80862	up	4.01244e-18	3.87052	up
Os01g0716400	2.46869e-08	-1.61981	down	4.02974e-08	-1.54201	down
Os01g0716800	0.000651914	-1.89343	down	7.19416e-05	-2.34314	down
Os01g0717000	1.97785e-35	-4.06258	down	2.5971e-30	-3.9826	down
Os01g0717400	1.57429e-24	-7.67309	down	3.22486e-14	-4.73028	down
Os01g0717501	3.85158e-17	-8.21719	down	3.45936e-13	-5.7079	down
Os01g0717700	2.16539e-20	-2.82301	down	2.61767e-14	-2.30679	down
Os01g0718300	1.82853e-13	1.72775	up	0.108104	1.06959	normal
Os01g0719000	6.35852e-24	4.56204	up	4.05913e-29	4.66257	up
Os01g0719100	0.000179525	-1.01693	down	1.51321e-09	-1.73204	down
Os01g0719125	0.0486124	-1.0399	normal	0.00128057	-1.61116	down
Os01g0719300	0.00037803	3.91937	up	5.51531e-37	6.06634	up
Os01g0719350	--	--	--	1.00692e-14	Inf	up
Os01g0719400	0.000578628	2.02207	up	4.84078e-07	2.66274	up
Os01g0719700	2.80858e-20	-2.39101	down	1.56067e-09	-1.54587	down
Os01g0719900	2.82055e-10	#NAME?	down	1.91257e-05	-3.24274	down
Os01g0720400	1.01249e-80	-6.39466	down	1.10251e-52	-4.95027	down
Os01g0720500	5.8656e-34	-4.71254	down	7.80487e-13	-2.45506	down
Os01g0720600	1.48048e-13	1.88352	up	0.00105088	0.912527	normal
Os01g0721000	0.000463673	-1.09696	down	0.848834	0.0597502	normal
Os01g0722700	0.00108235	1.96244	up	7.69205e-05	2.27976	up
Os01g0723000	4.86131e-18	Inf	up	--	--	--
Os01g0723025	4.42954e-86	7.51219	up	8.80149e-16	4.52968	up
Os01g0723400	8.22643e-05	-1.04334	down	0.108243	-0.466824	normal
Os01g0723800	0.000110801	-1.8876	down	3.04791e-07	-1.89731	down
Os01g0724500	3.71344e-05	-1.95707	down	6.50512e-05	-1.73306	down
Os01g0725000	7.40037e-58	-4.81786	down	3.11964e-48	-4.19225	down
Os01g0726400	2.32144e-08	2.64604	up	2.15353e-10	2.7448	up
Os01g0726700	4.46949e-91	8.60501	up	1.37744e-29	7.35278	up
Os01g0727100	4.91836e-17	4.9474	up	9.79603e-18	3.87804	up
Os01g0727800	1.93285e-10	-4.10788	down	0.831941	-0.115479	normal
Os01g0727820	1.51856e-06	-3.91391	down	0.978063	0.0121731	normal
Os01g0727840	2.02418e-07	-4.09164	down	0.149748	-0.880083	normal
Os01g0727900	0.0262206	1.0428	normal	0.00121785	1.33708	up
Os01g0728100	2.00835e-19	6.74355	up	0.00912912	5.55829	up
Os01g0728150	0.000263318	2.77759	up	0.0221167	2.09459	normal
Os01g0728700	--	--	--	1.1422e-05	6.44245	up
Os01g0729400	4.99674e-14	5.18912	up	1.16078e-21	5.90058	up
Os01g0729500	0.0924238	0.919533	normal	0.000320933	1.64479	up
Os01g0729950	0.678841	-0.240974	normal	0.00347534	-1.50684	down
Os01g0730100	--	--	--	0.000200252	2.24788	up
Os01g0730500	5.44531e-53	-8.86681	down	1.32531e-45	-7.85535	down
Os01g0730800	5.38402e-10	-1.58513	down	5.14036e-08	-1.42877	down
Os01g0731100	3.48678e-20	-3.17316	down	0.839902	-0.0660586	normal
Os01g0731150	5.37634e-22	-3.68998	down	0.833467	-0.0720454	normal
Os01g0731201	1.04483e-13	-5.55047	down	1.57464e-10	-3.78162	down
Os01g0731700	--	--	--	2.49511e-13	Inf	up
Os01g0731800	2.89599e-10	2.74312	up	1.92493e-16	3.13115	up
Os01g0732000	0.00137751	-1.41694	down	0.0326176	-0.858992	normal
Os01g0732100	3.23368e-21	-2.4739	down	1.50824e-11	-1.70087	down
Os01g0732300	0.0584087	1.20796	normal	0.00224435	1.42967	up
Os01g0732700	--	--	--	9.78802e-10	4.5402	up
Os01g0732801	2.95349e-07	-1.27514	down	0.702495	-0.110748	normal
Os01g0733200	1.03832e-07	-1.67285	down	0.0311513	0.537724	normal
Os01g0733500	1.06215e-19	5.02491	up	1.70406e-05	2.87636	up
Os01g0734200	0.00040301	0.924736	normal	9.46183e-15	1.83396	up
Os01g0734600	0.0677592	-1.08415	normal	0.000963367	-2.38181	down
Os01g0734800	0.133203	-0.953365	normal	8.31966e-05	1.17162	up
Os01g0735500	6.10298e-06	-2.6372	down	3.78491e-05	-2.1492	down
Os01g0736000	0.570406	-0.399631	normal	0.00114408	-2.17442	down
Os01g0736551	0.00114931	1.578	up	9.97975e-09	2.31164	up
Os01g0736600	1.89498e-06	2.30909	up	3.49094e-14	3.05892	up
Os01g0737300	7.38449e-07	1.30559	up	7.79232e-05	1.04697	up
Os01g0738100	0.0148162	1.91975	normal	1.44125e-06	2.89921	up
Os01g0738300	3.73087e-55	6.28016	up	1.33352e-39	5.62779	up
Os01g0738500	6.98685e-06	-1.12005	down	2.63908e-05	-1.04787	down
Os01g0738900	0.0216066	0.702165	normal	9.65538e-06	1.20415	up
Os01g0739200	0.000170896	-0.933045	normal	4.74364e-09	-1.47389	down
Os01g0739400	9.30152e-17	-2.49596	down	0.000274999	-0.976684	normal
Os01g0739500	7.06554e-06	-2.61967	down	2.30421e-06	-2.78984	down
Os01g0739700	1.54727e-26	4.13366	up	1.99687e-10	2.97575	up
Os01g0740300	0.000140942	-1.545	down	0.00787315	0.801503	normal
Os01g0740350	0.186045	-0.687677	normal	0.000639349	-1.70915	down
Os01g0740500	1.62709e-07	-2.01034	down	5.56601e-07	-1.79367	down
Os01g0740600	1.0303e-12	-2.75823	down	1.09324e-05	-1.45111	down
Os01g0740800	0.251666	0.580394	normal	1.24501e-06	1.83188	up
Os01g0741200	3.33399e-36	5.08546	up	6.17393e-11	3.25413	up
Os01g0741900	0.00374681	-1.30466	down	0.000895422	-1.56915	down
Os01g0742100	0.0217041	-1.53786	normal	0.00539874	-1.94246	down
Os01g0742350	3.36266e-09	-1.72519	down	2.79873e-09	-1.67765	down
Os01g0742766	1.98539e-05	2.57403	up	--	--	--
Os01g0743100	0.308896	0.634313	normal	0.004976	1.48624	up
Os01g0743150	0.633244	0.497327	normal	0.000802002	1.86919	up
Os01g0743200	3.72151e-11	6.09918	up	3.2104e-15	6.6746	up
Os01g0743300	3.98583e-05	1.19757	up	0.00076015	0.980873	normal
Os01g0743400	2.85737e-05	-1.24252	down	0.00631701	-0.774432	normal
Os01g0743500	4.284e-05	2.36916	up	3.10329e-05	2.6074	up
Os01g0743600	0.0289351	1.21664	normal	0.00818326	1.35249	up
Os01g0744000	4.57297e-60	4.25998	up	3.31587e-37	3.4375	up
Os01g0744200	6.96134e-17	5.85028	up	4.92977e-09	4.0519	up
Os01g0744400	3.51853e-12	1.84408	up	0.000250324	1.04485	up
Os01g0744550	1.06711e-07	2.14731	up	0.0747036	0.831822	normal
Os01g0745400	6.81499e-19	Inf	up	4.86247e-16	Inf	up
Os01g0745700	2.00661e-38	6.94924	up	1.26834e-15	5.068	up
Os01g0745850	1.8443e-55	6.52094	up	2.76961e-21	4.84414	up
Os01g0746700	3.24285e-43	5.38709	up	9.76407e-74	6.11032	up
Os01g0747300	2.47436e-06	-2.55581	down	6.636e-06	-2.44754	down
Os01g0747400	4.21308e-30	-4.47695	down	1.87635e-20	-3.3564	down
Os01g0747600	0.280741	0.679351	normal	0.000368173	1.90056	up
Os01g0747700	2.82344e-13	-2.98937	down	2.02239e-08	-2.01749	down
Os01g0747800	5.87595e-06	-1.15021	down	1.617e-05	-1.08113	down
Os01g0748150	--	--	--	0.000188722	6.68065	up
Os01g0748600	2.20082e-09	-1.78026	down	1.51195e-18	-2.42184	down
Os01g0748900	3.97439e-15	-1.99768	down	2.7349e-15	-2.02315	down
Os01g0749100	7.91378e-08	1.74864	up	3.01181e-13	2.14027	up
Os01g0749200	2.58002e-21	-2.46531	down	2.17822e-13	-1.89658	down
Os01g0749900	1.38567e-09	-1.57854	down	0.076714	-0.455208	normal
Os01g0750100	1.64892e-49	-4.6834	down	4.7209e-20	-2.79839	down
Os01g0750300	0.00642545	3.01637	up	4.47627e-54	6.3756	up
Os01g0750600	1.95567e-39	-4.2458	down	4.41257e-32	-3.53081	down
Os01g0750666	5.38858e-29	-4.9467	down	1.42955e-21	-3.6244	down
Os01g0751600	8.6338e-05	1.77235	up	4.45646e-05	1.7181	up
Os01g0752100	8.46177e-10	-1.75329	down	1.99275e-12	-1.98367	down
Os01g0753500	1.81876e-08	1.41866	up	4.12808e-06	1.16205	up
Os01g0753800	1.46561e-148	8.15656	up	4.58141e-05	6.6588	up
Os01g0754300	0.0049336	1.68985	up	--	--	--
Os01g0755100	0.0150279	-0.81835	normal	0.000503563	-1.14	down
Os01g0755500	8.67615e-43	5.53695	up	2.59444e-09	3.16597	up
Os01g0755550	1.46129e-68	4.62706	up	3.26457e-19	2.78304	up
Os01g0755600	5.12053e-16	Inf	up	--	--	--
Os01g0755700	0.325128	0.498096	normal	0.000338657	1.41617	up
Os01g0756000	2.24694e-32	7.59706	up	8.05389e-20	6.42801	up
Os01g0756300	1.16508e-17	7.28892	up	1.83385e-12	5.93668	up
Os01g0756400	3.24401e-06	1.12653	up	3.06812e-10	1.47317	up
Os01g0756600	8.63158e-107	6.12656	up	3.59876e-06	4.0109	up
Os01g0756900	1.72594e-06	6.52103	up	3.68238e-11	5.17867	up
Os01g0757200	9.61995e-06	-1.32335	down	8.59049e-11	-1.99009	down
Os01g0757400	3.09031e-24	4.29372	up	1.2949e-14	3.46077	up
Os01g0757600	4.31984e-56	4.44082	up	6.39101e-45	4.01461	up
Os01g0757700	1.95186e-24	-2.79006	down	4.55118e-17	-2.18184	down
Os01g0758200	0.11383	0.973124	normal	1.41647e-10	3.04586	up
Os01g0758300	5.53283e-17	Inf	up	3.68637e-11	Inf	up
Os01g0758350	2.33668e-22	7.93521	up	1.36375e-13	7.48327	up
Os01g0758500	5.78599e-38	5.30424	up	3.31587e-37	4.90043	up
Os01g0759000	1.46972e-07	2.95169	up	3.95266e-09	3.05571	up
Os01g0759100	3.40096e-14	6.78417	up	3.83897e-14	7.17198	up
Os01g0759400	2.04973e-07	-2.44654	down	3.11502e-09	-2.96991	down
Os01g0759550	0.0234926	-1.70965	normal	0.000102488	-3.60499	down
Os01g0759900	8.88661e-08	1.41714	up	0.187783	-0.607405	normal
Os01g0760000	3.32902e-18	-4.99485	down	8.77002e-12	-3.11113	down
Os01g0760300	4.65737e-14	6.61567	up	--	--	--
Os01g0760600	9.00555e-18	2.0217	up	0.000430884	0.876824	normal
Os01g0760701	2.6787e-06	1.52454	up	2.06498e-14	2.16366	up
Os01g0760900	0.773209	-0.170219	normal	0.00499602	-1.92148	down
Os01g0761000	3.12247e-23	-4.82398	down	7.89298e-22	-4.70512	down
Os01g0761100	0.000726578	-0.994052	normal	3.87102e-06	-1.33825	down
Os01g0761300	1.63738e-10	1.51161	up	0.000394345	0.864467	normal
Os01g0761500	3.12694e-05	-2.80303	down	0.235505	-0.687524	normal
Os01g0761600	5.55231e-08	-2.24901	down	0.0365463	-0.746306	normal
Os01g0762000	1.09508e-07	1.36955	up	0.127726	0.441004	normal
Os01g0762300	7.03796e-07	-1.43491	down	1.20846e-06	-1.35846	down
Os01g0762900	2.34212e-44	4.63191	up	4.15448e-13	2.98821	up
Os01g0763100	7.7556e-06	1.67674	up	3.35277e-06	1.64686	up
Os01g0763200	2.4281e-07	-1.58805	down	0.00011481	-1.15655	down
Os01g0763750	1.01999e-09	-2.1606	down	4.85438e-06	-1.47749	down
Os01g0763900	1.50684e-14	4.97152	up	2.97379e-11	4.26904	up
Os01g0764050	0.000521365	0.827741	normal	9.73928e-06	1.04582	up
Os01g0764400	0.000693967	-0.996203	normal	3.10919e-06	-1.35073	down
Os01g0764500	4.15669e-05	-1.11121	down	0.00015716	-0.997075	normal
Os01g0764600	0.000101234	-1.09617	down	0.000210006	-1.01376	down
Os01g0764900	6.4967e-32	-3.35399	down	9.53572e-27	-2.91705	down
Os01g0765000	0.000223446	-1.75765	down	4.48079e-08	-2.56856	down
Os01g0765500	1.04366e-05	2.66912	up	--	--	--
Os01g0765900	9.22913e-16	Inf	up	--	--	--
Os01g0766200	4.14983e-18	-2.38366	down	2.97314e-12	-1.81398	down
Os01g0766900	0.0821079	1.02585	normal	0.000435514	1.78629	up
Os01g0767600	1.42877e-09	-1.58148	down	0.985214	0.00435116	normal
Os01g0767900	1.11046e-06	-1.21457	down	7.94921e-07	-1.25403	down
Os01g0767966	6.87096e-05	-1.06392	down	7.71482e-10	-1.88248	down
Os01g0768100	6.15694e-19	-2.41606	down	1.25546e-13	-1.92167	down
Os01g0768300	1.4686e-10	4.3878	up	--	--	--
Os01g0768600	0.00240397	-1.42759	down	0.00174487	-1.47239	down
Os01g0769000	3.18437e-09	-1.48651	down	1.2181e-11	-1.74547	down
Os01g0769200	5.1112e-07	2.43364	up	0.147755	0.812822	normal
Os01g0769366	6.58125e-12	3.06979	up	0.000894	1.6612	up
Os01g0769700	0.362276	0.248408	normal	1.49395e-05	-1.38531	down
Os01g0769900	3.64734e-10	-1.9178	down	5.3219e-05	-1.06935	down
Os01g0770000	8.99401e-10	-3.7839	down	4.09189e-13	-4.86147	down
Os01g0770100	3.29768e-12	-4.21559	down	6.28228e-09	-3.20339	down
Os01g0770200	2.42108e-13	-4.43971	down	6.19858e-19	-6.72487	down
Os01g0770500	0.00026207	-1.3239	down	1.07581e-05	-1.5427	down
Os01g0770700	0.00112009	-1.40652	down	2.12033e-07	-2.7414	down
Os01g0772000	3.66188e-07	1.32893	up	0.00223633	0.829764	normal
Os01g0772100	0.000669952	1.52628	up	0.0767963	0.826463	normal
Os01g0772200	4.08639e-05	0.979547	normal	4.62751e-06	1.0791	up
Os01g0772400	0.00016801	1.05199	up	1.12375e-07	1.37934	up
Os01g0772500	--	--	--	2.79791e-14	Inf	up
Os01g0772700	0.00666787	-0.700102	normal	6.15388e-06	-1.14939	down
Os01g0773000	0.556799	0.210967	normal	0.000215413	1.05617	up
Os01g0773100	9.27268e-05	1.06853	up	2.93745e-10	1.57979	up
Os01g0773700	5.38891e-24	-3.54967	down	7.50592e-14	-2.75429	down
Os01g0774200	8.17353e-11	-4.81644	down	2.8667e-06	-2.68642	down
Os01g0775400	0.0877554	0.840784	normal	1.50358e-16	2.75939	up
Os01g0775500	1.79631e-05	-1.17886	down	0.000522021	-0.923588	normal
Os01g0776300	6.13989e-09	-1.46998	down	2.04795e-08	-1.40287	down
Os01g0776400	1.10536e-09	1.90475	up	1.4225e-10	1.91975	up
Os01g0776600	2.07117e-06	-1.34768	down	0.0104078	-0.696537	normal
Os01g0776700	1.59859e-20	-2.41827	down	1.3233e-21	-2.55251	down
Os01g0776800	5.77772e-05	-1.59123	down	0.000470237	-1.28088	down
Os01g0777700	3.02875e-06	-1.56316	down	0.00017174	-1.18051	down
Os01g0777800	2.03306e-05	-2.57882	down	0.000826343	-1.78019	down
Os01g0778100	0.00575966	-1.84665	down	0.052745	-1.21952	normal
Os01g0778500	--	--	--	1.52005e-11	3.89966	up
Os01g0778800	4.24973e-07	1.2796	up	6.09895e-05	1.01744	up
Os01g0778900	4.61643e-05	-2.50016	down	4.08469e-05	-2.31269	down
Os01g0779100	1.26059e-06	-2.86526	down	0.468027	-0.362722	normal
Os01g0779800	2.03523e-35	8.04811	up	5.6856e-31	7.53924	up
Os01g0780400	3.15522e-06	1.11927	up	2.36501e-08	1.30947	up
Os01g0780500	0.000113189	-1.00142	down	0.80877	0.0663386	normal
Os01g0780900	6.19645e-09	1.36076	up	6.24307e-07	1.1917	up
Os01g0781100	7.55454e-08	-2.5342	down	0.000441579	-1.42172	down
Os01g0781200	0.000459613	-1.04783	down	0.000254549	-1.06091	down
Os01g0782200	1.08185e-31	-5.56285	down	1.18852e-16	-3.39377	down
Os01g0782300	6.88515e-28	-4.12705	down	2.45178e-25	-3.64666	down
Os01g0782500	5.28457e-08	-1.51934	down	6.25802e-09	-1.58599	down
Os01g0782800	2.27492e-16	Inf	up	7.81236e-20	Inf	up
Os01g0783100	1.67031e-10	-2.37374	down	1.23227e-07	-1.79603	down
Os01g0783200	1.99398e-19	2.09821	up	1.98642e-28	2.64345	up
Os01g0783400	2.6356e-12	3.392	up	7.44984e-07	2.48609	up
Os01g0783500	8.62976e-26	2.45556	up	6.86393e-25	2.42062	up
Os01g0783700	2.60199e-07	-4.33514	down	0.000155156	-2.71275	down
Os01g0784500	1.38152e-25	-3.0933	down	1.34077e-21	-2.68159	down
Os01g0784700	9.64724e-39	-9.24309	down	2.97414e-34	-7.62612	down
Os01g0784800	7.12962e-09	-2.05798	down	0.0186538	-0.744175	normal
Os01g0784833	1.72156e-10	-1.84671	down	0.503181	-0.186086	normal
Os01g0785300	7.13114e-07	-1.7183	down	8.57478e-15	-3.21779	down
Os01g0785400	2.5265e-80	9.87155	up	1.43499e-35	8.18364	up
Os01g0785500	1.7969e-34	9.82396	up	2.27979e-23	8.69958	up
Os01g0785700	0.00344096	-1.08631	down	0.0232643	-0.806238	normal
Os01g0785900	6.99118e-55	7.51748	up	5.29702e-22	5.82438	up
Os01g0786000	1.63608e-40	6.74935	up	1.61047e-23	5.60349	up
Os01g0786500	3.3354e-09	3.91406	up	--	--	--
Os01g0786700	0.000209364	-2.65105	down	4.77245e-06	-3.61411	down
Os01g0786800	3.28084e-11	-3.02132	down	2.11267e-16	-3.73056	down
Os01g0787000	6.73086e-15	-3.10551	down	0.00674835	-0.882866	normal
Os01g0787101	6.87004e-06	-2.81222	down	0.213483	-0.654764	normal
Os01g0787300	8.35468e-05	4.45447	up	3.94468e-08	3.7321	up
Os01g0787400	8.95224e-15	-2.03662	down	0.0271803	-0.559936	normal
Os01g0787600	2.03635e-15	3.92678	up	3.60347e-11	3.2849	up
Os01g0788400	0.000329956	2.54483	up	2.56522e-05	2.32723	up
Os01g0788451	4.60262e-08	2.08998	up	0.0164298	1.02727	normal
Os01g0788700	4.248e-19	6.73692	up	0.00135231	5.25024	up
Os01g0788800	8.04357e-19	3.90391	up	1.70123e-08	2.71928	up
Os01g0788950	0.000426716	-1.19763	down	0.0442189	-0.645368	normal
Os01g0789000	3.55031e-15	7.39135	up	2.00072e-09	7.60853	up
Os01g0789100	0.00109667	1.36426	up	0.00257888	1.20342	up
Os01g0791033	0.00558115	-3.70278	down	0.0851996	-1.9577	normal
Os01g0793900	3.83925e-30	-6.2234	down	3.03005e-07	-1.82963	down
Os01g0794400	2.71533e-53	-5.72211	down	0.944466	-0.0345216	normal
Os01g0794600	4.74313e-15	-2.87503	down	1.94505e-09	-1.97168	down
Os01g0794800	1.13314e-10	-6.13754	down	0.252838	-0.680227	normal
Os01g0794900	0.00025814	-2.59721	down	0.937745	-0.0571149	normal
Os01g0796000	3.93727e-11	-7.10941	down	2.15314e-08	-5.31735	down
Os01g0796400	4.51766e-17	-2.73797	down	1.20107e-05	-1.25007	down
Os01g0797600	5.02167e-25	-2.71612	down	0.000986229	-0.846362	normal
Os01g0798500	3.42071e-21	-2.50822	down	5.76979e-10	-1.55555	down
Os01g0799100	5.9549e-06	-1.66096	down	0.00105118	-1.10708	down
Os01g0799500	1.8437e-68	8.41303	up	1.22968e-10	5.86047	up
Os01g0799900	1.91246e-15	1.95463	up	8.12924e-16	1.94007	up
Os01g0800500	7.44049e-48	-6.77061	down	4.0459e-37	-5.41611	down
Os01g0800800	5.14697e-14	6.21002	up	--	--	--
Os01g0801000	0.0015644	1.11484	up	0.000217213	1.21555	up
Os01g0801500	8.41003e-19	8.31218	up	2.78427e-47	10.2286	up
Os01g0801600	9.49147e-42	3.43625	up	2.36517e-21	2.52763	up
Os01g0801800	1.46729e-07	-2.62313	down	8.14021e-05	-1.70436	down
Os01g0802000	8.73748e-06	1.84752	up	0.219156	0.591409	normal
Os01g0802100	4.34329e-13	-2.506	down	1.43837e-13	-2.45125	down
Os01g0802600	8.83552e-08	3.36042	up	0.000652584	3.85675	up
Os01g0803200	3.97556e-42	-4.25382	down	1.48412e-21	-2.96894	down
Os01g0803300	0.396234	0.930354	normal	1.06374e-09	3.96539	up
Os01g0805000	3.6892e-30	-3.10596	down	1.74755e-18	-2.26268	down
Os01g0805100	8.21446e-05	2.21464	up	6.2331e-07	2.54005	up
Os01g0805200	1.06238e-44	-4.07645	down	9.4813e-41	-4.01072	down
Os01g0805300	9.9335e-16	-3.81688	down	1.06159e-13	-3.48713	down
Os01g0805400	4.45524e-15	2.73465	up	0.935063	0.032946	normal
Os01g0805600	4.41127e-15	4.34788	up	0.000846086	2.19987	up
Os01g0805700	1.29034e-06	1.16503	up	6.31862e-06	1.07678	up
Os01g0805800	3.09457e-07	-1.59565	down	1.10487e-07	-1.60168	down
Os01g0805900	1.21479e-85	5.00859	up	8.28e-77	4.70721	up
Os01g0806000	1.83348e-06	2.37916	up	9.60652e-10	2.70469	up
Os01g0806200	0.00184794	1.40773	up	0.00021666	1.35476	up
Os01g0806300	0.0018192	-1.71958	down	0.662423	-0.220363	normal
Os01g0807900	0.000154813	-1.12413	down	0.00034254	-1.02811	down
Os01g0809300	1.24997e-07	1.25124	up	1.83266e-07	1.2696	up
Os01g0810100	5.11289e-29	-2.97802	down	4.17822e-35	-3.4019	down
Os01g0810200	2.36254e-31	-3.16463	down	2.9555e-13	-1.93443	down
Os01g0810600	0.0700795	1.02476	normal	3.04927e-05	1.94217	up
Os01g0810700	0.0102051	1.42096	normal	0.000198675	1.82577	up
Os01g0810800	0.00809656	1.53766	up	0.000227305	2.2537	up
Os01g0812000	3.44813e-17	2.26886	up	0.0199712	0.757392	normal
Os01g0812050	4.55143e-11	1.90805	up	3.20011e-05	1.27553	up
Os01g0812100	--	--	--	6.70394e-10	6.76079	up
Os01g0812900	2.13424e-09	1.41482	up	0.0207254	0.579852	normal
Os01g0813100	0.00107023	1.39394	up	0.0307383	0.929268	normal
Os01g0813350	--	--	--	5.05416e-13	6.783	up
Os01g0813800	0.0971538	-1.08971	normal	0.0018319	-2.04624	down
Os01g0814100	3.59142e-92	10.1356	up	1.67316e-34	8.12027	up
Os01g0814200	0.000337958	2.0591	up	0.00883205	1.91534	up
Os01g0814400	0.00103355	-0.821715	normal	1.14797e-07	-1.35451	down
Os01g0815400	3.55268e-07	-1.80769	down	0.556441	-0.174769	normal
Os01g0815700	2.18684e-05	-1.05455	down	9.71637e-09	-1.43669	down
Os01g0816100	0.000328787	1.73976	up	0.249156	0.751935	normal
Os01g0817000	8.06116e-49	-4.20782	down	1.64324e-31	-3.15989	down
Os01g0817100	4.14283e-33	-4.91078	down	1.36193e-11	-2.14417	down
Os01g0817700	3.17471e-15	-2.09584	down	2.58037e-10	-1.73557	down
Os01g0817800	4.19813e-10	1.6379	up	1.03917e-06	1.29451	up
Os01g0817900	0.000363633	1.14091	up	0.0108205	0.828827	normal
Os01g0818000	1.28917e-12	-1.80912	down	1.31716e-12	-1.7944	down
Os01g0818300	2.58538e-07	1.62205	up	9.29579e-07	1.50786	up
Os01g0818400	3.98364e-06	1.14622	up	5.76771e-05	0.992711	normal
Os01g0818600	6.56121e-43	-4.6854	down	8.6314e-10	-1.54983	down
Os01g0819000	3.45783e-19	-2.47725	down	2.69826e-05	-1.06367	down
Os01g0819100	3.76568e-26	3.86036	up	1.37523e-15	3.11769	up
Os01g0819200	3.31828e-13	5.86144	up	--	--	--
Os01g0819700	3.28164e-15	-3.48694	down	1.67766e-06	-1.56811	down
Os01g0820050	2.61653e-06	-5.07872	down	3.04012e-05	-4.03053	down
Os01g0820800	0.000240768	-0.994075	normal	9.94435e-07	-1.30758	down
Os01g0821300	1.40554e-13	-6.86567	down	2.8763e-07	-3.18776	down
Os01g0821600	0.00136473	-4.43301	down	0.026059	-2.69921	normal
Os01g0821900	9.53479e-62	5.82729	up	4.81623e-06	4.32067	up
Os01g0822800	1.02089e-43	-6.11836	down	1.51779e-23	-3.79087	down
Os01g0822900	5.72884e-160	9.29059	up	3.79954e-07	6.2835	up
Os01g0823100	--	--	--	4.66162e-06	4.7756	up
Os01g0823150	--	--	--	2.64577e-08	6.65635	up
Os01g0823200	1.03928e-05	-3.15689	down	0.537501	-0.377501	normal
Os01g0823500	0.0221483	3.19755	normal	5.70085e-29	4.29863	up
Os01g0823600	4.0729e-12	-9.32313	down	9.84611e-08	-5.99442	down
Os01g0823700	3.87584e-05	-4.46238	down	0.0037095	-2.54619	down
Os01g0823951	--	--	--	0.00087369	2.0404	up
Os01g0824500	1.63797e-18	5.02471	up	0.00540953	3.72191	up
Os01g0824600	3.57337e-06	1.35594	up	0.026096	0.703257	normal
Os01g0824700	5.25771e-06	2.79189	up	1.08021e-05	2.65635	up
Os01g0824800	6.31223e-06	-5.7794	down	0.0470916	-1.7472	normal
Os01g0824900	1.88312e-15	5.17133	up	1.08648e-21	5.61002	up
Os01g0825000	0.00135173	7.74795	up	8.4403e-11	7.5097	up
Os01g0825800	2.06081e-09	2.02616	up	2.19944e-16	2.47044	up
Os01g0826900	7.15425e-08	-2.12401	down	1.14961e-09	-2.57302	down
Os01g0827300	0.0710636	6.14398	normal	1.90613e-08	4.96424	up
Os01g0827700	0.00464023	1.70168	up	0.297577	0.771192	normal
Os01g0827800	--	--	--	3.44457e-12	Inf	up
Os01g0828100	1.56528e-08	-2.12044	down	3.20523e-17	-3.61004	down
Os01g0828300	3.74965e-08	3.4615	up	0.00869813	2.23608	up
Os01g0828400	4.52334e-11	3.70251	up	0.000179596	2.21505	up
Os01g0829000	3.15337e-07	-2.11955	down	0.000950183	-1.18169	down
Os01g0829100	1.90956e-72	4.7494	up	1.11259e-33	3.45056	up
Os01g0829400	1.63314e-05	1.37194	up	5.60882e-08	1.59949	up
Os01g0829600	--	--	--	2.44187e-08	3.7811	up
Os01g0829700	0.000136813	2.31016	up	4.20697e-10	3.44127	up
Os01g0830000	1.50002e-16	-2.13228	down	8.82695e-18	-2.28694	down
Os01g0830100	8.64141e-05	-1.08809	down	0.00139997	-0.858444	normal
Os01g0830500	2.07262e-05	-1.59038	down	0.753473	0.108554	normal
Os01g0830700	1.80661e-05	-1.47878	down	0.00222462	0.822292	normal
Os01g0831200	0.0207886	0.573026	normal	6.22009e-12	1.60498	up
Os01g0832000	3.97097e-20	-2.79919	down	3.59738e-13	-2.04471	down
Os01g0832100	2.23886e-15	5.92923	up	1.61629e-11	4.9679	up
Os01g0832300	3.42072e-12	2.01956	up	5.71401e-13	2.0192	up
Os01g0832450	2.71345e-07	2.45665	up	0.583922	0.938546	normal
Os01g0832600	7.25579e-14	5.6112	up	4.89584e-26	6.91805	up
Os01g0833000	7.33511e-12	-2.15746	down	1.22576e-21	-3.1329	down
Os01g0833150	9.37125e-05	-0.992035	normal	1.28096e-06	-1.26911	down
Os01g0833600	1.48529e-08	-4.93036	down	5.67919e-06	-3.54227	down
Os01g0834100	0.220025	0.748606	normal	5.89542e-16	3.31999	up
Os01g0834125	0.728962	0.477725	normal	3.61794e-12	-7.11565	down
Os01g0835000	1.6792e-09	1.66797	up	7.21463e-05	1.14417	up
Os01g0835083	1.39638e-05	1.80621	up	0.282709	0.524166	normal
Os01g0835500	5.94833e-34	-3.28739	down	1.97608e-15	-2.05861	down
Os01g0835600	1.81058e-06	1.11939	up	2.28439e-11	1.58694	up
Os01g0835800	8.13603e-05	1.59657	up	1.26569e-08	2.00952	up
Os01g0836600	5.50674e-06	6.00503	up	2.68003e-08	3.15749	up
Os01g0837000	1.10134e-06	-1.88461	down	7.40268e-07	-1.83247	down
Os01g0837200	--	--	--	4.84104e-07	3.23488	up
Os01g0837600	3.82233e-17	-2.78011	down	8.79627e-21	-3.24323	down
Os01g0837800	1.89035e-10	-1.63055	down	1.00265e-05	-1.16518	down
Os01g0838100	1.01718e-08	-1.45429	down	0.0044947	-0.711794	normal
Os01g0838600	7.62904e-09	-5.48844	down	0.16467	1.04155	normal
Os01g0839200	0.0538115	0.838932	normal	2.10331e-13	2.42247	up
Os01g0839700	0.00530078	-0.837501	normal	1.87359e-05	-1.27067	down
Os01g0839801	0.000303384	-1.16395	down	0.0199676	-0.714103	normal
Os01g0839900	4.88159e-96	8.71081	up	1.12027e-27	5.73864	up
Os01g0840100	9.73406e-07	1.14963	up	1.89984e-11	1.60405	up
Os01g0840900	0.000233196	1.88404	up	8.51377e-05	1.86912	up
Os01g0841000	0.0038784	0.935846	normal	5.32452e-05	1.20093	up
Os01g0841100	7.75222e-06	1.73285	up	0.000662495	1.32211	up
Os01g0841600	2.19228e-09	1.61498	up	0.00213008	0.889596	normal
Os01g0841700	0.00187144	-3.01366	down	0.00245555	-2.84617	down
Os01g0841800	1.79584e-28	-2.95876	down	2.54178e-15	-2.0221	down
Os01g0842200	0.00065156	-1.50993	down	3.50074e-05	-1.98332	down
Os01g0842400	0.0095985	5.07273	up	7.59289e-28	9.00581	up
Os01g0842500	0.337802	1.63116	normal	3.49584e-24	3.41467	up
Os01g0842600	2.53533e-05	1.24321	up	6.97699e-06	1.27474	up
Os01g0843700	4.24813e-11	4.18104	up	3.22014e-07	3.25458	up
Os01g0844300	2.31785e-07	2.96206	up	7.49452e-09	3.07308	up
Os01g0844500	1.26704e-69	4.69816	up	8.96881e-06	2.85345	up
Os01g0845100	0.000815362	-2.16497	down	0.923664	-0.079162	normal
Os01g0846150	2.93117e-05	1.0413	up	1.03945e-11	1.59891	up
Os01g0846400	0.00272171	-1.3252	down	0.156828	-0.533595	normal
Os01g0846500	7.12929e-06	1.61622	up	3.8647e-12	2.16336	up
Os01g0846600	1.63399e-06	1.30315	up	0.000684915	0.942228	normal
Os01g0847300	0.0131082	1.74832	normal	5.47719e-07	2.46604	up
Os01g0847600	2.24394e-05	2.00088	up	0.0006654	1.57582	up
Os01g0847700	4.22821e-06	-1.83464	down	1.47519e-08	-2.4522	down
Os01g0847800	8.4594e-17	-4.35545	down	0.000188457	-1.4505	down
Os01g0848300	2.21856e-06	-1.91859	down	6.8396e-07	-1.89365	down
Os01g0848400	0.000115329	1.84441	up	0.0109495	1.08662	normal
Os01g0848475	1.53658e-15	1.93931	up	3.02929e-11	1.61502	up
Os01g0848900	2.02334e-09	-2.78214	down	0.287895	-0.408791	normal
Os01g0849100	1.36035e-11	4.67478	up	2.08893e-07	4.77084	up
Os01g0849950	0.000697631	-1.76343	down	0.000127771	-2.16396	down
Os01g0850000	3.13556e-12	-2.0539	down	2.27867e-08	-1.52855	down
Os01g0850100	6.4357e-10	-2.02544	down	4.45413e-06	-1.35465	down
Os01g0850200	7.60255e-06	-1.35988	down	3.55345e-09	-1.78351	down
Os01g0850400	1.81397e-05	2.53234	up	3.0037e-07	2.81888	up
Os01g0850700	2.32944e-08	-4.32131	down	1.31185e-07	-3.95852	down
Os01g0850800	--	--	--	3.02238e-14	7.19758	up
Os01g0850900	9.16281e-07	1.15158	up	0.107998	-0.42036	normal
Os01g0851000	0.664096	-0.147673	normal	0.000108388	-1.2066	down
Os01g0851100	1.80706e-21	-4.72452	down	2.9285e-14	-3.38067	down
Os01g0851300	8.94669e-16	2.21702	up	2.66637e-15	2.1332	up
Os01g0851600	6.67166e-05	-2.0846	down	0.000607481	-1.6074	down
Os01g0851700	1.73239e-32	-3.26717	down	7.47035e-23	-2.72413	down
Os01g0852000	1.3779e-06	-2.79767	down	0.182057	-0.641611	normal
Os01g0852400	5.07978e-32	5.78487	up	2.14795e-08	3.85996	up
Os01g0852900	0.00339368	1.08889	up	0.127736	0.591701	normal
Os01g0853000	1.72492e-23	-3.82295	down	1.17546e-24	-4.09446	down
Os01g0853400	1.27572e-21	2.27233	up	1.84518e-11	1.60063	up
Os01g0853800	0.335768	-0.258463	normal	5.62502e-05	-1.02311	down
Os01g0854800	--	--	--	5.1105e-15	Inf	up
Os01g0855000	4.90655e-47	4.2043	up	1.86748e-65	4.65309	up
Os01g0855200	9.95552e-29	-2.9597	down	1.30267e-16	-2.13773	down
Os01g0855600	3.82466e-11	-3.34057	down	1.4752e-13	-3.5525	down
Os01g0855700	3.54378e-27	-2.85724	down	2.74792e-52	-4.43107	down
Os01g0855900	1.39638e-05	-1.92837	down	0.000208992	-1.57434	down
Os01g0856500	0.506611	0.264323	normal	1.4145e-06	1.14624	up
Os01g0856900	2.59524e-08	-1.6245	down	9.07271e-10	-1.74876	down
Os01g0857200	0.157508	-0.586739	normal	3.51929e-06	-1.92701	down
Os01g0857500	0.695641	0.130452	normal	1.17785e-06	-1.66042	down
Os01g0857600	3.21802e-08	2.97947	up	0.000311288	2.00138	up
Os01g0857650	2.96198e-10	3.03533	up	5.62756e-06	2.23774	up
Os01g0857700	0.000209193	0.884877	normal	1.21434e-06	1.14092	up
Os01g0858200	9.95061e-07	-3.60898	down	0.355528	-0.458726	normal
Os01g0858900	4.40281e-07	-1.88132	down	0.196943	-0.429015	normal
Os01g0859200	5.67009e-11	-1.76126	down	3.64989e-19	-2.45066	down
Os01g0859500	0.000109872	1.96167	up	8.56258e-08	2.38341	up
Os01g0860450	--	--	--	5.64748e-06	2.77032	up
Os01g0860800	6.70738e-05	-1.26719	down	0.00704906	-0.68324	normal
Os01g0860900	0.0502642	0.804193	normal	3.15721e-05	1.42487	up
Os01g0861400	--	--	--	4.54938e-13	Inf	up
Os01g0861700	1.58751e-26	4.83406	up	3.87641e-31	4.88769	up
Os01g0862200	4.1122e-80	-6.47328	down	4.69707e-45	-4.01345	down
Os01g0862400	0.0110018	1.51384	normal	8.27197e-06	2.34818	up
Os01g0862500	1.40377e-05	1.83638	up	3.65214e-07	1.95936	up
Os01g0862800	1.61964e-09	-4.41829	down	2.18153e-05	-2.65336	down
Os01g0862850	2.65921e-12	-5.33502	down	4.19777e-07	-2.88947	down
Os01g0863300	1.56713e-28	-3.70106	down	7.78276e-18	-2.61805	down
Os01g0863400	0.0457419	-0.690716	normal	0.000157447	-1.28366	down
Os01g0863500	5.80168e-78	11.3313	up	3.56069e-24	8.9335	up
Os01g0863800	--	--	--	1.81324e-17	6.61699	up
Os01g0864100	8.28717e-22	Inf	up	3.4255e-16	Inf	up
Os01g0864200	1.69653e-23	#NAME?	down	2.27911e-19	-7.59371	down
Os01g0864500	2.78361e-05	-5.39575	down	0.000292771	-4.41817	down
Os01g0864700	1.14091e-06	3.01753	up	1.05602e-20	4.83423	up
Os01g0865100	1.81067e-48	3.53229	up	4.24079e-06	1.24379	up
Os01g0865400	1.58788e-15	-4.13085	down	0.000185954	-1.46713	down
Os01g0865800	--	--	--	8.43773e-21	7.52842	up
Os01g0865900	--	--	--	0.000134936	2.3676	up
Os01g0866100	0.000964914	-1.4459	down	2.65444e-08	-2.44268	down
Os01g0866133	4.64758e-06	-1.18694	down	1.3292e-06	-1.23272	down
Os01g0866200	0.00457677	0.975076	normal	5.39551e-06	-1.6961	down
Os01g0866300	1.26634e-05	-1.11003	down	9.46392e-06	-1.11143	down
Os01g0866400	2.63556e-33	-6.45309	down	3.39443e-22	-4.7661	down
Os01g0866800	9.38856e-06	1.09875	up	5.7207e-06	1.10128	up
Os01g0868000	0.485773	-0.484216	normal	0.000770131	-1.74891	down
Os01g0868900	8.27335e-17	7.03046	up	0.000115627	4.70626	up
Os01g0869200	9.45574e-15	-2.86523	down	1.23864e-09	-2.01587	down
Os01g0869300	1.64825e-13	4.27116	up	1.83057e-10	3.65777	up
Os01g0869600	8.21273e-06	-1.14294	down	6.68761e-07	-1.25753	down
Os01g0869800	4.43981e-32	-7.33855	down	6.83868e-19	-4.89773	down
Os01g0869900	5.11083e-10	1.45047	up	9.93681e-06	1.05237	up
Os01g0870201	0.000164292	-1.41178	down	0.00466662	-0.982781	normal
Os01g0870350	4.77492e-12	-3.66337	down	3.32802e-07	-2.36203	down
Os01g0870500	3.10578e-11	#NAME?	down	0.00057942	-2.2888	down
Os01g0871100	6.64391e-07	-1.78207	down	0.000144082	-1.29262	down
Os01g0871150	0.00353004	-1.73856	down	0.264887	-0.605157	normal
Os01g0871200	1.52988e-44	-4.33649	down	6.23075e-37	-4.08868	down
Os01g0871300	2.42205e-05	1.81421	up	7.48421e-07	1.34596	up
Os01g0871600	--	--	--	1.10005e-15	4.48126	up
Os01g0871800	1.93859e-07	-3.71582	down	0.416327	-0.467148	normal
Os01g0872100	5.62524e-07	-3.3866	down	0.0482343	-1.04344	normal
Os01g0872201	5.92695e-08	-4.00916	down	0.42678	-0.410191	normal
Os01g0872600	--	--	--	0.000164325	1.98716	up
Os01g0872900	1.23639e-11	-6.37673	down	1.69019e-06	-3.08034	down
Os01g0873100	9.08454e-10	#NAME?	down	0.00166999	-2.78634	down
Os01g0873200	1.98173e-16	-5.44574	down	1.34626e-10	-3.82905	down
Os01g0873300	0.00276513	-1.79219	down	0.0192224	-1.31595	normal
Os01g0874300	1.46509e-09	-2.79182	down	6.70152e-07	-1.9169	down
Os01g0874700	2.47432e-09	1.39597	up	0.70388	0.105297	normal
Os01g0874800	1.97445e-09	-1.75284	down	0.000484245	-0.953387	normal
Os01g0874900	0.00148148	-0.790938	normal	2.67996e-05	-1.05604	down
Os01g0875000	--	--	--	0.00290398	1.82361	up
Os01g0875300	4.21417e-52	5.898	up	7.72946e-07	3.65099	up
Os01g0875500	3.94763e-45	4.95255	up	2.14253e-31	4.33535	up
Os01g0875700	2.19948e-11	2.20569	up	2.01449e-22	2.81003	up
Os01g0876200	--	--	--	1.98747e-09	4.23408	up
Os01g0876400	1.12781e-08	1.36617	up	3.86414e-16	1.89534	up
Os01g0876500	2.4203e-06	-1.43387	down	0.00306797	-0.849808	normal
Os01g0876650	3.05633e-05	#NAME?	down	0.0370545	-2.60167	normal
Os01g0876800	1.72575e-70	4.52976	up	7.62236e-75	4.62435	up
Os01g0877400	6.73048e-47	5.4865	up	0.0236248	1.64379	normal
Os01g0877500	4.59798e-13	2.05334	up	0.000376808	1.11976	up
Os01g0878000	0.269485	-0.556565	normal	0.0055547	-1.70253	down
Os01g0878300	0.0060656	-1.86433	down	0.213699	-0.72286	normal
Os01g0878800	1.84314e-07	-1.99123	down	2.00833e-11	2.40108	up
Os01g0878900	0.00592034	7.62258	up	3.42072e-32	7.97456	up
Os01g0879200	0.00138419	2.3745	up	1.73962e-09	2.95792	up
Os01g0879300	--	--	--	5.92922e-05	2.90676	up
Os01g0880200	0.587874	0.145335	normal	3.09517e-06	1.16946	up
Os01g0880300	3.81852e-09	2.89748	up	1.89555e-07	2.49465	up
Os01g0880350	4.17672e-06	2.64498	up	5.44795e-09	3.03442	up
Os01g0881100	--	--	--	0.00124726	Inf	up
Os01g0881500	3.8364e-08	-1.36941	down	0.00016555	-0.94931	normal
Os01g0881900	1.78596e-07	1.22136	up	1.27134e-07	1.24045	up
Os01g0882400	5.03876e-06	-2.36096	down	0.0970165	-0.728323	normal
Os01g0882500	8.63665e-19	-3.978	down	2.78254e-08	-2.15	down
Os01g0882900	0.00113187	-2.15418	down	0.0303753	-1.29961	normal
Os01g0883100	6.16818e-106	7.1121	up	1.41618e-89	6.6437	up
Os01g0883900	3.57205e-12	1.71075	up	0.00270228	0.793633	normal
Os01g0884300	2.36877e-12	-1.90409	down	0.321669	-0.305573	normal
Os01g0884350	8.53368e-09	-1.65362	down	0.00528421	-0.754683	normal
Os01g0884400	0.0123191	1.04884	normal	0.00970937	1.01497	up
Os01g0884800	2.0489e-10	-2.85043	down	0.00107539	-1.22085	down
Os01g0884850	5.17773e-23	-2.61531	down	2.91679e-17	-2.1704	down
Os01g0885000	0.000707194	1.41743	up	0.00113011	1.29448	up
Os01g0885200	0.001248	0.826275	normal	1.14086e-07	-1.58431	down
Os01g0885300	8.06688e-23	5.48788	up	8.25688e-63	4.90542	up
Os01g0885700	0.000121963	2.14047	up	--	--	--
Os01g0886000	2.22542e-10	-2.14604	down	1.81699e-10	-2.06437	down
Os01g0886200	3.47863e-13	5.83613	up	4.0273e-34	8.62209	up
Os01g0886350	2.30851e-20	-2.46958	down	5.73768e-12	-1.7468	down
Os01g0887100	1.98195e-13	-2.28787	down	1.11756e-14	-2.5301	down
Os01g0887400	5.98775e-08	-2.03979	down	0.0997216	-0.547879	normal
Os01g0887700	3.94454e-12	1.70961	up	8.59455e-05	1.01033	up
Os01g0888300	0.830617	-0.101452	normal	0.00365918	-1.19874	down
Os01g0888500	3.54996e-09	-1.49522	down	4.46946e-07	-1.25942	down
Os01g0889200	8.7692e-05	-0.97531	normal	4.95975e-06	-1.1394	down
Os01g0889400	9.67627e-27	4.0295	up	1.57432e-14	3.82548	up
Os01g0889800	1.39956e-05	-1.13414	down	0.275464	-0.291792	normal
Os01g0890900	6.67836e-69	9.58726	up	--	--	--
Os01g0890950	3.10496e-108	8.10392	up	--	--	--
Os01g0891300	1.70917e-05	2.56938	up	0.0103641	1.55717	normal
Os01g0891350	3.93824e-07	3.19007	up	2.53373e-08	3.46112	up
Os01g0892300	1.68949e-06	-5.42765	down	0.000447248	-3.25631	down
Os01g0892600	5.63279e-07	-1.44893	down	2.24616e-05	-1.17626	down
Os01g0892800	1.7961e-34	-4.98974	down	1.19171e-44	-6.09945	down
Os01g0893400	2.08782e-37	-4.32816	down	2.09755e-20	-2.79769	down
Os01g0894300	0.594288	-0.152632	normal	5.01194e-06	-1.19436	down
Os01g0894500	0.00536594	-0.858346	normal	0.000492799	-1.04442	down
Os01g0894600	9.75295e-08	2.22648	up	4.31222e-18	2.35583	up
Os01g0894700	1.88481e-58	-6.72149	down	1.9788e-58	-6.34126	down
Os01g0895100	2.75345e-32	-3.18712	down	1.98552e-21	-2.51053	down
Os01g0895200	1.26017e-06	2.98286	up	0.00104615	2.0045	up
Os01g0895500	0.0837218	-1.3127	normal	0.00185657	-2.9873	down
Os01g0895600	2.2564e-21	-2.46439	down	7.61699e-14	-1.91205	down
Os01g0896200	0.000136713	3.38175	up	2.27048e-17	6.3813	up
Os01g0896300	4.97802e-05	4.27485	up	1.99458e-09	3.89538	up
Os01g0896400	7.5234e-14	5.97595	up	--	--	--
Os01g0896500	4.28998e-33	-3.69084	down	5.81106e-21	-2.96843	down
Os01g0897200	9.02825e-14	-1.97584	down	0.000132726	-0.960569	normal
Os01g0897700	--	--	--	1.45211e-18	4.80761	up
Os01g0898300	1.09773e-07	1.26558	up	0.155804	0.371109	normal
Os01g0898400	4.85949e-07	2.0546	up	0.00457495	1.22959	up
Os01g0898900	2.95573e-12	1.98271	up	2.12073e-07	1.51821	up
Os01g0899200	3.68209e-38	-4.34683	down	0.0352106	-0.558439	normal
Os01g0900200	3.19274e-23	3.28092	up	3.10552e-22	3.13812	up
Os01g0900400	5.93055e-08	-5.86025	down	0.000121867	-3.00481	down
Os01g0900800	4.23764e-09	-1.53752	down	1.21998e-08	-1.50243	down
Os01g0900900	4.87101e-08	-2.68333	down	0.000120875	-1.62337	down
Os01g0901000	8.48531e-47	3.92686	up	4.28413e-12	2.2722	up
Os01g0901300	2.43357e-06	2.62944	up	0.000488162	1.94916	up
Os01g0901600	1.98404e-13	-6.69647	down	8.84951e-11	-5.26568	down
Os01g0901700	4.57718e-20	3.36366	up	4.59581e-13	2.7638	up
Os01g0901800	0.00981378	1.06587	up	0.604669	0.241696	normal
Os01g0902000	0.000281537	1.45839	up	8.64163e-09	1.97933	up
Os01g0902300	6.50202e-06	-1.82426	down	2.48094e-06	-1.91724	down
Os01g0902700	0.00326466	1.76767	up	0.004044	1.96604	up
Os01g0904300	1.54115e-05	-1.48639	down	1.23966e-08	-1.93656	down
Os01g0904500	0.00474551	1.23678	up	0.0124081	1.05022	normal
Os01g0904700	6.43793e-07	-1.70321	down	0.00219875	-0.962264	normal
Os01g0905200	1.21032e-89	-6.97889	down	1.03428e-46	-4.57547	down
Os01g0905300	5.00328e-15	-5.92491	down	7.22692e-10	-3.45846	down
Os01g0905500	--	--	--	0.00907623	1.50506	up
Os01g0905800	8.0397e-06	1.10464	up	0.121503	0.412781	normal
Os01g0906000	0.000397125	1.62775	up	0.586506	0.298612	normal
Os01g0908200	6.95212e-08	-3.48557	down	3.18387e-11	-4.78242	down
Os01g0908600	0.00623029	-3.8372	down	0.744446	-0.47441	normal
Os01g0908700	7.85457e-18	-2.21096	down	3.82139e-18	-2.28013	down
Os01g0909100	0.00110915	1.16891	up	7.62803e-08	1.67686	up
Os01g0909150	--	--	--	5.26609e-05	5.82051	up
Os01g0909200	1.67275e-06	-1.42727	down	0.000135434	-1.08365	down
Os01g0909400	0.000514325	1.54234	up	0.0179631	-1.35018	normal
Os01g0910200	0.00387258	-1.34391	down	0.227298	-0.513642	normal
Os01g0910300	4.137e-05	2.00001	up	5.5518e-05	1.85514	up
Os01g0910500	6.03958e-29	-12.6303	down	5.84314e-14	-5.51383	down
Os01g0910900	2.5209e-131	-10.6651	down	5.47925e-113	-8.87414	down
Os01g0911300	1.82877e-10	-2.37701	down	9.5501e-08	-1.92416	down
Os01g0912700	3.8269e-28	-4.72856	down	6.94194e-29	-4.95683	down
Os01g0913000	2.65763e-17	-4.17072	down	3.94446e-19	-4.61877	down
Os01g0913100	1.461e-54	3.85257	up	1.66606e-16	2.21821	up
Os01g0913300	0.000356218	2.13942	up	2.69263e-06	2.83047	up
Os01g0913400	0.154426	0.707637	normal	2.08267e-06	1.81382	up
Os01g0913600	0.000727069	7.27408	up	7.75781e-12	6.1841	up
Os01g0913900	1.73629e-15	Inf	up	--	--	--
Os01g0914000	3.53333e-52	7.4387	up	1.22242e-16	6.01315	up
Os01g0914300	4.61294e-119	9.76233	up	--	--	--
Os01g0914400	3.43479e-09	Inf	up	--	--	--
Os01g0914800	3.18433e-16	-2.15552	down	1.34084e-13	-1.89886	down
Os01g0915000	0.000297191	1.29206	up	1.27821e-13	2.1806	up
Os01g0915350	2.69463e-08	-2.68247	down	0.0411916	-0.785395	normal
Os01g0915400	7.50126e-08	-1.61426	down	6.14915e-11	-1.9435	down
Os01g0915666	0.00986984	1.09132	up	0.755559	0.15501	normal
Os01g0915732	1.60087e-06	1.33697	up	0.00607164	0.803303	normal
Os01g0916350	0.000111922	2.07141	up	0.0712951	1.02769	normal
Os01g0916400	3.41511e-08	1.30779	up	0.412263	0.217286	normal
Os01g0917100	3.43693e-29	-3.00058	down	4.33619e-22	-2.58537	down
Os01g0917200	1.55681e-56	4.88018	up	7.01309e-37	4.16685	up
Os01g0917300	2.61932e-05	1.81927	up	2.58133e-05	1.71552	up
Os01g0917500	2.07109e-08	2.44543	up	1.51813e-10	2.54784	up
Os01g0917700	8.05423e-23	7.14481	up	3.15597e-17	6.27101	up
Os01g0917801	2.80402e-48	6.60494	up	3.93288e-30	6.02469	up
Os01g0918100	5.00776e-08	1.89929	up	8.85997e-10	1.99331	up
Os01g0918200	9.46116e-24	2.54869	up	6.61493e-13	1.88554	up
Os01g0918400	7.02126e-12	3.09992	up	6.95911e-16	3.22061	up
Os01g0919200	--	--	--	6.26525e-07	Inf	up
Os01g0919400	2.78516e-06	-1.97349	down	0.000264631	-1.44188	down
Os01g0919500	0.000762393	-0.946028	normal	8.7772e-05	-1.07934	down
Os01g0919600	1.73494e-78	-6.02583	down	6.88065e-20	-2.52341	down
Os01g0919700	3.86935e-52	-4.4101	down	2.16842e-33	-3.27623	down
Os01g0919800	1.19722e-13	-7.38763	down	1.17634e-06	-3.89244	down
Os01g0919900	0.000942893	-0.944813	normal	1.18639e-05	-1.39195	down
Os01g0919950	2.65101e-05	-1.07467	down	4.18533e-17	-2.22259	down
Os01g0920000	0.0031399	0.84091	normal	7.46272e-05	1.05908	up
Os01g0920100	7.62916e-23	-2.63123	down	1.00263e-05	-1.10664	down
Os01g0921000	--	--	--	0.000494417	2.14491	up
Os01g0921100	0.00126863	-2.14823	down	0.924033	-0.0821779	normal
Os01g0921500	3.8759e-06	2.81756	up	0.00386496	1.76535	up
Os01g0921800	1.03773e-05	-2.00845	down	0.00634903	-1.14193	down
Os01g0922000	1.08924e-24	-5.73936	down	2.73994e-08	-2.1578	down
Os01g0922350	7.30523e-69	7.51562	up	2.84949e-20	5.26714	up
Os01g0922600	1.2929e-05	1.40431	up	1.22123e-25	2.56162	up
Os01g0922700	2.05011e-10	-6.2843	down	1.84586e-06	-3.54076	down
Os01g0922800	2.99428e-23	2.32488	up	9.51341e-18	2.02102	up
Os01g0923000	2.05996e-13	2.59949	up	1.38803e-08	2.07086	up
Os01g0923200	0.00382539	1.31695	up	0.000440138	1.44789	up
Os01g0923700	1.31676e-05	1.03172	up	0.0177428	0.587547	normal
Os01g0923750	3.70898e-05	1.4386	up	0.732199	-0.171622	normal
Os01g0923800	1.67069e-05	2.54193	up	0.000924529	2.0233	up
Os01g0924000	5.99215e-23	-2.60842	down	7.47143e-17	-2.22974	down
Os01g0924200	1.06278e-06	2.56155	up	0.00359813	1.58747	up
Os01g0924300	0.001278	0.769259	normal	1.91986e-05	1.01566	up
Os01g0924933	1.84729e-06	2.98739	up	0.00120607	1.8074	up
Os01g0924966	--	--	--	0.000190682	2.29954	up
Os01g0925100	2.88369e-05	-1.51997	down	0.0119963	-0.772257	normal
Os01g0925300	5.93348e-32	5.04708	up	1.67921e-12	3.5278	up
Os01g0925400	6.6571e-38	3.16606	up	7.08303e-06	2.84904	up
Os01g0925700	2.77319e-05	-2.247	down	0.204621	-0.459579	normal
Os01g0926200	3.81633e-10	1.46065	up	1.14336e-11	1.58386	up
Os01g0926300	0.00457701	1.12505	up	0.315268	0.300252	normal
Os01g0926400	4.41799e-09	4.3575	up	2.85072e-18	4.23817	up
Os01g0926450	6.14549e-10	4.16804	up	9.43324e-42	4.19547	up
Os01g0926700	0.0537532	1.68037	normal	5.28158e-61	4.05621	up
Os01g0926800	4.3243e-52	-4.37337	down	3.61358e-31	-3.1785	down
Os01g0927300	--	--	--	2.42054e-08	3.21692	up
Os01g0927400	8.38571e-07	3.42711	up	--	--	--
Os01g0927500	7.70893e-05	1.58099	up	0.751991	0.160539	normal
Os01g0927600	6.78402e-05	-1.11114	down	5.49231e-07	-1.48185	down
Os01g0928000	1.90302e-07	-1.52023	down	3.68453e-18	-2.65582	down
Os01g0929000	2.65703e-34	-3.37097	down	6.27186e-25	-2.85904	down
Os01g0929200	9.91513e-20	3.4579	up	1.76399e-07	2.25234	up
Os01g0929600	0.577386	-0.409689	normal	3.07436e-16	9.84423	up
Os01g0930000	3.99341e-23	-3.18695	down	9.00032e-16	-2.36562	down
Os01g0930200	3.30517e-12	-1.91131	down	1.76378e-07	-1.50158	down
Os01g0930300	0.00617442	1.55062	up	0.000449626	1.81126	up
Os01g0930400	4.59786e-11	-4.11261	down	1.26823e-12	-4.14818	down
Os01g0930500	0.085446	2.29932	normal	5.25662e-18	4.4227	up
Os01g0930800	9.69152e-42	-3.77178	down	1.78972e-35	-3.41279	down
Os01g0930900	5.01748e-08	-2.10573	down	9.45296e-07	-1.96409	down
Os01g0931100	2.50542e-06	-1.66112	down	1.22238e-06	-1.74927	down
Os01g0931200	1.5893e-08	3.61299	up	--	--	--
Os01g0931400	0.105812	0.546975	normal	1.99543e-05	1.22288	up
Os01g0932600	4.56063e-07	1.21219	up	5.86406e-07	1.18397	up
Os01g0933200	2.26578e-19	-2.95641	down	0.000105442	-1.09058	down
Os01g0933900	2.04932e-22	2.59368	up	0.288087	0.516031	normal
Os01g0933950	3.54028e-21	2.53624	up	0.194307	0.603112	normal
Os01g0934100	1.98105e-38	-3.95611	down	2.32769e-39	-4.30043	down
Os01g0934500	0.0938934	-0.638649	normal	2.95266e-05	1.44882	up
Os01g0934600	--	--	--	3.32937e-11	5.42836	up
Os01g0934700	0.289686	0.499976	normal	0.000473763	1.30826	up
Os01g0934900	0.000315576	1.89854	up	0.0219515	1.70549	normal
Os01g0935000	0.000290479	2.06366	up	5.8923e-11	4.29576	up
Os01g0935300	0.000215237	1.3776	up	0.0021329	1.12641	up
Os01g0935400	0.000455429	-1.65321	down	0.474999	-0.308883	normal
Os01g0935450	0.00142962	-1.56566	down	0.206317	-0.557214	normal
Os01g0935700	0.0031594	-0.838588	normal	6.39346e-05	-1.11242	down
Os01g0935800	8.52681e-07	3.07578	up	3.8371e-07	3.15548	up
Os01g0935900	5.16367e-12	1.60458	up	3.19874e-05	0.982778	normal
Os01g0936100	6.5873e-11	1.61644	up	3.98432e-05	1.04927	up
Os01g0936200	0.0902978	0.870634	normal	1.41521e-12	1.66746	up
Os01g0937100	0.0159306	1.38963	normal	1.12146e-10	3.69008	up
Os01g0937900	6.63101e-18	8.15711	up	--	--	--
Os01g0938100	2.84529e-06	-3.15155	down	5.90043e-06	-3.05178	down
Os01g0938400	4.4978e-09	3.84524	up	1.50402e-06	4.51028	up
Os01g0938600	3.55262e-20	2.73266	up	1.56584e-21	2.73191	up
Os01g0938900	1.86866e-05	1.00826	up	5.04952e-06	1.07736	up
Os01g0939600	1.04201e-30	4.45274	up	6.01571e-10	2.33576	up
Os01g0940000	1.90603e-38	-7.2017	down	6.12272e-18	-3.43528	down
Os01g0940100	4.43538e-12	1.81814	up	0.165109	0.558443	normal
Os01g0940600	1.9142e-24	-4.08313	down	8.87803e-11	-2.13356	down
Os01g0941800	0.242829	0.608911	normal	1.93876e-08	2.11182	up
Os01g0942300	--	--	--	1.15635e-12	Inf	up
Os01g0942900	0.000639169	-1.38406	down	6.07637e-06	-1.76945	down
Os01g0943950	1.24808e-12	-1.83042	down	1.68284e-11	-1.70433	down
Os01g0944100	3.03954e-12	-4.19005	down	0.0867207	-0.754587	normal
Os01g0944200	0.000130801	-1.03823	down	0.000189057	-1.07171	down
Os01g0944700	0.801398	-0.128805	normal	1.8931e-67	4.33095	up
Os01g0945250	6.70632e-13	-5.44751	down	6.47466e-19	#NAME?	down
Os01g0945300	1.61515e-54	#NAME?	down	4.85905e-55	#NAME?	down
Os01g0945400	2.78024e-40	-9.47403	down	3.1468e-41	-10.0147	down
Os01g0945666	0.000106238	-2.05331	down	0.000343317	-1.71926	down
Os01g0946200	1.38481e-10	-2.45731	down	9.85861e-10	-2.18126	down
Os01g0946600	1.8337e-15	Inf	up	--	--	--
Os01g0947700	6.69004e-08	-2.3079	down	0.00187606	-1.15149	down
Os01g0947767	2.2771e-05	-1.78761	down	0.0260186	-0.835246	normal
Os01g0948200	0.642053	-0.136433	normal	5.95194e-24	2.38784	up
Os01g0948400	0.0677929	-0.530359	normal	8.97698e-05	-1.1133	down
Os01g0948500	3.1871e-12	-2.17711	down	1.16404e-06	-1.39984	down
Os01g0948900	2.21521e-34	4.68347	up	4.65774e-29	4.83405	up
Os01g0949300	5.17578e-19	-2.44272	down	2.77322e-12	-1.97472	down
Os01g0949400	4.35739e-09	-3.82761	down	1.59714e-06	-2.92906	down
Os01g0949700	3.96175e-07	-6.36204	down	0.000191137	-3.73661	down
Os01g0950300	3.26519e-13	-2.88138	down	0.51486	0.2079	normal
Os01g0950700	9.37341e-12	4.95089	up	1.25463e-11	5.20216	up
Os01g0950866	1.30269e-39	-5.12246	down	2.21575e-31	-4.02011	down
Os01g0951100	8.92916e-24	5.45124	up	1.35031e-29	5.59601	up
Os01g0951400	0.658362	-0.200405	normal	0.00112577	-1.33849	down
Os01g0951500	6.64411e-21	-3.61508	down	3.21342e-08	-1.77251	down
Os01g0952000	0.000521976	7.00816	up	3.53259e-13	5.55134	up
Os01g0952700	0.000207052	-1.6039	down	0.000884495	-1.32347	down
[truncated: 12,534 more rows]
