# Supplementary material for: Comparison of anther transcriptomes in response to cold stress at the reproductive stage between susceptible and resistant Japonica rice varieties
Source: BMC Plant Biol. 2022 Oct 26;22:500. doi: 10.1186/s12870-022-03873-6 (PMC9597962; doi:10.1186/s12870-022-03873-6)
Supplement: Supplementary file 4 — Supplementary Material 4 [file 12870_2022_3873_MOESM4_ESM.xls]

## Sheet: 25_0_2_4DEGs
Table S4 the DEGs in LJ25 after two and four days of cold stress
#ID	25_0_2_FDR	25_0_2_log2FC	25_0_2_regulated	25_0_4_FDR	25_0_4_log2FC	25_0_4_regulated
Os01g0100466	4.48478e-05	-2.4887	down	0.294108	-0.761555	normal
Os01g0100900	0.000452229	1.10413	up	0.765508	-0.192087	normal
Os01g0102000	0.00329872	-1.1819	down	0.957405	0.0430366	normal
Os01g0102300	0.000663235	1.89629	up	0.0421177	1.46043	normal
Os01g0103000	0.000319874	-2.32674	down	0.0429971	-1.13639	normal
Os01g0103800	7.1256e-06	-1.52399	down	0.218	-0.605264	normal
Os01g0104900	0.000204	-1.1864	down	0.0642863	-0.841679	normal
Os01g0105700	0.000505107	#NAME?	down	0.245838	-1.76278	normal
Os01g0108600	0.000108951	1.94463	up	0.0836038	1.1036	normal
Os01g0108800	0.00944241	-2.49092	down	0.0143176	-2.09229	normal
Os01g0110400	4.50978e-28	3.36125	up	0.00958653	1.94604	up
Os01g0110500	0.0012865	-1.40438	down	0.0752999	-0.813045	normal
Os01g0110700	0.0207896	-1.9186	normal	0.00677026	-2.00226	down
Os01g0111700	8.66116e-05	6.22202	up	--	--	--
Os01g0112000	0.000377632	1.98825	up	0.134782	1.41349	normal
Os01g0112500	0.000629864	1.20263	up	0.281293	0.632671	normal
Os01g0113200	3.12702e-08	2.54075	up	0.712283	-0.389314	normal
Os01g0113300	1.4703e-05	3.50346	up	--	--	--
Os01g0113800	2.04024e-07	2.53776	up	0.46719	0.658734	normal
Os01g0118300	7.89326e-12	-2.81631	down	0.000241895	-1.69082	down
Os01g0118400	1.03924e-05	4.03816	up	0.202277	1.41028	normal
Os01g0118600	0.00333131	-1.06809	down	0.00232152	-1.36539	down
Os01g0118700	4.26962e-07	4.27755	up	0.0750598	1.88709	normal
Os01g0119000	2.47167e-09	2.99809	up	0.278588	2.90171	normal
Os01g0119500	0.0015081	-1.04787	down	0.316205	-0.500348	normal
Os01g0120600	1.26732e-05	1.76695	up	0.187271	0.834673	normal
Os01g0121100	0.000778156	1.01857	up	0.0112412	1.09894	normal
Os01g0121200	1.15047e-06	-2.13441	down	0.176579	-0.745897	normal
Os01g0121500	2.56229e-07	5.90044	up	--	--	--
Os01g0121950	1.92624e-05	-2.99152	down	0.00219826	-2.20222	down
Os01g0122200	0.00866439	-1.73018	down	0.454917	-0.617378	normal
Os01g0122367	0.00170782	-1.34943	down	0.34776	-0.543189	normal
Os01g0124100	0.000297802	4.99119	up	0.199417	1.63324	normal
Os01g0124200	1.2935e-05	4.55612	up	0.286251	1.88756	normal
Os01g0124700	3.80249e-08	7.10399	up	0.00669359	4.88373	up
Os01g0125600	1.33263e-07	-1.69146	down	0.511672	-0.376293	normal
Os01g0125800	8.78108e-06	-1.95559	down	0.00885296	-1.34409	down
Os01g0125850	1.66791e-11	-2.52051	down	0.000858122	-1.47248	down
Os01g0126100	5.73264e-05	3.20578	up	--	--	--
Os01g0126200	7.8872e-05	-2.17354	down	0.138689	-0.965263	normal
Os01g0127300	0.000412839	1.26458	up	0.329897	0.554933	normal
Os01g0127500	1.53828e-82	-9.79362	down	3.88635e-12	-2.7141	down
Os01g0127700	0.00111148	1.53399	up	0.197555	0.997184	normal
Os01g0128200	0.0029055	2.24395	up	0.782088	-0.297968	normal
Os01g0128300	0.000356369	-1.17032	down	0.0237714	-1.0427	normal
Os01g0129200	2.7435e-15	-3.89871	down	0.00270338	-1.65988	down
Os01g0130000	3.12784e-16	2.87154	up	0.184049	1.13856	normal
Os01g0130100	1.56826e-10	3.19487	up	0.10774	1.58873	normal
Os01g0130400	9.49861e-12	-2.20955	down	3.1713e-12	-2.72795	down
Os01g0130900	0.00925676	-1.14129	down	0.0986718	-0.899598	normal
Os01g0131450	2.62091e-06	1.40927	up	0.0762672	1.19418	normal
Os01g0131600	1.86913e-06	1.58491	up	0.0478415	1.236	normal
Os01g0132000	2.49657e-08	6.81621	up	0.205625	2.36421	normal
Os01g0133200	0.000362402	-4.55118	down	0.092669	-1.79792	normal
Os01g0133500	5.32866e-08	-1.87038	down	0.0106551	-1.11986	normal
Os01g0133832	2.49785e-09	-3.54162	down	0.00173704	-1.9243	down
Os01g0133900	2.36951e-13	-3.12212	down	0.000362648	-1.71193	down
Os01g0134500	2.31684e-05	-1.84285	down	0.270415	-0.554963	normal
Os01g0134700	5.5662e-23	5.53286	up	0.00188933	4.47047	up
Os01g0134850	2.94429e-05	-5.39409	down	0.050611	-1.96842	normal
Os01g0135700	3.96438e-10	2.55075	up	0.0365761	1.55825	normal
Os01g0135900	6.1879e-13	2.64231	up	0.216602	1.58397	normal
Os01g0136100	1.53592e-05	2.63242	up	0.0113338	4.35684	normal
Os01g0136200	5.35811e-19	3.21424	up	7.5116e-05	4.36718	up
Os01g0136400	4.62731e-06	1.80574	up	0.240517	0.752965	normal
Os01g0138400	9.74508e-09	Inf	up	--	--	--
Os01g0139000	2.62812e-05	-1.93889	down	0.000116586	-2.04251	down
Os01g0140100	6.03816e-18	-3.27125	down	0.0103072	-1.43138	normal
Os01g0140400	3.45659e-07	-1.64423	down	0.156235	-0.751441	normal
Os01g0141900	0.00744605	-1.07577	down	0.541291	-0.361972	normal
Os01g0142300	0.000923038	-2.83129	down	0.0030568	-2.2341	down
Os01g0142500	0.00024395	1.12733	up	0.146323	0.688879	normal
Os01g0143900	3.3777e-11	2.67453	up	0.458103	0.812926	normal
Os01g0147800	1.47218e-13	-4.18933	down	1.85166e-05	-2.40161	down
Os01g0147850	1.57002e-05	-4.12191	down	0.0132696	-2.04451	normal
Os01g0149200	0.000331145	2.26788	up	0.109757	2.03259	normal
Os01g0150000	2.22954e-06	-1.50511	down	0.0575738	-0.874092	normal
Os01g0150100	8.61411e-09	-1.93462	down	0.00203921	-1.30781	down
Os01g0150400	0.000129314	-3.24861	down	0.00145799	-2.55691	down
Os01g0151600	1.11983e-05	1.6742	up	0.59841	0.378529	normal
Os01g0151700	3.97581e-29	-4.08527	down	3.3764e-07	-2.04596	down
Os01g0151750	6.89605e-07	-5.03962	down	0.0215015	-1.88651	normal
Os01g0152850	0.000346964	2.30016	up	0.545665	0.621388	normal
Os01g0153100	0.0104183	-1.23347	normal	0.00978343	-1.12193	down
Os01g0153300	0.00162059	-1.76837	down	0.00790059	-1.29552	down
Os01g0154500	0.00507672	2.83253	up	0.00995278	2.20858	up
Os01g0155000	1.91693e-05	5.07228	up	--	--	--
Os01g0155500	0.00125865	3.09992	up	0.0178004	3.45136	normal
Os01g0157900	0.000169737	1.14889	up	0.043825	0.898158	normal
Os01g0158000	0.000150828	1.3389	up	0.0134336	1.15552	normal
Os01g0158500	0.000218053	1.76618	up	0.619531	0.439992	normal
Os01g0159000	1.20046e-05	5.51127	up	0.394729	3.01836	normal
Os01g0159300	6.68582e-12	2.09654	up	0.437008	0.445256	normal
Os01g0159400	4.98282e-09	2.09466	up	0.129042	0.884127	normal
Os01g0159800	2.95654e-07	2.1944	up	0.248642	0.715205	normal
Os01g0160100	2.25911e-11	3.04663	up	0.000569809	3.0696	up
Os01g0160150	0.000352695	2.83583	up	0.00246475	2.94368	up
Os01g0160800	8.33202e-15	4.15821	up	0.37741	1.99474	normal
Os01g0165000	1.46734e-05	1.55072	up	0.0701071	0.934898	normal
Os01g0165100	0.00219378	1.658	up	0.448072	0.654363	normal
Os01g0165200	1.78102e-06	-1.99257	down	0.0125538	-1.23178	normal
Os01g0166500	3.24393e-13	-2.40697	down	0.140296	-0.692387	normal
Os01g0167100	0.00222493	-2.69332	down	0.00531992	-2.30812	down
Os01g0167400	2.41386e-08	3.95095	up	0.0289843	1.78127	normal
Os01g0167900	1.33538e-15	-3.1721	down	0.000365934	-1.74186	down
Os01g0168100	0.100196	-0.565655	normal	0.00885621	-1.12002	down
Os01g0169400	0.000493532	-1.47408	down	0.0637299	-0.965752	normal
Os01g0170000	8.5593e-12	6.50911	up	--	--	--
Os01g0170051	4.06069e-06	5.47389	up	0.0577182	2.6806	normal
Os01g0170300	1.47938e-11	-2.21446	down	0.000465711	-1.44488	down
Os01g0170500	9.9057e-08	-2.22426	down	0.562329	-0.652092	normal
Os01g0171000	0.00012712	-1.22297	down	0.0758722	-0.810447	normal
Os01g0171100	0.000739623	-3.11156	down	0.032616	-1.80934	normal
Os01g0172100	1.30849e-05	2.86955	up	0.213589	0.887916	normal
Os01g0172800	8.34071e-05	1.46879	up	0.329091	0.729237	normal
Os01g0173900	4.79044e-16	2.90731	up	0.00406831	1.79913	up
Os01g0174100	0.000547318	-1.13174	down	0.0636382	-0.836235	normal
Os01g0174700	6.31006e-07	-2.07429	down	0.349043	-0.578041	normal
Os01g0175100	4.46607e-21	3.19747	up	0.00988916	1.18806	up
Os01g0176100	0.00104645	2.06647	up	0.344264	1.11267	normal
Os01g0176400	2.21491e-10	-2.54895	down	2.11479e-06	-2.14909	down
Os01g0176500	0.000482405	-4.00389	down	0.00892539	-2.47241	down
Os01g0177100	7.89315e-10	-2.31139	down	0.00877302	-1.19433	down
Os01g0177500	0.19897	-0.518487	normal	0.00499559	-1.31224	down
Os01g0177900	1.13249e-11	-2.3119	down	0.0410642	-1.02367	normal
Os01g0178400	9.92273e-05	-1.52811	down	0.0923711	-0.848272	normal
Os01g0178500	3.51494e-07	1.51106	up	0.0180992	1.02587	normal
Os01g0179000	4.2778e-08	2.69016	up	0.469385	0.562633	normal
Os01g0180400	0.00169933	-1.13526	down	0.0748068	-0.85156	normal
Os01g0182700	1.09587e-05	-1.87249	down	0.211979	-0.686502	normal
Os01g0185300	3.09376e-05	1.55308	up	0.21658	0.754639	normal
Os01g0185400	1.45112e-09	1.7973	up	0.000260802	1.49969	up
Os01g0185500	0.00299986	-1.41202	down	0.131938	-0.888604	normal
Os01g0186000	0.00217266	3.17795	up	0.0288051	2.12305	normal
Os01g0186950	7.41981e-13	4.59608	up	0.00142519	3.87143	up
Os01g0187900	0.00727901	1.0584	up	0.217017	1.38814	normal
Os01g0188100	2.04138e-12	2.0813	up	0.00522616	1.20133	up
Os01g0188525	0.647759	-0.489821	normal	0.00320702	-2.50917	down
Os01g0190500	8.70065e-08	-3.60883	down	0.001358	-2.04029	down
Os01g0191200	0.000674044	-1.55053	down	0.000952478	-1.43692	down
Os01g0191700	2.49702e-19	2.69422	up	0.0992423	1.59424	normal
Os01g0191800	1.20293e-07	-4.27951	down	0.00355069	-1.9442	down
Os01g0192000	0.028069	0.887811	normal	0.00893422	1.2149	up
Os01g0192300	0.00724253	2.58026	up	0.489897	0.520652	normal
Os01g0194300	7.44371e-12	2.25505	up	0.00201605	1.43069	up
Os01g0195200	4.8499e-10	-2.92918	down	0.00367258	-1.50286	down
Os01g0196300	0.00831308	4.15787	up	--	--	--
Os01g0197100	0.00146977	1.78365	up	0.131267	1.1584	normal
Os01g0197150	1.83483e-09	2.30553	up	0.00899911	1.41856	up
Os01g0197350	0.00233539	1.08999	up	0.0898027	0.815315	normal
Os01g0197900	7.83141e-05	1.79971	up	0.0463388	1.24306	normal
Os01g0199400	0.000338279	1.18673	up	0.201756	0.712089	normal
Os01g0200300	2.51005e-20	4.29123	up	0.0655417	2.98799	normal
Os01g0200350	1.20757e-07	5.24261	up	--	--	--
Os01g0200400	0.000368639	-2.56396	down	0.00353545	-1.73611	down
Os01g0200600	0.00213	-2.70333	down	0.103346	-1.39966	normal
Os01g0201100	3.83066e-12	3.41355	up	0.0930831	2.70544	normal
Os01g0201200	0.00803283	-1.00792	down	0.105377	-0.805701	normal
Os01g0201250	0.00767646	-2.17546	down	0.266011	-0.991763	normal
Os01g0201275	0.00291411	-2.16581	down	0.116024	-1.25602	normal
Os01g0201600	1.70326e-12	-3.37012	down	0.00142519	-1.42608	down
Os01g0202500	0.00774037	-1.03037	down	0.130859	-0.762645	normal
Os01g0202800	0.004598	-1.74567	down	0.0441823	-1.41529	normal
Os01g0205900	4.8357e-07	-4.20275	down	0.000918546	-2.53473	down
Os01g0206300	5.50196e-05	6.02269	up	--	--	--
Os01g0207200	0.00732509	-1.18864	down	0.413037	-0.490964	normal
Os01g0207900	0.00131639	3.27101	up	--	--	--
Os01g0208600	0.000397276	-1.16821	down	0.14521	-0.738173	normal
Os01g0209901	0.000451628	1.63544	up	0.846523	0.226114	normal
Os01g0210300	1.46968e-05	-3.86129	down	0.00167734	-2.30434	down
Os01g0211800	1.0412e-07	-6.07623	down	0.00592765	-2.40846	down
Os01g0212000	0.00027836	-2.68983	down	0.372413	-0.758334	normal
Os01g0213400	3.73095e-07	Inf	up	--	--	--
Os01g0213800	0.00211578	-2.53232	down	0.526796	-0.551456	normal
Os01g0214001	0.0010493	-2.36189	down	0.66337	-0.317685	normal
Os01g0214400	0.000111897	1.70077	up	0.502619	0.420478	normal
Os01g0214600	1.5781e-07	3.49526	up	0.198255	2.90517	normal
Os01g0214800	1.57964e-44	5.37609	up	0.0374709	4.01106	normal
Os01g0215500	0.00662125	2.19675	up	0.252541	2.59743	normal
Os01g0215700	3.8356e-14	-3.86294	down	0.000153743	-1.55101	down
Os01g0215725	1.47298e-09	-3.88762	down	0.000722942	-1.65433	down
Os01g0217500	0.000165315	2.45735	up	0.919406	-0.154185	normal
Os01g0218100	0.000226283	4.86376	up	0.0729994	3.94713	normal
Os01g0218200	2.92506e-05	-3.28867	down	0.0293896	-1.70386	normal
Os01g0218350	3.55896e-07	-3.0034	down	0.00560512	-1.54062	down
Os01g0219300	0.0689516	-1.08149	normal	0.0065447	-1.83794	down
Os01g0219500	0.00279927	-7.76722	down	0.25148	-2.15087	normal
Os01g0220400	0.00227322	2.09833	up	0.0541498	2.43041	normal
Os01g0222500	3.50971e-06	-2.12272	down	2.66363e-05	-2.1869	down
Os01g0222600	3.20263e-05	1.39885	up	0.884696	0.114015	normal
Os01g0223000	0.000174125	2.04331	up	0.0397273	1.47247	normal
Os01g0223500	2.31271e-15	-2.59317	down	0.000497403	-1.49579	down
Os01g0224400	7.64637e-07	2.11253	up	0.0332682	1.30086	normal
Os01g0225550	7.6365e-24	4.20093	up	0.0504997	3.43865	normal
Os01g0226200	2.24745e-07	-2.49371	down	0.0862694	-0.850554	normal
Os01g0226300	5.45654e-08	-1.80144	down	0.0018292	-1.41185	down
Os01g0227250	0.00253938	1.09857	up	0.323246	0.55439	normal
Os01g0228450	0.00289439	1.19632	up	0.245467	0.577929	normal
Os01g0228901	0.00795943	-1.36872	down	0.070857	-1.11976	normal
Os01g0230200	0.00191661	-1.37928	down	0.0858544	-0.940676	normal
Os01g0230800	0.000253711	2.28523	up	0.00251497	2.173	up
Os01g0231000	8.08378e-23	-4.31924	down	0.445165	-0.661404	normal
Os01g0231950	1.98372e-10	-2.02917	down	0.0059462	-1.17305	down
Os01g0232000	2.11835e-06	1.43038	up	0.474336	0.602215	normal
Os01g0232200	3.31409e-10	-4.08902	down	0.000198636	-2.3146	down
Os01g0233100	0.00501269	-3.71698	down	0.0417342	-2.23344	normal
Os01g0233500	0.00337657	-1.85524	down	0.149323	-1.06856	normal
Os01g0233900	0.000209521	1.72027	up	0.000859735	1.62079	up
Os01g0234700	0.000361575	-1.866	down	0.181206	-0.742203	normal
Os01g0235900	6.03094e-05	7.81954	up	--	--	--
Os01g0236000	0.000608847	-1.7781	down	0.171927	-0.870168	normal
Os01g0236300	0.000630092	1.06862	up	0.588891	0.36346	normal
Os01g0236400	7.46216e-06	-2.32677	down	0.530468	-0.44003	normal
Os01g0237400	4.5128e-05	2.79858	up	0.689108	1.05686	normal
Os01g0241400	2.91917e-05	3.38403	up	--	--	--
Os01g0242300	1.27376e-10	-2.4781	down	1.27554e-06	-2.13143	down
Os01g0242600	2.38731e-05	1.28457	up	0.232397	0.639152	normal
Os01g0243700	7.68193e-15	-3.36387	down	6.18362e-08	-2.50429	down
Os01g0246601	2.24418e-05	-4.41784	down	0.380068	-0.904924	normal
Os01g0246700	9.09145e-74	6.33871	up	9.62745e-11	4.09971	up
Os01g0247500	1.57713e-07	2.10778	up	0.0726073	1.09557	normal
Os01g0247550	0.00173403	2.07657	up	0.218404	1.10666	normal
Os01g0247900	1.18988e-08	-3.27798	down	3.32084e-05	-2.53151	down
Os01g0248701	0.00960707	4.73138	up	--	--	--
Os01g0251400	4.21185e-25	-3.95857	down	0.000469787	-1.80846	down
Os01g0252300	1.26268e-05	-6.35309	down	0.0249707	-2.47454	normal
Os01g0253400	1.12301e-05	-2.38967	down	0.00129629	-1.77228	down
Os01g0253500	2.56721e-16	3.8508	up	0.212979	1.6993	normal
Os01g0253900	0.00230791	1.19582	up	0.489139	0.449716	normal
Os01g0254300	0.00093218	-2.68794	down	0.00907781	-2.04299	down
Os01g0254350	9.49796e-05	-3.38327	down	0.0185871	-1.87922	normal
Os01g0256500	1.79508e-24	3.15656	up	0.362008	2.87033	normal
Os01g0257100	2.67891e-05	-1.72611	down	0.0153447	-1.16492	normal
Os01g0259200	1.03051e-10	2.03301	up	0.0339799	1.01243	normal
Os01g0260800	0.00217437	-1.04952	down	0.184915	-0.643198	normal
Os01g0261200	1.10006e-21	2.77617	up	3.49718e-07	2.27501	up
Os01g0262500	0.00112182	-1.90952	down	0.372168	-0.983575	normal
Os01g0262600	0.00072774	-1.64861	down	0.844639	-0.137095	normal
Os01g0263600	1.33513e-09	1.9622	up	9.67648e-05	1.66457	up
Os01g0263900	2.03876e-21	3.27783	up	3.33253e-08	2.49438	up
Os01g0264000	2.00104e-18	3.25442	up	2.4883e-06	2.3402	up
Os01g0264600	3.27883e-07	3.52348	up	--	--	--
Os01g0265000	0.00570064	-1.9169	down	0.725869	-0.3343	normal
Os01g0265100	0.00330023	-1.32796	down	0.00112091	-1.65242	down
Os01g0266400	0.00343205	-1.38661	down	0.128008	-0.895996	normal
Os01g0267600	0.000811142	1.26454	up	0.0113652	1.21148	normal
Os01g0267800	0.000670379	-2.60066	down	0.39951	-0.785367	normal
Os01g0267900	7.63372e-08	-2.09652	down	0.0269178	-0.971863	normal
Os01g0268600	5.8368e-08	3.76298	up	--	--	--
Os01g0268800	7.9459e-06	1.45407	up	0.268163	0.58821	normal
Os01g0269000	1.10256e-09	2.25828	up	0.0626087	1.12533	normal
Os01g0270100	2.6014e-08	1.64656	up	1.40342e-05	1.86876	up
Os01g0270300	9.7013e-10	-3.1128	down	0.125085	-1.06387	normal
Os01g0270501	7.20743e-08	-2.15696	down	0.180369	-0.750662	normal
Os01g0273100	2.78528e-05	-6.05174	down	0.00803652	-2.84691	down
Os01g0273150	0.000623235	-3.19931	down	0.021012	-1.94892	normal
Os01g0274800	3.70329e-06	1.54133	up	0.392167	0.488836	normal
Os01g0276600	1.76581e-05	-1.48218	down	0.234609	-0.59098	normal
Os01g0276900	0.00460032	4.092	up	--	--	--
Os01g0278000	7.49632e-06	2.36794	up	0.00114698	2.45975	up
Os01g0278950	9.58835e-06	-1.73007	down	0.001926	-1.37364	down
Os01g0278975	1.10463e-06	-2.25733	down	0.00138438	-1.55849	down
Os01g0280500	7.27535e-09	3.9213	up	0.00224359	2.18424	up
Os01g0281000	0.000392611	1.07931	up	0.104592	0.747077	normal
Os01g0281100	2.85219e-08	1.64685	up	0.21251	0.610183	normal
Os01g0282800	2.67836e-13	-2.3789	down	0.000930188	-1.43316	down
Os01g0282866	4.72248e-12	-2.67885	down	0.00239719	-1.61482	down
Os01g0283000	0.00162784	-1.36289	down	0.110956	-0.863696	normal
Os01g0283300	3.20414e-22	2.96378	up	0.0982155	1.93968	normal
Os01g0283500	5.72953e-16	2.6607	up	2.82472e-06	2.03941	up
Os01g0283700	8.44295e-07	3.34974	up	--	--	--
Os01g0284900	1.6878e-05	2.39338	up	0.312596	0.893074	normal
Os01g0286100	1.13715e-05	2.02683	up	0.0549438	0.9082	normal
Os01g0286200	4.82937e-08	1.70511	up	0.128405	0.752897	normal
Os01g0286900	0.000715206	2.20716	up	0.0230663	1.97036	normal
Os01g0287600	0.00888328	2.49821	up	--	--	--
Os01g0288200	5.88884e-07	-5.74285	down	0.000313671	-3.40592	down
Os01g0288800	3.7356e-06	8.46825	up	--	--	--
Os01g0289600	1.48194e-27	3.65742	up	0.0701069	3.65339	normal
Os01g0289732	1.80867e-24	3.76825	up	0.0547479	3.74904	normal
Os01g0290000	2.66523e-05	1.33611	up	0.0163627	1.34708	normal
Os01g0290600	0.00319095	1.25987	up	0.098361	0.953692	normal
Os01g0290700	1.2486e-11	2.01957	up	0.277012	0.812582	normal
Os01g0290800	1.92747e-08	1.83528	up	0.327131	0.810164	normal
Os01g0292700	1.46968e-05	5.26445	up	--	--	--
Os01g0292900	7.27135e-08	1.587	up	0.562695	0.320752	normal
Os01g0294700	2.70662e-21	2.7458	up	0.327152	2.19146	normal
Os01g0295700	3.37747e-18	2.54716	up	0.0701071	1.46882	normal
Os01g0296450	0.000218734	-3.12663	down	0.0179195	-1.9214	normal
Os01g0296700	3.04398e-10	-2.85024	down	0.0275414	-1.13209	normal
Os01g0298301	0.00910948	1.62006	up	0.110041	1.25971	normal
Os01g0298400	1.48038e-07	Inf	up	--	--	--
Os01g0300200	2.5181e-11	-2.31112	down	0.00867687	-1.28193	down
Os01g0300600	2.3022e-07	-1.65562	down	0.00191907	-1.295	down
Os01g0300900	1.34716e-11	-2.17237	down	0.617533	-0.284591	normal
Os01g0301700	0.00571741	-1.83231	down	0.833896	-0.210359	normal
Os01g0302100	1.59743e-05	-1.89785	down	0.0604782	-0.995705	normal
Os01g0302500	0.000764323	-1.68449	down	0.058581	-1.12743	normal
Os01g0303200	0.000123629	-1.30908	down	0.0331741	-0.958857	normal
Os01g0303800	9.86933e-07	4.43019	up	--	--	--
Os01g0305200	5.48058e-09	2.59864	up	0.185315	0.983919	normal
Os01g0306100	2.91661e-05	-5.19024	down	0.0320317	-1.85812	normal
Os01g0306400	0.000152569	5.80627	up	--	--	--
Os01g0307624	1.90289e-20	7.65503	up	--	--	--
Os01g0308600	6.72516e-06	1.54278	up	0.197853	0.697073	normal
Os01g0312500	0.000315873	-2.22834	down	0.0396052	-1.56302	normal
Os01g0312600	0.00124977	-2.35062	down	0.0290274	-1.70589	normal
Os01g0312800	0.000130813	-2.19243	down	0.0113551	-1.63561	normal
Os01g0313050	0.00018412	-1.8549	down	0.056368	-1.1226	normal
Os01g0313600	1.48147e-06	5.30263	up	--	--	--
Os01g0314100	2.52681e-12	2.07569	up	0.263195	0.575136	normal
Os01g0314800	3.03583e-12	7.94219	up	0.000497403	6.2048	up
Os01g0315600	1.50221e-08	-1.87078	down	0.0323754	-0.998723	normal
Os01g0316600	0.000290465	1.45437	up	0.402252	0.955308	normal
Os01g0316900	9.07228e-05	1.17585	up	0.0543228	0.860883	normal
Os01g0317125	0.00540055	1.17064	up	0.112673	0.898107	normal
Os01g0317800	9.13237e-06	-1.42891	down	0.0528222	-0.906604	normal
Os01g0319000	1.02827e-15	3.3756	up	0.20715	2.66547	normal
Os01g0319066	3.71518e-09	3.78019	up	0.182373	2.7927	normal
Os01g0326000	0.00162781	-2.74326	down	0.00660224	-2.05042	down
Os01g0327000	7.08689e-09	3.83792	up	0.0792383	3.35875	normal
Os01g0327100	3.33458e-18	5.56003	up	0.0299092	6.76809	normal
Os01g0327250	4.38084e-06	5.37275	up	--	--	--
Os01g0328900	0.00738173	-1.22038	down	0.156235	-0.813586	normal
Os01g0329300	1.61956e-30	#NAME?	down	5.94553e-17	-4.97606	down
Os01g0329350	3.44105e-25	-9.2388	down	1.84756e-15	-5.06687	down
Os01g0329400	1.12087e-11	2.02558	up	0.00251863	1.90226	up
Os01g0329800	3.4838e-12	2.09618	up	0.000749592	1.42818	up
Os01g0330100	3.00168e-15	-3.11052	down	0.000312154	-1.59853	down
Os01g0332100	2.38577e-05	1.48226	up	0.627507	0.320543	normal
Os01g0332500	0.000503574	-4.09337	down	0.021333	-2.03471	normal
Os01g0338000	6.55617e-05	-1.27194	down	0.16974	-0.65745	normal
Os01g0339900	0.00155897	-1.06594	down	0.426123	-0.415766	normal
Os01g0341000	2.54666e-11	-3.26718	down	9.11019e-05	-2.03285	down
Os01g0342500	0.00354669	2.5059	up	--	--	--
Os01g0343300	2.31199e-07	3.20651	up	0.0188739	1.17221	normal
Os01g0343350	3.62638e-09	2.79894	up	0.227304	0.990673	normal
Os01g0347000	0.0001209	-1.83779	down	0.00207396	-1.69929	down
Os01g0347100	2.51837e-08	1.86295	up	0.0173512	1.1379	normal
Os01g0348900	1.86249e-08	7.65158	up	0.0309287	5.65549	normal
Os01g0349000	3.9259e-11	2.98144	up	0.000907605	1.82463	up
Os01g0349400	0.00166063	1.08912	up	0.317488	0.541243	normal
Os01g0351100	7.38196e-05	-1.90533	down	0.0411643	-1.1572	normal
Os01g0354200	8.18135e-06	-2.42755	down	0.0224258	-1.39992	normal
Os01g0356400	0.0167689	-0.864699	normal	0.00882761	-1.27032	down
Os01g0357900	0.000926629	-1.07794	down	0.0218391	-1.03953	normal
Os01g0360100	0.000271456	-2.07243	down	0.0150586	-1.5765	normal
Os01g0362533	0.00318903	1.77943	up	0.069641	1.38475	normal
Os01g0363600	0.0014998	1.85861	up	0.0544652	1.43219	normal
Os01g0369700	4.51966e-33	4.59772	up	0.00712932	3.76416	up
Os01g0369800	2.53643e-25	4.97854	up	0.0143236	3.86361	normal
Os01g0370200	0.0033445	-3.75241	down	--	--	--
Os01g0370400	0.00422372	-2.66971	down	0.0133115	-2.09289	normal
Os01g0370900	1.84057e-08	3.76944	up	0.278218	2.31794	normal
Os01g0375000	0.000535284	1.0514	up	0.00841215	1.12483	up
Os01g0378100	1.09922e-13	2.5549	up	0.000498785	1.66421	up
Os01g0382400	1.46596e-50	5.0376	up	0.00491088	6.82201	up
Os01g0383700	1.7554e-34	3.65755	up	0.000837189	2.47125	up
Os01g0384800	3.97274e-21	4.82795	up	0.000164422	2.8533	up
Os01g0385400	0.0204321	1.85723	normal	0.000319375	2.75601	up
Os01g0387566	0.00118457	-3.78993	down	0.105063	-1.4583	normal
Os01g0388200	1.27788e-06	-2.01479	down	0.356566	-0.515626	normal
Os01g0390300	0.000462546	1.36038	up	0.631381	0.318812	normal
Os01g0391800	0.000310151	-2.73315	down	0.277228	-0.913208	normal
Os01g0393000	0.0113713	0.888011	normal	0.00790406	1.15384	up
Os01g0498300	7.45037e-07	3.67668	up	0.0310075	3.48781	normal
Os01g0502700	0.00791326	-2.78881	down	0.0160375	-2.22209	normal
Os01g0503400	0.0055093	1.86165	up	0.250249	1.13489	normal
Os01g0504500	6.54211e-06	1.91647	up	0.86236	-0.184583	normal
Os01g0505400	8.79737e-06	2.38441	up	0.537086	0.594731	normal
Os01g0507000	6.52339e-05	1.39695	up	0.0452001	0.980244	normal
Os01g0507700	2.42639e-06	1.61617	up	0.395631	0.989361	normal
Os01g0508000	0.00583272	-1.48931	down	0.000458205	-1.56774	down
Os01g0509900	0.00106455	-1.88934	down	0.401894	-0.614135	normal
Os01g0510200	1.01562e-23	6.00612	up	6.01328e-05	5.34357	up
Os01g0511100	1.71476e-25	3.05674	up	0.133976	1.56353	normal
Os01g0511300	0.00038956	-1.23351	down	0.185552	-0.647702	normal
Os01g0512400	7.64425e-05	#NAME?	down	1	0.0222777	normal
Os01g0513400	0.000291302	1.12062	up	0.24725	0.914821	normal
Os01g0513900	0.00309816	-3.67248	down	0.0292302	-2.28427	normal
Os01g0514600	2.09963e-05	-1.43312	down	0.00331613	-1.26032	down
Os01g0514700	0.00116096	-2.78098	down	0.289945	-0.954291	normal
Os01g0514850	7.79924e-08	-1.93587	down	0.105539	-0.775766	normal
Os01g0523000	8.74951e-05	-2.53222	down	0.358654	-0.706181	normal
Os01g0529800	1.44102e-16	2.40434	up	0.279846	0.727861	normal
Os01g0531400	8.26385e-06	-2.50394	down	0.0665602	-1.07833	normal
Os01g0533400	0.000294048	6.88758	up	0.367425	4.3241	normal
Os01g0533900	0.000175117	-2.42414	down	0.115247	-1.14903	normal
Os01g0534800	5.18312e-05	1.3161	up	0.132876	0.74442	normal
Os01g0541600	0.00124888	1.72826	up	0.0547814	1.34501	normal
Os01g0541900	4.36152e-13	2.34137	up	0.00301568	1.37681	up
Os01g0542000	0.00200126	-1.09187	down	0.641593	0.301111	normal
Os01g0543000	0.00117628	-1.81661	down	0.0158853	-1.5538	normal
Os01g0543100	9.71876e-19	-2.93284	down	0.00169176	-1.37271	down
Os01g0546400	5.97731e-05	-2.68659	down	0.00572116	-1.95589	down
Os01g0546900	2.6586e-06	-1.50142	down	0.0162106	-1.03945	normal
Os01g0547133	1.24554e-11	-2.72638	down	0.119617	-1.01149	normal
Os01g0548600	0.0004019	2.06763	up	0.653289	-0.484522	normal
Os01g0550300	1.05643e-05	2.32373	up	0.120654	1.66964	normal
Os01g0551100	4.31515e-17	3.75791	up	4.31085e-05	3.88523	up
Os01g0551800	0.00375809	-2.36826	down	0.173071	-1.18317	normal
Os01g0555100	0.0087589	2.32726	up	--	--	--
Os01g0556650	6.93114e-09	2.41389	up	0.440177	1.03987	normal
Os01g0556700	0.0021664	2.86376	up	0.443383	1.18066	normal
Os01g0558100	0.000801197	2.69606	up	--	--	--
Os01g0558500	0.00159257	1.00974	up	0.00249924	1.27019	up
Os01g0559825	0.000169737	-1.20082	down	0.988825	0.0135173	normal
Os01g0562600	0.000201239	2.77667	up	0.0505864	2.56304	normal
Os01g0566050	9.26924e-05	1.24256	up	0.266289	0.56775	normal
Os01g0566500	1.18671e-06	4.74688	up	0.100224	2.74912	normal
Os01g0567500	0.000893509	Inf	up	--	--	--
Os01g0567533	8.92199e-06	4.49303	up	0.500052	2.54392	normal
Os01g0570800	2.73335e-18	3.37472	up	0.00309666	1.77986	up
Os01g0571300	0.000191596	2.9933	up	0.0864249	2.45618	normal
Os01g0571700	0.00254166	-1.31139	down	0.00844896	-1.35907	down
Os01g0572100	0.00166607	1.08337	up	0.0247895	1.03043	normal
Os01g0577600	0.000203918	-1.41202	down	0.821866	-0.148421	normal
Os01g0579000	0.00166607	-9.06872	down	0.198419	-2.57809	normal
Os01g0579900	2.39108e-05	-1.8388	down	0.0101095	-1.31013	normal
Os01g0580100	0.00165375	-1.59377	down	0.532404	-0.431034	normal
Os01g0580500	2.07791e-05	-2.54697	down	3.39226e-08	-3.03829	down
Os01g0582600	1.51311e-26	3.35843	up	1.11304e-07	2.28495	up
Os01g0583100	4.13585e-07	1.55483	up	0.280065	0.609047	normal
Os01g0583600	0.000593594	3.30728	up	--	--	--
Os01g0584300	0.000176979	-1.51431	down	0.0877264	-0.871797	normal
Os01g0584900	3.5815e-23	9.31886	up	0.00074919	8.25505	up
Os01g0587500	0.00769992	-1.75986	down	0.100155	-1.23775	normal
Os01g0588000	1.8349e-08	-3.26423	down	0.000171863	-2.30453	down
Os01g0588400	4.98525e-10	4.3267	up	0.0257767	5.61608	normal
Os01g0592500	2.12794e-08	5.49237	up	--	--	--
Os01g0594500	0.00804009	5.69652	up	0.350035	4.66687	normal
Os01g0594900	1.80577e-05	9.48532	up	0.143524	8.45213	normal
Os01g0595001	0.00875664	4.26147	up	--	--	--
Os01g0597800	2.75858e-09	3.97681	up	0.155688	3.37269	normal
Os01g0598600	0.00573969	-1.35052	down	0.171867	-0.652764	normal
Os01g0602400	8.67544e-12	Inf	up	0.0140129	Inf	normal
Os01g0602433	4.3305e-11	4.56796	up	0.02785	4.57787	normal
Os01g0602800	8.6561e-06	-1.41214	down	0.12387	-0.723545	normal
Os01g0603300	7.30959e-10	2.61615	up	0.00132566	1.37783	up
Os01g0605100	0.00316243	1.89196	up	0.031716	1.39119	normal
Os01g0605500	0.000757431	-4.26763	down	0.0212694	-2.31368	normal
Os01g0605700	6.94919e-07	3.11851	up	0.311857	2.00026	normal
Os01g0606000	0.000738031	4.71294	up	--	--	--
Os01g0606166	2.02395e-05	1.87425	up	0.366756	0.674407	normal
Os01g0606900	9.37295e-09	-2.00382	down	0.459441	-0.773433	normal
Os01g0607900	6.29253e-18	-2.86729	down	0.0110801	-1.15716	normal
Os01g0609200	2.90219e-05	2.76519	up	0.00702321	2.53913	up
Os01g0609300	1.08859e-19	4.07196	up	0.00117048	2.13225	up
Os01g0609501	0.00924909	4.51515	up	0.0126585	2.40411	normal
Os01g0609900	9.32243e-16	2.75114	up	0.0148019	1.29355	normal
Os01g0611000	7.90713e-19	2.96444	up	0.00411347	1.30605	up
Os01g0611050	0.0671616	1.78363	normal	0.00668121	2.3175	up
Os01g0611100	5.10751e-06	1.36955	up	0.00819578	1.12766	up
Os01g0612500	6.39697e-05	1.70659	up	0.848304	0.192906	normal
Os01g0614300	0.00453359	-2.89934	down	0.0172635	-2.18748	normal
Os01g0615000	2.44727e-10	#NAME?	down	0.897239	-0.156931	normal
Os01g0615500	0.00403119	-2.15601	down	0.0791119	-1.41589	normal
Os01g0616300	7.68048e-09	-1.95265	down	0.0795594	-0.968621	normal
Os01g0616366	5.20709e-09	-1.98787	down	0.0541557	-0.966979	normal
Os01g0617800	0.000415624	1.52841	up	0.0375053	1.18732	normal
Os01g0618100	0.00025406	-1.16853	down	0.0417342	-0.907348	normal
Os01g0618200	0.00323988	-1.18795	down	0.235018	-0.64098	normal
Os01g0618500	0.00289281	1.04307	up	0.0958649	0.816383	normal
Os01g0618700	0.000721549	-1.363	down	0.0574261	-0.958661	normal
Os01g0620800	1.7335e-06	-2.34791	down	0.25341	-0.942843	normal
Os01g0620900	7.30722e-05	-3.32967	down	0.363535	-0.894702	normal
Os01g0621200	4.14144e-09	-2.65838	down	0.0749226	-1.29257	normal
Os01g0622066	0.00359273	-1.41565	down	0.0853359	-1.01799	normal
Os01g0622500	3.69841e-06	-1.47978	down	0.00681868	-1.18328	down
Os01g0622800	0.000169428	#NAME?	down	0.93237	-0.132691	normal
Os01g0622901	3.33003e-07	-7.77046	down	0.969617	-0.038954	normal
Os01g0623500	3.22745e-19	3.17275	up	0.0333737	1.27067	normal
Os01g0623550	1.5818e-10	2.9474	up	0.203592	1.02669	normal
Os01g0626400	0.00445868	1.74591	up	0.74202	0.364455	normal
Os01g0627916	6.2599e-15	7.37953	up	0.00116503	6.48846	up
Os01g0629600	9.00742e-08	4.69969	up	0.0272674	4.98411	normal
Os01g0629900	0.000411925	1.07705	up	0.00470396	1.19477	up
Os01g0630300	7.48582e-09	-2.121	down	0.000322952	-1.64853	down
Os01g0631200	0.000344468	1.37809	up	0.56592	0.389585	normal
Os01g0631400	8.04789e-06	-1.68375	down	0.441022	-0.425888	normal
Os01g0631500	5.04339e-06	-2.0891	down	0.000552812	-1.80728	down
Os01g0631700	4.56674e-05	-3.7501	down	0.0053614	-2.12386	down
Os01g0631800	6.15172e-05	4.05568	up	--	--	--
Os01g0632000	0.00686241	-2.26751	down	0.490336	-0.662745	normal
Os01g0633100	0.00142721	-1.44299	down	0.0313256	-1.16843	normal
Os01g0633900	2.39171e-05	-1.34333	down	0.129032	-0.713797	normal
Os01g0634500	0.00978165	-1.77641	down	0.555122	-0.670731	normal
Os01g0634900	6.21622e-06	-4.03926	down	5.61811e-06	-3.78334	down
Os01g0635200	0.000503887	-3.66334	down	7.22945e-05	-3.65534	down
Os01g0636500	1.10754e-14	-3.88351	down	6.39312e-05	-2.04765	down
Os01g0639600	3.4827e-09	3.24189	up	0.00235464	2.47112	up
Os01g0639900	4.79124e-18	2.50691	up	0.221219	1.54334	normal
Os01g0640000	2.42831e-06	4.1325	up	--	--	--
Os01g0642200	1.41615e-05	1.41965	up	0.0734827	0.925535	normal
Os01g0643300	2.69737e-09	-2.49146	down	0.00178666	-1.49042	down
Os01g0643450	2.86913e-13	-2.81287	down	0.00259919	-1.34727	down
Os01g0643825	0.00833087	1.24036	up	0.860682	0.175488	normal
Os01g0644900	2.8761e-05	3.3534	up	0.0268622	3.03359	normal
Os01g0645200	0.00078167	-1.12013	down	0.00490027	-1.27321	down
Os01g0645900	0.000458454	2.55716	up	0.145301	3.06978	normal
Os01g0647700	0.000797065	-1.1721	down	0.0050739	-1.23674	down
Os01g0648225	0.00115295	1.6358	up	0.925241	-0.118386	normal
Os01g0648500	0.0061447	1.68918	up	0.162705	1.13827	normal
Os01g0649200	4.72286e-09	2.31063	up	0.180052	1.53328	normal
Os01g0651150	3.90458e-08	-4.13618	down	0.00104794	-2.35401	down
Os01g0651200	9.19202e-05	#NAME?	down	--	--	--
Os01g0651932	1.59216e-20	-3.07478	down	0.0264674	-1.00882	normal
Os01g0652100	7.45525e-10	-2.02439	down	0.0175939	-1.17137	normal
Os01g0652200	0.00275567	-2.23391	down	0.00793736	-1.94529	down
Os01g0652800	9.44999e-05	-1.25159	down	0.202072	-0.6655	normal
Os01g0653800	3.01505e-08	-1.77624	down	0.00144295	-1.37107	down
Os01g0654100	0.000305797	-1.15942	down	2.43444e-08	-2.21196	down
Os01g0654400	9.79316e-05	-1.32784	down	0.00839612	-1.25053	down
Os01g0656400	0.00244655	2.55965	up	--	--	--
Os01g0658700	2.05193e-07	-1.88954	down	0.105987	-0.778837	normal
Os01g0658900	6.67539e-10	1.8566	up	0.41304	1.24378	normal
Os01g0660200	0.000551638	5.12923	up	0.108358	8.12758	normal
Os01g0660300	2.82283e-07	-1.88287	down	2.87129e-05	-1.69159	down
Os01g0660900	0.00129229	1.39195	up	0.111424	1.0244	normal
Os01g0661400	4.59598e-17	2.42944	up	0.189636	1.32241	normal
Os01g0661601	2.09121e-07	2.36851	up	0.124972	1.23349	normal
Os01g0661650	6.18963e-08	-2.12072	down	0.0125434	-1.17841	normal
Os01g0663500	0.00863573	1.51801	up	0.341984	0.798456	normal
Os01g0664100	6.26631e-08	1.75615	up	0.186614	0.998179	normal
Os01g0665300	1.60832e-08	1.74798	up	0.00951755	1.14812	up
Os01g0665900	7.00236e-05	2.11181	up	0.000453	2.14877	up
Os01g0666000	6.53846e-09	4.59851	up	--	--	--
Os01g0666600	0.00415969	1.42209	up	0.596769	0.4535	normal
Os01g0667550	0.000376047	1.0793	up	0.900662	0.0868395	normal
Os01g0667600	0.00233539	1.38221	up	0.246795	0.780759	normal
Os01g0667900	2.617e-16	4.79802	up	3.48774e-07	2.6993	up
Os01g0668100	7.80717e-06	-2.31749	down	0.0133395	-1.42885	normal
Os01g0670500	7.1868e-07	2.86845	up	0.00201372	2.23004	up
Os01g0670600	4.84301e-05	3.88346	up	--	--	--
Os01g0670800	0.00165757	-1.02073	down	0.0340372	-0.934143	normal
Os01g0672800	7.04192e-06	1.6073	up	0.0818336	0.911444	normal
Os01g0674400	1.01594e-08	4.56497	up	8.28438e-07	4.19841	up
Os01g0674500	8.34675e-05	1.18829	up	0.353984	0.469171	normal
Os01g0674800	9.98633e-06	1.31837	up	0.894767	0.0928347	normal
Os01g0675400	3.75218e-05	-5.903	down	0.754579	-0.4154	normal
Os01g0675500	4.49477e-06	1.69555	up	0.178106	0.890392	normal
Os01g0678500	8.63242e-05	-1.41837	down	0.000931398	-1.46874	down
Os01g0678700	1.2863e-05	-2.04773	down	0.179889	-0.753603	normal
Os01g0680900	2.00603e-08	-2.38874	down	0.00385948	-1.40484	down
Os01g0680950	8.3192e-05	-1.68055	down	0.384721	-0.501673	normal
Os01g0681200	0.00157647	-1.09738	down	0.000810252	-1.44816	down
Os01g0682001	2.20307e-07	1.68906	up	0.119431	0.856053	normal
Os01g0682700	1.22455e-07	3.51331	up	3.23131e-07	3.65437	up
Os01g0683550	9.33774e-09	-3.86306	down	0.00034916	-2.39174	down
Os01g0683600	0.000879619	-1.23892	down	0.00521032	-1.28132	down
Os01g0684200	0.000402781	-1.57008	down	0.0487074	-1.05697	normal
Os01g0684800	0.000220943	-2.87412	down	0.0779592	-1.41703	normal
Os01g0684900	1.57399e-06	2.30229	up	6.40514e-06	2.00438	up
Os01g0685900	0.000776855	-2.54845	down	0.00477169	-1.81421	down
Os01g0686400	0.0022197	-1.42613	down	0.12302	-0.791001	normal
Os01g0686650	0.00039057	-2.53664	down	0.0425821	-1.5169	normal
Os01g0687150	2.50396e-06	5.16416	up	--	--	--
Os01g0687400	2.87144e-16	4.83062	up	0.00188986	2.56605	up
Os01g0688000	0.00230354	2.41946	up	0.155997	1.39937	normal
Os01g0689000	0.00571091	-1.90609	down	0.334228	-0.789883	normal
Os01g0690800	0.00438849	2.48373	up	--	--	--
Os01g0691200	0.000221964	-3.73532	down	0.228393	-1.06233	normal
Os01g0691300	0.000127413	-8.20283	down	0.462405	-1.12894	normal
Os01g0691400	1.45285e-06	-4.21207	down	0.0340846	-1.69071	normal
Os01g0693300	3.71038e-07	3.29545	up	0.313552	1.2365	normal
Os01g0693400	3.29431e-23	2.92552	up	0.260597	1.37689	normal
Os01g0694000	3.92273e-12	5.32289	up	--	--	--
Os01g0694100	1.50226e-05	1.74586	up	0.814941	0.213583	normal
Os01g0694500	3.29612e-06	3.2543	up	--	--	--
Os01g0695200	1.19092e-05	1.65297	up	0.0493252	1.04488	normal
Os01g0695800	3.12442e-23	7.5261	up	0.067153	6.83	normal
Os01g0696500	0.00153005	-1.92229	down	0.0138968	-1.68017	normal
Os01g0699500	0.00867423	3.82456	up	0.164665	1.12562	normal
Os01g0699900	1.27346e-07	-2.19832	down	1.9471e-06	-2.2567	down
Os01g0700000	0.000725644	1.06129	up	0.34942	0.512458	normal
Os01g0700100	0.000761935	2.64693	up	0.291478	1.49419	normal
Os01g0700200	0.0845786	-1.23446	normal	0.00311912	-2.25421	down
Os01g0701100	7.82768e-05	5.6541	up	--	--	--
Os01g0702400	0.000546768	1.13143	up	0.229539	1.43786	normal
Os01g0703300	7.52404e-13	-2.67621	down	0.000255035	-1.54778	down
Os01g0704400	1.48168e-05	-1.4898	down	0.080066	-0.815138	normal
Os01g0705000	0.0022307	1.59136	up	0.0210711	1.47123	normal
Os01g0705200	7.73293e-36	5.0669	up	0.370204	5.31302	normal
Os01g0705700	9.29324e-05	4.75835	up	--	--	--
Os01g0705750	1.5009e-05	4.68162	up	0.0164653	1.6607	normal
Os01g0706400	3.81716e-08	1.65487	up	0.00564276	1.18553	up
Os01g0706500	0.00587869	-1.51303	down	0.177764	-0.910521	normal
Os01g0706700	0.00497667	-1.093	down	0.000357894	-1.66149	down
Os01g0707300	0.000207743	1.13877	up	0.152491	0.705276	normal
Os01g0707500	5.57605e-14	5.00436	up	0.00554934	2.17337	up
Os01g0708500	2.03223e-16	3.41786	up	0.0152886	1.70927	normal
Os01g0709500	4.26515e-05	-1.43844	down	0.00446078	-1.38286	down
Os01g0710000	0.000138808	-1.23043	down	0.331029	-0.512418	normal
Os01g0710200	1.36724e-05	-2.32968	down	0.000149114	-1.94184	down
Os01g0712800	1.05295e-06	-4.60218	down	0.209449	-1.13567	normal
Os01g0713200	1.75262e-06	3.5627	up	0.278218	3.64255	normal
Os01g0714600	2.38887e-13	7.24355	up	--	--	--
Os01g0714900	0.000328829	-1.28294	down	0.019739	-1.06462	normal
Os01g0715600	0.000144037	-2.77722	down	0.0822171	-1.35151	normal
Os01g0716200	1.11983e-05	-2.32597	down	0.0183954	-1.25919	normal
Os01g0716400	1.86649e-21	3.11069	up	0.0857745	0.994778	normal
Os01g0718300	0.000764396	-1.07816	down	0.430465	-0.41527	normal
Os01g0719100	4.47084e-10	2.78246	up	0.274284	2.05052	normal
Os01g0719125	9.59547e-05	3.28518	up	0.193549	3.08785	normal
Os01g0720500	0.156324	-1.0359	normal	0.00470396	-2.2247	down
Os01g0723400	8.77758e-06	1.40198	up	0.0690788	0.902664	normal
Os01g0725000	0.00334704	1.98957	up	0.492742	0.691211	normal
Os01g0725400	0.00742239	1.12335	up	0.286875	0.584131	normal
Os01g0725800	0.000279364	1.095	up	0.164782	0.660302	normal
Os01g0727100	0.00973457	-1.01687	down	0.0310304	-1.05458	normal
Os01g0727500	0.00200126	2.10323	up	0.303437	0.758319	normal
Os01g0728100	3.27959e-32	-5.00017	down	0.000198636	-2.03906	down
Os01g0728150	0.00148464	-1.97698	down	0.0057974	-1.90587	down
Os01g0728300	0.00224873	2.97393	up	--	--	--
Os01g0728325	0.000977787	3.25747	up	--	--	--
Os01g0729400	1.07238e-10	-2.75038	down	0.0106182	-1.23801	normal
Os01g0729900	8.89582e-07	1.46898	up	0.42804	0.419777	normal
Os01g0730100	0.00173197	2.32904	up	0.210677	1.45782	normal
Os01g0730200	2.80082e-05	2.44049	up	0.00793067	1.9272	up
Os01g0730500	0.000923038	-2.73177	down	0.00557296	-2.23642	down
Os01g0730700	5.03216e-07	3.34357	up	0.14699	2.36212	normal
Os01g0731100	9.40975e-23	3.42872	up	0.0493252	1.75304	normal
Os01g0731150	2.03646e-25	3.76803	up	0.0894846	1.82486	normal
Os01g0731700	8.26365e-06	3.92461	up	--	--	--
Os01g0731800	0.00368278	1.20955	up	0.463634	0.494195	normal
Os01g0732300	5.24753e-09	-2.58891	down	0.24725	-0.854173	normal
Os01g0732801	4.60481e-09	2.28826	up	9.14119e-06	2.16152	up
Os01g0733200	1.04175e-07	2.01782	up	0.193859	2.65486	normal
Os01g0733500	3.61713e-06	-1.8073	down	8.71628e-06	-2.25995	down
Os01g0734800	1.25237e-13	2.24716	up	0.0709472	2.73308	normal
Os01g0738300	0.000370102	-1.21247	down	0.594657	-0.298695	normal
Os01g0738800	0.000235424	-1.7991	down	7.61183e-05	-2.23272	down
Os01g0738900	0.00424306	1.22344	up	0.00122691	1.56743	up
Os01g0739500	1.99552e-11	2.62325	up	0.176503	0.972474	normal
Os01g0739700	8.30905e-07	-2.26304	down	0.482482	-0.410372	normal
Os01g0740300	1.49354e-05	2.27776	up	0.514092	1.57627	normal
Os01g0740350	2.45269e-07	-3.05976	down	0.0122642	-1.58643	normal
Os01g0740400	0.00698439	-2.64102	down	0.0627135	-1.62461	normal
Os01g0740500	5.42215e-05	-1.83141	down	7.2404e-05	-2.02674	down
Os01g0740800	1.22519e-08	3.07773	up	0.000188427	2.41243	up
Os01g0741900	5.26827e-09	2.74215	up	0.661624	0.36697	normal
Os01g0742400	1.57696e-11	3.7401	up	0.135083	1.32387	normal
Os01g0744000	4.24781e-10	-2.03391	down	0.023773	-1.05156	normal
Os01g0744200	0.00229372	-2.00222	down	0.663393	-0.509057	normal
Os01g0745400	0.00269241	-2.03533	down	0.212836	-0.983577	normal
Os01g0745700	1.91851e-12	-3.48117	down	0.327328	-0.766723	normal
Os01g0745850	1.10396e-18	-3.49742	down	0.350236	-0.724286	normal
Os01g0746700	1.43935e-05	-1.41445	down	0.892811	-0.112825	normal
Os01g0747300	0.721185	-0.332907	normal	0.00574468	-1.65725	down
Os01g0747400	4.28598e-07	1.89323	up	0.340122	0.711426	normal
Os01g0747800	2.57201e-05	1.35251	up	0.240146	0.60749	normal
Os01g0748150	0.000260675	Inf	up	--	--	--
Os01g0748900	0.000243507	1.15533	up	0.986074	0.0170362	normal
Os01g0748950	2.88816e-07	4.82321	up	--	--	--
Os01g0750100	2.15428e-08	3.68175	up	0.0125538	2.04547	normal
Os01g0750300	0.00357197	1.64381	up	0.310965	1.65956	normal
Os01g0752400	0.000428661	1.36669	up	0.210524	0.727779	normal
Os01g0752500	2.65969e-27	4.31521	up	0.000430626	3.39823	up
Os01g0753800	2.77961e-10	-3.81776	down	0.133947	-1.28374	normal
Os01g0754500	3.48038e-05	1.23628	up	0.0339474	0.937698	normal
Os01g0756000	0.00927985	-1.34442	down	0.266621	-0.727371	normal
Os01g0756200	6.59009e-10	-4.24253	down	1.04432e-06	-2.83824	down
Os01g0756400	9.721e-05	1.19211	up	0.0021082	1.2829	up
Os01g0756600	1.22748e-24	-4.39313	down	0.000183404	-2.01697	down
Os01g0756900	0.000430131	-3.6577	down	0.00678956	-2.37778	down
Os01g0757200	0.000220533	1.25542	up	0.771303	0.28063	normal
Os01g0757400	4.46373e-07	-1.87341	down	0.0237648	-1.05125	normal
Os01g0757900	0.00639623	1.51818	up	0.492592	0.603939	normal
Os01g0758200	0.003465	1.57646	up	0.0827654	1.22482	normal
Os01g0758400	0.000356984	1.179	up	0.788146	0.183277	normal
Os01g0758450	0.000361231	1.54389	up	0.493312	0.511809	normal
Os01g0760400	3.3263e-07	-2.20966	down	0.177306	-0.734331	normal
Os01g0761000	2.16893e-05	-1.63483	down	0.000577759	-1.58281	down
Os01g0761400	1.83605e-09	-4.04925	down	9.53629e-09	-3.36149	down
Os01g0762000	0.000741585	1.14248	up	0.0762672	0.851385	normal
Os01g0762900	2.92572e-08	-2.3258	down	0.268722	-0.668002	normal
Os01g0763000	0.00325079	1.019	up	0.115586	0.774268	normal
Os01g0763200	0.00605923	-1.00761	down	0.979719	-0.0225067	normal
Os01g0763750	0.000927135	1.57159	up	0.328066	0.728469	normal
Os01g0763900	1.17739e-05	-3.02466	down	0.391241	-0.532493	normal
Os01g0764300	6.47218e-05	1.74553	up	0.0879378	1.06882	normal
Os01g0765600	0.00109732	-3.29898	down	0.0704125	-1.59133	normal
Os01g0765900	2.73859e-05	-5.96415	down	0.16072	-1.37343	normal
Os01g0767600	5.20383e-06	1.39291	up	0.130029	1.19318	normal
Os01g0767900	9.68995e-07	1.46932	up	0.0262529	0.978786	normal
Os01g0767966	0.00038254	1.19827	up	0.115268	0.778916	normal
Os01g0768300	9.88128e-08	-5.26428	down	0.0172635	-1.90823	normal
Os01g0768600	0.0079129	1.21964	up	0.766667	0.263053	normal
Os01g0769700	3.47394e-09	-1.90014	down	0.00285151	-1.29859	down
Os01g0770700	3.77241e-08	-3.23365	down	1.26062e-06	-2.46075	down
Os01g0771200	0.00435512	0.957206	normal	0.00822268	1.15157	up
Os01g0771900	1.24449e-06	-1.69773	down	0.00865785	-1.16436	down
Os01g0772200	9.41476e-05	1.18624	up	0.110171	0.740045	normal
Os01g0772400	4.20768e-10	2.04722	up	0.000183404	1.63232	up
Os01g0772500	0.0023595	3.06637	up	--	--	--
Os01g0772700	0.000488528	-1.13678	down	0.0355668	-0.929321	normal
Os01g0773400	8.87211e-06	-4.08848	down	1.95394e-06	-4.06991	down
Os01g0775300	0.00233061	1.0584	up	0.0947219	0.817202	normal
Os01g0776300	0.000233621	1.41827	up	0.00084153	1.54816	up
Os01g0778400	0.00162791	-2.75083	down	0.000298067	-3.02251	down
Os01g0779800	6.31609e-08	-2.49834	down	0.0436168	-0.967851	normal
Os01g0780500	2.39812e-06	1.42344	up	0.0429113	0.907864	normal
Os01g0782800	0.00976107	-1.626	down	0.0222824	-1.61539	normal
Os01g0783200	1.31578e-33	3.84036	up	0.00178388	2.52215	up
Os01g0783500	7.51605e-14	2.22712	up	0.00460371	1.78363	up
Os01g0783700	5.27526e-05	4.40027	up	--	--	--
Os01g0785300	3.11603e-07	2.86035	up	0.220527	1.58284	normal
Os01g0785900	7.08464e-06	-3.09077	down	0.0925942	-1.13596	normal
Os01g0786000	4.38376e-06	-3.12043	down	0.171257	-0.966511	normal
Os01g0786500	5.92274e-12	-5.8507	down	5.80682e-08	-3.99566	down
Os01g0787000	2.52236e-07	3.54794	up	0.00144679	3.14367	up
Os01g0787101	2.46838e-05	3.40749	up	0.00656637	3.13951	up
Os01g0788700	1.10256e-09	-2.76185	down	8.342e-06	-2.06776	down
Os01g0793500	6.8124e-05	1.36971	up	0.0478415	0.958221	normal
Os01g0793800	6.79378e-08	6.07457	up	--	--	--
Os01g0794500	2.65288e-10	1.86656	up	0.0302444	1.14599	normal
Os01g0794600	1.94633e-06	2.60407	up	0.118023	1.27144	normal
Os01g0795400	0.00389846	1.75735	up	0.511183	0.632677	normal
Os01g0795600	1.45487e-08	7.08803	up	--	--	--
Os01g0796000	6.12146e-05	6.80627	up	--	--	--
Os01g0796400	0.0035433	1.34145	up	0.225538	0.813433	normal
Os01g0797600	7.21444e-08	1.58616	up	0.262702	0.557883	normal
Os01g0799500	3.59084e-12	-2.36815	down	0.00846609	-1.2727	down
Os01g0800300	5.31208e-08	1.71553	up	0.00404495	1.26149	up
Os01g0801200	0.00251833	1.3696	up	0.209808	0.825635	normal
Os01g0801500	0.000183382	1.7196	up	0.573695	0.682871	normal
Os01g0803200	1.64652e-10	1.86953	up	0.39563	0.570713	normal
Os01g0805400	9.85599e-13	2.47288	up	0.585184	0.704847	normal
Os01g0805600	9.3731e-06	-3.67779	down	0.0012772	-2.12834	down
Os01g0805700	0.000850947	1.01331	up	0.329988	0.486915	normal
Os01g0805900	8.34675e-05	-1.57617	down	0.220238	-0.800824	normal
Os01g0811400	0.0028965	-1.32701	down	0.366575	-0.537854	normal
Os01g0813100	0.000191147	-1.67684	down	0.349043	-0.55534	normal
Os01g0814000	0.0329437	0.849113	normal	0.00235989	1.3703	up
Os01g0814100	3.46843e-44	-5.28921	down	3.01115e-10	-2.63983	down
Os01g0815100	0.000742196	1.58383	up	0.00102485	1.76671	up
Os01g0815400	2.38575e-07	2.02605	up	0.048173	1.93456	normal
Os01g0816100	2.31271e-15	4.16777	up	0.00147017	2.49079	up
Os01g0816400	0.000832266	-1.13443	down	0.0153888	-1.1513	normal
Os01g0818400	0.000446654	1.11729	up	0.0310304	0.961459	normal
Os01g0818600	3.38936e-08	1.98372	up	0.256776	1.52096	normal
Os01g0819000	1.927e-07	1.89655	up	0.00890999	1.28745	up
Os01g0819100	5.00057e-05	-4.01596	down	0.023758	-1.95493	normal
Os01g0819200	0.000326808	-3.06907	down	0.000466993	-2.91069	down
Os01g0819700	6.61823e-19	3.08101	up	2.13617e-10	2.77744	up
Os01g0819800	1.32883e-06	3.35917	up	0.000726167	2.71762	up
Os01g0821900	2.74952e-06	-3.68321	down	0.28215	-0.949607	normal
Os01g0822001	0.0269243	-1.75228	normal	0.00254008	-2.43965	down
Os01g0822800	0.00529994	-1.26096	down	0.263985	-0.651266	normal
Os01g0822900	5.34807e-07	-3.70524	down	0.0619614	-1.31528	normal
Os01g0823500	5.98591e-08	2.01048	up	0.00315877	2.0202	up
Os01g0824500	9.29128e-11	-3.15546	down	0.536084	-0.586259	normal
Os01g0824800	0.0002683	3.90954	up	--	--	--
Os01g0825800	3.26696e-06	2.4253	up	0.0730792	1.03347	normal
Os01g0825900	6.29672e-06	1.7863	up	0.0964561	0.975137	normal
Os01g0826400	1.30908e-44	7.73729	up	0.00490003	3.0959	up
Os01g0826800	0.169994	-1.00713	normal	0.00899911	-2.01951	down
Os01g0826900	0.0037408	1.01395	up	0.449202	0.433249	normal
Os01g0827400	2.87421e-08	-2.29651	down	0.018815	-1.149	normal
Os01g0827500	0.000678098	-1.11399	down	0.835203	-0.135187	normal
Os01g0827600	4.99098e-05	1.98952	up	0.311857	1.15157	normal
Os01g0828300	0.00783158	-2.04741	down	0.497287	-0.629116	normal
Os01g0829100	6.76191e-06	-2.30847	down	0.275202	-0.756465	normal
Os01g0830000	1.73474e-08	1.67376	up	0.015119	1.05774	normal
Os01g0830500	0.000524512	1.2956	up	0.254977	0.623504	normal
Os01g0830700	6.39082e-22	3.03898	up	0.0125078	2.27081	normal
Os01g0831200	1.12867e-08	1.67079	up	0.196875	1.0981	normal
Os01g0832100	3.11276e-11	-3.41557	down	0.0101079	-1.39366	normal
Os01g0832600	2.11599e-10	2.18831	up	0.758541	0.311287	normal
Os01g0833600	--	--	--	0.00427445	2.44601	up
Os01g0834125	0.0041314	-9.04378	down	--	--	--
Os01g0835000	2.26268e-06	-1.53372	down	0.0155773	-1.04949	normal
Os01g0835083	2.95486e-06	-1.83764	down	0.0158642	-1.15454	normal
Os01g0835900	1.74227e-08	-1.82962	down	0.00624472	-1.16416	down
Os01g0836600	1.21807e-06	-3.49401	down	0.0105522	-1.64039	normal
Os01g0837000	2.66558e-23	3.54576	up	0.00191257	2.3745	up
Os01g0841100	0.000802163	-1.26124	down	0.571065	-0.328483	normal
Os01g0843500	0.000976737	1.60031	up	0.0575756	1.22142	normal
Os01g0844300	7.12272e-05	3.81272	up	0.200523	1.50075	normal
Os01g0845000	5.52977e-18	3.95643	up	0.0137133	1.84403	normal
Os01g0845100	8.5004e-07	4.01353	up	--	--	--
Os01g0846150	1.77041e-05	1.58834	up	0.491497	0.823621	normal
Os01g0846300	2.11457e-05	1.32255	up	0.540765	0.546171	normal
Os01g0846400	5.18096e-10	2.76697	up	0.0688015	1.82188	normal
Os01g0847600	1.06505e-09	-2.51945	down	0.0010333	-1.54555	down
Os01g0847700	0.000933702	-1.24976	down	6.10104e-06	-2.03482	down
Os01g0847800	5.53659e-18	4.56302	up	0.212749	3.13389	normal
Os01g0848550	0.000692347	3.49131	up	--	--	--
Os01g0848900	3.05461e-08	5.18384	up	0.191642	2.75284	normal
Os01g0850100	5.14729e-10	2.08802	up	0.0744238	1.37431	normal
Os01g0851100	2.28026e-05	2.39279	up	0.148187	1.20961	normal
Os01g0852000	0.00846696	1.86178	up	0.146651	1.27682	normal
Os01g0852400	0.00466768	-2.87173	down	0.410365	-0.809222	normal
Os01g0853600	5.68066e-06	-1.92233	down	0.0210573	-1.162	normal
Os01g0854000	0.877728	-0.0723452	normal	0.00063661	-1.43083	down
Os01g0854400	8.58056e-05	-3.15156	down	0.0383732	-1.65116	normal
Os01g0855000	1.53943e-12	-2.3086	down	0.659381	-0.295698	normal
Os01g0855200	6.781e-06	-1.49046	down	0.0700534	-0.871925	normal
Os01g0855600	0.00636443	3.67567	up	--	--	--
Os01g0855700	4.84896e-15	3.15284	up	0.913554	0.13263	normal
Os01g0857500	0.000106823	-2.57692	down	0.0142068	-1.36427	normal
Os01g0857700	7.29089e-05	1.18892	up	0.0211582	1.00468	normal
Os01g0858000	0.00319095	1.02995	up	0.0095084	1.15762	up
Os01g0858200	0.00592055	2.01107	up	0.281755	1.06752	normal
Os01g0859100	1.99394e-20	5.17267	up	0.025731	1.92407	normal
Os01g0859200	1.1204e-05	-2.19763	down	6.69081e-05	-1.71016	down
Os01g0859300	1.02925e-06	7.08068	up	--	--	--
Os01g0859600	0.000903974	1.04815	up	0.052455	0.87527	normal
Os01g0860400	6.62572e-05	3.19235	up	0.695429	-0.411167	normal
Os01g0860450	4.85787e-06	3.35183	up	0.0845021	2.33343	normal
Os01g0860500	5.01046e-12	5.13347	up	0.0067829	1.46298	up
Os01g0860601	2.20307e-07	4.33566	up	0.000371838	3.093	up
Os01g0862200	0.00919027	1.83731	up	0.304855	0.834441	normal
Os01g0863100	0.00330283	-1.04878	down	0.467373	-0.394834	normal
Os01g0863300	1.50862e-06	3.80088	up	0.0191361	2.43798	normal
Os01g0864100	8.763e-05	-3.87742	down	0.0318212	-1.68828	normal
Os01g0864300	4.81872e-08	Inf	up	--	--	--
Os01g0864500	4.13958e-20	6.62232	up	0.000130671	5.25871	up
Os01g0865400	4.53347e-34	7.40291	up	0.0192251	4.74599	normal
Os01g0865900	0.00810012	3.25174	up	--	--	--
Os01g0866100	0.00189312	1.75325	up	0.334747	0.775545	normal
Os01g0866133	8.36279e-13	2.18967	up	0.045668	0.994127	normal
Os01g0866200	0.0278381	-2.26444	normal	0.00309403	-3.00953	down
Os01g0866500	0.00254259	3.15482	up	0.23517	3.17355	normal
Os01g0867300	4.02201e-05	1.47116	up	0.0713912	1.31513	normal
Os01g0867700	9.96803e-05	-1.29657	down	0.112002	-0.740445	normal
Os01g0868000	9.2565e-24	5.72556	up	2.55208e-06	3.21919	up
Os01g0868900	5.86163e-11	-3.70618	down	7.44867e-07	-2.69418	down
Os01g0870350	0.000109947	2.24865	up	0.448773	0.715473	normal
Os01g0871300	0.00511929	1.06796	up	0.740767	0.202182	normal
Os01g0872000	0.00809984	-2.42505	down	0.251025	-1.05731	normal
Os01g0872300	0.000252787	-1.2468	down	0.403965	-0.434842	normal
Os01g0874300	0.00272566	1.67578	up	0.988825	0.0251213	normal
Os01g0875150	0.00298627	-2.02126	down	0.0247277	-1.66714	normal
Os01g0875300	2.2562e-24	-3.7413	down	0.000204957	-1.67057	down
Os01g0875800	9.318e-06	-4.96435	down	0.00156039	-2.66928	down
Os01g0876300	3.67993e-05	2.02162	up	0.433046	1.48942	normal
Os01g0876400	2.81067e-05	1.2474	up	0.0493197	0.882143	normal
Os01g0876500	0.00143287	-1.2194	down	0.187271	-0.678848	normal
Os01g0876800	5.52688e-07	-1.74035	down	0.0170643	-1.19063	normal
Os01g0877900	0.00329914	2.14175	up	0.346238	0.909104	normal
Os01g0878000	1.08473e-13	-5.01365	down	0.00102148	-2.09756	down
Os01g0878300	0.00033498	1.28302	up	0.807092	0.185796	normal
Os01g0878800	0.00399531	1.98845	up	0.270165	1.80246	normal
Os01g0879200	0.000110505	1.8415	up	0.246685	0.928647	normal
Os01g0879300	0.0025615	2.88924	up	--	--	--
Os01g0880200	6.40853e-11	2.02096	up	0.00751142	1.22783	up
Os01g0880250	0.00924864	2.00761	up	0.111018	1.41435	normal
Os01g0880300	1.94023e-12	-2.39959	down	4.37512e-05	-1.68641	down
Os01g0880350	1.96573e-08	-2.16051	down	6.70761e-05	-1.78973	down
Os01g0881100	0.000451099	Inf	up	--	--	--
Os01g0881300	0.188646	-0.490204	normal	0.00879631	-1.21637	down
Os01g0881500	1.58375e-06	1.42126	up	0.137911	0.697585	normal
Os01g0881800	0.146154	1.02582	normal	0.00429667	1.57752	up
Os01g0882500	0.0613287	2.2282	normal	0.000115683	1.73611	up
Os01g0882800	0.00807981	-2.76749	down	0.00647444	-2.34204	down
Os01g0882900	0.000817045	-2.4706	down	0.00673993	-2.06402	down
Os01g0883800	0.000117216	-1.65648	down	0.286494	-0.611696	normal
Os01g0883850	0.00155318	-1.9841	down	0.287586	-0.804293	normal
Os01g0883900	2.78691e-10	-2.01471	down	0.00747802	-1.16505	down
Os01g0884300	1.86508e-09	4.95283	up	2.45179e-07	3.48039	up
Os01g0884350	8.62179e-28	4.59739	up	1.0437e-06	3.3354	up
Os01g0886600	0.000844034	-1.16533	down	0.0382702	-0.949652	normal
Os01g0888300	0.00766261	-1.3444	down	0.0390217	-1.15827	normal
Os01g0888600	0.00455641	1.24757	up	0.282811	0.60693	normal
Os01g0888700	0.00569459	1.05563	up	0.20709	0.693684	normal
Os01g0888800	0.00017014	4.01304	up	0.922881	-0.148643	normal
Os01g0888900	2.71333e-05	8.38127	up	--	--	--
Os01g0889200	0.00198385	-1.00354	down	0.0195472	-1.01244	normal
Os01g0889800	2.9355e-10	2.95555	up	0.00455438	1.23395	up
Os01g0890900	6.99096e-05	-7.69386	down	0.119534	-2.08051	normal
Os01g0890950	0.000254656	-6.5434	down	0.0982155	-2.24103	normal
Os01g0892800	5.45886e-05	3.87149	up	--	--	--
Os01g0893400	0.000197677	1.955	up	0.0974478	1.43132	normal
Os01g0894700	0.000513171	-2.6786	down	6.44676e-07	-4.10411	down
Os01g0895200	1.3523e-20	5.03158	up	0.0110105	2.12972	normal
Os01g0895300	9.73994e-07	5.02362	up	--	--	--
Os01g0895600	1.02028e-07	1.6362	up	0.192541	0.654969	normal
Os01g0896400	7.92597e-05	-5.41042	down	0.0114776	-2.66193	normal
Os01g0897000	0.000188244	-1.54568	down	0.281289	-0.596392	normal
Os01g0897300	9.75137e-10	-3.10187	down	3.33972e-05	-2.25909	down
Os01g0898400	0.000555081	-1.70408	down	0.388355	-0.557263	normal
Os01g0899700	0.00715802	-3.31155	down	--	--	--
Os01g0900800	1.14282e-05	2.31823	up	0.463634	0.468134	normal
Os01g0901000	1.0438e-05	-1.43573	down	0.00280239	-1.25878	down
Os01g0901300	2.67902e-06	-2.29982	down	0.00716582	-1.49409	down
Os01g0901500	0.00207889	-1.0557	down	0.232855	-0.589766	normal
Os01g0902750	0.00545817	-1.17537	down	0.20195	-0.701002	normal
Os01g0905200	8.99608e-06	4.18205	up	0.0166892	4.21255	normal
Os01g0905700	0.000113975	1.17419	up	0.487275	-0.378337	normal
Os01g0906000	0.000189541	-2.44845	down	0.00175381	-1.77538	down
Os01g0908200	0.00601841	-0.896216	normal	1.7127e-06	-1.9051	down
Os01g0908700	0.000238261	1.13989	up	0.995651	0.00809208	normal
Os01g0909150	0.000484921	2.91318	up	--	--	--
Os01g0909200	0.000809906	-1.30646	down	0.242445	-0.619875	normal
Os01g0909400	0.000515271	-1.67073	down	0.00308405	-1.65349	down
Os01g0910400	0.00713575	-2.29962	down	0.0036845	-2.39531	down
Os01g0911000	0.000243354	1.20207	up	0.205643	0.683374	normal
Os01g0911300	0.00061431	1.12936	up	0.366187	0.485445	normal
Os01g0912600	0.000222834	1.57071	up	0.00120302	1.6338	up
Os01g0913100	7.96313e-05	-1.35901	down	0.406664	-0.495021	normal
Os01g0913300	0.000988974	2.19849	up	0.26829	1.15043	normal
Os01g0913600	5.00057e-05	-3.10144	down	0.0365735	-1.65313	normal
Os01g0913900	0.000226488	-4.15036	down	0.207628	-1.17285	normal
Os01g0914000	0.00102603	-1.32399	down	0.928004	0.0973447	normal
Os01g0914300	4.9819e-24	-5.80614	down	7.88835e-11	-3.09522	down
Os01g0914700	0.00127882	-3.77018	down	0.00214176	-2.64686	down
Os01g0915400	0.00334134	-1.09097	down	0.0110994	-1.17404	normal
Os01g0915600	2.0254e-07	-1.71436	down	0.357299	-0.515641	normal
Os01g0915666	1.91003e-06	-2.03354	down	0.30764	-0.571445	normal
Os01g0915732	3.20288e-06	-1.52768	down	0.0413667	-0.909639	normal
Os01g0916350	0.00718192	1.50401	up	0.792277	0.28114	normal
Os01g0916400	2.67151e-06	1.4621	up	0.493473	0.38817	normal
Os01g0917300	0.00129771	-1.37509	down	0.12711	-0.825774	normal
Os01g0917700	0.000670799	-1.8424	down	0.176874	-0.908031	normal
Os01g0917801	0.00419104	-1.11653	down	0.509482	-0.465603	normal
Os01g0918100	7.372e-06	-1.54748	down	0.160318	-0.680185	normal
Os01g0918400	8.09584e-14	4.25159	up	3.63395e-08	4.27881	up
Os01g0919600	5.09007e-25	3.12326	up	0.202563	1.6149	normal
Os01g0920100	3.96898e-06	1.45353	up	0.109205	1.45901	normal
Os01g0921000	0.00185948	3.2562	up	--	--	--
Os01g0922350	1.97716e-08	-3.81699	down	0.00404495	-1.69775	down
Os01g0922600	9.34812e-05	2.01217	up	0.512098	0.356516	normal
Os01g0922800	1.93127e-07	1.53819	up	0.00541835	1.20725	up
Os01g0923000	5.14531e-07	2.6324	up	0.168605	0.926148	normal
Os01g0924200	0.000250684	-1.56824	down	0.000135172	-1.90535	down
Os01g0924933	1.17351e-05	-3.46872	down	0.0623273	-1.69499	normal
Os01g0925100	4.48711e-17	3.27658	up	0.000715173	1.94811	up
Os01g0925300	3.29907e-13	-2.83448	down	0.00955783	-1.18567	down
Os01g0925400	1.13086e-05	1.87842	up	0.114095	0.731547	normal
Os01g0925700	2.48491e-24	3.20048	up	0.0777725	1.64193	normal
Os01g0926400	0.00058597	-1.40124	down	0.204417	-0.68187	normal
Os01g0926450	0.000162833	-1.22239	down	0.227105	-0.587285	normal
Os01g0926800	1.079e-08	1.97534	up	0.356023	1.20698	normal
Os01g0927300	0.000731861	1.82857	up	0.721805	0.573282	normal
Os01g0927400	0.00365975	-2.66368	down	0.428944	-0.768676	normal
Os01g0928000	0.000539907	-1.59345	down	0.458364	-0.464621	normal
Os01g0928100	1.45783e-06	-1.54263	down	0.0481714	-0.881874	normal
Os01g0928200	1.56257e-22	-7.22993	down	2.63562e-09	-3.48681	down
Os01g0929600	1.09547e-06	10.9709	up	--	--	--
Os01g0930800	2.28747e-10	-2.14917	down	6.77612e-08	-2.18921	down
Os01g0931200	0.00119199	-4.55662	down	0.0266395	-2.46144	normal
Os01g0931400	0.000187135	1.41743	up	0.173071	0.771043	normal
Os01g0933900	5.1543e-06	-1.49204	down	0.0547833	-0.862914	normal
Os01g0933950	8.59785e-05	-1.31044	down	0.0927719	-0.778172	normal
Os01g0934900	1.90432e-11	-3.25628	down	0.0018292	-1.61125	down
Os01g0935600	0.000333665	1.11647	up	0.479245	0.648541	normal
Os01g0935800	0.000603684	-4.27698	down	0.00122691	-3.62982	down
Os01g0937100	0.00231977	1.74037	up	0.32292	1.35245	normal
Os01g0937400	1.57319e-06	-1.54236	down	0.017276	-1.03129	normal
Os01g0937900	3.24667e-39	-10.1242	down	2.22859e-12	-3.36316	down
Os01g0938200	2.2083e-08	-3.19554	down	5.11597e-05	-1.97763	down
Os01g0938400	0.00255242	-1.67159	down	0.629808	-0.369093	normal
Os01g0939200	1.02925e-06	-2.74226	down	0.0413667	-1.27207	normal
Os01g0939600	0.000115839	-1.24741	down	0.00228852	-1.31391	down
Os01g0940000	7.28091e-09	3.93045	up	--	--	--
Os01g0940100	0.00120534	-1.0857	down	0.0769455	-0.805215	normal
Os01g0940700	8.94159e-14	4.0203	up	0.0768548	5.03892	normal
Os01g0940800	5.47599e-05	2.8716	up	0.164721	2.78274	normal
Os01g0944100	0.000489622	2.93698	up	0.0587617	1.73744	normal
Os01g0944700	2.89778e-36	3.73265	up	0.0388282	4.62835	normal
Os01g0946100	2.88646e-05	-4.0328	down	0.013222	-2.05777	normal
Os01g0946500	0.0260881	-1.80802	normal	0.0067541	-2.03318	down
Os01g0947000	3.32191e-51	10.9003	up	--	--	--
Os01g0948200	1.45777e-08	1.65555	up	0.0016083	1.37559	up
Os01g0948500	0.0014998	1.45494	up	0.137355	0.961048	normal
Os01g0948600	0.000177824	1.81863	up	0.718348	-0.362333	normal
Os01g0949400	3.40932e-16	-2.65892	down	4.3401e-06	-1.83636	down
Os01g0950300	1.03575e-20	4.66985	up	0.0571828	4.83571	normal
Os01g0951500	0.000113868	2.20216	up	0.204689	1.4217	normal
Os01g0952900	1.35574e-08	7.57177	up	--	--	--
Os01g0953100	0.000416251	1.32207	up	0.193386	0.726853	normal
Os01g0954900	0.00673195	-4.1443	down	0.0196441	-3.07884	normal
Os01g0955000	2.70627e-25	3.14533	up	0.0421516	2.0165	normal
Os01g0955100	3.65788e-15	6.45295	up	--	--	--
Os01g0955700	0.000380066	1.78004	up	0.251025	0.589064	normal
Os01g0956075	7.41178e-12	3.02308	up	0.0104877	1.70095	normal
Os01g0956200	2.17821e-06	Inf	up	--	--	--
Os01g0956300	1.29826e-10	8.20322	up	0.0025628	4.82442	up
Os01g0957000	0.0003527	-1.50069	down	0.000276021	-1.58606	down
Os01g0958800	0.00238138	-1.67754	down	0.183392	-0.898165	normal
Os01g0959100	9.49861e-12	5.94403	up	--	--	--
Os01g0959200	1.31729e-15	7.59394	up	0.00492135	8.45346	up
Os01g0959750	8.89167e-13	5.91814	up	0.0272387	5.68602	normal
Os01g0960800	0.00233034	1.23749	up	0.425864	0.51935	normal
Os01g0960900	0.00851072	-1.96298	down	0.123214	-1.23295	normal
Os01g0962100	0.000253391	1.20455	up	0.645943	1.07413	normal
Os01g0962700	1.42517e-22	3.10742	up	0.234542	2.74525	normal
Os01g0963000	3.36378e-14	4.10619	up	0.45117	1.02253	normal
Os01g0963800	0.0018359	-4.53607	down	0.0325243	-2.52677	normal
Os01g0964000	4.9826e-05	1.75634	up	0.0344469	1.24419	normal
Os01g0964133	2.10062e-06	-1.57307	down	0.246154	-0.571474	normal
Os01g0964266	5.24413e-07	-1.63426	down	0.162385	-0.663483	normal
Os01g0965400	0.0031616	-1.07376	down	0.666385	-0.28203	normal
Os01g0966100	2.38887e-13	2.15839	up	0.247934	0.590185	normal
Os01g0967200	0.00788665	-1.95029	down	0.0720987	-1.43711	normal
Os01g0969100	0.000214056	-1.18328	down	0.102665	-0.759506	normal
Os01g0970600	0.00231296	-1.12164	down	0.325789	-0.515137	normal
Os01g0971000	0.00140598	1.1697	up	0.871591	-0.114663	normal
Os01g0971100	1.65067e-05	1.28711	up	0.0709145	1.23492	normal
Os01g0971200	0.000386231	1.11371	up	0.289259	0.535361	normal
Os01g0972000	0.00462463	1.78	up	0.136674	1.22091	normal
Os01g0973300	1.06261e-05	-1.57471	down	0.089744	-0.807663	normal
Os01g0973400	0.00645893	1.12012	up	0.0745619	0.827594	normal
Os01g0974500	0.000132125	-1.78478	down	0.168378	-0.799972	normal
Os01g0974600	0.000862174	-2.58046	down	0.0560311	-1.5304	normal
Os01g0975300	0.212382	2.08167	normal	0.000428888	2.19032	up
Os01g0976300	5.51616e-05	2.58973	up	0.284822	1.1797	normal
Os01g0977200	0.00215809	-1.66011	down	0.0186743	-1.47811	normal
Os01g0977250	0.00184328	-2.0998	down	0.0595123	-1.40776	normal
Os01g0977600	9.87149e-06	1.31132	up	0.0964748	0.767466	normal
Os01g0978000	2.9928e-07	-2.60818	down	0.00271861	-1.44951	down
Os01g0978100	0.420149	-0.302057	normal	0.00326302	-1.24285	down
Os02g0101000	1.54816e-08	1.66218	up	0.686325	0.317522	normal
Os02g0101900	2.04138e-12	-7.49076	down	0.24691	-1.11446	normal
Os02g0102300	0.000889662	3.16091	up	--	--	--
Os02g0102800	0.00466252	-2.25692	down	0.000374759	-2.88327	down
Os02g0102900	2.66974e-07	-1.92107	down	0.0186333	-1.08925	normal
Os02g0102950	0.00380904	-2.12053	down	0.130464	-1.22178	normal
Os02g0103100	0.00364681	-2.70284	down	0.175851	-1.22615	normal
Os02g0104500	0.000548411	-1.44434	down	0.0782081	-0.807204	normal
Os02g0105500	1.78309e-05	-1.6584	down	0.00212395	-1.36522	down
Os02g0106100	0.000883613	1.2511	up	0.295116	-0.749979	normal
Os02g0106201	0.00229087	1.39474	up	0.286288	-0.725509	normal
Os02g0106600	0.000405999	-1.16171	down	0.00259641	-1.26989	down
Os02g0106966	0.0347158	1.72851	normal	0.000149486	1.55538	up
Os02g0107200	0.00158897	-2.56585	down	0.0801401	-1.45703	normal
Os02g0107600	1.94026e-06	-1.79311	down	0.029631	-1.02558	normal
Os02g0109100	0.000329026	-1.25305	down	0.0367127	-0.954452	normal
Os02g0109800	0.00142563	-1.0585	down	0.0842031	-0.842309	normal
Os02g0110000	4.58207e-24	-5.32695	down	1.25255e-07	-2.39958	down
Os02g0110600	3.40393e-07	1.93301	up	0.173266	1.1545	normal
Os02g0111600	2.03904e-06	1.69581	up	0.531689	0.414628	normal
Os02g0111800	1.51281e-06	-4.04044	down	0.00622175	-2.12245	down
Os02g0114400	0.000567465	#NAME?	down	0.397831	-1.19037	normal
Os02g0115900	4.14824e-07	-2.28578	down	0.00291554	-1.29426	down
Os02g0115950	5.9601e-07	-2.40987	down	0.00128614	-1.39076	down
Os02g0116300	6.77266e-08	-3.51889	down	0.000430626	-2.34216	down
Os02g0116400	0.00918755	-2.87641	down	0.0200763	-2.00798	normal
Os02g0116500	0.00279056	-1.91249	down	0.168474	-1.03234	normal
Os02g0116800	5.92513e-07	-2.07814	down	0.125887	-0.736033	normal
Os02g0117200	0.00484499	-1.95858	down	0.0222808	-1.72329	normal
Os02g0118200	8.59292e-07	1.87671	up	0.31103	0.656241	normal
Os02g0118400	9.65387e-09	-2.40799	down	0.00041448	-1.68371	down
Os02g0119100	0.000204747	-1.53174	down	0.0185871	-1.17027	normal
Os02g0119250	0.00307284	1.10701	up	0.705822	0.260508	normal
Os02g0119800	0.000159987	-1.24675	down	0.000284184	-1.50868	down
Os02g0120100	0.00239119	2.68104	up	--	--	--
Os02g0120500	1.28744e-05	-3.436	down	0.172538	-1.00197	normal
Os02g0120800	1.1581e-05	-1.41836	down	0.100916	-0.799214	normal
Os02g0121100	0.00353522	-1.15814	down	0.00951583	-1.15594	down
Os02g0122100	0.000110232	2.30029	up	0.0899072	1.37197	normal
Os02g0122600	1.21228e-10	2.35257	up	9.02705e-05	1.85349	up
Os02g0122700	0.036185	-1.94457	normal	0.00496442	-2.3865	down
Os02g0123100	0.00203691	-2.10552	down	0.00849539	-1.66622	down
Os02g0123500	0.00090142	1.01823	up	0.614055	0.334186	normal
Os02g0123600	0.000845346	1.08913	up	0.92515	0.0724998	normal
Os02g0125100	9.22787e-07	1.47016	up	0.00983306	1.15548	up
Os02g0129300	1.30849e-07	-2.55445	down	2.66363e-05	-2.26036	down
Os02g0130100	5.05346e-07	1.69385	up	0.411856	0.486227	normal
Os02g0130200	2.13999e-08	-3.44421	down	0.00322942	-1.87324	down
Os02g0131000	8.76139e-06	-2.1514	down	0.000177533	-2.06436	down
Os02g0131050	0.486809	-0.387785	normal	8.75055e-07	-2.01405	down
Os02g0131100	0.454019	0.297924	normal	0.00660109	-1.19711	down
Os02g0132950	0.000883315	1.42745	up	0.190859	0.825883	normal
Os02g0133000	1.15606e-05	1.51702	up	0.0279211	1.05954	normal
Os02g0134200	8.36043e-31	5.25021	up	1.06233e-07	3.55695	up
Os02g0134300	1.78329e-14	5.07558	up	0.00572116	4.34674	up
Os02g0135000	0.00131202	Inf	up	--	--	--
Os02g0135500	1.81878e-06	1.41195	up	0.0189217	1.03509	normal
Os02g0136000	1.306e-06	2.58444	up	0.371131	0.808512	normal
Os02g0136933	0.000736859	-1.09065	down	0.147384	-0.68347	normal
Os02g0138000	9.61556e-22	-3.19244	down	0.00277351	-1.28652	down
Os02g0139400	3.29272e-05	-1.34975	down	0.114086	-0.734687	normal
Os02g0141100	0.00636497	1.10938	up	0.318182	0.500311	normal
Os02g0141300	0.000248783	1.14465	up	0.565399	-0.327807	normal
Os02g0145500	4.07265e-05	-1.46132	down	0.345237	-0.489228	normal
Os02g0148100	0.000922826	1.00598	up	0.626479	0.275651	normal
Os02g0149600	0.0629032	1.19117	normal	0.00401737	1.87304	up
Os02g0149750	0.00271134	-1.4335	down	0.625471	-0.336723	normal
Os02g0150900	7.40943e-07	1.6049	up	0.0127433	1.16468	normal
Os02g0151300	0.00679036	2.00657	up	0.514092	1.20751	normal
Os02g0151350	1.39681e-09	2.39947	up	0.211425	1.58465	normal
Os02g0153000	1.52433e-06	-2.16818	down	0.0193865	-1.22615	normal
Os02g0153400	2.98767e-05	2.33326	up	0.479986	0.784761	normal
Os02g0153900	0.00138367	1.98882	up	0.25341	1.0065	normal
Os02g0154200	--	--	--	3.48545e-05	4.98312	up
Os02g0156100	6.22027e-07	-1.83064	down	0.0194945	-1.07543	normal
Os02g0158100	0.00296809	-3.43379	down	0.0589594	-1.70993	normal
Os02g0158300	0.00180544	-2.13885	down	0.862648	-0.185251	normal
Os02g0158350	1.54826e-05	-1.78249	down	0.665497	-0.270873	normal
Os02g0159700	3.27563e-22	2.86975	up	0.000264741	2.51143	up
Os02g0159800	1.01327e-33	4.49814	up	2.83833e-05	4.80739	up
Os02g0160200	1.33272e-10	1.90309	up	0.0106964	1.10676	normal
Os02g0161100	0.000492464	2.38609	up	0.604769	0.557527	normal
Os02g0161800	0.000166119	-2.92274	down	0.0408046	-1.5128	normal
Os02g0162200	0.00116837	-4.13935	down	0.0158293	-2.55249	normal
Os02g0163400	6.41382e-05	-1.48191	down	0.0595503	-0.944471	normal
Os02g0164000	6.34927e-12	-2.68935	down	3.39881e-07	-2.2507	down
Os02g0165000	3.04074e-05	1.41071	up	0.230742	0.643084	normal
Os02g0165100	0.000911637	1.84246	up	0.977743	0.0511771	normal
Os02g0165500	1.01694e-05	-3.05416	down	0.101947	-0.983867	normal
Os02g0166600	2.21793e-07	2.53135	up	0.218809	0.993941	normal
Os02g0167300	0.000149636	-1.30315	down	0.183739	-0.723796	normal
Os02g0168000	0.00361567	1.36114	up	0.274347	0.761584	normal
Os02g0168100	5.92274e-12	2.04991	up	0.0260812	1.00391	normal
Os02g0170701	0.00333131	-2.15311	down	0.0587099	-1.49288	normal
Os02g0173000	0.00970801	1.52107	up	0.218873	0.986711	normal
Os02g0173200	2.43616e-19	4.67018	up	0.0315638	3.62259	normal
Os02g0173800	0.000688809	1.09795	up	0.873558	-0.11276	normal
Os02g0174000	0.00183791	-1.57928	down	0.137135	-0.957343	normal
Os02g0175400	1.1165e-11	-2.22419	down	5.22389e-06	-1.82883	down
Os02g0176000	0.000679711	1.5098	up	0.225802	0.812031	normal
Os02g0176300	1.35902e-17	3.00561	up	9.53629e-09	2.54537	up
Os02g0177300	1.86246e-15	-4.8469	down	3.96455e-09	-3.01198	down
Os02g0177600	0.00846696	1.63613	up	0.467549	1.10059	normal
Os02g0178100	0.00852564	1.99135	up	0.0806718	2.5307	normal
Os02g0178700	8.07347e-06	-2.33364	down	0.0133034	-1.45883	normal
Os02g0179200	2.53065e-05	4.20768	up	--	--	--
Os02g0179500	0.000281963	1.7318	up	0.0423685	1.18531	normal
Os02g0179600	2.19769e-22	4.88498	up	0.00518117	1.87496	up
Os02g0180000	0.00185887	-1.00143	down	0.012379	-1.07773	normal
Os02g0180500	3.42703e-07	-2.23278	down	0.0360461	-1.08056	normal
Os02g0181300	1.60195e-05	5.55818	up	--	--	--
Os02g0181900	0.00851072	1.04059	up	0.00144295	1.45127	up
Os02g0182600	7.62676e-11	-2.23836	down	0.0995459	-0.904558	normal
Os02g0184500	1.82323e-05	1.27381	up	0.0768409	0.807495	normal
Os02g0184700	2.59649e-10	-3.39893	down	0.044209	-1.16356	normal
Os02g0184900	1.22144e-06	2.45858	up	0.373251	1.72078	normal
Os02g0185400	0.000272517	-3.78441	down	0.0451029	-1.73035	normal
Os02g0186400	0.00227987	1.32479	up	0.395029	0.586304	normal
Os02g0186500	7.51064e-05	1.19533	up	0.203406	0.74909	normal
Os02g0186900	7.27767e-08	1.89663	up	0.155726	1.49426	normal
Os02g0186950	0.00985955	5.40868	up	--	--	--
Os02g0187500	2.16893e-05	-1.75665	down	0.00904103	-1.2825	down
Os02g0187600	0.000229612	-1.33379	down	0.377806	-0.466671	normal
Os02g0188400	7.62605e-08	Inf	up	--	--	--
Os02g0189300	3.39397e-34	-5.66606	down	1.69287e-08	-2.38152	down
Os02g0189400	1.95979e-07	-2.05845	down	0.380932	-0.56067	normal
Os02g0190500	7.64359e-07	-2.28336	down	0.0688015	-1.04376	normal
Os02g0191300	1.38102e-11	3.54298	up	0.500052	0.474613	normal
Os02g0191600	0.00389693	5.35336	up	--	--	--
Os02g0192001	0.00029343	-3.27397	down	0.00717587	-2.22234	down
Os02g0192500	2.92585e-21	-3.13559	down	0.00768731	-1.16553	down
Os02g0192600	3.9835e-15	-3.20924	down	0.00811746	-1.22632	down
Os02g0193000	0.00048376	2.25484	up	0.0638098	1.52472	normal
Os02g0193300	3.24393e-10	5.06278	up	--	--	--
Os02g0193600	4.36857e-05	-4.48342	down	0.00253013	-2.52684	down
Os02g0194900	0.00024395	2.39151	up	0.185751	1.83257	normal
Os02g0197700	0.00574693	-1.84588	down	0.282811	-0.854233	normal
Os02g0198400	0.0620226	-1.14032	normal	0.00443787	-1.95722	down
Os02g0198500	1.45224e-05	3.60383	up	0.0307093	1.89694	normal
Os02g0200800	3.46526e-09	-1.89084	down	0.0105361	-1.09699	normal
Os02g0201000	0.0066144	1.05748	up	0.0811259	0.794444	normal
Os02g0201300	0.00116189	2.88203	up	0.0496075	1.39829	normal
Os02g0202800	0.00871097	1.00351	up	0.147053	0.769716	normal
Os02g0203401	0.00106991	1.36882	up	0.134172	0.889992	normal
Os02g0203700	7.51005e-07	1.48845	up	0.268069	1.05083	normal
Os02g0205500	8.43664e-08	8.76778	up	8.50444e-07	4.76054	up
Os02g0205700	2.47486e-19	6.11747	up	0.00178353	2.31923	up
Os02g0206100	0.00660789	1.67592	up	0.119592	1.50112	normal
Os02g0206700	1.12383e-47	7.73033	up	3.78664e-07	5.40017	up
Os02g0208300	0.00168969	-1.54469	down	0.0756099	-1.05423	normal
Os02g0208600	0.000545421	1.05519	up	0.151727	0.67581	normal
Os02g0209300	9.55617e-15	8.33456	up	--	--	--
Os02g0209900	5.69698e-08	-2.1613	down	0.253439	-0.605969	normal
Os02g0213100	0.18349	-1.61833	normal	0.00460373	-3.72732	down
Os02g0215200	1.95442e-11	5.70226	up	--	--	--
Os02g0215300	1.22982e-11	5.73575	up	1.82987e-05	3.91749	up
Os02g0215700	3.36423e-14	5.35317	up	0.000732868	2.9252	up
Os02g0218600	1.25687e-05	1.679	up	0.0041299	1.41311	up
Os02g0219000	0.00414096	-5.24592	down	0.2664	-1.53751	normal
Os02g0219050	3.28442e-06	-6.33455	down	0.331543	-0.982474	normal
Os02g0219200	1.27552e-07	-3.22606	down	0.0339521	-1.69314	normal
Os02g0219300	8.03405e-10	-3.07761	down	0.0449347	-1.57809	normal
Os02g0219800	4.76605e-06	-1.457	down	0.18228	-0.994625	normal
Os02g0220400	0.000994765	-1.68516	down	0.0251304	-1.34725	normal
Os02g0221900	4.20918e-05	-2.23905	down	0.00386045	-1.70935	down
Os02g0222000	0.00031949	-1.88084	down	0.00041973	-1.69494	down
Os02g0222100	0.0026006	-1.66819	down	0.022933	-1.46199	normal
Os02g0223300	0.0246476	1.22302	normal	0.00315923	1.29699	up
Os02g0223700	0.004485	1.59189	up	0.180052	1.20525	normal
Os02g0224100	1.45418e-07	1.54814	up	0.169499	1.08724	normal
Os02g0224800	4.6602e-06	1.48295	up	0.176784	0.656972	normal
Os02g0226000	9.04706e-06	-1.60055	down	0.00384616	-1.28963	down
Os02g0226300	2.13336e-08	2.06371	up	0.0940016	0.958666	normal
Os02g0226600	2.38826e-07	-4.02783	down	0.00034664	-2.21538	down
Os02g0226700	2.31727e-05	-3.83522	down	0.00126624	-2.37917	down
Os02g0227100	0.000455723	4.23367	up	--	--	--
Os02g0227200	1.33355e-09	1.87575	up	0.253439	0.603865	normal
Os02g0228300	1.48008e-15	4.30857	up	0.00286499	2.64994	up
Os02g0228400	8.04425e-22	3.82086	up	0.0148339	2.09527	normal
Os02g0228900	1.76581e-05	-2.24958	down	0.0038174	-1.71064	down
Os02g0229400	5.04109e-10	-1.98926	down	0.00297619	-1.27689	down
Os02g0229501	8.35058e-06	-2.05252	down	0.0131601	-1.32133	normal
Os02g0232000	6.749e-22	4.03027	up	0.177136	4.1287	normal
Os02g0232050	6.127e-21	4.39793	up	0.198649	4.28262	normal
Os02g0232400	0.000172251	1.16033	up	0.173361	0.683356	normal
Os02g0232900	4.12273e-13	-2.97621	down	0.00222192	-1.71634	down
Os02g0233100	0.00620524	1.22591	up	0.304513	0.685179	normal
Os02g0234300	0.00039849	1.1284	up	0.366341	0.59757	normal
Os02g0234700	0.000436468	-2.57132	down	0.0147717	-1.85677	normal
Os02g0234750	0.00869673	-2.27669	down	0.00759594	-2.21932	down
Os02g0236000	0.000328069	-1.20003	down	0.438848	-0.407679	normal
Os02g0236600	0.000399854	-2.07725	down	0.0523076	-1.68215	normal
Os02g0236900	0.00877148	3.71955	up	0.184915	3.17571	normal
Os02g0241100	8.24441e-07	3.17816	up	0.0544652	2.14549	normal
Os02g0246900	0.00586841	-1.38649	down	0.145544	-0.843415	normal
Os02g0247100	9.42205e-06	-4.96517	down	0.105277	-1.6157	normal
Os02g0254600	2.33274e-05	-2.09705	down	0.134259	-0.894337	normal
Os02g0256100	3.20515e-14	-4.04432	down	0.00102474	-1.58764	down
Os02g0256200	7.7409e-12	3.07742	up	0.27693	2.71629	normal
Os02g0257300	0.00162178	-1.01998	down	0.0145172	-1.05163	normal
Os02g0257500	0.069143	-1.92778	normal	0.000546077	-3.03565	down
Os02g0258200	3.32537e-05	-4.28845	down	0.00726577	-2.20605	down
Os02g0258300	1.7746e-07	-2.56786	down	0.0348252	-1.1815	normal
Os02g0258800	1.2831e-33	6.99327	up	--	--	--
Os02g0258900	1.44809e-07	1.74832	up	0.101913	0.837892	normal
Os02g0264700	0.00200621	1.14788	up	0.00683054	1.24975	up
Os02g0264800	2.2479e-08	-4.18766	down	7.67244e-05	-2.55716	down
Os02g0265800	0.00752396	-1.92386	down	0.0729073	-1.41525	normal
Os02g0265900	3.70329e-06	1.3788	up	0.0516895	0.888616	normal
Os02g0271900	0.00487662	-1.21464	down	0.0726073	-0.956387	normal
Os02g0272800	0.00289901	-1.05913	down	0.0492736	-0.914914	normal
Os02g0273000	4.12567e-05	1.23074	up	0.870271	0.112885	normal
Os02g0273100	0.00136945	1.37468	up	0.358556	0.503277	normal
Os02g0274900	0.000603402	1.05857	up	0.327549	0.506984	normal
Os02g0275100	0.00122017	1.24838	up	0.032127	1.0781	normal
Os02g0276200	1.90563e-13	3.49465	up	0.281507	3.0382	normal
Os02g0277600	0.000829338	1.24481	up	0.121567	0.819323	normal
Os02g0278700	0.0186149	-1.52411	normal	0.000263342	-2.62392	down
Os02g0279150	0.0498583	-1.39112	normal	0.000183404	-2.86425	down
Os02g0279800	0.0365797	0.844254	normal	0.00372404	1.32793	up
Os02g0280000	7.30579e-06	1.32973	up	0.00115881	1.38456	up
Os02g0282900	0.000374463	1.38121	up	0.156376	0.803044	normal
Os02g0285300	0.109065	-1.83531	normal	0.00166332	-3.86463	down
Os02g0285700	0.000157684	#NAME?	down	--	--	--
Os02g0287900	0.000698302	-4.15138	down	0.30395	-0.983338	normal
Os02g0289000	1.43718e-11	#NAME?	down	0.00332468	-2.26416	down
Os02g0294000	0.000482182	#NAME?	down	0.490414	-0.986286	normal
Os02g0297550	1.97895e-05	#NAME?	down	0.0251304	-2.93945	normal
Os02g0301100	3.27692e-20	2.99663	up	0.206319	0.936998	normal
Os02g0302500	0.00985955	-1.12058	down	0.234339	-0.673382	normal
Os02g0302900	0.000849691	-1.59641	down	0.199417	-0.772293	normal
Os02g0303200	0.00106455	-2.47521	down	0.143468	-1.20121	normal
Os02g0303500	3.34541e-06	#NAME?	down	--	--	--
Os02g0304900	0.000235167	-1.6143	down	0.00191907	-1.58767	down
Os02g0308400	3.64205e-19	-7.29666	down	1.54813e-16	-6.13854	down
Os02g0312600	4.44661e-08	-3.369	down	0.000735518	-1.81006	down
Os02g0313700	4.32214e-17	2.58851	up	0.000907605	1.47957	up
Os02g0314600	4.84447e-15	3.16438	up	0.00267011	1.81553	up
Os02g0315400	8.66116e-05	-1.36757	down	0.561067	-0.323303	normal
Os02g0315600	1.20889e-11	-2.5156	down	0.115034	-1.03538	normal
Os02g0317400	1.51761e-06	-1.55031	down	0.000413043	-1.45551	down
Os02g0317800	0.00102938	1.03318	up	0.0485177	0.882802	normal
Os02g0318450	1.92241e-06	3.92823	up	--	--	--
Os02g0319100	9.96694e-05	1.37811	up	0.470276	0.438318	normal
Os02g0320300	0.00669927	-1.39511	down	0.330895	-0.641185	normal
Os02g0320800	3.47932e-05	-2.66256	down	9.21843e-05	-2.70353	down
Os02g0324400	0.00665544	3.22269	up	0.0575738	1.52202	normal
Os02g0324700	4.5602e-06	2.15941	up	0.0827	0.792617	normal
Os02g0327500	2.57699e-25	3.50823	up	0.752929	0.291234	normal
Os02g0332450	1.27151e-08	4.69922	up	3.30345e-05	3.66021	up
Os02g0433900	2.65318e-11	-3.28536	down	0.00017381	-1.96227	down
Os02g0437300	3.23938e-05	1.51906	up	0.00146876	1.45853	up
Os02g0437800	0.000573415	-1.14815	down	0.0388369	-0.923475	normal
Os02g0438700	0.000629359	2.45484	up	0.188232	1.43475	normal
Os02g0439200	0.00136932	-1.06272	down	0.757963	-0.189188	normal
Os02g0445100	4.00352e-10	-3.90883	down	0.000952478	-2.07709	down
Os02g0448400	0.000175818	-1.55694	down	0.00144691	-1.35696	down
Os02g0448500	0.00121781	-1.40646	down	0.0343989	-1.11334	normal
Os02g0450000	0.000875885	-1.1644	down	0.444789	-0.506129	normal
Os02g0454500	9.18545e-05	#NAME?	down	0.558808	-0.619372	normal
Os02g0455400	1.53305e-05	2.60272	up	0.000107899	2.62437	up
Os02g0457500	0.000119707	2.50662	up	0.212749	2.39494	normal
Os02g0462800	2.02698e-07	6.72187	up	--	--	--
Os02g0465600	0.000356234	1.90977	up	0.238737	1.43643	normal
Os02g0465900	5.14203e-06	1.44861	up	0.175226	1.46281	normal
Os02g0466400	3.29984e-38	6.04968	up	0.080066	2.94902	normal
Os02g0467200	0.0002557	1.89284	up	0.0522188	1.78386	normal
Os02g0467400	4.44887e-07	2.15363	up	0.0905254	1.59569	normal
Os02g0467600	1.03793e-07	5.41895	up	--	--	--
Os02g0468400	7.59075e-05	1.3593	up	0.0138478	1.13625	normal
Os02g0469600	0.00421202	1.11927	up	0.135154	1.02123	normal
Os02g0469900	7.39796e-05	1.91532	up	0.203221	0.944845	normal
Os02g0469950	0.00167553	1.72982	up	0.282257	0.874937	normal
Os02g0471500	1.5892e-07	1.61556	up	0.07174	0.815689	normal
Os02g0472500	1.46968e-05	5.25898	up	--	--	--
Os02g0475300	1.26368e-08	1.79439	up	0.154694	0.727705	normal
Os02g0478050	1.34714e-07	3.20865	up	0.682207	1.04385	normal
Os02g0481900	3.40551e-05	-2.23526	down	0.000622554	-2.07979	down
Os02g0482200	0.000522709	2.27677	up	0.0416131	1.89796	normal
Os02g0484200	0.000211839	3.68105	up	0.0358041	3.72107	normal
Os02g0494400	0.00153781	-1.3792	down	0.957881	0.0521542	normal
Os02g0495400	0.00149155	1.19244	up	0.173679	0.743075	normal
Os02g0496100	0.000117056	1.33598	up	0.00893573	1.19546	up
Os02g0496500	0.000124088	-1.31092	down	0.036748	-0.943776	normal
Os02g0497600	8.27344e-05	2.12891	up	0.246713	0.960608	normal
Os02g0497700	0.000789733	-1.10543	down	0.533975	-0.338962	normal
Os02g0498100	0.0034694	3.00313	up	0.000115686	2.73337	up
Os02g0498300	0.000243507	-1.17791	down	0.867747	-0.167185	normal
Os02g0499000	1.34927e-10	2.10288	up	0.0171936	1.08435	normal
Os02g0503500	9.31045e-06	-6.15892	down	1.04432e-06	-4.72935	down
Os02g0503700	4.36058e-14	-3.82798	down	7.78415e-07	-2.56844	down
Os02g0504050	0.00981642	1.5301	up	0.0964111	1.2472	normal
Os02g0504850	0.000638839	3.11029	up	0.480129	2.02885	normal
Os02g0505500	6.97093e-20	-4.17236	down	0.000157778	-1.80663	down
Os02g0507100	2.92324e-08	-3.60386	down	0.00209203	-2.0272	down
Os02g0510600	2.20121e-08	1.84001	up	0.00136778	1.33406	up
Os02g0511500	0.000343409	1.08057	up	0.0286938	0.96357	normal
Os02g0511600	0.000105778	-3.43046	down	0.0694821	-1.52665	normal
Os02g0512400	0.000923068	-5.48965	down	0.103635	-2.07729	normal
Os02g0513800	0.000121427	-1.77616	down	0.510926	-0.419315	normal
Os02g0515200	3.78776e-14	2.87626	up	0.7136	0.338644	normal
Os02g0516901	0.00657307	1.87581	up	0.0162814	1.86746	normal
Os02g0519700	0.00136458	-3.88859	down	--	--	--
Os02g0520100	2.8848e-07	-2.93576	down	0.000143703	-2.34894	down
Os02g0520500	0.00172429	6.45509	up	--	--	--
Os02g0521300	0.000864301	1.0211	up	0.534806	0.335907	normal
Os02g0521600	0.00293103	-1.0101	down	0.224604	-0.597653	normal
Os02g0523500	0.00244986	-1.00862	down	0.178294	-0.690758	normal
Os02g0524800	0.00166911	2.45747	up	0.00439114	2.3365	up
Os02g0525100	0.127387	-1.3065	normal	0.00815025	-2.21832	down
Os02g0525600	0.00662604	-1.13222	down	0.000409293	-1.47921	down
Os02g0525900	2.08939e-06	-1.5081	down	0.00298389	-1.26532	down
Os02g0526000	3.13564e-13	2.24215	up	0.291338	0.914504	normal
Os02g0526400	8.81708e-11	2.02407	up	0.0775317	0.870409	normal
Os02g0527200	8.42851e-12	4.79794	up	0.0144774	3.23386	normal
Os02g0527600	2.47648e-06	1.59629	up	0.617828	0.510181	normal
Os02g0527900	1.88388e-09	3.46684	up	0.00229944	2.31393	up
Os02g0528000	0.000501243	3.52549	up	0.544215	0.832849	normal
Os02g0528100	0.00951224	1.24622	up	0.451727	0.725723	normal
Os02g0528500	0.000441442	2.54301	up	0.321911	2.50256	normal
Os02g0530100	0.000285393	-1.25476	down	0.001358	-1.38652	down
Os02g0530500	0.000705375	-3.11988	down	0.930722	0.114617	normal
Os02g0532500	1.4271e-05	2.55525	up	0.15565	0.743689	normal
Os02g0533800	3.42778e-14	6.168	up	0.00349107	4.97601	up
Os02g0534400	0.00455979	1.26668	up	0.633167	0.771991	normal
Os02g0534550	1.49054e-06	1.9777	up	0.521773	1.13901	normal
Os02g0536500	3.83291e-13	3.55018	up	0.00490479	1.61937	up
Os02g0537400	8.44822e-10	2.72738	up	3.29141e-13	3.01871	up
Os02g0537450	7.41667e-09	2.41728	up	5.8439e-09	2.69626	up
Os02g0537775	0.00485381	-2.26455	down	0.464638	-0.684828	normal
Os02g0540700	7.88633e-05	1.88927	up	0.647501	0.416569	normal
Os02g0543000	1.87086e-10	1.8557	up	0.14126	2.09966	normal
Os02g0548700	1.00322e-14	3.45841	up	0.00241757	1.38928	up
Os02g0549200	0.000262495	-1.40153	down	0.0711259	-0.88781	normal
Os02g0551100	1.30112e-13	2.17933	up	0.00628829	1.18091	up
Os02g0551700	0.00129103	1.9828	up	0.309733	0.919023	normal
Os02g0551801	0.00248821	1.98694	up	0.468261	1.00636	normal
Os02g0552000	1.61715e-09	-1.97936	down	0.0146481	-1.05707	normal
Os02g0552400	0.00022844	1.48581	up	0.000343974	1.68853	up
Os02g0552700	0.00854143	#NAME?	down	0.886369	-0.320275	normal
Os02g0553200	0.00467694	1.75382	up	0.0666841	1.30569	normal
Os02g0553600	0.00607567	-1.0881	down	0.63553	-0.289731	normal
Os02g0555600	0.00984718	-1.14476	down	0.244218	-0.670311	normal
Os02g0555700	1.37528e-17	-3.12849	down	6.58128e-05	-1.68001	down
Os02g0555832	0.0705513	1.18021	normal	0.00669359	1.81507	up
Os02g0555900	0.00498043	1.4184	up	0.00334997	1.83985	up
Os02g0557100	0.00150845	1.03425	up	0.0694939	0.84488	normal
Os02g0557200	0.00040439	-1.16013	down	0.311857	-0.541514	normal
Os02g0558600	0.000824137	-2.22173	down	0.252541	-0.941908	normal
Os02g0562300	1.45471e-06	1.42639	up	0.0881021	1.05995	normal
Os02g0563000	0.000414886	-3.53133	down	0.136078	-1.17987	normal
Os02g0565000	0.000636774	-1.14988	down	0.0915133	-0.782658	normal
Os02g0566300	0.00298627	1.12071	up	0.493421	0.977317	normal
Os02g0566400	0.00943822	1.04629	up	0.0929461	0.894449	normal
Os02g0566700	0.00370357	1.11519	up	0.0728432	0.921706	normal
Os02g0566750	0.00687872	1.1316	up	0.11189	0.890753	normal
Os02g0566900	0.000221964	1.44033	up	0.00114698	1.53155	up
Os02g0568100	0.000443949	-1.75357	down	0.0101393	-1.48964	normal
Os02g0568200	0.000268283	-1.97608	down	0.0186281	-1.45879	normal
Os02g0570300	0.000170361	-2.52784	down	0.12989	-1.14113	normal
Os02g0572300	0.0021892	5.27126	up	--	--	--
Os02g0572351	0.00121175	5.51152	up	--	--	--
Os02g0572400	1.02874e-12	2.10128	up	0.0455787	0.913245	normal
Os02g0572900	0.000126891	1.29449	up	0.0174292	1.08841	normal
Os02g0574500	0.17745	-0.473245	normal	0.00223714	-1.27867	down
Os02g0574600	4.35186e-07	-3.91486	down	0.00015468	-2.325	down
Os02g0574701	0.000254928	-3.46951	down	0.0061569	-2.17879	down
Os02g0574900	0.000110822	1.34775	up	0.0776793	0.881961	normal
Os02g0575000	2.85706e-14	7.13725	up	0.00461061	5.49191	up
Os02g0575700	0.00505004	1.2865	up	0.831555	0.148822	normal
Os02g0575800	0.000483317	-2.52928	down	0.116182	-1.23561	normal
Os02g0576600	0.00113434	-1.37707	down	0.00224359	-1.52342	down
Os02g0576900	1.16087e-05	#NAME?	down	0.627072	-0.755481	normal
Os02g0578300	0.000873865	1.99287	up	0.0624991	1.43898	normal
Os02g0578800	0.00146548	1.11089	up	0.148915	1.24034	normal
Os02g0579000	6.5162e-13	3.04003	up	0.0213594	1.9631	normal
Os02g0579300	0.000378884	-3.25222	down	0.0632221	-1.48609	normal
Os02g0580500	0.00200574	1.10076	up	0.0505864	1.02778	normal
Os02g0580800	1.73248e-05	1.27981	up	0.018718	1.0196	normal
Os02g0580900	1.09535e-06	2.15865	up	0.544749	0.415873	normal
Os02g0580966	5.77547e-08	2.19072	up	0.597634	0.425138	normal
Os02g0581000	0.000137114	-1.47635	down	0.0478415	-0.96649	normal
Os02g0581100	0.183057	-0.767065	normal	0.00726577	-1.14781	down
Os02g0581200	1.08073e-06	-4.25113	down	0.789932	-0.408703	normal
Os02g0582600	4.96194e-19	5.78783	up	0.0397577	5.4522	normal
Os02g0582800	0.00136862	1.86657	up	0.869778	0.207425	normal
Os02g0584700	4.6237e-06	2.72117	up	0.477623	1.09354	normal
Os02g0584800	1.737e-13	5.60305	up	0.0716655	3.76862	normal
Os02g0585100	2.37292e-51	7.95055	up	0.03325	5.98704	normal
Os02g0586900	3.17208e-05	4.02495	up	0.350368	4.24211	normal
Os02g0587000	0.00342044	7.67132	up	--	--	--
Os02g0588300	0.00222463	-1.77737	down	0.112513	-1.09182	normal
Os02g0588500	1.56988e-12	-2.34881	down	0.0250557	-0.981373	normal
Os02g0588550	3.07067e-05	-1.90978	down	0.365184	-0.542654	normal
Os02g0588700	0.000861471	1.32809	up	0.226596	1.25414	normal
Os02g0589400	2.30598e-06	2.04042	up	0.144629	1.77912	normal
Os02g0589450	0.00141105	1.89461	up	0.217894	1.80808	normal
Os02g0590400	3.51289e-33	3.5375	up	0.181622	3.6913	normal
Os02g0590800	2.31932e-08	1.72202	up	0.370555	0.639738	normal
Os02g0591800	0.00709778	0.909028	normal	0.00239986	1.28685	up
Os02g0592000	0.00161622	3.15428	up	--	--	--
Os02g0592400	6.09611e-06	1.67931	up	0.97277	0.0298267	normal
Os02g0592600	0.00807617	-1.05044	down	0.0903342	-0.858164	normal
Os02g0593500	0.000801197	1.15182	up	0.111969	0.738247	normal
Os02g0593700	6.83519e-07	1.93331	up	0.000519736	2.24973	up
Os02g0594800	0.000210142	1.58937	up	0.0010333	1.66011	up
Os02g0596000	9.24325e-06	-1.67649	down	0.00102647	-1.49585	down
Os02g0596200	4.60419e-13	-5.9358	down	3.01909e-06	-2.93329	down
Os02g0596700	0.00109732	1.53098	up	0.0244726	1.39545	normal
Os02g0597700	1.05915e-09	-3.45075	down	0.000140005	-2.25661	down
Os02g0600400	5.92926e-10	2.83888	up	0.0187949	1.37205	normal
Os02g0601000	0.00031883	3.64464	up	--	--	--
Os02g0601700	1.79102e-06	-1.58364	down	0.206762	-0.612184	normal
Os02g0601750	6.5454e-09	-1.86392	down	0.0403073	-0.90911	normal
Os02g0601800	0.000702254	1.06245	up	0.328281	0.515322	normal
Os02g0602100	1.20635e-07	1.56124	up	0.0057974	1.16784	up
Os02g0602201	8.55744e-05	1.29201	up	0.0272238	1.01222	normal
Os02g0602900	1.06166e-05	-2.82396	down	0.0135894	-1.60398	normal
Os02g0604800	1.26477e-05	#NAME?	down	0.0242244	-1.95859	normal
Os02g0605000	0.00181921	-6.0681	down	--	--	--
Os02g0605400	1.17513e-09	-5.11897	down	0.00107913	-2.39354	down
Os02g0606000	0.00612712	1.13649	up	0.134782	0.717851	normal
Os02g0606200	0.000790619	1.03406	up	0.745977	0.199054	normal
Os02g0606700	4.21929e-07	1.58129	up	0.00124575	1.37108	up
Os02g0607000	3.60946e-05	-6.02463	down	--	--	--
Os02g0609500	0.000512271	-1.79948	down	0.156592	-0.897536	normal
Os02g0611200	1.38885e-07	1.81674	up	0.0776992	1.22304	normal
Os02g0611800	1.77957e-08	1.90294	up	0.428253	0.805384	normal
Os02g0612900	3.31664e-36	3.72765	up	0.000260837	3.45878	up
Os02g0613900	3.39678e-19	-3.02329	down	0.000434657	-1.44879	down
Os02g0614200	5.21805e-06	2.33211	up	0.000366436	1.83117	up
Os02g0614250	0.000575764	1.66572	up	0.0276326	1.37076	normal
Os02g0614700	0.00159773	2.19284	up	0.0484636	1.84104	normal
Os02g0616100	1.33638e-29	-6.15401	down	7.70949e-21	-4.25681	down
Os02g0616300	0.00649874	2.72593	up	0.0493777	1.84906	normal
Os02g0617100	5.91814e-07	-4.08601	down	0.0964342	-1.14901	normal
Os02g0617400	2.93244e-15	-7.36038	down	0.000149114	-2.79608	down
Os02g0622500	0.00412313	1.46087	up	0.327482	1.47619	normal
Os02g0624300	2.32118e-11	6.89114	up	--	--	--
Os02g0624350	2.26762e-08	Inf	up	--	--	--
Os02g0624400	3.67589e-05	1.43546	up	0.644114	0.304514	normal
Os02g0626400	1.97787e-06	2.43796	up	0.0510272	2.05298	normal
Os02g0626600	0.000211026	4.30528	up	--	--	--
Os02g0627100	1.03622e-41	4.28085	up	0.162386	2.47674	normal
Os02g0628000	0.000512271	-2.43655	down	0.0165615	-1.79051	normal
Os02g0628600	1.46318e-06	-1.52666	down	0.199098	-0.625358	normal
Os02g0628800	4.56185e-16	2.5487	up	7.41855e-05	1.76117	up
Os02g0629000	5.23345e-20	4.8408	up	0.337353	1.87888	normal
Os02g0629800	2.262e-07	-3.05602	down	2.7739e-08	-3.09015	down
Os02g0631700	1.70221e-17	-4.43952	down	0.381936	-1.02204	normal
Os02g0632500	0.000115692	-1.29985	down	0.0233844	-1.00704	normal
Os02g0633900	0.00356698	#NAME?	down	--	--	--
Os02g0634500	2.47851e-05	1.279	up	0.189503	0.811048	normal
Os02g0634700	0.000209592	-1.18378	down	0.108511	-0.750197	normal
Os02g0635200	0.00166445	1.04941	up	0.035952	0.958099	normal
Os02g0635700	2.58316e-05	1.64597	up	0.0298471	1.15295	normal
Os02g0635800	4.65156e-07	-3.69874	down	0.00934639	-1.85722	down
Os02g0636600	0.0282943	-2.0617	normal	0.000283865	-3.78516	down
Os02g0637000	2.33107e-06	2.13167	up	0.00498297	2.95888	up
Os02g0637200	0.00189827	-1.72905	down	0.635982	-0.368377	normal
Os02g0639500	9.98516e-38	-4.8645	down	3.83289e-12	-2.74103	down
Os02g0639800	0.00563818	1.43177	up	0.265943	0.625572	normal
Os02g0640300	1.75209e-07	1.92704	up	0.182052	1.64993	normal
Os02g0640800	2.01822e-05	-1.39082	down	0.0010333	-1.37157	down
Os02g0642200	4.13467e-09	3.08264	up	0.0549384	2.97496	normal
Os02g0642300	2.36463e-06	3.45159	up	0.000749533	2.96328	up
Os02g0643000	0.000527924	1.13525	up	0.533006	0.360267	normal
Os02g0643200	0.00186406	-3.49491	down	0.0481417	-1.94931	normal
Os02g0643800	0.00029065	5.53354	up	0.000288256	2.69109	up
Os02g0644000	0.000338833	1.32501	up	0.00162694	1.52063	up
Os02g0645000	7.83145e-06	-2.42926	down	0.0203774	-1.41863	normal
Os02g0646400	0.00206124	-1.14417	down	0.123018	-0.762802	normal
Os02g0646500	7.00178e-05	-4.61834	down	1.05621e-05	-4.69765	down
Os02g0646700	0.000258966	-4.75264	down	1.91398e-06	-4.74994	down
Os02g0647900	1.63263e-09	-2.72242	down	6.6507e-05	-1.87899	down
Os02g0647950	1.48346e-07	-2.75605	down	0.00507226	-1.6177	down
Os02g0648100	0.000659447	2.24443	up	0.357446	0.714107	normal
Os02g0649300	7.98445e-18	7.26753	up	0.0350139	4.55305	normal
Os02g0650500	2.91905e-08	2.47225	up	0.0428843	1.76586	normal
Os02g0652550	0.000199784	-2.22202	down	0.000727653	-2.242	down
Os02g0653300	3.34382e-05	-1.78229	down	0.111764	-0.849766	normal
Os02g0654000	1.22924e-05	-2.02064	down	0.00886383	-1.39971	down
Os02g0654100	0.00201397	1.18809	up	0.345237	0.561232	normal
Os02g0654300	5.94535e-10	-2.09513	down	0.002479	-1.28684	down
Os02g0654600	1.1824e-09	2.97963	up	0.396847	1.52901	normal
Os02g0654700	1.21411e-43	5.32734	up	4.83968e-05	2.68643	up
Os02g0655200	4.01856e-08	5.20814	up	--	--	--
Os02g0655800	4.63342e-06	-1.45437	down	0.563952	-0.316952	normal
Os02g0656100	1.46545e-05	-1.89669	down	0.0396969	-1.07435	normal
Os02g0656200	2.02418e-05	1.39232	up	0.824099	0.159204	normal
Os02g0656500	1.08308e-05	1.49099	up	0.00332576	1.54595	up
Os02g0656550	3.58767e-06	1.67873	up	5.03104e-05	1.65029	up
Os02g0661800	3.58858e-06	-1.65856	down	0.00044057	-1.53618	down
Os02g0662100	1.97732e-43	-5.15596	down	1.84756e-15	-3.2801	down
Os02g0665200	0.00448284	1.11903	up	0.156725	0.780234	normal
Os02g0665250	0.0334066	1.43027	normal	0.00560512	1.9447	up
Os02g0666200	6.63982e-06	-2.24743	down	0.0493197	-1.44469	normal
Os02g0666500	3.43459e-27	-3.67704	down	0.00220282	-1.29201	down
Os02g0666550	0.00014001	-3.90549	down	0.184295	-1.20318	normal
Os02g0666600	0.00204704	-2.44812	down	0.00452781	-2.07719	down
Os02g0667600	0.000123799	-1.96003	down	0.380154	-0.571722	normal
Os02g0668500	6.59268e-09	2.16897	up	0.969208	0.0792805	normal
Os02g0668900	0.000524045	-2.41706	down	0.182522	-0.874815	normal
Os02g0669100	0.000125958	1.90407	up	0.632848	0.886783	normal
Os02g0669366	3.69464e-07	3.36863	up	0.0391862	2.28255	normal
Os02g0669500	8.83963e-07	3.20325	up	0.00829244	2.1444	up
Os02g0669900	1.12652e-08	-2.36379	down	0.346142	-0.521565	normal
Os02g0671100	3.48609e-57	6.05471	up	0.160024	3.93689	normal
Os02g0671200	2.59071e-12	2.18884	up	0.0459348	1.66206	normal
Os02g0671300	0.000504786	1.57572	up	0.0537447	1.16537	normal
Os02g0671800	0.87987	-0.160952	normal	0.00453328	-2.29136	down
Os02g0673100	0.000806132	2.6414	up	0.0233581	2.39919	normal
Os02g0673301	0.00542495	2.6333	up	--	--	--
Os02g0673500	0.00438598	-1.66912	down	0.155826	-0.87021	normal
Os02g0674233	2.61654e-08	-2.28081	down	0.317812	-0.715032	normal
Os02g0674400	0.000616505	-2.53988	down	0.0459096	-1.55399	normal
Os02g0675700	5.48349e-10	-2.36792	down	0.102076	-1.15406	normal
Os02g0675750	2.6555e-12	-2.73858	down	0.0192251	-1.28408	normal
Os02g0676000	0.000775082	-1.11567	down	0.0173108	-1.03956	normal
Os02g0676400	8.84898e-08	5.11818	up	--	--	--
Os02g0678400	0.00013687	-1.25358	down	0.0425728	-0.90282	normal
Os02g0679500	0.000561883	-1.724	down	0.0106964	-1.36104	normal
Os02g0680600	0.00454328	1.23667	up	0.0985581	1.0327	normal
Os02g0681200	4.63605e-05	1.67808	up	0.0821118	1.0249	normal
Os02g0681632	9.80171e-06	2.49171	up	0.19945	1.09956	normal
Os02g0684400	0.000219605	1.21997	up	0.533942	0.448686	normal
Os02g0685200	5.17103e-05	2.03075	up	0.0601756	1.47315	normal
Os02g0686500	2.23132e-07	-2.45676	down	0.00103672	-1.74323	down
Os02g0687900	2.46722e-09	-1.90388	down	3.61511e-05	-1.66549	down
Os02g0688500	0.00112699	-1.21642	down	0.498501	-0.380749	normal
Os02g0689200	0.00458831	1.10524	up	0.77986	-0.219264	normal
Os02g0689900	5.46659e-17	3.05331	up	1.49035e-05	2.52777	up
Os02g0690200	2.12794e-08	2.10013	up	0.0133917	1.30556	normal
Os02g0692700	5.43208e-22	3.03234	up	0.0381111	2.2022	normal
Os02g0693700	3.01155e-07	-1.75963	down	0.010855	-1.24242	normal
Os02g0695200	0.00626967	1.65437	up	0.389493	1.81905	normal
Os02g0695600	0.00257275	1.36071	up	0.0561507	1.20012	normal
Os02g0697200	0.00938637	0.970962	normal	0.00207184	1.3638	up
Os02g0699300	8.16901e-05	1.5119	up	0.012474	1.24692	normal
Os02g0699700	0.000431217	-1.91018	down	0.0276092	-1.15295	normal
Os02g0700400	0.000107091	2.56489	up	0.00882761	2.08447	up
Os02g0700700	0.000397243	-1.95007	down	0.278544	-0.737494	normal
Os02g0701300	8.86668e-06	-1.85154	down	0.413846	-0.470164	normal
Os02g0702300	1.25316e-18	7.45174	up	--	--	--
Os02g0702600	1.00009e-10	-2.09582	down	0.0483283	-0.88252	normal
Os02g0703300	0.0932716	1.00562	normal	0.0045523	-1.85478	down
Os02g0704600	6.01343e-05	1.20152	up	0.012379	1.17231	normal
Os02g0705100	0.0669699	-0.864105	normal	0.000144959	-1.74205	down
Os02g0705300	8.30308e-05	-1.25381	down	0.0814084	-0.8018	normal
Os02g0705400	1.27382e-17	2.88809	up	0.00230415	1.53148	up
Os02g0705500	0.000181246	1.62239	up	0.547743	0.468847	normal
Os02g0705600	0.00114891	1.21815	up	0.31269	0.677911	normal
Os02g0706500	0.00927172	1.00365	up	0.0281859	1.06448	normal
Os02g0707000	4.50983e-13	-3.28945	down	0.000112133	-1.87332	down
Os02g0707100	0.000263099	1.21562	up	0.264917	0.588969	normal
Os02g0708000	0.00698369	-1.68437	down	0.326695	-0.754631	normal
Os02g0708200	0.000119875	1.24563	up	0.0415193	0.938644	normal
Os02g0709000	0.000623235	-1.95578	down	0.000137863	-2.47513	down
Os02g0709600	0.00421964	-2.62848	down	0.0498031	-1.43547	normal
Os02g0710550	0.00101454	3.12393	up	--	--	--
Os02g0710700	8.97203e-10	-5.13937	down	1.05621e-05	-2.90722	down
Os02g0712512	3.73405e-06	1.45881	up	0.178617	0.700447	normal
Os02g0712600	0.000876461	3.07127	up	--	--	--
Os02g0712700	1.37338e-24	3.32388	up	0.170396	1.55755	normal
Os02g0713700	1.14586e-06	3.51898	up	--	--	--
Os02g0714200	1.44099e-06	-1.52851	down	0.0423824	-0.910973	normal
Os02g0714300	2.4032e-06	2.72427	up	0.00424621	2.07653	up
Os02g0714600	0.219779	0.43479	normal	0.00851104	1.12202	up
Os02g0717600	1.84234e-08	1.87847	up	0.00367966	1.33209	up
Os02g0719000	1.67944e-19	-4.94852	down	0.000272433	-1.93198	down
Os02g0719600	5.61087e-41	6.47269	up	0.0304667	3.70695	normal
Os02g0720200	1.043e-07	-3.07525	down	0.0445869	-1.06403	normal
Os02g0720450	8.82343e-18	3.49083	up	0.0269159	2.26974	normal
Os02g0720500	2.64102e-15	3.51825	up	0.0851376	2.23025	normal
Os02g0720600	3.54785e-38	4.11502	up	0.136265	3.36753	normal
Os02g0722350	1.33281e-05	-1.4338	down	0.0333737	-0.942097	normal
Os02g0722700	0.00390024	-1.1927	down	0.0954736	-0.771445	normal
Os02g0722800	0.000680192	-1.09074	down	0.0942077	-0.769432	normal
Os02g0723200	0.0046692	-1.45022	down	0.287417	-0.530313	normal
Os02g0724000	1.01594e-08	2.52793	up	3.172e-05	1.95967	up
Os02g0725000	2.45053e-15	-2.68556	down	2.75185e-05	-1.70873	down
Os02g0726000	4.07298e-07	-1.98906	down	0.0732985	-0.880725	normal
Os02g0726300	3.94779e-05	1.23204	up	0.169725	0.66255	normal
Os02g0728401	0.000674184	1.27528	up	0.887675	0.120719	normal
Os02g0729400	2.1948e-06	-1.53639	down	0.000943344	-1.44311	down
Os02g0730000	3.78569e-35	3.78316	up	0.2716	2.71235	normal
Os02g0730400	5.41785e-05	-2.19728	down	0.24013	-0.663988	normal
Os02g0731500	0.00257107	1.02906	up	0.619148	0.287791	normal
Os02g0732200	1.15487e-07	-2.51663	down	0.0967915	-0.923879	normal
Os02g0732250	1.60646e-06	-2.44831	down	0.13312	-0.857325	normal
Os02g0733300	1.81435e-43	-5.62898	down	5.32486e-15	-3.15192	down
Os02g0733900	2.1551e-06	4.14989	up	--	--	--
Os02g0734300	0.000509666	1.29128	up	0.594955	-0.374649	normal
Os02g0734600	1.00519e-06	3.49984	up	0.353587	1.83221	normal
Os02g0734800	0.000100404	1.57922	up	7.18675e-07	2.18443	up
Os02g0735100	6.51509e-05	1.33036	up	0.0080178	1.18446	up
Os02g0735900	2.2814e-07	1.59476	up	0.00175381	1.32611	up
Os02g0736300	4.56723e-08	2.77792	up	0.178617	1.11423	normal
Os02g0736400	0.00590849	1.93979	up	0.393602	-0.444818	normal
Os02g0736900	5.24302e-08	6.10473	up	--	--	--
Os02g0738200	8.09301e-08	4.82572	up	--	--	--
Os02g0738300	1.25983e-05	5.30066	up	--	--	--
Os02g0738350	0.000118725	3.2972	up	--	--	--
Os02g0738750	0.000701798	1.62704	up	0.128793	1.58424	normal
Os02g0739400	0.000378577	1.48287	up	0.178837	1.02469	normal
Os02g0739900	2.98304e-06	-1.48501	down	0.718348	-0.213962	normal
Os02g0740500	3.05365e-08	3.35589	up	0.00802687	2.71576	up
Os02g0740700	1.58334e-16	4.37347	up	0.0134267	2.38719	normal
Os02g0741100	0.00751603	-1.05773	down	0.0268965	-1.0817	normal
Os02g0741800	3.34633e-08	-1.94172	down	0.20408	-0.737142	normal
Os02g0742800	0.00150679	-2.03263	down	0.0010946	-1.91572	down
Os02g0743400	1.78927e-06	-1.5137	down	0.000164339	-1.56715	down
Os02g0744150	0.00820398	-1.1034	down	0.600057	-0.412551	normal
Os02g0744200	0.00233034	-1.20224	down	0.413209	-0.550308	normal
Os02g0744600	1.07589e-09	-2.17088	down	0.0814296	-0.907809	normal
Os02g0745000	0.000469557	1.14428	up	0.0286938	0.988752	normal
Os02g0745100	1.36212e-07	3.45851	up	0.203907	2.32499	normal
Os02g0745400	0.00090142	2.2056	up	0.533586	0.64281	normal
Os02g0747500	0.0092419	-1.15114	down	0.154027	-0.799327	normal
Os02g0747900	2.40084e-18	-3.17583	down	0.0012085	-1.38402	down
Os02g0748300	1.36544e-06	1.44135	up	0.608765	0.292673	normal
Os02g0749000	4.68171e-05	-1.37688	down	0.0623273	-0.853815	normal
Os02g0749300	0.00465556	1.0392	up	0.756667	0.241038	normal
Os02g0752000	8.81108e-08	1.72977	up	0.580414	0.344105	normal
Os02g0752200	1.88722e-08	-2.0358	down	3.40298e-07	-2.17997	down
Os02g0752250	6.37037e-09	-2.14324	down	2.41274e-07	-2.04798	down
Os02g0752800	3.09301e-08	1.62235	up	0.275426	0.538646	normal
Os02g0753300	9.87002e-06	-1.41686	down	0.00162694	-1.3102	down
Os02g0753400	2.49664e-08	-3.21444	down	0.000797309	-2.05319	down
Os02g0753500	4.86783e-15	5.09554	up	0.052269	1.69587	normal
Os02g0753800	6.7912e-05	1.19603	up	0.180355	1.09783	normal
Os02g0755000	2.9818e-10	-2.03337	down	0.0057974	-1.16883	down
Os02g0755900	9.90991e-20	5.30343	up	0.0500313	2.68007	normal
Os02g0756100	6.60106e-12	-2.34126	down	0.0195371	-1.02508	normal
Os02g0756600	1.18215e-05	4.53047	up	--	--	--
Os02g0756800	2.91481e-17	8.6845	up	--	--	--
Os02g0756850	1.10243e-17	6.14637	up	0.0448139	3.81669	normal
Os02g0757700	8.56202e-06	-1.44684	down	0.349005	-0.473787	normal
Os02g0757800	1.45023e-06	-1.55027	down	0.224504	-0.590536	normal
Os02g0758000	3.63447e-05	4.62741	up	6.01328e-05	4.26882	up
Os02g0758200	0.00153815	2.4505	up	--	--	--
Os02g0759000	1.58983e-09	-3.11327	down	0.0144579	-1.65217	normal
Os02g0759200	7.37185e-07	-2.79964	down	0.0210573	-1.78079	normal
Os02g0759400	1.7101e-14	6.93477	up	1.69017e-10	6.32746	up
Os02g0760200	0.000663462	-1.09132	down	0.418571	-0.443649	normal
Os02g0760500	3.05683e-09	-2.15816	down	0.00191257	-1.36837	down
Os02g0761200	1.44179e-06	-1.84547	down	0.0493252	-0.9459	normal
Os02g0762600	3.60515e-05	-1.44882	down	0.00760343	-1.18801	down
Os02g0763000	0.000541948	-1.19417	down	0.257902	-0.618674	normal
Os02g0763200	1.99562e-16	2.66679	up	0.0641258	1.9414	normal
Os02g0763900	0.000989785	1.61741	up	0.405775	0.662223	normal
Os02g0764700	1.4385e-19	8.05755	up	2.36416e-05	5.89983	up
Os02g0765400	4.93535e-07	4.62269	up	--	--	--
Os02g0766600	7.22115e-09	1.70821	up	0.000917254	1.37546	up
Os02g0766700	2.51144e-07	1.54469	up	0.345578	1.11445	normal
Os02g0767000	1.36073e-06	-1.89772	down	0.205487	-0.800464	normal
Os02g0767050	8.5929e-09	-1.87937	down	0.109627	-0.898781	normal
Os02g0767800	0.0230696	3.40558	normal	0.00227403	2.52122	up
Os02g0767900	0.000931397	1.41673	up	0.0029127	1.50903	up
Os02g0768300	0.00470377	2.6078	up	0.37393	1.31173	normal
Os02g0768400	0.000235342	-1.97555	down	0.00201605	-1.89048	down
Os02g0769100	4.70277e-06	1.54202	up	0.000207466	1.561	up
Os02g0769800	0.000166119	1.28125	up	0.114021	0.78842	normal
Os02g0771100	0.000721804	1.03773	up	0.694187	0.230383	normal
Os02g0771400	0.000292456	2.78413	up	--	--	--
Os02g0771700	0.000112973	-1.34275	down	0.0293597	-1.09364	normal
Os02g0772000	1.13903e-09	2.26377	up	2.66363e-05	1.95619	up
Os02g0772600	0.000489421	-2.12326	down	0.246415	-0.847084	normal
Os02g0773600	9.32439e-05	-4.04089	down	0.00177588	-2.66539	down
Os02g0775300	0.00513762	-2.9485	down	0.375771	0.831693	normal
Os02g0776800	0.00273534	1.05166	up	0.00432829	1.2562	up
Os02g0776900	0.00127021	-1.59502	down	0.741473	-0.223253	normal
Os02g0777400	4.68936e-09	-2.39968	down	0.000340857	-1.5662	down
Os02g0777800	2.93244e-15	4.21327	up	0.190293	1.9836	normal
Os02g0779200	1.14691e-08	-1.81343	down	0.0180992	-1.04171	normal
Os02g0779500	0.000217878	1.56051	up	0.0313256	1.19933	normal
Os02g0780200	0.0083707	3.00152	up	0.178319	3.85539	normal
Os02g0780550	0.00224761	-1.00008	down	0.447052	-0.397733	normal
Os02g0780700	0.000223799	1.35452	up	0.0699326	0.930862	normal
Os02g0781700	0.000124059	1.16393	up	0.445435	0.401263	normal
Os02g0782500	0.000102822	2.58034	up	0.163822	3.86098	normal
Os02g0782550	0.000230393	2.59638	up	0.182522	3.63372	normal
Os02g0783000	6.69147e-07	-2.52528	down	6.18199e-06	-2.57053	down
Os02g0783050	3.21675e-06	-2.3608	down	2.32355e-05	-2.41765	down
Os02g0783625	1.03156e-06	1.58133	up	0.143936	0.743676	normal
Os02g0783650	0.00152803	1.32387	up	0.492742	0.482102	normal
Os02g0784100	0.0096063	-2.60884	down	0.000445532	-3.05772	down
Os02g0785200	6.87328e-07	#NAME?	down	0.183739	-1.22238	normal
Os02g0786500	2.15197e-14	-6.1331	down	3.32598e-07	-3.34658	down
Os02g0786900	2.18371e-25	-5.85469	down	7.0947e-13	-3.67785	down
Os02g0787300	1.15464e-07	1.55372	up	0.144805	0.683918	normal
Os02g0787600	7.32692e-05	-1.39944	down	0.00192464	-1.35999	down
Os02g0789600	0.000780166	1.04051	up	0.0812989	0.79641	normal
Os02g0790500	1.62857e-10	1.93497	up	0.792637	0.333169	normal
Os02g0790600	1.06399e-18	-3.53267	down	0.000105935	-1.69528	down
Os02g0792600	5.7852e-11	-2.26952	down	0.00441315	-1.23072	down
Os02g0792800	6.59432e-08	1.59737	up	0.0397499	0.970524	normal
Os02g0793100	0.000138177	-1.25915	down	0.0295311	-0.9624	normal
Os02g0793150	0.000526097	-1.76364	down	0.255916	-0.726852	normal
Os02g0794300	1.02925e-06	-1.55427	down	0.144912	-0.689309	normal
Os02g0794500	5.81283e-14	-2.62228	down	0.0610493	-1.01012	normal
Os02g0794600	0.00992465	1.48045	up	0.0540762	1.35567	normal
Os02g0794700	0.000204755	1.13853	up	0.112702	0.766585	normal
Os02g0794900	8.28e-06	1.3969	up	0.353887	0.493471	normal
Os02g0797600	1.69133e-07	1.69129	up	0.0441303	1.00742	normal
Os02g0798700	0.0042425	1.09823	up	0.0752999	0.912897	normal
Os02g0799000	1.71893e-07	1.57991	up	0.898129	-0.0918354	normal
Os02g0799600	3.76868e-05	2.15474	up	0.190175	1.51153	normal
Os02g0799700	2.41735e-11	3.08531	up	0.0666221	1.84564	normal
Os02g0802200	2.55412e-13	-2.74853	down	0.106094	-1.31147	normal
Os02g0802250	0.00102353	-3.82167	down	0.169258	-1.27143	normal
Os02g0802700	0.000931365	-1.13854	down	0.159162	-0.682233	normal
Os02g0803300	2.42895e-25	3.86102	up	0.000508555	2.03726	up
Os02g0803600	1.7106e-06	-3.43341	down	0.00778165	-1.91478	down
Os02g0803900	1.40629e-05	-2.52289	down	0.0821344	-1.14678	normal
Os02g0804900	0.00607021	-1.96317	down	0.0101885	-1.95813	normal
Os02g0805000	3.74945e-15	-2.69362	down	3.9944e-05	-1.68418	down
Os02g0805100	0.00480454	3.71334	up	--	--	--
Os02g0805800	0.000984176	-1.06597	down	0.0620445	-0.84015	normal
Os02g0806350	9.02744e-06	-1.43086	down	0.147831	-0.68065	normal
Os02g0806400	4.31463e-06	-1.45692	down	0.0819152	-0.799579	normal
Os02g0807000	1.60654e-08	1.64945	up	0.250449	1.20094	normal
Os02g0807100	0.00650424	-1.01538	down	0.0586799	-0.907348	normal
Os02g0807800	2.70682e-07	6.68202	up	--	--	--
Os02g0808500	9.95913e-08	1.70574	up	6.04664e-05	1.66988	up
Os02g0809300	4.12273e-13	-4.65708	down	0.000120856	-2.16705	down
Os02g0809900	2.30166e-05	-1.76211	down	0.0331741	-1.07439	normal
Os02g0810100	0.000274126	-1.16257	down	0.407371	-0.433027	normal
Os02g0810200	1.62674e-05	-4.80552	down	0.00136313	-2.87841	down
Os02g0810900	0.00521997	1.53585	up	0.559567	0.996377	normal
Os02g0811000	0.00492755	-2.43364	down	0.246685	-0.992051	normal
Os02g0813500	1.66816e-07	1.5564	up	0.135856	0.713378	normal
Os02g0813600	4.44887e-07	-2.0942	down	0.0923661	-1.33646	normal
Os02g0814000	3.56615e-12	2.03411	up	0.168474	0.669098	normal
Os02g0814100	0.00900695	-1.13012	down	0.0572683	-1.00693	normal
Os02g0814200	0.00576976	-4.24863	down	0.0698836	-2.32664	normal
Os02g0814300	0.00184837	#NAME?	down	--	--	--
Os02g0815700	0.00270459	1.33028	up	0.440704	0.551495	normal
Os02g0815950	0.00459247	-1.1337	down	0.128348	-0.790357	normal
Os02g0816100	0.00583143	-1.28276	down	0.0341662	-1.18128	normal
Os02g0816200	2.42879e-16	-7.98036	down	0.000155459	-2.84269	down
Os02g0816400	1.00561e-09	-2.03831	down	0.0413977	-0.912261	normal
Os02g0816600	9.99301e-11	1.89737	up	0.131239	0.715583	normal
Os02g0817500	7.03943e-07	-1.57887	down	0.0201194	-1.03365	normal
Os02g0817600	0.00751086	-1.37559	down	0.219203	-0.687655	normal
Os02g0817700	2.73632e-09	1.76781	up	0.201151	0.624969	normal
Os02g0817900	2.32137e-05	-1.54202	down	0.0067541	-1.22801	down
Os02g0818500	0.000222834	-1.54919	down	0.0415872	-1.14354	normal
Os02g0818900	1.40947e-08	4.93017	up	--	--	--
Os02g0819300	4.34593e-06	1.35837	up	0.206904	0.609508	normal
Os02g0819400	0.000387195	1.43844	up	0.347354	0.607413	normal
Os02g0819500	1.20417e-26	3.1152	up	0.000347722	1.62389	up
Os02g0819700	2.13536e-07	2.20906	up	4.58759e-05	2.0818	up
Os02g0820400	5.02148e-07	-2.0393	down	0.0694821	-0.996622	normal
Os02g0820800	3.71038e-07	-8.71666	down	0.0118555	-2.82101	normal
Os02g0821400	0.00040162	5.54449	up	0.0379123	4.80803	normal
Os02g0822900	3.41778e-15	6.0946	up	1.92133e-05	3.87405	up
Os02g0823200	1.32861e-05	-3.52136	down	0.00164662	-2.14809	down
Os02g0823400	0.509083	-0.257122	normal	0.00365259	-1.23495	down
Os02g0823900	0.00442484	1.82878	up	0.351406	0.856575	normal
Os02g0824500	0.00373488	-1.42151	down	0.966076	0.0617346	normal
Os02g0826200	3.80405e-05	-1.58471	down	0.00138313	-1.47795	down
Os02g0826300	0.00387447	2.00836	up	0.998137	-0.0354692	normal
Os02g0826600	2.05914e-11	-2.40839	down	5.11597e-05	-1.72209	down
Os02g0827300	0.000123132	1.19007	up	0.0155762	1.13388	normal
Os02g0827900	6.84339e-06	1.9473	up	0.142543	0.980642	normal
Os02g0828566	3.26255e-05	-1.38039	down	0.0346995	-0.942626	normal
Os02g0828600	4.40739e-05	-1.55211	down	0.0231289	-1.07776	normal
Os02g0828900	9.96065e-10	-2.84795	down	0.000277215	-1.85253	down
Os02g0829000	0.0002221	-1.54573	down	0.0506956	-0.872734	normal
Os02g0829900	0.000209593	-1.29248	down	0.179153	-0.659404	normal
Os02g0830700	4.51659e-14	-3.66315	down	0.0697428	-1.18392	normal
Os02g0830750	8.90958e-05	-3.86138	down	0.174497	-1.22159	normal
Os02g0831500	1.30755e-12	-2.81871	down	3.73786e-07	-2.25729	down
Os02g0831550	1.99207e-06	-3.48034	down	0.00300963	-2.15717	down
Os02g0831600	6.92582e-09	-1.99921	down	0.0544652	-0.871524	normal
Os02g0832600	0.00401933	1.07105	up	0.0958602	0.848968	normal
Os02g0833050	0.000310721	-1.53173	down	0.052269	-1.00812	normal
Os02g0833300	0.000286713	1.14018	up	0.00530735	1.18736	up
Os02g0833900	4.20654e-08	-3.01027	down	0.00138438	-1.73093	down
Os02g0833975	3.86412e-07	-3.21406	down	0.00914918	-1.58438	down
Os02g0834000	8.60977e-09	-1.84962	down	0.00321064	-1.23549	down
Os02g0834100	5.32138e-07	-1.93131	down	0.0029767	-1.33622	down
Os02g0834700	0.329954	-0.519708	normal	0.00119069	-1.91922	down
Os03g0100050	0.055686	0.65581	normal	0.0083826	1.13027	up
Os03g0100300	0.000536929	1.07553	up	0.0271743	0.970099	normal
Os03g0100800	0.00926939	-1.58125	down	0.0845021	-1.22268	normal
Os03g0101800	1.08636e-06	-1.6336	down	0.00894303	-1.13404	down
Os03g0102000	0.000117056	-1.89287	down	0.0799682	-1.02751	normal
Os03g0102300	0.00160499	-1.54474	down	0.0310158	-1.25314	normal
Os03g0102400	0.000177821	-1.4482	down	0.00775879	-1.25551	down
Os03g0102500	3.647e-14	-5.40384	down	2.74883e-05	-2.67227	down
Os03g0102700	9.92455e-26	-4.22565	down	1.04103e-10	-2.72119	down
Os03g0102775	1.46839e-10	-3.7016	down	3.05897e-05	-2.48287	down
Os03g0103200	0.0344853	5.15784	normal	0.00297813	2.26093	up
Os03g0105000	3.94779e-05	-2.29911	down	0.705248	-0.343536	normal
Os03g0106200	9.76428e-14	-2.44418	down	3.54366e-06	-1.85513	down
Os03g0107500	0.000889564	3.35309	up	--	--	--
Os03g0107700	4.58034e-26	5.41385	up	1.55423e-14	3.4707	up
Os03g0108300	0.0253118	-1.45423	normal	0.00512766	-2.04681	down
Os03g0108800	3.21792e-06	-1.92294	down	0.0690788	-0.927718	normal
Os03g0109000	--	--	--	0.00349988	5.06708	up
Os03g0109400	0.000898508	-1.07096	down	0.188028	-0.651612	normal
Os03g0110500	1.0375e-05	-1.56475	down	0.32274	-0.511102	normal
Os03g0110600	0.000134171	1.3967	up	0.0927942	0.88139	normal
Os03g0110900	0.00011112	-1.65105	down	0.00334543	-1.46477	down
Os03g0111300	1.31666e-07	6.78471	up	--	--	--
Os03g0111400	3.23469e-17	3.18154	up	0.0368139	2.52575	normal
Os03g0112101	0.000609527	-1.09933	down	0.015353	-1.06106	normal
Os03g0112600	0.0005559	1.05232	up	0.343923	0.484452	normal
Os03g0112800	0.0032874	1.01352	up	0.197586	0.659108	normal
Os03g0113000	0.000894817	2.22562	up	0.242213	1.4744	normal
Os03g0113500	8.33658e-05	-1.29575	down	0.178319	-0.755416	normal
Os03g0113800	7.95924e-15	-2.5409	down	5.16807e-05	-1.63736	down
Os03g0114000	0.00266592	-2.30585	down	0.00319348	-2.00898	down
Os03g0114200	0.00929654	1.31795	up	0.0499104	1.23525	normal
Os03g0114300	1.38267e-07	1.66491	up	0.0622766	0.888352	normal
Os03g0114800	0.000365704	-1.25874	down	0.0156213	-1.15639	normal
Os03g0115000	0.0010684	-4.31296	down	0.0265006	-2.28418	normal
Os03g0115700	3.02061e-15	2.29668	up	0.104367	0.749243	normal
Os03g0116400	0.00210707	1.56981	up	0.849459	0.154695	normal
Os03g0116800	0.00218188	1.06172	up	0.0069662	1.19603	up
Os03g0116850	0.000396023	1.1779	up	0.00660484	1.19106	up
Os03g0117300	1.22756e-08	-2.36796	down	0.00712932	-1.29884	down
Os03g0118100	1.13149e-06	-2.31209	down	0.855337	-0.146327	normal
Os03g0118200	0.000622916	-2.11423	down	0.0580871	-1.32734	normal
Os03g0118700	5.69571e-53	-6.45944	down	4.59869e-17	-3.36516	down
Os03g0118800	0.000286442	1.22969	up	0.596897	-0.338329	normal
Os03g0119100	2.30828e-11	-3.34236	down	3.01909e-06	-2.33903	down
Os03g0119500	0.00655536	-0.913662	normal	0.0095084	-1.17659	down
Os03g0119900	7.87421e-05	-2.70216	down	5.9477e-05	-2.43234	down
Os03g0119966	0.0124985	-1.14852	normal	0.00830296	-1.43583	down
Os03g0120000	1.88761e-15	-4.28358	down	2.96469e-07	-2.75589	down
Os03g0121200	4.48218e-05	-1.29723	down	0.0618748	-0.850129	normal
Os03g0121250	0.000254138	-1.17261	down	0.0920794	-0.771324	normal
Os03g0121800	3.59803e-06	-1.47436	down	0.00248194	-1.2666	down
Os03g0122100	4.5248e-09	-2.31508	down	0.00407238	-1.33087	down
Os03g0122300	8.87574e-42	4.85902	up	0.01296	3.38254	normal
Os03g0122600	0.040706	-0.931743	normal	0.00141943	-1.69442	down
Os03g0123800	1.05267e-05	2.26372	up	0.182162	1.02321	normal
Os03g0124000	0.061999	3.06449	normal	0.00775879	1.96117	up
Os03g0124900	0.00258016	-1.5277	down	0.123349	-1.22786	normal
Os03g0125100	1.30439e-18	3.01198	up	0.152459	1.55827	normal
Os03g0125900	4.69214e-09	2.05633	up	0.0269159	1.8764	normal
Os03g0126450	0.00364025	-3.22052	down	0.568837	-0.625003	normal
Os03g0126800	2.72584e-07	1.66662	up	0.295489	0.572914	normal
Os03g0126825	0.000545995	2.33356	up	0.243394	0.738417	normal
Os03g0127500	1.28475e-08	2.21183	up	0.0587857	1.76218	normal
Os03g0127600	0.00777441	-1.01126	down	0.537033	-0.35417	normal
Os03g0127700	4.72781e-18	-2.9644	down	0.0978582	-0.80132	normal
Os03g0128100	0.00976051	1.3292	up	0.281289	0.613878	normal
Os03g0128300	5.5307e-05	-4.13826	down	0.00819578	-2.09867	down
Os03g0128400	0.00218045	-1.44033	down	0.0176868	-1.32025	normal
Os03g0129100	7.80651e-16	3.19544	up	0.020557	1.34298	normal
Os03g0129400	7.76976e-05	-2.31838	down	0.0120315	-1.64342	normal
Os03g0130700	4.74236e-09	-2.38843	down	0.00217395	-1.28403	down
Os03g0130900	0.000377092	-1.14144	down	0.0798831	-0.816884	normal
Os03g0131200	2.44734e-12	2.02872	up	0.333994	0.911337	normal
Os03g0132200	2.05213e-08	4.15858	up	0.0714688	2.11389	normal
Os03g0132250	4.37536e-08	4.57086	up	0.016629	2.50845	normal
Os03g0132800	4.69277e-08	1.66887	up	0.00287054	1.27	up
Os03g0132900	0.00397147	4.0017	up	--	--	--
Os03g0133000	4.05657e-18	5.12943	up	9.1546e-06	3.50426	up
Os03g0133400	8.06028e-05	1.20205	up	0.526796	0.467852	normal
Os03g0133500	0.00755665	-2.54084	down	0.025197	-1.92276	normal
Os03g0133650	0.000418084	-2.14737	down	0.0580169	-1.30919	normal
Os03g0134900	0.00275567	-4.68539	down	0.0930369	-2.13994	normal
Os03g0135100	0.00570501	-3.84931	down	0.120166	-1.86312	normal
Os03g0135150	0.00363652	-3.64692	down	0.115832	-1.72474	normal
Os03g0135300	0.00380447	-1.15496	down	0.460662	-0.423218	normal
Os03g0136200	4.24913e-05	-2.5737	down	0.00358936	-1.53272	down
Os03g0136400	0.000218	6.8587	up	--	--	--
Os03g0136450	0.00286982	8.23037	up	--	--	--
Os03g0136900	8.60452e-07	1.65865	up	0.349562	0.531515	normal
Os03g0138000	1.45785e-05	1.74292	up	0.99159	-0.0186133	normal
Os03g0139200	0.000536495	1.17566	up	0.595184	0.325392	normal
Os03g0139500	0.000139133	-4.89187	down	0.000103933	-3.46746	down
Os03g0141200	1.2921e-18	2.55372	up	0.0186523	2.08444	normal
Os03g0142200	5.58983e-11	Inf	up	--	--	--
Os03g0142500	1.23048e-18	6.20397	up	--	--	--
Os03g0142800	1.75175e-05	1.38071	up	0.081134	0.88787	normal
Os03g0142900	1.50235e-05	1.38962	up	0.142036	0.917446	normal
Os03g0145050	6.35299e-06	-5.02493	down	0.00303427	-2.48042	down
Os03g0145500	0.00121765	1.09861	up	0.718636	0.233845	normal
Os03g0146100	6.31667e-06	-1.69427	down	0.0372886	-1.15173	normal
Os03g0146200	9.11836e-05	-1.52142	down	0.0894889	-1.01414	normal
Os03g0146300	0.00121906	-1.11623	down	0.553965	-0.326981	normal
Os03g0147400	3.31023e-08	2.2709	up	0.0820508	1.05406	normal
Os03g0148300	3.18673e-05	-6.50502	down	0.0349221	-2.07884	normal
Os03g0148700	7.49672e-05	2.31853	up	0.359577	0.841029	normal
Os03g0149200	2.06369e-09	-4.18863	down	1.84976e-05	-2.38302	down
Os03g0149400	0.0324934	0.948129	normal	0.00437523	1.39696	up
Os03g0150600	1.67448e-06	1.42934	up	0.65589	0.25864	normal
Os03g0151100	0.00807609	-1.12617	down	0.0954016	-0.88694	normal
Os03g0151500	0.000163847	2.41706	up	0.0172638	1.86567	normal
Os03g0151600	8.32062e-09	-2.37758	down	0.0229548	-1.1098	normal
Os03g0152000	0.00222493	1.04765	up	0.46078	0.494798	normal
Os03g0152400	1.34877e-05	1.41416	up	0.0204303	1.32915	normal
Os03g0152500	0.000204757	1.43336	up	0.064472	1.28445	normal
Os03g0154000	1.90452e-11	2.18794	up	0.150023	0.782637	normal
Os03g0156700	6.67826e-06	1.55604	up	0.0794427	0.891591	normal
Os03g0157300	1.76369e-06	-1.51527	down	0.181712	-0.648752	normal
Os03g0157600	5.40196e-08	-2.11812	down	0.00103227	-1.50955	down
Os03g0157900	0.000939182	1.01543	up	0.332786	0.498316	normal
Os03g0158200	2.80636e-05	1.3484	up	0.000351845	1.49189	up
Os03g0158250	0.000125422	1.25037	up	0.000281147	1.51222	up
Os03g0158700	5.43567e-05	-1.99375	down	0.0102707	-1.45926	normal
Os03g0158800	0.00240745	-2.44944	down	0.0165615	-1.94201	normal
Os03g0159100	0.00676917	-1.02524	down	0.681422	-0.250712	normal
Os03g0159600	7.36898e-16	-2.77411	down	2.22664e-05	-1.73252	down
Os03g0159900	0.00681421	1.67524	up	0.824041	-0.162631	normal
Os03g0160100	2.58951e-05	1.25237	up	0.493328	0.364447	normal
Os03g0160400	3.75881e-05	-1.50399	down	0.0247132	-1.04183	normal
Os03g0161100	7.35926e-19	-2.95132	down	1.69941e-05	-1.73183	down
Os03g0161400	3.26671e-11	-2.16519	down	5.67373e-06	-1.83709	down
Os03g0161450	3.25817e-08	-2.01668	down	0.000108289	-1.81028	down
Os03g0161600	0.00477836	-1.06826	down	0.568769	-0.367033	normal
Os03g0162300	0.000148376	-3.04188	down	0.162385	-1.16989	normal
Os03g0162650	2.97368e-06	-4.35558	down	0.00119069	-2.61374	down
Os03g0162725	0.000306561	-3.68809	down	0.00162961	-2.78148	down
Os03g0163500	0.000392936	-1.56136	down	0.442982	-0.464565	normal
Os03g0165266	3.0468e-09	2.46286	up	0.00622175	1.54277	up
Os03g0165300	8.12401e-14	2.27347	up	0.0151323	1.46598	normal
Os03g0165375	2.72673e-08	3.44342	up	0.000579785	2.63021	up
Os03g0165400	2.1464e-32	-4.27931	down	0.0242975	-1.43426	normal
Os03g0165900	0.00297141	-2.29321	down	0.0610493	-1.51854	normal
Os03g0167000	7.61082e-13	-2.97301	down	0.0400979	-1.12436	normal
Os03g0167500	6.15172e-05	1.21495	up	0.176543	0.648419	normal
Os03g0167600	3.0468e-09	-5.7577	down	0.053638	-1.61095	normal
Os03g0167650	2.51244e-10	-5.80788	down	0.0368259	-1.65162	normal
Os03g0168100	0.000732991	6.81677	up	0.13361	8.55286	normal
Os03g0168300	4.69117e-06	3.63602	up	0.362744	1.99551	normal
Os03g0168600	5.64547e-13	-6.94446	down	0.114095	-1.39129	normal
Os03g0168650	9.92268e-13	-7.87026	down	0.0847296	-1.49611	normal
Os03g0169100	3.94176e-05	1.29292	up	0.587455	0.402024	normal
Os03g0169600	0.00288251	1.21032	up	0.386415	0.550483	normal
Os03g0170400	1.08421e-05	1.34063	up	0.0202959	1.01572	normal
Os03g0170701	1.10008e-12	-3.7336	down	0.0153243	-1.71614	normal
Os03g0170900	5.05339e-17	3.27667	up	0.290876	0.944312	normal
Os03g0171700	2.15635e-12	-4.4743	down	2.61477e-07	-3.23402	down
Os03g0173900	6.70855e-05	-1.4578	down	0.0644325	-0.882175	normal
Os03g0174200	4.14262e-08	-8.16726	down	0.000819012	-2.92949	down
Os03g0174800	2.74668e-05	1.73632	up	0.420636	0.503639	normal
Os03g0176100	6.91793e-09	3.54829	up	2.4567e-05	3.05852	up
Os03g0177000	0.000533197	1.2961	up	0.663208	0.300228	normal
Os03g0177100	0.00107246	-1.55495	down	0.0779403	-1.01638	normal
Os03g0179000	8.34627e-06	1.51602	up	5.32777e-07	2.03481	up
Os03g0179400	1.48725e-12	3.08386	up	0.211425	2.10583	normal
Os03g0179700	6.44729e-18	7.21077	up	0.0115507	5.96955	normal
Os03g0180100	0.0179154	-1.86988	normal	0.000295427	-2.42687	down
Os03g0180900	3.28512e-07	6.24972	up	0.000670158	3.03034	up
Os03g0181100	6.10964e-08	2.53134	up	0.00152117	1.93556	up
Os03g0181500	2.66393e-20	-3.06338	down	2.42434e-05	-1.75317	down
Os03g0181550	2.36154e-14	-2.79814	down	0.00175804	-1.56316	down
Os03g0181800	0.0080617	1.50762	up	0.598297	0.379962	normal
Os03g0182800	0.000610924	3.91096	up	--	--	--
Os03g0183200	2.95046e-23	4.69187	up	0.0131945	3.05214	normal
Os03g0183300	0.000115392	1.44289	up	0.540872	0.646814	normal
Os03g0183600	0.00139494	-2.35746	down	0.0946668	-1.33157	normal
Os03g0184300	0.000743976	1.63786	up	0.186258	1.33687	normal
Os03g0184600	0.000806132	1.25729	up	0.00935108	1.23352	up
Os03g0186900	5.21625e-56	-6.72337	down	2.26681e-10	-2.82901	down
Os03g0187400	0.00548234	1.03815	up	0.973717	-0.032478	normal
Os03g0187550	0.000162283	3.08489	up	0.00668769	2.31577	up
Os03g0187600	1.61048e-11	2.01536	up	0.00168369	1.67406	up
Os03g0188100	0.00120927	3.00708	up	--	--	--
Os03g0188500	7.71738e-16	2.71354	up	0.0843482	2.43982	normal
Os03g0189100	1.0747e-07	2.01938	up	0.03794	1.77021	normal
Os03g0189600	0.0359395	-1.06853	normal	0.00669359	-1.37939	down
Os03g0190100	0.00234493	1.41215	up	0.202585	0.679766	normal
Os03g0191000	5.61851e-07	1.49148	up	0.030422	0.979409	normal
Os03g0191400	1.18129e-14	3.85916	up	0.0515154	2.26448	normal
Os03g0191900	8.03405e-06	2.21155	up	0.527267	0.804615	normal
Os03g0192500	2.40388e-14	2.25586	up	0.0633525	0.9508	normal
Os03g0193700	0.000750583	-4.13494	down	0.0178004	-2.04465	normal
Os03g0194300	5.45654e-08	-2.53323	down	0.0888009	-0.933782	normal
Os03g0194350	1.31748e-13	-2.53544	down	0.133356	-0.832249	normal
Os03g0194900	3.22505e-38	3.85244	up	0.106885	1.78396	normal
Os03g0195100	0.000408579	2.94291	up	--	--	--
Os03g0196250	0.00115197	-3.20961	down	0.0222236	-1.95463	normal
Os03g0196500	0.000743976	-2.48036	down	0.160113	-1.13816	normal
Os03g0196800	0.00012525	1.15151	up	0.519185	0.349878	normal
Os03g0197800	5.48777e-07	1.75557	up	0.0325258	1.07174	normal
Os03g0197825	0.00249433	2.07527	up	0.138689	1.29414	normal
Os03g0197850	1.74889e-05	1.99897	up	0.00943684	1.16235	up
[truncated: 5,053 more rows]

## Sheet: Sheet1
#ID	25_0_fpkm	25_4_fpkm	25_2_fpkm	25_0vs25_2_DESeq_FDR	25_0vs25_2_DESeq_log2FC	25_0vs25_2_DESeq_(FDR_0.01_FC_2)_regulated	25_0vs25_4_DESeq_FDR	25_0vs25_4_DESeq_log2FC	25_0vs25_4_DESeq_(FDR_0.01_FC_2)_regulated	COG_class	COG_class_annotation	GO_annotation	KEGG_annotation	KEGG_pathway_annotation	KOG_class	KOG_class_annotation	Pfam_annotation	Swiss_Prot_annotation	eggNOG_class	eggNOG_class_annotation	NR_annotation	GO_second_level_annotation
Os01g0833600	0.162883	0.600845	0.843457	--	--	--	0.00427445	2.44601	up	--	--	--	--	--	--	--	--	--	--	--	--	--
Os02g0154200	0.0121258	0.40788	0.309803	--	--	--	3.48545e-05	4.98312	up	[RTKL]	General function prediction only;; Signal transduction mechanisms;; Transcription;; Replication, recombination and repair	Molecular Function: peptide receptor activity (GO:0001653);; Molecular Function: protein serine/threonine kinase activity (GO:0004674);; Molecular Function: transmembrane signaling receptor activity (GO:0004888);; Molecular Function: ATP binding (GO:0005524);; Biological Process: protein phosphorylation (GO:0006468);; Biological Process: response to wounding (GO:0009611);; Cellular Component: int…	--	--	--	--	Protein kinase domain;; Protein tyrosine kinase;; Leucine rich repeat;; Leucine Rich repeats (2 copies);; Leucine Rich Repeat;; Leucine Rich repeat;; Leucine rich repeat N-terminal domain;; Leucine rich repeat	Tyrosine-sulfated glycopeptide receptor 1 GN=PSYR1 OS=Arabidopsis thaliana (Mouse-ear cress) PE=2 SV=1	T	Signal transduction mechanisms	Os02g0154200 [Oryza sativa Japonica Group]	cellular component: membrane part (GO:0044425);; cellular component: cell (GO:0005623);; cellular component: organelle (GO:0043226);; cellular component: membrane (GO:0016020);; cellular component: cell part (GO:0044464);; molecular function: catalytic activity (GO:0003824);; molecular function: binding (GO:0005488);; molecular function: receptor activity (GO:0004872);; molecular function: molecu…
Os03g0109000	0.113895	0.886042	2.31898	--	--	--	0.00349988	5.06708	up	--	--	Molecular Function: DNA binding (GO:0003677);; Biological Process: regulation of transcription, DNA-templated (GO:0006355);;	--	--	--	--	No apical meristem (NAM) protein	NAC domain-containing protein 21/22 OS=Arabidopsis thaliana (Mouse-ear cress) PE=1 SV=2	--	--	Os03g0109000 [Oryza sativa Japonica Group]	molecular function: binding (GO:0005488);; biological process: biological regulation (GO:0065007);;
Os03g0424300	0.626341	2.44256	3.14682	--	--	--	0.003126	2.53043	up	[KAD]	Transcription;; RNA processing and modification;; Cell cycle control, cell division, chromosome partitioning	Molecular Function: DNA binding (GO:0003677);; Molecular Function: chromatin binding (GO:0003682);; Biological Process: response to water deprivation (GO:0009414);; Biological Process: response to salt stress (GO:0009651);; Biological Process: response to ethylene (GO:0009723);; Biological Process: response to auxin (GO:0009733);; Biological Process: response to abscisic acid (GO:0009737);; Biolo…	--	--	[K]	Transcription	Myb-like DNA-binding domain	Transcription factor MYB44 GN=K8K14.2 OS=Arabidopsis thaliana (Mouse-ear cress) PE=2 SV=1	K	Transcription	Os09g0106700 [Oryza sativa Japonica Group]	biological process: response to stimulus (GO:0050896);; molecular function: binding (GO:0005488);;
Os03g0745000	0.13877	0.410276	1.04157	--	--	--	0.00145799	3.14717	up	[K]	Transcription	Molecular Function: sequence-specific DNA binding transcription factor activity (GO:0003700);; Cellular Component: nucleus (GO:0005634);; Cellular Component: cytoplasm (GO:0005737);; Biological Process: regulation of transcription, DNA-templated (GO:0006355);; Biological Process: response to heat (GO:0009408);; Molecular Function: sequence-specific DNA binding (GO:0043565);;	--	--	[K]	Transcription	HSF-type DNA-binding	--	K	Transcription	Os03g0745000 [Oryza sativa Japonica Group]	biological process: biological regulation (GO:0065007);; biological process: response to stimulus (GO:0050896);; cellular component: cell (GO:0005623);; cellular component: organelle (GO:0043226);; cellular component: cell part (GO:0044464);; molecular function: binding (GO:0005488);; molecular function: nucleic acid binding transcription factor activity (GO:0001071);;
Os08g0520600	0.410535	0.681766	4.11518	--	--	--	2.75185e-05	3.68913	up	--	--	--	--	--	--	--	--	--	S	Function unknown	Os08g0520600 [Oryza sativa Japonica Group]	--
Os09g0366500	0.117451	1.55896	3.3711	--	--	--	3.14959e-06	5.61931	up	--	--	Molecular Function: protein-disulfide reductase activity (GO:0047134);; Biological Process: oxidation-reduction process (GO:0055114);;	--	--	--	--	--	--	S	Function unknown	hypothetical protein OsI_31083 [Oryza sativa Indica Group]	biological process: single-organism process (GO:0044699);; biological process: metabolic process (GO:0008152);; molecular function: catalytic activity (GO:0003824);;
Os09g0522200	0.496217	0.969518	3.01107	--	--	--	0.00100038	2.83614	up	--	--	Molecular Function: DNA binding (GO:0003677);; Molecular Function: sequence-specific DNA binding transcription factor activity (GO:0003700);; Cellular Component: nucleus (GO:0005634);; Biological Process: regulation of transcription, DNA-templated (GO:0006355);; Biological Process: response to stress (GO:0006950);; Cellular Component: plastid (GO:0009536);;	--	--	--	--	AP2 domain	Dehydration-responsive element-binding protein 1A GN=DREB1A OS=Oryza sativa subsp. indica (Rice) PE=3 SV=1	K	Transcription	RecName: Full=Dehydration-responsive element-binding protein 1A; Short=Protein DREB1A; AltName: Full=Protein C-repeat-binding factor 3; Short=rCBF3 [Oryza sativa Indica Group]	biological process: response to stimulus (GO:0050896);; biological process: biological regulation (GO:0065007);; molecular function: binding (GO:0005488);; molecular function: nucleic acid binding transcription factor activity (GO:0001071);; cellular component: cell part (GO:0044464);; cellular component: organelle (GO:0043226);; cellular component: cell (GO:0005623);;
Os10g0485400	0.13568	0.399213	3.46699	--	--	--	1.30006e-07	5.33392	up	--	--	--	--	--	--	--	--	--	--	--	--	--
Os10g0506000	0.209918	0.215366	0.952148	--	--	--	0.0068355	2.29261	up	--	--	Cellular Component: mitochondrion (GO:0005739);;	--	--	[R]	General function prediction only	PPR repeat family;; PPR repeat;; PPR repeat;; Pentatricopeptide repeat domain	Pentatricopeptide repeat-containing protein At1g55630 GN=At1g55630 OS=Arabidopsis thaliana (Mouse-ear cress) PE=2 SV=1	R	General function prediction only	Os10g0506000 [Oryza sativa Japonica Group]	cellular component: cell part (GO:0044464);; cellular component: organelle (GO:0043226);; cellular component: cell (GO:0005623);;
Rice_newGene_137	1.08261	2.10398	4.9855	--	--	--	0.00736989	2.28835	up	--	--	Molecular Function: hydrolase activity, hydrolyzing O-glycosyl compounds (GO:0004553);; Biological Process: carbohydrate metabolic process (GO:0005975);; Cellular Component: plastid (GO:0009536);;	--	--	--	--	--	--	--	--	hypothetical protein [Oryza sativa Japonica Group]	biological process: metabolic process (GO:0008152);; cellular component: cell part (GO:0044464);; cellular component: organelle (GO:0043226);; cellular component: cell (GO:0005623);; molecular function: catalytic activity (GO:0003824);;
Rice_newGene_1574	0.278195	0.751649	1.36976	--	--	--	0.00492253	2.40117	up	--	--	Cellular Component: ubiquitin ligase complex (GO:0000151);; Molecular Function: ubiquitin-protein transferase activity (GO:0004842);; Biological Process: regulation of transcription, DNA-templated (GO:0006355);; Molecular Function: transcription factor binding (GO:0008134);; Cellular Component: plastid (GO:0009536);; Biological Process: protein ubiquitination (GO:0016567);; Biological Process: SC…	--	--	--	--	--	E3 ubiquitin-protein ligase EL5 OS=Oryza sativa subsp. japonica (Rice) PE=1 SV=1	R	General function prediction only	EL5-like [Oryza sativa Japonica Group]	biological process: cellular process (GO:0009987);; biological process: metabolic process (GO:0008152);; biological process: biological regulation (GO:0065007);; molecular function: catalytic activity (GO:0003824);; molecular function: binding (GO:0005488);; cellular component: cell part (GO:0044464);; cellular component: macromolecular complex (GO:0032991);; cellular component: organelle (GO:004…
Rice_newGene_3339	0.278205	1.04858	1.50108	--	--	--	0.00461061	2.43112	up	--	--	--	--	--	--	--	--	--	L	Replication, recombination and repair	Os07g0651600 [Oryza sativa Japonica Group]	--
Rice_newGene_4017	0.103706	0.095964	0.579251	--	--	--	0.00241757	2.6095	up	--	--	Biological Process: defense response (GO:0006952);; Molecular Function: ADP binding (GO:0043531);;	--	--	[T]	Signal transduction mechanisms	NB-ARC domain;; NACHT domain	Putative disease resistance protein RGA3 GN=RGA3 OS=Solanum bulbocastanum (Wild potato) PE=2 SV=2	S	Function unknown	putative nucleotide-binding leucine-rich-repeat protein 1 [Oryza sativa Japonica Group]	molecular function: binding (GO:0005488);; biological process: response to stimulus (GO:0050896);;
Rice_newGene_581	0.141896	0.311045	0.860625	--	--	--	0.00592478	2.91038	up	--	--	Molecular Function: sequence-specific DNA binding transcription factor activity (GO:0003700);; Biological Process: regulation of transcription, DNA-templated (GO:0006355);; Molecular Function: zinc ion binding (GO:0008270);; Molecular Function: sequence-specific DNA binding (GO:0043565);;	--	--	[K]	Transcription	GATA zinc finger;; GATA zinc finger	GATA transcription factor 1 GN=GATA1 OS=Arabidopsis thaliana (Mouse-ear cress) PE=2 SV=2	K	Transcription	putative transcription factor [Oryza sativa Japonica Group]	molecular function: binding (GO:0005488);; molecular function: nucleic acid binding transcription factor activity (GO:0001071);; biological process: biological regulation (GO:0065007);;
Os01g0100466	10.7252	1.84501	6.0017	4.48478e-05	-2.4887	down	0.294108	-0.761555	normal	--	--	Molecular Function: copper ion binding (GO:0005507);; Cellular Component: mitochondrion (GO:0005739);; Cellular Component: plasma membrane (GO:0005886);; Cellular Component: plasmodesma (GO:0009506);; Molecular Function: oxidoreductase activity (GO:0016491);; Biological Process: oxidation-reduction process (GO:0055114);;	--	--	[Q]	Secondary metabolites biosynthesis, transport and catabolism	Multicopper oxidase	Monocopper oxidase-like protein SKU5 (Precursor) GN=SKU5 OS=Arabidopsis thaliana (Mouse-ear cress) PE=1 SV=1	Q	Secondary metabolites biosynthesis, transport and catabolism	hypothetical protein OsJ_00004 [Oryza sativa Japonica Group]	molecular function: binding (GO:0005488);; molecular function: catalytic activity (GO:0003824);; cellular component: cell junction (GO:0030054);; cellular component: cell (GO:0005623);; cellular component: organelle (GO:0043226);; cellular component: membrane (GO:0016020);; cellular component: cell part (GO:0044464);; biological process: metabolic process (GO:0008152);; biological process: single…
Os01g0102000	27.252	12.6078	27.8607	0.00329872	-1.1819	down	0.957405	0.0430366	normal	[M]	Cell wall/membrane/envelope biogenesis	Biological Process: metabolic process (GO:0008152);; Molecular Function: hydrolase activity, acting on ester bonds (GO:0016788);;	K01114|0|osa:4326465|Os01g0102000; K01114 phospholipase C [EC:3.1.4.3] (A)	Inositol phosphate metabolism (ko00562);; Glycerophospholipid metabolism (ko00564);; Ether lipid metabolism (ko00565)	--	--	Phosphoesterase family	Non-specific phospholipase C6 (Precursor) GN=NPC6 OS=Arabidopsis thaliana (Mouse-ear cress) PE=2 SV=1	I	Lipid transport and metabolism	Os01g0102000 [Oryza sativa Japonica Group]	biological process: metabolic process (GO:0008152);; molecular function: catalytic activity (GO:0003824);;
Os01g0103000	20.2376	3.95643	8.86211	0.000319874	-2.32674	down	0.0429971	-1.13639	normal	--	--	Biological Process: protein transport (GO:0015031);;	K12198|8.49725e-156|osa:9266052|Os01g0102950; K12198 charged multivesicular body protein 5 (A)	Endocytosis (ko04144)	[U]	Intracellular trafficking, secretion, and vesicular transport	Snf7	Vacuolar protein sorting-associated protein 32 homolog 2 GN=At4g29160 OS=Arabidopsis thaliana (Mouse-ear cress) PE=1 SV=1	U	Intracellular trafficking, secretion, and vesicular transport	Os01g0102950 [Oryza sativa Japonica Group]	biological process: localization (GO:0051179);;
Os01g0103800	21.075	7.02559	13.4334	7.1256e-06	-1.52399	down	0.218	-0.605264	normal	--	--	Cellular Component: mitochondrion (GO:0005739);; Cellular Component: plasma membrane (GO:0005886);;	--	--	--	--	--	Uncharacterized protein At1g76660 GN=At1g76660 OS=Arabidopsis thaliana (Mouse-ear cress) PE=2 SV=1	S	Function unknown	Os01g0103800 [Oryza sativa Japonica Group]	cellular component: cell (GO:0005623);; cellular component: cell part (GO:0044464);; cellular component: organelle (GO:0043226);; cellular component: membrane (GO:0016020);;
Os01g0104900	141.967	66.984	82.5569	0.000204	-1.1864	down	0.0642863	-0.841679	normal	--	--	Cellular Component: mitochondrion (GO:0005739);; Cellular Component: cytoplasmic membrane-bounded vesicle (GO:0016023);; Molecular Function: transferase activity, transferring acyl groups other than amino-acyl groups (GO:0016747);;	--	--	--	--	Transferase family	Omega-hydroxypalmitate O-feruloyl transferase GN=MEE6.11 OS=Arabidopsis thaliana (Mouse-ear cress) PE=1 SV=1	S	Function unknown	Os01g0104900 [Oryza sativa Japonica Group]	biological process: metabolic process (GO:0008152);; molecular function: catalytic activity (GO:0003824);; cellular component: cell (GO:0005623);; cellular component: organelle (GO:0043226);; cellular component: cell part (GO:0044464);;
Os01g0105700	1.03375	0.0178509	0.313165	0.000505107	#NAME?	down	0.245838	-1.76278	normal	--	--	Molecular Function: sequence-specific DNA binding transcription factor activity (GO:0003700);; Cellular Component: nucleus (GO:0005634);; Biological Process: regulation of transcription, DNA-templated (GO:0006355);; Molecular Function: protein dimerization activity (GO:0046983);;	--	--	--	--	--	Transcription factor bHLH110 GN=T22C5.11 OS=Arabidopsis thaliana (Mouse-ear cress) PE=2 SV=2	K	Transcription	Os01g0105700 [Oryza sativa Japonica Group]	cellular component: cell part (GO:0044464);; cellular component: organelle (GO:0043226);; cellular component: cell (GO:0005623);; molecular function: nucleic acid binding transcription factor activity (GO:0001071);; molecular function: binding (GO:0005488);; biological process: biological regulation (GO:0065007);;
Os01g0108800	4.88663	0.879062	1.1232	0.00944241	-2.49092	down	0.0143176	-2.09229	normal	--	--	--	--	--	--	--	Plant protein of unknown function (DUF936)	--	S	Function unknown	Os01g0108800 [Oryza sativa Japonica Group]	--
Os01g0110500	20.4122	7.27685	10.9472	0.0012865	-1.40438	down	0.0752999	-0.813045	normal	[RTKL]	General function prediction only;; Signal transduction mechanisms;; Transcription;; Replication, recombination and repair	Molecular Function: protein serine/threonine kinase activity (GO:0004674);; Molecular Function: protein tyrosine kinase activity (GO:0004713);; Molecular Function: ATP binding (GO:0005524);; Biological Process: protein phosphorylation (GO:0006468);; Cellular Component: plastid (GO:0009536);;	--	--	[T]	Signal transduction mechanisms	Protein tyrosine kinase;; Protein kinase domain	Proline-rich receptor-like protein kinase PERK8 GN=PERK8 OS=Arabidopsis thaliana (Mouse-ear cress) PE=1 SV=1	T	Signal transduction mechanisms	Os01g0110500 [Oryza sativa Japonica Group]	biological process: cellular process (GO:0009987);; biological process: metabolic process (GO:0008152);; cellular component: organelle (GO:0043226);; cellular component: cell part (GO:0044464);; cellular component: cell (GO:0005623);; molecular function: binding (GO:0005488);; molecular function: catalytic activity (GO:0003824);;
Os01g0118300	9.7711	1.36647	3.01141	7.89326e-12	-2.81631	down	0.000241895	-1.69082	down	--	--	Molecular Function: CDP-diacylglycerol-serine O-phosphatidyltransferase activity (GO:0003882);; Cellular Component: nucleus (GO:0005634);; Cellular Component: endoplasmic reticulum membrane (GO:0005789);; Biological Process: phosphatidylserine biosynthetic process (GO:0006659);;	K08730|5.65443e-123|dosa:Os01t0118300-01|Os01g0118300; Similar to Phosphatidyl serine synthase.; K08730 phosphatidylserine synthase 2 [EC:2.7.8.29] (A)	Glycerophospholipid metabolism (ko00564)	[I]	Lipid transport and metabolism	Phosphatidyl serine synthase	CDP-diacylglycerol--serine O-phosphatidyltransferase 1 GN=PSS1 OS=Oryza sativa subsp. japonica (Rice) PE=2 SV=2	I	Lipid transport and metabolism	RecName: Full=CDP-diacylglycerol--serine O-phosphatidyltransferase 1; AltName: Full=Phosphatidylserine synthase 1 [Oryza sativa Japonica Group]	biological process: cellular process (GO:0009987);; biological process: metabolic process (GO:0008152);; biological process: single-organism process (GO:0044699);; molecular function: catalytic activity (GO:0003824);; cellular component: membrane (GO:0016020);; cellular component: organelle (GO:0043226);; cellular component: cell part (GO:0044464);; cellular component: organelle part (GO:0044422)…
Os01g0118600	19.8249	9.6059	7.73487	0.00333131	-1.06809	down	0.00232152	-1.36539	down	--	--	Cellular Component: mitochondrion (GO:0005739);; Molecular Function: transferase activity, transferring glycosyl groups (GO:0016757);;	--	--	[S]	Function unknown	Protein of unknown function (DUF563)	--	S	Function unknown	Os01g0118600 [Oryza sativa Japonica Group]	molecular function: catalytic activity (GO:0003824);; cellular component: cell part (GO:0044464);; cellular component: organelle (GO:0043226);; cellular component: cell (GO:0005623);; biological process: metabolic process (GO:0008152);;
Os01g0119500	38.8384	18.1383	25.0747	0.0015081	-1.04787	down	0.316205	-0.500348	normal	--	--	Cellular Component: plastid (GO:0009536);;	--	--	--	--	Protein of unknown function (DUF1618)	--	S	Function unknown	hypothetical protein OsJ_00169 [Oryza sativa Japonica Group]	cellular component: cell (GO:0005623);; cellular component: organelle (GO:0043226);; cellular component: cell part (GO:0044464);;
Os01g0121200	13.7209	3.01252	7.81112	1.15047e-06	-2.13441	down	0.176579	-0.745897	normal	[A]	RNA processing and modification	Molecular Function: zinc ion binding (GO:0008270);;	--	--	[A]	RNA processing and modification	Protein of unknown function (DUF3675);; RING-variant domain	Probable E3 ubiquitin ligase SUD1 GN=F28A23.140 OS=Arabidopsis thaliana (Mouse-ear cress) PE=1 SV=1	A	RNA processing and modification	Os01g0121200 [Oryza sativa Japonica Group]	molecular function: binding (GO:0005488);;
Os01g0121950	8.895	1.14856	1.91689	1.92624e-05	-2.99152	down	0.00219826	-2.20222	down	--	--	Molecular Function: ubiquitin-protein transferase activity (GO:0004842);; Cellular Component: nucleus (GO:0005634);; Biological Process: ubiquitin-dependent protein catabolic process (GO:0006511);; Biological Process: multicellular organismal development (GO:0007275);; Molecular Function: zinc ion binding (GO:0008270);; Biological Process: protein ubiquitination (GO:0016567);;	--	--	[R]	General function prediction only	Seven in absentia protein family	E3 ubiquitin-protein ligase SINA-like 11 GN=At5g62800 OS=Arabidopsis thaliana (Mouse-ear cress) PE=2 SV=2	R	General function prediction only	Os01g0121900 [Oryza sativa Japonica Group]	biological process: multicellular organismal process (GO:0032501);; biological process: single-organism process (GO:0044699);; biological process: developmental process (GO:0032502);; biological process: metabolic process (GO:0008152);; biological process: cellular process (GO:0009987);; molecular function: binding (GO:0005488);; molecular function: catalytic activity (GO:0003824);; cellular comp…
Os01g0122200	7.69064	2.37766	4.87291	0.00866439	-1.73018	down	0.454917	-0.617378	normal	--	--	Molecular Function: ubiquitin-protein transferase activity (GO:0004842);; Cellular Component: nucleus (GO:0005634);; Biological Process: ubiquitin-dependent protein catabolic process (GO:0006511);; Biological Process: multicellular organismal development (GO:0007275);; Molecular Function: zinc ion binding (GO:0008270);; Biological Process: protein ubiquitination (GO:0016567);;	--	--	[R]	General function prediction only	Seven in absentia protein family	Putative E3 ubiquitin-protein ligase SINA-like 9 GN=At5g37910 OS=Arabidopsis thaliana (Mouse-ear cress) PE=3 SV=1	R	General function prediction only	Os01g0122200 [Oryza sativa Japonica Group]	biological process: cellular process (GO:0009987);; biological process: metabolic process (GO:0008152);; biological process: single-organism process (GO:0044699);; biological process: developmental process (GO:0032502);; biological process: multicellular organismal process (GO:0032501);; molecular function: catalytic activity (GO:0003824);; molecular function: binding (GO:0005488);; cellular comp…
Os01g0122367	36.939	14.6286	24.4519	0.00170782	-1.34943	down	0.34776	-0.543189	normal	--	--	--	--	--	--	--	--	--	--	--	--	--
Os01g0125600	116.647	33.3074	79.99	1.33263e-07	-1.69146	down	0.511672	-0.376293	normal	--	--	Biological Process: regulation of flower development (GO:0009909);; Biological Process: histone modification (GO:0016570);; Biological Process: metal ion transport (GO:0030001);; Molecular Function: metal ion binding (GO:0046872);; Biological Process: floral organ formation (GO:0048449);;	--	--	[P]	Inorganic ion transport and metabolism	Heavy-metal-associated domain	Copper transport protein ATX1 GN=ATX1 OS=Arabidopsis thaliana (Mouse-ear cress) PE=1 SV=1	P	Inorganic ion transport and metabolism	Os01g0125600 [Oryza sativa Japonica Group]	molecular function: binding (GO:0005488);; biological process: metabolic process (GO:0008152);; biological process: reproductive process (GO:0022414);; biological process: localization (GO:0051179);; biological process: developmental process (GO:0032502);; biological process: biological regulation (GO:0065007);; biological process: cellular component organization or biogenesis (GO:0071840);; biol…
Os01g0125800	6.45412	1.55573	2.58189	8.78108e-06	-1.95559	down	0.00885296	-1.34409	down	[R]	General function prediction only	Molecular Function: nucleotide binding (GO:0000166);; Cellular Component: cytosol (GO:0005829);; Biological Process: calcium ion transport (GO:0006816);; Biological Process: water transport (GO:0006833);; Biological Process: Golgi organization (GO:0007030);; Biological Process: vacuole organization (GO:0007033);; Biological Process: response to salt stress (GO:0009651);; Biological Process: respo…	--	--	[Z]	Cytoskeleton	WD domain, G-beta repeat;; Lipoprotein LpqB beta-propeller domain;; Eukaryotic translation initiation factor eIF2A;; WD40-like Beta Propeller Repeat	Protein Mut11 GN=Mut11 OS=Chlamydomonas reinhardtii (Chlamydomonas smithii) PE=2 SV=1	Z	Cytoskeleton	Os01g0125800 [Oryza sativa Japonica Group]	biological process: metabolic process (GO:0008152);; biological process: localization (GO:0051179);; biological process: developmental process (GO:0032502);; biological process: cellular component organization or biogenesis (GO:0071840);; biological process: growth (GO:0040007);; biological process: response to stimulus (GO:0050896);; biological process: cellular process (GO:0009987);; biological…
Os01g0125850	17.3223	2.9043	6.04403	1.66791e-11	-2.52051	down	0.000858122	-1.47248	down	[R]	General function prediction only	Molecular Function: nucleotide binding (GO:0000166);; Cellular Component: cytosol (GO:0005829);; Biological Process: calcium ion transport (GO:0006816);; Biological Process: water transport (GO:0006833);; Biological Process: Golgi organization (GO:0007030);; Biological Process: vacuole organization (GO:0007033);; Biological Process: response to salt stress (GO:0009651);; Biological Process: respo…	--	--	[Z]	Cytoskeleton	WD domain, G-beta repeat	--	Z	Cytoskeleton	PREDICTED: 66 kDa stress protein-like [Oryza brachyantha]	biological process: cellular process (GO:0009987);; biological process: response to stimulus (GO:0050896);; biological process: growth (GO:0040007);; biological process: single-organism process (GO:0044699);; biological process: localization (GO:0051179);; biological process: metabolic process (GO:0008152);; biological process: cellular component organization or biogenesis (GO:0071840);; biologic…
Os01g0126200	8.20406	1.84948	4.11916	7.8872e-05	-2.17354	down	0.138689	-0.965263	normal	[Q]	Secondary metabolites biosynthesis, transport and catabolism	Molecular Function: copper ion binding (GO:0005507);; Cellular Component: cell wall (GO:0005618);; Cellular Component: endoplasmic reticulum (GO:0005783);; Biological Process: meristem maintenance (GO:0010073);; Cellular Component: membrane (GO:0016020);; Cellular Component: cytoplasmic membrane-bounded vesicle (GO:0016023);; Biological Process: cellular response to phosphate starvation (GO:00160…	--	--	--	--	Multicopper oxidase;; Multicopper oxidase	Multicopper oxidase LPR1 (Precursor) GN=LPR1 OS=Arabidopsis thaliana (Mouse-ear cress) PE=2 SV=1	Q	Secondary metabolites biosynthesis, transport and catabolism	spore coat protein -like [Oryza sativa Japonica Group]	cellular component: cell (GO:0005623);; cellular component: cell part (GO:0044464);; cellular component: organelle (GO:0043226);; cellular component: membrane (GO:0016020);; molecular function: catalytic activity (GO:0003824);; molecular function: binding (GO:0005488);; biological process: multicellular organismal process (GO:0032501);; biological process: single-organism process (GO:0044699);; b…
Os01g0127500	221.643	0.296133	33.3625	1.53828e-82	-9.79362	down	3.88635e-12	-2.7141	down	[MG]	Cell wall/membrane/envelope biogenesis;; Carbohydrate transport and metabolism	Molecular Function: oxidoreductase activity (GO:0016491);; Biological Process: cellular metabolic process (GO:0044237);; Molecular Function: coenzyme binding (GO:0050662);;	--	--	[V]	Defense mechanisms	NAD dependent epimerase/dehydratase family;; NADH(P)-binding;; 3-beta hydroxysteroid dehydrogenase/isomerase family;; Male sterility protein;; NmrA-like family;; short chain dehydrogenase;; KR domain	Tetraketide alpha-pyrone reductase 2 GN=T26J14.11 OS=Arabidopsis thaliana (Mouse-ear cress) PE=1 SV=1	Q	Secondary metabolites biosynthesis, transport and catabolism	Os01g0127500 [Oryza sativa Japonica Group]	molecular function: binding (GO:0005488);; molecular function: catalytic activity (GO:0003824);; biological process: cellular process (GO:0009987);; biological process: metabolic process (GO:0008152);;
Os01g0128300	264.376	105.441	77.5094	0.000356369	-1.17032	down	0.0237714	-1.0427	normal	--	--	Cellular Component: PSII associated light-harvesting complex II (GO:0009517);; Biological Process: abscisic acid biosynthetic process (GO:0009688);; Cellular Component: chloroplast envelope (GO:0009941);; Biological Process: photoprotection (GO:0010117);; Biological Process: xanthophyll metabolic process (GO:0016122);; Biological Process: regulation of superoxide anion generation (GO:0032928);; B…	--	--	--	--	Domain of unknown function (DUF4281)	--	S	Function unknown	unknown protein [Oryza sativa Japonica Group]	cellular component: cell (GO:0005623);; cellular component: membrane part (GO:0044425);; cellular component: cell part (GO:0044464);; cellular component: macromolecular complex (GO:0032991);; cellular component: organelle part (GO:0044422);; cellular component: membrane (GO:0016020);; cellular component: organelle (GO:0043226);; biological process: single-organism process (GO:0044699);; biologica…
Os01g0129200	31.4406	2.22924	9.83525	2.7435e-15	-3.89871	down	0.00270338	-1.65988	down	--	--	Cellular Component: nucleus (GO:0005634);; Biological Process: negative regulation of cell proliferation (GO:0008285);; Biological Process: specification of carpel identity (GO:0010094);; Biological Process: specification of stamen identity (GO:0010097);; Biological Process: cell differentiation (GO:0030154);; Molecular Function: metal ion binding (GO:0046872);;	--	--	--	--	--	Zinc finger protein STAMENLESS 1 OS=Oryza sativa subsp. japonica (Rice) PE=2 SV=1	R	General function prediction only	RecName: Full=Zinc finger protein STAMENLESS 1; AltName: Full=OsJAG; AltName: Full=Zinc finger protein OPEN BEAK [Oryza sativa Japonica Group]	cellular component: cell part (GO:0044464);; cellular component: organelle (GO:0043226);; cellular component: cell (GO:0005623);; molecular function: binding (GO:0005488);; biological process: developmental process (GO:0032502);; biological process: single-organism process (GO:0044699);; biological process: biological regulation (GO:0065007);; biological process: multicellular organismal process …
Os01g0130400	36.7908	7.97573	5.41663	9.49861e-12	-2.20955	down	3.1713e-12	-2.72795	down	[G]	Carbohydrate transport and metabolism	Molecular Function: xylan 1,4-beta-xylosidase activity (GO:0009044);; Cellular Component: plant-type cell wall (GO:0009505);; Cellular Component: chloroplast (GO:0009507);; Biological Process: xyloglucan metabolic process (GO:0010411);; Cellular Component: cytoplasmic membrane-bounded vesicle (GO:0016023);; Molecular Function: carbohydrate binding (GO:0030246);; Molecular Function: maltose alpha-…	K15925|0|osa:4325976|Os01g0130400; K15925 alpha-D-xyloside xylohydrolase [EC:3.2.1.177] (A)	--	[G]	Carbohydrate transport and metabolism	Glycosyl hydrolases family 31;; Galactose mutarotase-like	Alpha-xylosidase 1 (Precursor) GN=At1g68560 OS=Arabidopsis thaliana (Mouse-ear cress) PE=1 SV=1	G	Carbohydrate transport and metabolism	Os01g0130400 [Oryza sativa Japonica Group]	biological process: cellular process (GO:0009987);; biological process: response to stimulus (GO:0050896);; biological process: metabolic process (GO:0008152);; molecular function: binding (GO:0005488);; molecular function: catalytic activity (GO:0003824);; cellular component: cell (GO:0005623);; cellular component: cell part (GO:0044464);; cellular component: extracellular region (GO:0005576);; …
Os01g0130900	41.3755	18.2295	21.1101	0.00925676	-1.14129	down	0.0986718	-0.899598	normal	--	--	--	--	--	--	--	--	--	S	Function unknown	Os01g0130900 [Oryza sativa Japonica Group]	--
Os01g0133200	22.1734	0.967668	6.17341	0.000362402	-4.55118	down	0.092669	-1.79792	normal	--	--	--	--	--	--	--	Cotton fibre expressed protein	--	S	Function unknown	Os01g0133200 [Oryza sativa Japonica Group]	--
Os01g0133500	21.9343	4.77792	8.77024	5.32866e-08	-1.87038	down	0.0106551	-1.11986	normal	[R]	General function prediction only	Biological Process: metabolic process (GO:0008152);; Cellular Component: plastid (GO:0009536);; Molecular Function: hydrolase activity (GO:0016787);;	--	--	[R]	General function prediction only	Metallo-beta-lactamase superfamily	--	R	General function prediction only	Os01g0133500 [Oryza sativa Japonica Group]	molecular function: catalytic activity (GO:0003824);; cellular component: organelle (GO:0043226);; cellular component: cell part (GO:0044464);; cellular component: cell (GO:0005623);; biological process: metabolic process (GO:0008152);;
Os01g0133832	31.8656	2.91441	8.89206	2.49785e-09	-3.54162	down	0.00173704	-1.9243	down	--	--	Molecular Function: protein serine/threonine kinase activity (GO:0004674);; Molecular Function: ATP binding (GO:0005524);; Biological Process: protein phosphorylation (GO:0006468);; Biological Process: transmembrane receptor protein tyrosine kinase signaling pathway (GO:0007169);; Cellular Component: plastid (GO:0009536);; Cellular Component: integral component of membrane (GO:0016021);; Cellular…	--	--	--	--	Leucine Rich repeats (2 copies);; Leucine Rich Repeat;; Leucine rich repeat	Probable leucine-rich repeat receptor-like protein kinase At1g68400 (Precursor) GN=At1g68400 OS=Arabidopsis thaliana (Mouse-ear cress) PE=2 SV=1	T	Signal transduction mechanisms	Os01g0133900 [Oryza sativa Japonica Group]	biological process: cellular process (GO:0009987);; biological process: response to stimulus (GO:0050896);; biological process: metabolic process (GO:0008152);; biological process: signaling (GO:0023052);; biological process: biological regulation (GO:0065007);; biological process: single-organism process (GO:0044699);; molecular function: catalytic activity (GO:0003824);; molecular function: bin…
Os01g0133900	75.4801	8.48499	21.9604	2.36951e-13	-3.12212	down	0.000362648	-1.71193	down	--	--	Molecular Function: protein serine/threonine kinase activity (GO:0004674);; Molecular Function: ATP binding (GO:0005524);; Biological Process: protein phosphorylation (GO:0006468);; Biological Process: transmembrane receptor protein tyrosine kinase signaling pathway (GO:0007169);; Cellular Component: plastid (GO:0009536);; Cellular Component: integral component of membrane (GO:0016021);; Cellular…	--	--	--	--	--	Probable leucine-rich repeat receptor-like protein kinase At1g68400 (Precursor) GN=At1g68400 OS=Arabidopsis thaliana (Mouse-ear cress) PE=2 SV=1	T	Signal transduction mechanisms	hypothetical protein OsI_00275 [Oryza sativa Indica Group]	molecular function: catalytic activity (GO:0003824);; molecular function: binding (GO:0005488);; cellular component: cell (GO:0005623);; cellular component: membrane part (GO:0044425);; cellular component: cell part (GO:0044464);; cellular component: organelle (GO:0043226);; cellular component: membrane (GO:0016020);; biological process: cellular process (GO:0009987);; biological process: metabol…
Os01g0134500	43.6722	11.585	28.4288	2.31684e-05	-1.84285	down	0.270415	-0.554963	normal	[I]	Lipid transport and metabolism	Molecular Function: C-5 sterol desaturase activity (GO:0000248);; Molecular Function: iron ion binding (GO:0005506);; Biological Process: fatty acid biosynthetic process (GO:0006633);; Cellular Component: integral component of membrane (GO:0016021);; Biological Process: sterol biosynthetic process (GO:0016126);; Biological Process: oxidation-reduction process (GO:0055114);;	K00227|0|osa:4325687|Os01g0134500; K00227 lathosterol oxidase [EC:1.14.21.6] (A)	Steroid biosynthesis (ko00100)	[I]	Lipid transport and metabolism	Fatty acid hydroxylase superfamily	Delta(7)-sterol-C5(6)-desaturase OS=Nicotiana tabacum (Common tobacco) PE=2 SV=1	I	Lipid transport and metabolism	Os01g0134500 [Oryza sativa Japonica Group]	biological process: single-organism process (GO:0044699);; biological process: cellular process (GO:0009987);; biological process: metabolic process (GO:0008152);; cellular component: membrane part (GO:0044425);; cellular component: membrane (GO:0016020);; molecular function: binding (GO:0005488);; molecular function: catalytic activity (GO:0003824);;
Os01g0134850	2.408	0.0731971	0.634139	2.94429e-05	-5.39409	down	0.050611	-1.96842	normal	--	--	Molecular Function: hydrolase activity, hydrolyzing O-glycosyl compounds (GO:0004553);; Biological Process: carbohydrate metabolic process (GO:0005975);;	--	--	--	--	--	Putative Pol polyprotein from transposon element Bs1 OS=Zea mays (Maize) PE=3 SV=1	R	General function prediction only	hypothetical protein OsI_00279 [Oryza sativa Indica Group]	molecular function: catalytic activity (GO:0003824);; biological process: metabolic process (GO:0008152);;
Os01g0139000	29.3029	7.2953	6.65129	2.62812e-05	-1.93889	down	0.000116586	-2.04251	down	--	--	Cellular Component: mitochondrion (GO:0005739);; Cellular Component: membrane (GO:0016020);;	--	--	[U]	Intracellular trafficking, secretion, and vesicular transport	Reticulon	Reticulon-like protein B9 GN=RTNLB9 OS=Arabidopsis thaliana (Mouse-ear cress) PE=2 SV=1	U	Intracellular trafficking, secretion, and vesicular transport	Os01g0139000 [Oryza sativa Japonica Group]	cellular component: membrane (GO:0016020);; cellular component: organelle (GO:0043226);; cellular component: cell part (GO:0044464);; cellular component: cell (GO:0005623);;
Os01g0140100	466.695	51.2511	169.029	6.03816e-18	-3.27125	down	0.0103072	-1.43138	normal	--	--	Molecular Function: aspartic-type endopeptidase activity (GO:0004190);; Biological Process: proteolysis (GO:0006508);;	--	--	[O]	Posttranslational modification, protein turnover, chaperones	Xylanase inhibitor C-terminal;; Xylanase inhibitor N-terminal;; Eukaryotic aspartyl protease	Protein ASPARTIC PROTEASE IN GUARD CELL 1 (Precursor) GN=ASPG1 OS=Arabidopsis thaliana (Mouse-ear cress) PE=1 SV=1	O	Posttranslational modification, protein turnover, chaperones	hypothetical protein OsI_00323 [Oryza sativa Indica Group]	molecular function: catalytic activity (GO:0003824);; biological process: metabolic process (GO:0008152);;
Os01g0140400	30.9882	9.32179	18.0017	3.45659e-07	-1.64423	down	0.156235	-0.751441	normal	--	--	Cellular Component: endosome (GO:0005768);; Cellular Component: vacuole (GO:0005773);; Cellular Component: Golgi apparatus (GO:0005794);; Cellular Component: trans-Golgi network (GO:0005802);; Cellular Component: plasma membrane (GO:0005886);; Cellular Component: cytoplasmic membrane-bounded vesicle (GO:0016023);; Molecular Function: kinase activity (GO:0016301);; Biological Process: phosphorylat…	--	--	[R]	General function prediction only	Carbohydrate-binding protein of the ER;; Di-glucose binding within endoplasmic reticulum;; Leucine Rich Repeat	Receptor-like protein kinase At5g59670 (Precursor) GN=At5g59670 OS=Arabidopsis thaliana (Mouse-ear cress) PE=1 SV=1	R	General function prediction only	Os01g0140400 [Oryza sativa Japonica Group]	molecular function: catalytic activity (GO:0003824);; cellular component: cell part (GO:0044464);; cellular component: organelle part (GO:0044422);; cellular component: organelle (GO:0043226);; cellular component: membrane (GO:0016020);; cellular component: cell (GO:0005623);; biological process: cellular process (GO:0009987);; biological process: metabolic process (GO:0008152);;
Os01g0141900	11.6944	5.39379	9.00967	0.00744605	-1.07577	down	0.541291	-0.361972	normal	--	--	Cellular Component: cytoplasmic membrane-bounded vesicle (GO:0016023);;	--	--	--	--	--	--	R	General function prediction only	hypothetical protein OsJ_00321 [Oryza sativa Japonica Group]	cellular component: cell part (GO:0044464);; cellular component: organelle (GO:0043226);; cellular component: cell (GO:0005623);;
Os01g0142300	32.4792	4.57211	6.68464	0.000923038	-2.83129	down	0.0030568	-2.2341	down	[M]	Cell wall/membrane/envelope biogenesis	Biological Process: glycolipid biosynthetic process (GO:0009247);; Cellular Component: chloroplast envelope (GO:0009941);; Biological Process: cellular response to phosphate starvation (GO:0016036);; Molecular Function: UDP-sulfoquinovose:DAG sulfoquinovosyltransferase activity (GO:0046510);;	K06119|0|osa:4325452|Os01g0142300; K06119 sulfoquinovosyltransferase [EC:2.4.1.-] (A)	Glycerolipid metabolism (ko00561)	[MOI]	Cell wall/membrane/envelope biogenesis;; Posttranslational modification, protein turnover, chaperones;; Lipid transport and metabolism	Glycosyl transferases group 1;; Glycosyl transferase 4-like domain;; Glycosyl transferases group 1;; Glycosyltransferase Family 4;; Glycosyl transferases group 1;; Glycosyl transferase 4-like	--	2244		Os01g0142300 [Oryza sativa Japonica Group]	biological process: cellular process (GO:0009987);; biological process: metabolic process (GO:0008152);; biological process: response to stimulus (GO:0050896);; biological process: single-organism process (GO:0044699);; cellular component: organelle (GO:0043226);; cellular component: organelle part (GO:0044422);; cellular component: cell part (GO:0044464);; cellular component: cell (GO:0005623);;…
Os01g0147800	7.12134	0.396258	1.3109	1.47218e-13	-4.18933	down	1.85166e-05	-2.40161	down	--	--	--	--	--	--	--	Protein of unknown function, DUF547	--	S	Function unknown	hypothetical protein OsJ_00366 [Oryza sativa Japonica Group]	--
Os01g0147850	22.0053	1.53396	5.1223	1.57002e-05	-4.12191	down	0.0132696	-2.04451	normal	--	--	--	--	--	--	--	--	--	S	Function unknown	Os01g0147800 [Oryza sativa Japonica Group]	--
Os01g0150000	122.326	39.6094	63.5028	2.22954e-06	-1.50511	down	0.0575738	-0.874092	normal	--	--	Molecular Function: 3-oxo-5-alpha-steroid 4-dehydrogenase activity (GO:0003865);; Cellular Component: plasma membrane (GO:0005886);; Biological Process: calcium ion transport (GO:0006816);; Biological Process: Golgi organization (GO:0007030);; Biological Process: response to salt stress (GO:0009651);; Molecular Function: fatty acid elongase activity (GO:0009922);; Cellular Component: fatty acid e…	K10258|0|osa:4324516|Os01g0150000; K10258 very-long-chain enoyl-CoA reductase [EC:1.3.1.93] (A)	Fatty acid elongation (ko00062);; Biosynthesis of unsaturated fatty acids (ko01040);; Fatty acid metabolism (ko01212)	[I]	Lipid transport and metabolism	3-oxo-5-alpha-steroid 4-dehydrogenase	Very-long-chain enoyl-CoA reductase GN=T22E16.20 OS=Arabidopsis thaliana (Mouse-ear cress) PE=2 SV=1	I	Lipid transport and metabolism	Os01g0150000 [Oryza sativa Japonica Group]	biological process: single-organism process (GO:0044699);; biological process: cellular component organization or biogenesis (GO:0071840);; biological process: metabolic process (GO:0008152);; biological process: response to stimulus (GO:0050896);; biological process: localization (GO:0051179);; biological process: cellular process (GO:0009987);; cellular component: cell (GO:0005623);; cellular c…
Os01g0150100	52.9548	10.9101	18.4446	8.61411e-09	-1.93462	down	0.00203921	-1.30781	down	--	--	Molecular Function: CAAX-protein geranylgeranyltransferase activity (GO:0004662);; Cellular Component: CAAX-protein geranylgeranyltransferase complex (GO:0005953);; Biological Process: response to water deprivation (GO:0009414);; Biological Process: response to auxin (GO:0009733);; Biological Process: negative regulation of abscisic acid-activated signaling pathway (GO:0009788);; Biological Proce…	K11713|1.7976e-109|dosa:Os01t0150100-01|Os01g0150100; Similar to Geranylgeranyltransferase type I beta subunit.; K11713 geranylgeranyl transferase type-1 subunit beta [EC:2.5.1.59] (A)	--	[O]	Posttranslational modification, protein turnover, chaperones	--	Geranylgeranyl transferase type-1 subunit beta GN=F12L6 OS=Arabidopsis thaliana (Mouse-ear cress) PE=1 SV=1	O	Posttranslational modification, protein turnover, chaperones	hypothetical protein OsI_00411 [Oryza sativa Indica Group]	biological process: biological regulation (GO:0065007);; biological process: cellular process (GO:0009987);; biological process: metabolic process (GO:0008152);; biological process: response to stimulus (GO:0050896);; cellular component: macromolecular complex (GO:0032991);; cellular component: cell part (GO:0044464);; cellular component: cell (GO:0005623);; molecular function: binding (GO:000548…
Os01g0150400	3.08057	0.35785	0.577678	0.000129314	-3.24861	down	0.00145799	-2.55691	down	--	--	Biological Process: lipid metabolic process (GO:0006629);; Cellular Component: membrane (GO:0016020);; Biological Process: carboxylic acid metabolic process (GO:0019752);; Biological Process: developmental process (GO:0032502);; Biological Process: growth (GO:0040007);; Cellular Component: intracellular membrane-bounded organelle (GO:0043231);; Cellular Component: cytoplasmic part (GO:0044444);; …	K10703|1.11805e-127|dosa:Os01t0150400-00|Os01g0150400; Similar to 3-hydroxyacyl-CoA dehydratase PASTICCINO 2A.; K10703 very-long-chain (3R)-3-hydroxyacyl-CoA dehydratase [EC:4.2.1.134] (A)	Fatty acid elongation (ko00062);; Biosynthesis of unsaturated fatty acids (ko01040);; Fatty acid metabolism (ko01212)	[R]	General function prediction only	Protein tyrosine phosphatase-like protein, PTPLA	Very-long-chain (3R)-3-hydroxyacyl-CoA dehydratase PASTICCINO 2A OS=Oryza sativa subsp. japonica (Rice) PE=2 SV=2	R	General function prediction only	hypothetical protein OsI_00413 [Oryza sativa Indica Group]	cellular component: cell (GO:0005623);; cellular component: membrane (GO:0016020);; cellular component: organelle (GO:0043226);; cellular component: cell part (GO:0044464);; biological process: biological regulation (GO:0065007);; biological process: developmental process (GO:0032502);; biological process: single-organism process (GO:0044699);; biological process: cellular process (GO:0009987);; …
Os01g0151700	48.9895	2.81945	11.6299	3.97581e-29	-4.08527	down	3.3764e-07	-2.04596	down	[IQR]	Lipid transport and metabolism;; Secondary metabolites biosynthesis, transport and catabolism;; General function prediction only	Biological Process: pollen tube growth (GO:0009860);; Molecular Function: oxidoreductase activity (GO:0016491);; Biological Process: oxidation-reduction process (GO:0055114);;	--	--	[Q]	Secondary metabolites biosynthesis, transport and catabolism	short chain dehydrogenase;; KR domain	Short-chain dehydrogenase TIC 32, chloroplastic GN=TIC32 OS=Arabidopsis thaliana (Mouse-ear cress) PE=2 SV=1	Q	Secondary metabolites biosynthesis, transport and catabolism	Os01g0151700 [Oryza sativa Japonica Group]	molecular function: catalytic activity (GO:0003824);; biological process: single-organism process (GO:0044699);; biological process: developmental process (GO:0032502);; biological process: cellular component organization or biogenesis (GO:0071840);; biological process: growth (GO:0040007);; biological process: metabolic process (GO:0008152);; biological process: reproductive process (GO:0022414)…
Os01g0151750	37.2778	1.45243	9.73654	6.89605e-07	-5.03962	down	0.0215015	-1.88651	normal	[IQR]	Lipid transport and metabolism;; Secondary metabolites biosynthesis, transport and catabolism;; General function prediction only	Biological Process: pollen tube growth (GO:0009860);; Molecular Function: oxidoreductase activity (GO:0016491);; Biological Process: oxidation-reduction process (GO:0055114);;	--	--	[Q]	Secondary metabolites biosynthesis, transport and catabolism	short chain dehydrogenase	Short-chain dehydrogenase TIC 32, chloroplastic GN=TIC32 OS=Arabidopsis thaliana (Mouse-ear cress) PE=2 SV=1	Q	Secondary metabolites biosynthesis, transport and catabolism	hypothetical protein OsJ_00398 [Oryza sativa Japonica Group]	biological process: metabolic process (GO:0008152);; biological process: growth (GO:0040007);; biological process: reproductive process (GO:0022414);; biological process: cellular process (GO:0009987);; biological process: single-organism process (GO:0044699);; biological process: developmental process (GO:0032502);; biological process: cellular component organization or biogenesis (GO:0071840);;…
Os01g0153300	207.021	61.9748	81.6521	0.00162059	-1.76837	down	0.00790059	-1.29552	down	--	--	Cellular Component: nucleosome (GO:0000786);; Molecular Function: DNA binding (GO:0003677);; Cellular Component: nucleolus (GO:0005730);; Biological Process: nucleosome assembly (GO:0006334);; Cellular Component: chloroplast (GO:0009507);; Molecular Function: protein heterodimerization activity (GO:0046982);;	K11252|2.41408e-49|bdi:100837970|histone H2B.1-like; K11252 histone H2B (A)	--	[B]	Chromatin structure and dynamics	Core histone H2A/H2B/H3/H4;; Histone-like transcription factor (CBF/NF-Y) and archaeal histone	Histone H2B.4 OS=Oryza sativa subsp. japonica (Rice) PE=3 SV=1	B	Chromatin structure and dynamics	predicted protein [Hordeum vulgare subsp. vulgare]	molecular function: binding (GO:0005488);; cellular component: cell (GO:0005623);; cellular component: organelle (GO:0043226);; cellular component: cell part (GO:0044464);; cellular component: macromolecular complex (GO:0032991);; cellular component: organelle part (GO:0044422);; biological process: cellular process (GO:0009987);; biological process: cellular component organization or biogenesis …
Os01g0165200	6.74423	1.67593	2.94689	1.78102e-06	-1.99257	down	0.0125538	-1.23178	normal	--	--	--	--	--	[R]	General function prediction only	Development and cell death domain;; Kelch motif;; Kelch motif;; Kelch motif;; Galactose oxidase, central domain;; Kelch motif;; Galactose oxidase, central domain	B2 protein OS=Daucus carota (Wild carrot) PE=2 SV=1	R	General function prediction only	Os01g0165200 [Oryza sativa Japonica Group]	--
Os01g0166500	145.727	28.1299	88.8649	3.24393e-13	-2.40697	down	0.140296	-0.692387	normal	--	--	--	--	--	--	--	Protein of unknown function (DUF688)	--	S	Function unknown	Os01g0166500 [Oryza sativa Japonica Group]	--
Os01g0167100	2.52543	0.521123	0.510099	0.00222493	-2.69332	down	0.00531992	-2.30812	down	--	--	--	--	--	--	--	--	--	R	General function prediction only	Os01g0167100 [Oryza sativa Japonica Group]	--
Os01g0167900	28.857	3.23371	8.47774	1.33538e-15	-3.1721	down	0.000365934	-1.74186	down	--	--	Molecular Function: kinase activity (GO:0016301);; Biological Process: phosphorylation (GO:0016310);;	--	--	--	--	KIP1-like protein	--	S	Function unknown	Os01g0167900 [Oryza sativa Japonica Group]	biological process: cellular process (GO:0009987);; biological process: metabolic process (GO:0008152);; molecular function: catalytic activity (GO:0003824);;
Os01g0169400	22.5814	6.4454	10.0211	0.000493532	-1.47408	down	0.0637299	-0.965752	normal	--	--	Cellular Component: plastid (GO:0009536);; Biological Process: organ boundary specification between lateral organs and the meristem (GO:0010199);;	--	--	--	--	Protein of unknown function DUF260	Protein LATERAL ORGAN BOUNDARIES GN=MDC12.5 OS=Arabidopsis thaliana (Mouse-ear cress) PE=2 SV=1	S	Function unknown	Os01g0169400 [Oryza sativa Japonica Group]	biological process: multicellular organismal process (GO:0032501);; biological process: single-organism process (GO:0044699);; biological process: developmental process (GO:0032502);; cellular component: cell (GO:0005623);; cellular component: organelle (GO:0043226);; cellular component: cell part (GO:0044464);;
Os01g0170300	33.3415	7.4832	12.2844	1.47938e-11	-2.21446	down	0.000465711	-1.44488	down	[S]	Function unknown	Molecular Function: protein serine/threonine kinase activity (GO:0004674);; Molecular Function: ATP binding (GO:0005524);; Biological Process: protein phosphorylation (GO:0006468);; Cellular Component: integral component of membrane (GO:0016021);; Cellular Component: cytoplasmic membrane-bounded vesicle (GO:0016023);;	--	--	--	--	Leucine Rich repeats (2 copies);; Leucine rich repeat;; Protein kinase domain;; Leucine Rich Repeat;; Protein tyrosine kinase;; Leucine Rich repeat;; Leucine rich repeat;; Leucine rich repeat N-terminal domain	Probable LRR receptor-like serine/threonine-protein kinase At4g26540 (Precursor) GN=At4g26540 OS=Arabidopsis thaliana (Mouse-ear cress) PE=2 SV=1	T	Signal transduction mechanisms	putative receptor-like protein kinase INRPK1 [Oryza sativa Japonica Group]	cellular component: membrane part (GO:0044425);; cellular component: cell (GO:0005623);; cellular component: organelle (GO:0043226);; cellular component: membrane (GO:0016020);; cellular component: cell part (GO:0044464);; molecular function: binding (GO:0005488);; molecular function: catalytic activity (GO:0003824);; biological process: metabolic process (GO:0008152);; biological process: cellul…
Os01g0170500	62.8919	13.2979	38.9719	9.9057e-08	-2.22426	down	0.562329	-0.652092	normal	--	--	--	--	--	--	--	Domain of unknown function (DUF239);; Domain of unknown function (DUF4409)	--	R	General function prediction only	Os01g0170500 [Oryza sativa Japonica Group]	--
Os01g0171000	36.3276	14.5769	19.9157	0.00012712	-1.22297	down	0.0758722	-0.810447	normal	[RTKL]	General function prediction only;; Signal transduction mechanisms;; Transcription;; Replication, recombination and repair	Molecular Function: protein serine/threonine kinase activity (GO:0004674);; Molecular Function: ATP binding (GO:0005524);; Cellular Component: plasma membrane (GO:0005886);; Biological Process: protein phosphorylation (GO:0006468);; Cellular Component: integral component of membrane (GO:0016021);; Cellular Component: cytoplasmic membrane-bounded vesicle (GO:0016023);;	--	--	--	--	Protein tyrosine kinase;; Protein kinase domain;; Leucine rich repeat N-terminal domain;; Leucine Rich repeats (2 copies);; Leucine rich repeat;; Leucine Rich Repeat	Protein NSP-INTERACTING KINASE 3 (Precursor) GN=NIK3 OS=Arabidopsis thaliana (Mouse-ear cress) PE=1 SV=1	T	Signal transduction mechanisms	putative brassinosteroid insensitive 1-associated receptor kinase 1 [Oryza sativa Japonica Group]	molecular function: catalytic activity (GO:0003824);; molecular function: binding (GO:0005488);; cellular component: cell (GO:0005623);; cellular component: membrane part (GO:0044425);; cellular component: cell part (GO:0044464);; cellular component: organelle (GO:0043226);; cellular component: membrane (GO:0016020);; biological process: cellular process (GO:0009987);; biological process: metabol…
Os01g0171100	0.972332	0.168283	0.279197	0.000739623	-3.11156	down	0.032616	-1.80934	normal	[R]	General function prediction only	Cellular Component: plastid (GO:0009536);; Cellular Component: membrane (GO:0016020);;	--	--	[R]	General function prediction only	Ankyrin repeats (3 copies);; Ankyrin repeat;; Ankyrin repeat;; Ankyrin repeats (many copies);; Ankyrin repeats (many copies)	Protein S-acyltransferase 24 GN=F5O24.240 OS=Arabidopsis thaliana (Mouse-ear cress) PE=2 SV=1	O	Posttranslational modification, protein turnover, chaperones	hypothetical protein OsI_00579 [Oryza sativa Indica Group]	cellular component: membrane (GO:0016020);; cellular component: organelle (GO:0043226);; cellular component: cell part (GO:0044464);; cellular component: cell (GO:0005623);;
Os01g0174100	45.1833	18.1629	24.3102	0.000547318	-1.13174	down	0.0636382	-0.836235	normal	--	--	--	--	--	--	--	--	Uncharacterized protein At1g15400 GN=At1g15400 OS=Arabidopsis thaliana (Mouse-ear cress) PE=1 SV=2	S	Function unknown	Os01g0174100 [Oryza sativa Japonica Group]	--
Os01g0174700	28.9176	6.85938	19.07	6.31006e-07	-2.07429	down	0.349043	-0.578041	normal	[RTKL]	General function prediction only;; Signal transduction mechanisms;; Transcription;; Replication, recombination and repair	Molecular Function: protein serine/threonine kinase activity (GO:0004674);; Molecular Function: ATP binding (GO:0005524);; Biological Process: protein phosphorylation (GO:0006468);; Biological Process: auxin-activated signaling pathway (GO:0009734);; Biological Process: cotyledon development (GO:0048825);;	--	--	[R]	General function prediction only	Protein kinase domain;; Protein tyrosine kinase	Protein kinase PINOID 2 GN=OSJNBa0089K24.26 OS=Oryza sativa subsp. japonica (Rice) PE=2 SV=1	T	Signal transduction mechanisms	Os01g0174700 [Oryza sativa Japonica Group]	biological process: biological regulation (GO:0065007);; biological process: developmental process (GO:0032502);; biological process: signaling (GO:0023052);; biological process: reproductive process (GO:0022414);; biological process: metabolic process (GO:0008152);; biological process: single-organism process (GO:0044699);; biological process: multicellular organismal process (GO:0032501);; biol…
Os01g0176400	31.5593	6.27678	7.4513	2.21491e-10	-2.54895	down	2.11479e-06	-2.14909	down	--	--	Cellular Component: plastid (GO:0009536);;	--	--	--	--	NPH3 family	BTB/POZ domain-containing protein NPY5 GN=NPY5 OS=Arabidopsis thaliana (Mouse-ear cress) PE=2 SV=2	S	Function unknown	Os01g0176400 [Oryza sativa Japonica Group]	cellular component: cell (GO:0005623);; cellular component: cell part (GO:0044464);; cellular component: organelle (GO:0043226);;
Os01g0176500	3.213	0.201422	0.568215	0.000482405	-4.00389	down	0.00892539	-2.47241	down	--	--	Biological Process: microtubule cytoskeleton organization (GO:0000226);; Biological Process: double-strand break repair via homologous recombination (GO:0000724);; Biological Process: cytokinesis by cell plate formation (GO:0000911);; Biological Process: DNA methylation (GO:0006306);; Biological Process: methylation-dependent chromatin silencing (GO:0006346);; Biological Process: chromatin silenc…	--	--	--	--	--	--	S	Function unknown	Os01g0176500 [Oryza sativa Japonica Group]	biological process: metabolic process (GO:0008152);; biological process: reproductive process (GO:0022414);; biological process: developmental process (GO:0032502);; biological process: biological regulation (GO:0065007);; biological process: cellular component organization or biogenesis (GO:0071840);; biological process: response to stimulus (GO:0050896);; biological process: cellular process (G…
Os01g0177100	8.5714	1.63342	3.62954	7.89315e-10	-2.31139	down	0.00877302	-1.19433	down	[R]	General function prediction only	--	--	--	[R]	General function prediction only	WD domain, G-beta repeat;; LisH	Transcriptional corepressor LEUNIG GN=LUG OS=Arabidopsis thaliana (Mouse-ear cress) PE=1 SV=2	R	General function prediction only	putative transcriptional corepressor LEUNIG [Oryza sativa Japonica Group]	--
Os01g0177900	96.7533	20.3326	49.6837	1.13249e-11	-2.3119	down	0.0410642	-1.02367	normal	[V]	Defense mechanisms	Molecular Function: ATP binding (GO:0005524);; Cellular Component: plasma membrane (GO:0005886);; Biological Process: ATP catabolic process (GO:0006200);; Biological Process: drug transmembrane transport (GO:0006855);; Cellular Component: integral component of membrane (GO:0016021);; Biological Process: cuticle development (GO:0042335);; Molecular Function: ATPase activity, coupled to transmembra…	--	--	[Q]	Secondary metabolites biosynthesis, transport and catabolism	ABC-2 type transporter	Pleiotropic drug resistance protein 6 GN=PDR6 OS=Oryza sativa subsp. japonica (Rice) PE=2 SV=3	Q	Secondary metabolites biosynthesis, transport and catabolism	RecName: Full=Pleiotropic drug resistance protein 6 [Oryza sativa Japonica Group]	biological process: developmental process (GO:0032502);; biological process: single-organism process (GO:0044699);; biological process: response to stimulus (GO:0050896);; biological process: metabolic process (GO:0008152);; biological process: localization (GO:0051179);; biological process: cellular process (GO:0009987);; molecular function: catalytic activity (GO:0003824);; molecular function: …
Os01g0178400	78.627	23.3346	40.0179	9.92273e-05	-1.52811	down	0.0923711	-0.848272	normal	--	--	Cellular Component: protein phosphatase type 2A complex (GO:0000159);; Biological Process: signal transduction (GO:0007165);; Molecular Function: protein phosphatase type 2A regulator activity (GO:0008601);;	K11584|9.81659e-116|dosa:Os01t0178400-01|Os01g0178400; Similar to Protein phosphatase 2A B'kappa subunit.; K11584 serine/threonine-protein phosphatase 2A regulatory subunit B' (A)	mRNA surveillance pathway (ko03015)	[T]	Signal transduction mechanisms	Protein phosphatase 2A regulatory B subunit (B56 family)	Serine/threonine protein phosphatase 2A 59 kDa regulatory subunit B&apos; gamma isoform OS=Arabidopsis thaliana (Mouse-ear cress) PE=1 SV=2	T	Signal transduction mechanisms	Os01g0178400 [Oryza sativa Japonica Group]	molecular function: enzyme regulator activity (GO:0030234);; cellular component: cell (GO:0005623);; cellular component: cell part (GO:0044464);; cellular component: macromolecular complex (GO:0032991);; biological process: cellular process (GO:0009987);; biological process: response to stimulus (GO:0050896);; biological process: biological regulation (GO:0065007);;
Os01g0180400	25.9565	11.5542	13.9196	0.00169933	-1.13526	down	0.0748068	-0.85156	normal	--	--	Cellular Component: mitochondrion (GO:0005739);;	--	--	--	--	Protein of unknown function (DUF581)	--	S	Function unknown	hypothetical protein OsJ_00627 [Oryza sativa Japonica Group]	cellular component: cell (GO:0005623);; cellular component: cell part (GO:0044464);; cellular component: organelle (GO:0043226);;
Os01g0182700	19.7574	3.90002	11.004	1.09587e-05	-1.87249	down	0.211979	-0.686502	normal	--	--	Molecular Function: sequence-specific DNA binding transcription factor activity (GO:0003700);; Biological Process: regulation of transcription, DNA-templated (GO:0006355);; Cellular Component: plastid (GO:0009536);; Molecular Function: sequence-specific DNA binding (GO:0043565);;	--	--	--	--	WRKY DNA -binding domain	Probable WRKY transcription factor 13 GN=WRKY13 OS=Arabidopsis thaliana (Mouse-ear cress) PE=2 SV=1	K	Transcription	unnamed protein product [Oryza sativa Japonica Group]	molecular function: binding (GO:0005488);; molecular function: nucleic acid binding transcription factor activity (GO:0001071);; cellular component: cell part (GO:0044464);; cellular component: organelle (GO:0043226);; cellular component: cell (GO:0005623);; biological process: biological regulation (GO:0065007);;
Os01g0185500	6.30421	2.32623	3.34988	0.00299986	-1.41202	down	0.131938	-0.888604	normal	--	--	Molecular Function: cysteamine dioxygenase activity (GO:0047800);; Biological Process: oxidation-reduction process (GO:0055114);;	K10712|9.33264e-171|dosa:Os01t0185500-00|Os01g0185500; Protein of unknown function DUF1637 domain containing protein.; K10712 cysteamine dioxygenase [EC:1.13.11.19] (A)	Taurine and hypotaurine metabolism (ko00430)	[S]	Function unknown	Protein of unknown function (DUF1637)	--	S	Function unknown	hypothetical protein OsI_00689 [Oryza sativa Indica Group]	molecular function: catalytic activity (GO:0003824);; biological process: metabolic process (GO:0008152);; biological process: single-organism process (GO:0044699);;
Os01g0190500	9.58413	0.80581	2.34217	8.70065e-08	-3.60883	down	0.001358	-2.04029	down	--	--	--	--	--	--	--	Protein of unknown function (DUF4005);; IQ calmodulin-binding motif	--	S	Function unknown	hypothetical protein OsI_00721 [Oryza sativa Indica Group]	--
Os01g0191200	306.504	109.172	108.666	0.000674044	-1.55053	down	0.000952478	-1.43692	down	--	--	Molecular Function: acid phosphatase activity (GO:0003993);; Cellular Component: cytoplasmic membrane-bounded vesicle (GO:0016023);;	--	--	--	--	HAD superfamily, subfamily IIIB (Acid phosphatase)	Stem 28 kDa glycoprotein (Precursor) GN=VSPA OS=Glycine max (Soybean) PE=2 SV=1	R	General function prediction only	hypothetical protein OsI_00725 [Oryza sativa Indica Group]	molecular function: catalytic activity (GO:0003824);; cellular component: cell part (GO:0044464);; cellular component: organelle (GO:0043226);; cellular component: cell (GO:0005623);; biological process: metabolic process (GO:0008152);; biological process: cellular process (GO:0009987);;
Os01g0191800	5.99254	0.317413	1.52798	1.20293e-07	-4.27951	down	0.00355069	-1.9442	down	[RTKL]	General function prediction only;; Signal transduction mechanisms;; Transcription;; Replication, recombination and repair	Molecular Function: ATP binding (GO:0005524);; Cellular Component: nucleolus (GO:0005730);; Cellular Component: spindle (GO:0005819);; Molecular Function: histone kinase activity (H3-S10 specific) (GO:0035175);; Biological Process: histone H3-S10 phosphorylation (GO:0043987);;	K08850|0|osa:4327302|Os01g0191800; K08850 aurora kinase, other [EC:2.7.11.1] (A)	--	[D]	Cell cycle control, cell division, chromosome partitioning	Protein kinase domain;; Protein tyrosine kinase;; Kinase-like	Serine/threonine-protein kinase Aurora-1 GN=AUR1 OS=Arabidopsis thaliana (Mouse-ear cress) PE=1 SV=1	D	Cell cycle control, cell division, chromosome partitioning	Os01g0191800 [Oryza sativa Japonica Group]	biological process: cellular component organization or biogenesis (GO:0071840);; biological process: single-organism process (GO:0044699);; biological process: cellular process (GO:0009987);; biological process: metabolic process (GO:0008152);; molecular function: binding (GO:0005488);; molecular function: catalytic activity (GO:0003824);; cellular component: cell (GO:0005623);; cellular componen…
Os01g0195200	109.599	12.5336	33.4254	4.8499e-10	-2.92918	down	0.00367258	-1.50286	down	[RTKL]	General function prediction only;; Signal transduction mechanisms;; Transcription;; Replication, recombination and repair	Molecular Function: protein serine/threonine kinase activity (GO:0004674);; Molecular Function: ATP binding (GO:0005524);; Cellular Component: plasma membrane (GO:0005886);; Biological Process: protein phosphorylation (GO:0006468);;	--	--	[T]	Signal transduction mechanisms	Protein kinase domain;; Protein tyrosine kinase;; Phosphotransferase enzyme family	Receptor-like serine/threonine-protein kinase ALE2 (Precursor) GN=ALE2 OS=Arabidopsis thaliana (Mouse-ear cress) PE=1 SV=1	T	Signal transduction mechanisms	hypothetical protein OsJ_00730 [Oryza sativa Japonica Group]	cellular component: membrane (GO:0016020);; cellular component: cell part (GO:0044464);; cellular component: cell (GO:0005623);; molecular function: binding (GO:0005488);; molecular function: catalytic activity (GO:0003824);; biological process: cellular process (GO:0009987);; biological process: metabolic process (GO:0008152);;
Os01g0200400	16.8282	2.70782	4.90795	0.000368639	-2.56396	down	0.00353545	-1.73611	down	--	--	--	--	--	[O]	Posttranslational modification, protein turnover, chaperones	Thioredoxin	--	O	Posttranslational modification, protein turnover, chaperones	Os01g0200400 [Oryza sativa Japonica Group]	--
Os01g0200600	5.35435	0.818642	1.93756	0.00213	-2.70333	down	0.103346	-1.39966	normal	--	--	Molecular Function: DNA binding (GO:0003677);; Molecular Function: sequence-specific DNA binding transcription factor activity (GO:0003700);; Cellular Component: nucleus (GO:0005634);; Biological Process: regulation of transcription, DNA-templated (GO:0006355);; Cellular Component: plastid (GO:0009536);;	K09286|2.46523e-72|osa:4327064|Os01g0200600; K09286 EREBP-like factor (A)	--	--	--	AP2 domain	Dehydration-responsive element-binding protein 3 GN=F15N18.180 OS=Arabidopsis thaliana (Mouse-ear cress) PE=2 SV=1	K	Transcription	Os01g0200600 [Oryza sativa Japonica Group]	cellular component: cell (GO:0005623);; cellular component: cell part (GO:0044464);; cellular component: organelle (GO:0043226);; molecular function: binding (GO:0005488);; molecular function: nucleic acid binding transcription factor activity (GO:0001071);; biological process: biological regulation (GO:0065007);;
Os01g0201200	9.58938	4.5355	5.30527	0.00803283	-1.00792	down	0.105377	-0.805701	normal	[RTKL]	General function prediction only;; Signal transduction mechanisms;; Transcription;; Replication, recombination and repair	Molecular Function: protein serine/threonine kinase activity (GO:0004674);; Molecular Function: ATP binding (GO:0005524);; Cellular Component: mitochondrion (GO:0005739);; Cellular Component: cytosol (GO:0005829);; Cellular Component: plasma membrane (GO:0005886);; Biological Process: protein phosphorylation (GO:0006468);;	--	--	[T]	Signal transduction mechanisms	Protein kinase domain;; Protein tyrosine kinase	Serine/threonine-protein kinase HT1 GN=HT1 OS=Arabidopsis thaliana (Mouse-ear cress) PE=1 SV=1	T	Signal transduction mechanisms	Os01g0201200 [Oryza sativa Japonica Group]	biological process: metabolic process (GO:0008152);; biological process: cellular process (GO:0009987);; cellular component: cell (GO:0005623);; cellular component: organelle (GO:0043226);; cellular component: membrane (GO:0016020);; cellular component: cell part (GO:0044464);; molecular function: catalytic activity (GO:0003824);; molecular function: binding (GO:0005488);;
Os01g0201250	5.17218	1.17342	2.55102	0.00767646	-2.17546	down	0.266011	-0.991763	normal	--	--	Molecular Function: DNA binding (GO:0003677);;	--	--	--	--	VQ motif	--	S	Function unknown	hypothetical protein SORBIDRAFT_03g002570 [Sorghum bicolor]	molecular function: binding (GO:0005488);;
Os01g0201275	12.6607	2.7588	5.00179	0.00291411	-2.16581	down	0.116024	-1.25602	normal	--	--	--	--	--	--	--	VQ motif	--	S	Function unknown	hypothetical protein [Oryza sativa Japonica Group]	--
Os01g0201600	505.91	49.7272	183.515	1.70326e-12	-3.37012	down	0.00142519	-1.42608	down	--	--	Cellular Component: cytoplasmic membrane-bounded vesicle (GO:0016023);;	--	--	--	--	--	Protodermal factor 1 (Precursor) GN=PDF1 OS=Arabidopsis thaliana (Mouse-ear cress) PE=2 SV=1	R	General function prediction only	Os01g0201600 [Oryza sativa Japonica Group]	cellular component: organelle (GO:0043226);; cellular component: cell part (GO:0044464);; cellular component: cell (GO:0005623);;
Os01g0202500	35.603	18.3533	20.8281	0.00774037	-1.03037	down	0.130859	-0.762645	normal	--	--	Cellular Component: mitochondrion (GO:0005739);; Biological Process: signal transduction (GO:0007165);; Molecular Function: zinc ion binding (GO:0008270);; Biological Process: response to red or far red light (GO:0009639);; Biological Process: cellular component organization (GO:0016043);; Biological Process: heterocycle biosynthetic process (GO:0018130);; Biological Process: aromatic compound bi…	--	--	--	--	B-box zinc finger	B-box zinc finger protein 22 {ECO:0000303|PubMed:19920209} GN=T30F21.7 OS=Arabidopsis thaliana (Mouse-ear cress) PE=1 SV=2	S	Function unknown	Os01g0202500 [Oryza sativa Japonica Group]	molecular function: binding (GO:0005488);; cellular component: cell (GO:0005623);; cellular component: cell part (GO:0044464);; cellular component: organelle (GO:0043226);; biological process: metabolic process (GO:0008152);; biological process: cellular component organization or biogenesis (GO:0071840);; biological process: biological regulation (GO:0065007);; biological process: cellular proces…
Os01g0202800	15.1408	4.54992	5.59434	0.004598	-1.74567	down	0.0441823	-1.41529	normal	--	--	Molecular Function: transporter activity (GO:0005215);; Biological Process: transport (GO:0006810);; Cellular Component: integral component of membrane (GO:0016021);;	K09874|9.4784e-168|dosa:Os01t0202800-00|Os01g0202800, NOD26_LIKE_INTRINSIC_PROTEIN_1;2, NIP1;2; Similar to NOD26-like membrane integral protein ZmNIP1-1.; K09874 aquaporin NIP (A)	--	[G]	Carbohydrate transport and metabolism	Major intrinsic protein	Aquaporin NIP1-2 OS=Oryza sativa subsp. japonica (Rice) PE=2 SV=2	G	Carbohydrate transport and metabolism	RecName: Full=Aquaporin NIP1-2; AltName: Full=NOD26-like intrinsic protein 1-2; AltName: Full=OsNIP1;2 [Oryza sativa Japonica Group]	biological process: localization (GO:0051179);; molecular function: transporter activity (GO:0005215);; cellular component: membrane (GO:0016020);; cellular component: membrane part (GO:0044425);;
Os01g0205900	95.881	5.6693	16.604	4.8357e-07	-4.20275	down	0.000918546	-2.53473	down	--	--	Molecular Function: peroxidase activity (GO:0004601);; Biological Process: response to oxidative stress (GO:0006979);; Cellular Component: cytoplasmic membrane-bounded vesicle (GO:0016023);; Molecular Function: heme binding (GO:0020037);; Molecular Function: metal ion binding (GO:0046872);; Biological Process: oxidation-reduction process (GO:0055114);;	--	--	--	--	Peroxidase	Peroxidase 4 {ECO:0000250|UniProtKB:Q42578} (Precursor) OS=Vitis vinifera (Grape) PE=1 SV=1	R	General function prediction only	Os01g0205900 [Oryza sativa Japonica Group]	molecular function: binding (GO:0005488);; molecular function: catalytic activity (GO:0003824);; molecular function: antioxidant activity (GO:0016209);; cellular component: cell part (GO:0044464);; cellular component: organelle (GO:0043226);; cellular component: cell (GO:0005623);; biological process: single-organism process (GO:0044699);; biological process: metabolic process (GO:0008152);; biol…
Os01g0207200	8.80078	3.69218	6.02584	0.00732509	-1.18864	down	0.413037	-0.490964	normal	--	--	Cellular Component: mitochondrion (GO:0005739);;	--	--	--	--	Peptide N-acetyl-beta-D-glucosaminyl asparaginase amidase A	Peptide-N4-(N-acetyl-beta-glucosaminyl)asparagine amidase A heavy chain OS=Prunus dulcis (Almond) PE=1 SV=2	R	General function prediction only	Os01g0207200 [Oryza sativa Japonica Group]	cellular component: organelle (GO:0043226);; cellular component: cell part (GO:0044464);; cellular component: cell (GO:0005623);;
Os01g0208600	49.636	28.5068	34.2563	0.000397276	-1.16821	down	0.14521	-0.738173	normal	--	--	Molecular Function: actin binding (GO:0003779);; Cellular Component: cytoplasm (GO:0005737);; Cellular Component: cytoskeleton (GO:0005856);;	--	--	--	--	--	SCAR-like protein 2 GN=OSJNBa0016I09.25 OS=Oryza sativa subsp. japonica (Rice) PE=2 SV=1	S	Function unknown	Os01g0208600 [Oryza sativa Japonica Group]	molecular function: binding (GO:0005488);; cellular component: cell (GO:0005623);; cellular component: cell part (GO:0044464);; cellular component: organelle (GO:0043226);;
Os01g0210300	20.4816	1.43495	4.10428	1.46968e-05	-3.86129	down	0.00167734	-2.30434	down	--	--	--	--	--	--	--	--	--	S	Function unknown	Os01g0210300 [Oryza sativa Japonica Group]	--
Os01g0211800	43.6807	0.693785	8.21773	1.0412e-07	-6.07623	down	0.00592765	-2.40846	down	--	--	Molecular Function: sequence-specific DNA binding transcription factor activity (GO:0003700);; Biological Process: regulation of transcription, DNA-templated (GO:0006355);; Molecular Function: sequence-specific DNA binding (GO:0043565);;	--	--	--	--	Basic region leucine zipper;; bZIP transcription factor;; bZIP Maf transcription factor	Basic leucine zipper 2 GN=P0031E09.34 OS=Oryza sativa subsp. japonica (Rice) PE=2 SV=1	K	Transcription	Os01g0211800 [Oryza sativa Japonica Group]	molecular function: nucleic acid binding transcription factor activity (GO:0001071);; molecular function: binding (GO:0005488);; biological process: biological regulation (GO:0065007);;
Os01g0212000	21.4078	3.71354	12.8492	0.00027836	-2.68983	down	0.372413	-0.758334	normal	--	--	--	--	--	--	--	--	--	--	--	Os01g0212000 [Oryza sativa Japonica Group]	--
Os01g0213800	3.53015	0.630992	2.33154	0.00211578	-2.53232	down	0.526796	-0.551456	normal	--	--	Molecular Function: DNA binding (GO:0003677);; Cellular Component: nucleus (GO:0005634);; Cellular Component: mitochondrion (GO:0005739);; Biological Process: regulation of transcription, DNA-templated (GO:0006355);; Biological Process: multicellular organismal development (GO:0007275);;	--	--	--	--	TCP family transcription factor	Transcription factor PCF5 GN=PCF5 OS=Oryza sativa subsp. indica (Rice) PE=3 SV=1	K	Transcription	transcription factor PCF5 [Oryza sativa Japonica Group]	biological process: biological regulation (GO:0065007);; biological process: single-organism process (GO:0044699);; biological process: developmental process (GO:0032502);; biological process: multicellular organismal process (GO:0032501);; cellular component: organelle (GO:0043226);; cellular component: cell part (GO:0044464);; cellular component: cell (GO:0005623);; molecular function: binding …
Os01g0214001	76.3721	14.8505	59.6333	0.0010493	-2.36189	down	0.66337	-0.317685	normal	--	--	Molecular Function: DNA binding (GO:0003677);; Cellular Component: nucleus (GO:0005634);; Cellular Component: mitochondrion (GO:0005739);; Biological Process: regulation of transcription, DNA-templated (GO:0006355);; Biological Process: multicellular organismal development (GO:0007275);;	--	--	--	--	--	Transcription factor PCF5 GN=PCF5 OS=Oryza sativa subsp. indica (Rice) PE=3 SV=1	K	Transcription	hypothetical protein OsJ_00863 [Oryza sativa Japonica Group]	cellular component: cell part (GO:0044464);; cellular component: organelle (GO:0043226);; cellular component: cell (GO:0005623);; molecular function: binding (GO:0005488);; biological process: biological regulation (GO:0065007);; biological process: single-organism process (GO:0044699);; biological process: developmental process (GO:0032502);; biological process: multicellular organismal process …
Os01g0215700	77.3663	5.3827	25.9006	3.8356e-14	-3.86294	down	0.000153743	-1.55101	down	[IR]	Lipid transport and metabolism;; General function prediction only	Cellular Component: cell wall (GO:0005618);; Cellular Component: vacuole (GO:0005773);; Biological Process: lipid metabolic process (GO:0006629);; Cellular Component: cytoplasmic membrane-bounded vesicle (GO:0016023);; Molecular Function: hydrolase activity, acting on ester bonds (GO:0016788);;	--	--	--	--	GDSL-like Lipase/Acylhydrolase	GDSL esterase/lipase At5g45910 (Precursor) GN=At5g45910 OS=Arabidopsis thaliana (Mouse-ear cress) PE=2 SV=1	R	General function prediction only	Os01g0215700 [Oryza sativa Japonica Group]	biological process: metabolic process (GO:0008152);; biological process: single-organism process (GO:0044699);; cellular component: cell part (GO:0044464);; cellular component: organelle (GO:0043226);; cellular component: cell (GO:0005623);; molecular function: catalytic activity (GO:0003824);;
Os01g0215725	37.7084	2.69909	12.89	1.47298e-09	-3.88762	down	0.000722942	-1.65433	down	--	--	Cellular Component: cell wall (GO:0005618);; Cellular Component: vacuole (GO:0005773);; Biological Process: lipid metabolic process (GO:0006629);; Cellular Component: cytoplasmic membrane-bounded vesicle (GO:0016023);; Molecular Function: hydrolase activity, acting on ester bonds (GO:0016788);;	--	--	--	--	GDSL-like Lipase/Acylhydrolase	GDSL esterase/lipase At5g45910 (Precursor) GN=At5g45910 OS=Arabidopsis thaliana (Mouse-ear cress) PE=2 SV=1	R	General function prediction only	Os01g0215700 [Oryza sativa Japonica Group]	cellular component: cell (GO:0005623);; cellular component: cell part (GO:0044464);; cellular component: organelle (GO:0043226);; molecular function: catalytic activity (GO:0003824);; biological process: single-organism process (GO:0044699);; biological process: metabolic process (GO:0008152);;
Os01g0218200	1.63762	0.177415	0.531593	2.92506e-05	-3.28867	down	0.0293896	-1.70386	normal	[R]	General function prediction only	Biological Process: cell redox homeostasis (GO:0045454);;	--	--	[R]	General function prediction only	TPR repeat;; Tetratricopeptide repeat;; Tetratricopeptide repeat;; Tetratricopeptide repeat;; Tetratricopeptide repeat;; Tetratricopeptide repeat;; Tetratricopeptide repeat;; Thioredoxin;; Tetratricopeptide repeat;; Tetratricopeptide repeat;; Tetratricopeptide repeat;; Tetratricopeptide repeat	Inactive TPR repeat-containing thioredoxin TTL3 GN=F14N22.15 OS=Arabidopsis thaliana (Mouse-ear cress) PE=1 SV=2	O	Posttranslational modification, protein turnover, chaperones	Os01g0218200 [Oryza sativa Japonica Group]	biological process: cellular process (GO:0009987);; biological process: biological regulation (GO:0065007);; biological process: single-organism process (GO:0044699);;
Os01g0218350	5.50956	0.629735	1.78892	3.55896e-07	-3.0034	down	0.00560512	-1.54062	down	--	--	Cellular Component: plastid (GO:0009536);; Biological Process: cell redox homeostasis (GO:0045454);;	--	--	--	--	--	--	O	Posttranslational modification, protein turnover, chaperones	Os01g0218200 [Oryza sativa Japonica Group]	biological process: cellular process (GO:0009987);; biological process: single-organism process (GO:0044699);; biological process: biological regulation (GO:0065007);; cellular component: cell part (GO:0044464);; cellular component: organelle (GO:0043226);; cellular component: cell (GO:0005623);;
Os01g0219500	205.424	0.978201	47.8079	0.00279927	-7.76722	down	0.25148	-2.15087	normal	--	--	Biological Process: lipid transport (GO:0006869);; Molecular Function: lipid binding (GO:0008289);; Cellular Component: cytoplasmic membrane-bounded vesicle (GO:0016023);;	--	--	--	--	Probable lipid transfer;; Protease inhibitor/seed storage/LTP family	Non-specific lipid-transfer protein (Precursor) GN=IWF1&apos; OS=Beta vulgaris (Sugar beet) PE=3 SV=1	R	General function prediction only	Os01g0219500 [Oryza sativa Japonica Group]	biological process: localization (GO:0051179);; biological process: single-organism process (GO:0044699);; molecular function: binding (GO:0005488);; cellular component: cell (GO:0005623);; cellular component: cell part (GO:0044464);; cellular component: organelle (GO:0043226);;
Os01g0222500	13.7442	2.96641	2.98956	3.50971e-06	-2.12272	down	2.66363e-05	-2.1869	down	[C]	Energy production and conversion	Cellular Component: plasma membrane (GO:0005886);; Biological Process: Golgi organization (GO:0007030);; Biological Process: response to cold (GO:0009409);; Biological Process: response to salt stress (GO:0009651);; Cellular Component: plant-type vacuole membrane (GO:0009705);; Biological Process: plant-type cell wall biogenesis (GO:0009832);; Biological Process: ATP hydrolysis coupled proton tra…	K02150|1.24021e-146|osa:4326699|Os01g0222500; K02150 V-type H+-transporting ATPase subunit E (A)	Oxidative phosphorylation (ko00190);; Phagosome (ko04145)	[C]	Energy production and conversion	ATP synthase (E/31 kDa) subunit	V-type proton ATPase subunit E GN=VATE OS=Citrus limon (Lemon) PE=2 SV=1	C	Energy production and conversion	Os01g0222500 [Oryza sativa Japonica Group]	biological process: response to stimulus (GO:0050896);; biological process: metabolic process (GO:0008152);; biological process: multi-organism process (GO:0051704);; biological process: cellular process (GO:0009987);; biological process: localization (GO:0051179);; biological process: cellular component organization or biogenesis (GO:0071840);; biological process: single-organism process (GO:004…
Os01g0223500	109.922	17.0431	36.7815	2.31271e-15	-2.59317	down	0.000497403	-1.49579	down	--	--	Cellular Component: cytoplasmic membrane-bounded vesicle (GO:0016023);; Molecular Function: hydrolase activity (GO:0016787);;	--	--	--	--	--	GDSL esterase/lipase At5g45910 (Precursor) GN=At5g45910 OS=Arabidopsis thaliana (Mouse-ear cress) PE=2 SV=1	R	General function prediction only	hypothetical protein OsI_00954 [Oryza sativa Indica Group]	cellular component: cell (GO:0005623);; cellular component: organelle (GO:0043226);; cellular component: cell part (GO:0044464);; molecular function: catalytic activity (GO:0003824);; biological process: metabolic process (GO:0008152);;
Os01g0226200	40.531	7.86606	22.3569	2.24745e-07	-2.49371	down	0.0862694	-0.850554	normal	--	--	--	--	--	--	--	--	Probable membrane-associated kinase regulator 2 GN=MAKR2 OS=Arabidopsis thaliana (Mouse-ear cress) PE=2 SV=1	R	General function prediction only	Os01g0226200 [Oryza sativa Japonica Group]	--
Os01g0226300	294.141	81.7402	107.051	5.45654e-08	-1.80144	down	0.0018292	-1.41185	down	--	--	Cellular Component: cytoplasmic membrane-bounded vesicle (GO:0016023);;	--	--	[U]	Intracellular trafficking, secretion, and vesicular transport	Reticulon	Reticulon-like protein B2 GN=F8L21.10 OS=Arabidopsis thaliana (Mouse-ear cress) PE=1 SV=1	U	Intracellular trafficking, secretion, and vesicular transport	Os01g0226300 [Oryza sativa Japonica Group]	cellular component: cell (GO:0005623);; cellular component: organelle (GO:0043226);; cellular component: cell part (GO:0044464);;
Os01g0228901	2.33988	0.863283	1.04003	0.00795943	-1.36872	down	0.070857	-1.11976	normal	--	--	Molecular Function: DNA binding (GO:0003677);; Molecular Function: chromatin binding (GO:0003682);; Cellular Component: plastid (GO:0009536);;	--	--	--	--	--	--	K	Transcription	putative Myb-like protein [Oryza sativa Japonica Group]	cellular component: cell (GO:0005623);; cellular component: cell part (GO:0044464);; cellular component: organelle (GO:0043226);; molecular function: binding (GO:0005488);;
Os01g0230200	10.3603	5.33753	5.48526	0.00191661	-1.37928	down	0.0858544	-0.940676	normal	--	--	Cellular Component: nucleus (GO:0005634);; Molecular Function: protein dimerization activity (GO:0046983);;	--	--	--	--	--	Transcription factor bHLH68 GN=F19B15.130 OS=Arabidopsis thaliana (Mouse-ear cress) PE=2 SV=2	K	Transcription	Os01g0230200 [Oryza sativa Japonica Group]	cellular component: cell part (GO:0044464);; cellular component: organelle (GO:0043226);; cellular component: cell (GO:0005623);; molecular function: binding (GO:0005488);;
Os01g0231000	151.742	6.18182	88.8179	8.08378e-23	-4.31924	down	0.445165	-0.661404	normal	--	--	Cellular Component: nucleus (GO:0005634);; Biological Process: regulation of transcription, DNA-templated (GO:0006355);; Biological Process: regulation of translation (GO:0006417);; Biological Process: auxin-activated signaling pathway (GO:0009734);; Molecular Function: protein dimerization activity (GO:0046983);;	K14484|8.43621e-125|osa:4325890|Os01g0231000; K14484 auxin-responsive protein IAA (A)	Plant hormone signal transduction (ko04075)	--	--	AUX/IAA family	Auxin-responsive protein IAA3 OS=Oryza sativa subsp. japonica (Rice) PE=2 SV=1	S	Function unknown	Os01g0231000 [Oryza sativa Japonica Group]	biological process: cellular process (GO:0009987);; biological process: response to stimulus (GO:0050896);; biological process: single-organism process (GO:0044699);; biological process: signaling (GO:0023052);; biological process: biological regulation (GO:0065007);; molecular function: binding (GO:0005488);; cellular component: cell (GO:0005623);; cellular component: organelle (GO:0043226);; ce…
Os01g0231950	415.136	96.8621	172.016	1.98372e-10	-2.02917	down	0.0059462	-1.17305	down	[G]	Carbohydrate transport and metabolism	Molecular Function: transporter activity (GO:0005215);; Biological Process: transport (GO:0006810);; Cellular Component: plant-type vacuole membrane (GO:0009705);; Cellular Component: integral component of membrane (GO:0016021);; Cellular Component: central vacuole (GO:0042807);;	K09873|3.34099e-69|osa:4324276|Os01g0232000; K09873 aquaporin TIP (A)	--	[G]	Carbohydrate transport and metabolism	Major intrinsic protein	Probable aquaporin TIP4-3 GN=P0431F01.24 OS=Oryza sativa subsp. japonica (Rice) PE=2 SV=1	G	Carbohydrate transport and metabolism	Os01g0232000 [Oryza sativa Japonica Group]	molecular function: transporter activity (GO:0005215);; cellular component: membrane part (GO:0044425);; cellular component: cell (GO:0005623);; cellular component: membrane (GO:0016020);; cellular component: organelle (GO:0043226);; cellular component: organelle part (GO:0044422);; cellular component: cell part (GO:0044464);; biological process: localization (GO:0051179);;
Os01g0232200	39.3448	2.42294	7.43229	3.31409e-10	-4.08902	down	0.000198636	-2.3146	down	[R]	General function prediction only	Cellular Component: plastid (GO:0009536);;	--	--	[R]	General function prediction only	WD domain, G-beta repeat	DENN domain and WD repeat-containing protein SCD1 {ECO:0000305} OS=Arabidopsis thaliana (Mouse-ear cress) PE=1 SV=1	R	General function prediction only	hypothetical protein [Oryza sativa Japonica Group]	cellular component: organelle (GO:0043226);; cellular component: cell part (GO:0044464);; cellular component: cell (GO:0005623);;
Os01g0233100	1.06395	0.102684	0.231164	0.00501269	-3.71698	down	0.0417342	-2.23344	normal	[D]	Cell cycle control, cell division, chromosome partitioning	Biological Process: regulation of cyclin-dependent protein serine/threonine kinase activity (GO:0000079);; Cellular Component: nucleus (GO:0005634);; Cellular Component: cytoplasm (GO:0005737);; Biological Process: mitotic nuclear division (GO:0007067);; Biological Process: meiosis II (GO:0007135);; Biological Process: male meiosis (GO:0007140);; Biological Process: microsporogenesis (GO:0009556)…	K06627|0|dosa:Os01t0233100-00|Os01g0233100; Similar to Cyclin-A1-2.; K06627 cyclin A (A)	--	[D]	Cell cycle control, cell division, chromosome partitioning	Cyclin, N-terminal domain;; Cyclin, C-terminal domain	Cyclin-A1-2 GN=P0702F03.7 OS=Oryza sativa subsp. japonica (Rice) PE=3 SV=2	D	Cell cycle control, cell division, chromosome partitioning	RecName: Full=Cyclin-A1-2; AltName: Full=G2/mitotic-specific cyclin-A1-2; Short=CycA1;2 [Oryza sativa Japonica Group]	molecular function: binding (GO:0005488);; cellular component: organelle (GO:0043226);; cellular component: cell part (GO:0044464);; cellular component: cell (GO:0005623);; biological process: developmental process (GO:0032502);; biological process: biological regulation (GO:0065007);; biological process: single-organism process (GO:0044699);; biological process: cellular component organization o…
Os01g0233500	2.76496	0.741268	1.25521	0.00337657	-1.85524	down	0.149323	-1.06856	normal	[D]	Cell cycle control, cell division, chromosome partitioning	Biological Process: regulation of cyclin-dependent protein serine/threonine kinase activity (GO:0000079);; Cellular Component: nucleus (GO:0005634);; Cellular Component: cytoplasm (GO:0005737);; Biological Process: mitotic nuclear division (GO:0007067);; Biological Process: meiosis II (GO:0007135);; Biological Process: male meiosis (GO:0007140);; Biological Process: microsporogenesis (GO:0009556)…	K06627|0|osa:4324288|Os01g0233500; K06627 cyclin A (A)	--	[D]	Cell cycle control, cell division, chromosome partitioning	Cyclin, N-terminal domain;; Cyclin, C-terminal domain	Cyclin-A1-1 OS=Oryza sativa subsp. japonica (Rice) PE=2 SV=1	D	Cell cycle control, cell division, chromosome partitioning	Os01g0233500 [Oryza sativa Japonica Group]	biological process: cellular process (GO:0009987);; biological process: reproduction (GO:0000003);; biological process: reproductive process (GO:0022414);; biological process: cellular component organization or biogenesis (GO:0071840);; biological process: developmental process (GO:0032502);; biological process: single-organism process (GO:0044699);; biological process: biological regulation (GO:…
Os01g0234700	38.7839	11.4611	22.8645	0.000361575	-1.866	down	0.181206	-0.742203	normal	--	--	--	--	--	--	--	Late embryogenesis abundant protein	--	S	Function unknown	Os01g0234700 [Oryza sativa Japonica Group]	--
Os01g0236000	14.3426	4.06648	7.73902	0.000608847	-1.7781	down	0.171927	-0.870168	normal	--	--	--	--	--	--	--	--	--	S	Function unknown	Os01g0236000 [Oryza sativa Japonica Group]	--
Os01g0236400	17.3761	3.21952	12.2275	7.46216e-06	-2.32677	down	0.530468	-0.44003	normal	--	--	Cellular Component: cytoplasm (GO:0005737);; Cellular Component: cytoskeleton (GO:0005856);;	--	--	--	--	--	Probable protein ABIL3 OS=Oryza sativa subsp. japonica (Rice) PE=2 SV=1	Z	Cytoskeleton	Os01g0236400 [Oryza sativa Japonica Group]	cellular component: cell (GO:0005623);; cellular component: organelle (GO:0043226);; cellular component: cell part (GO:0044464);;
Os01g0242300	43.5119	4.02811	7.00642	1.27376e-10	-2.4781	down	1.27554e-06	-2.13143	down	--	--	Cellular Component: mitochondrion (GO:0005739);;	--	--	[R]	General function prediction only	Optic atrophy 3 protein (OPA3)	--	R	General function prediction only	Os01g0242300 [Oryza sativa Japonica Group]	cellular component: organelle (GO:0043226);; cellular component: cell part (GO:0044464);; cellular component: cell (GO:0005623);;
Os01g0243700	57.1212	4.34621	7.82405	7.68193e-15	-3.36387	down	6.18362e-08	-2.50429	down	--	--	Cellular Component: cytoplasmic membrane-bounded vesicle (GO:0016023);;	--	--	--	--	X8 domain	Glucan endo-1,3-beta-D-glucosidase (Precursor) GN=OLE9 OS=Olea europaea (Common olive) PE=1 SV=1	R	General function prediction only	Os01g0243700 [Oryza sativa Japonica Group]	cellular component: organelle (GO:0043226);; cellular component: cell part (GO:0044464);; cellular component: cell (GO:0005623);;
Os01g0246601	12.9549	0.621405	6.88303	2.24418e-05	-4.41784	down	0.380068	-0.904924	normal	--	--	Molecular Function: DNA binding (GO:0003677);; Cellular Component: plastid (GO:0009536);;	--	--	--	--	Domain of unknown function (DUF296)	--	R	General function prediction only	Os01g0246601 [Oryza sativa Japonica Group]	molecular function: binding (GO:0005488);; cellular component: cell part (GO:0044464);; cellular component: organelle (GO:0043226);; cellular component: cell (GO:0005623);;
Os01g0247900	23.5652	2.47485	4.05634	1.18988e-08	-3.27798	down	3.32084e-05	-2.53151	down	--	--	Cellular Component: membrane (GO:0016020);; Cellular Component: cytoplasmic membrane-bounded vesicle (GO:0016023);;	--	--	--	--	AWPM-19-like family	--	S	Function unknown	Os01g0247900 [Oryza sativa Japonica Group]	cellular component: cell (GO:0005623);; cellular component: organelle (GO:0043226);; cellular component: membrane (GO:0016020);; cellular component: cell part (GO:0044464);;
Os01g0251400	1865	114.199	514.567	4.21185e-25	-3.95857	down	0.000469787	-1.80846	down	--	--	Cellular Component: cytoplasmic membrane-bounded vesicle (GO:0016023);;	--	--	--	--	--	--	--	--	hypothetical protein OsI_01195 [Oryza sativa Indica Group]	cellular component: cell (GO:0005623);; cellular component: cell part (GO:0044464);; cellular component: organelle (GO:0043226);;
Os01g0252300	22.2352	0.268899	3.67308	1.26268e-05	-6.35309	down	0.0249707	-2.47454	normal	--	--	--	--	--	--	--	--	--	R	General function prediction only	Os01g0252250 [Oryza sativa Japonica Group]	--
Os01g0253400	25.4321	5.03418	7.37088	1.12301e-05	-2.38967	down	0.00129629	-1.77228	down	--	--	Cellular Component: membrane (GO:0016020);;	--	--	--	--	Protein of unknown function (DUF1218)	--	S	Function unknown	Os01g0253400 [Oryza sativa Japonica Group]	cellular component: membrane (GO:0016020);;
Os01g0254300	3.89468	0.669486	0.937876	0.00093218	-2.68794	down	0.00907781	-2.04299	down	--	--	Molecular Function: carboxylic ester hydrolase activity (GO:0004091);; Molecular Function: enzyme inhibitor activity (GO:0004857);; Cellular Component: plant-type cell wall (GO:0009505);; Cellular Component: cytoplasmic membrane-bounded vesicle (GO:0016023);; Molecular Function: pectinesterase activity (GO:0030599);; Biological Process: cell wall modification (GO:0042545);; Biological Process: ne…	K01051|0|dosa:Os01t0254300-00|Os01g0254300; Pectinesterase (EC 3.1.1.11) (Fragment).; K01051 pectinesterase [EC:3.1.1.11] (A)	Pentose and glucuronate interconversions (ko00040);; Starch and sucrose metabolism (ko00500)	--	--	Pectinesterase;; Plant invertase/pectin methylesterase inhibitor	Pectinesterase 22 (Precursor) GN=F18C1.11 OS=Arabidopsis thaliana (Mouse-ear cress) PE=3 SV=1	G	Carbohydrate transport and metabolism	putative pectinesterase [Oryza sativa Japonica Group]	biological process: cellular process (GO:0009987);; biological process: metabolic process (GO:0008152);; biological process: cellular component organization or biogenesis (GO:0071840);; biological process: biological regulation (GO:0065007);; molecular function: catalytic activity (GO:0003824);; molecular function: enzyme regulator activity (GO:0030234);; cellular component: cell (GO:0005623);; c…
Os01g0254350	11.3281	1.13509	3.04779	9.49796e-05	-3.38327	down	0.0185871	-1.87922	normal	[G]	Carbohydrate transport and metabolism	Molecular Function: carboxylic ester hydrolase activity (GO:0004091);; Molecular Function: enzyme inhibitor activity (GO:0004857);; Cellular Component: plant-type cell wall (GO:0009505);; Cellular Component: cytoplasmic membrane-bounded vesicle (GO:0016023);; Molecular Function: pectinesterase activity (GO:0030599);; Biological Process: cell wall modification (GO:0042545);; Biological Process: ne…	K01051|2.22956e-139|dosa:Os01t0254300-00|Os01g0254300; Pectinesterase (EC 3.1.1.11) (Fragment).; K01051 pectinesterase [EC:3.1.1.11] (A)	Pentose and glucuronate interconversions (ko00040);; Starch and sucrose metabolism (ko00500)	--	--	Pectinesterase	Pectinesterase 22 (Precursor) GN=F18C1.11 OS=Arabidopsis thaliana (Mouse-ear cress) PE=3 SV=1	G	Carbohydrate transport and metabolism	putative pectinesterase [Oryza sativa Japonica Group]	biological process: cellular component organization or biogenesis (GO:0071840);; biological process: biological regulation (GO:0065007);; biological process: metabolic process (GO:0008152);; biological process: cellular process (GO:0009987);; molecular function: enzyme regulator activity (GO:0030234);; molecular function: catalytic activity (GO:0003824);; cellular component: cell (GO:0005623);; c…
Os01g0257100	383.833	111.317	161.141	2.67891e-05	-1.72611	down	0.0153447	-1.16492	normal	--	--	Cellular Component: cytoplasmic membrane-bounded vesicle (GO:0016023);;	--	--	--	--	Rapid ALkalinization Factor (RALF)	Protein RALF-like 33 (Precursor) OS=Arabidopsis thaliana (Mouse-ear cress) PE=2 SV=1	R	General function prediction only	Os01g0257100 [Oryza sativa Japonica Group]	cellular component: cell (GO:0005623);; cellular component: cell part (GO:0044464);; cellular component: organelle (GO:0043226);;
Os01g0260800	92.2116	45.8978	56.9392	0.00217437	-1.04952	down	0.184915	-0.643198	normal	--	--	Cellular Component: cytoplasmic membrane-bounded vesicle (GO:0016023);;	--	--	--	--	--	--	R	General function prediction only	Os01g0260800 [Oryza sativa Japonica Group]	cellular component: cell part (GO:0044464);; cellular component: organelle (GO:0043226);; cellular component: cell (GO:0005623);;
Os01g0262500	49.7913	13.5747	24.4882	0.00112182	-1.90952	down	0.372168	-0.983575	normal	--	--	Cellular Component: integral component of membrane (GO:0016021);;	--	--	[S]	Function unknown	TLC domain	--	S	Function unknown	hypothetical protein OsI_01272 [Oryza sativa Indica Group]	cellular component: membrane (GO:0016020);; cellular component: membrane part (GO:0044425);;
Os01g0262600	13.4553	3.7502	11.8006	0.00072774	-1.64861	down	0.844639	-0.137095	normal	[M]	Cell wall/membrane/envelope biogenesis	Cellular Component: Golgi apparatus (GO:0005794);; Biological Process: biosynthetic process (GO:0009058);;	--	--	[M]	Cell wall/membrane/envelope biogenesis	Glycosyl transferases group 1;; Glycosyl transferases group 1	--	M	Cell wall/membrane/envelope biogenesis	Os01g0262600 [Oryza sativa Japonica Group]	biological process: metabolic process (GO:0008152);; cellular component: organelle (GO:0043226);; cellular component: cell part (GO:0044464);; cellular component: cell (GO:0005623);;
Os01g0265000	8.67004	2.34102	6.86321	0.00570064	-1.9169	down	0.725869	-0.3343	normal	[C]	Energy production and conversion	Cellular Component: plastid (GO:0009536);; Biological Process: photosynthesis (GO:0015979);; Biological Process: chlorophyll biosynthetic process (GO:0015995);; Molecular Function: oxidoreductase activity, acting on the CH-CH group of donors, NAD or NADP as acceptor (GO:0016628);; Molecular Function: geranylgeranyl reductase activity (GO:0045550);; Biological Process: oxidation-reduction process …	K10960|0|osa:4326207|Os01g0265000; K10960 geranylgeranyl reductase [EC:1.3.1.83] (A)	Porphyrin and chlorophyll metabolism (ko00860);; Terpenoid backbone biosynthesis (ko00900)	--	--	FAD binding domain;; Pyridine nucleotide-disulphide oxidoreductase	Geranylgeranyl diphosphate reductase, chloroplastic (Precursor) GN=CHLP OS=Nicotiana tabacum (Common tobacco) PE=2 SV=1	H	Coenzyme transport and metabolism	Os01g0265000 [Oryza sativa Japonica Group]	cellular component: cell (GO:0005623);; cellular component: cell part (GO:0044464);; cellular component: organelle (GO:0043226);; molecular function: catalytic activity (GO:0003824);; biological process: metabolic process (GO:0008152);; biological process: cellular process (GO:0009987);; biological process: single-organism process (GO:0044699);;
Os01g0265100	127.087	48.9204	38.4721	0.00330023	-1.32796	down	0.00112091	-1.65242	down	[R]	General function prediction only	Molecular Function: transporter activity (GO:0005215);; Molecular Function: copper ion binding (GO:0005507);; Molecular Function: GTP binding (GO:0005525);; Cellular Component: mitochondrion (GO:0005739);; Cellular Component: vacuole (GO:0005773);; Cellular Component: plasma membrane (GO:0005886);; Biological Process: intracellular protein transport (GO:0006886);; Biological Process: small GTPase…	K07937|4.42479e-132|osa:4326208|Os01g0265100; K07937 ADP-ribosylation factor 1 (A)	Endocytosis (ko04144)	[U]	Intracellular trafficking, secretion, and vesicular transport	ADP-ribosylation factor family;; Signal recognition particle receptor beta subunit;; Ras family;; Gtr1/RagA G protein conserved region;; Miro-like protein;; 50S ribosome-binding GTPase	ADP-ribosylation factor 2 GN=OJ1119_H02.17 OS=Oryza sativa subsp. japonica (Rice) PE=2 SV=2	U	Intracellular trafficking, secretion, and vesicular transport	Os01g0265100 [Oryza sativa Japonica Group]	biological process: response to stimulus (GO:0050896);; biological process: localization (GO:0051179);; biological process: cellular process (GO:0009987);; biological process: biological regulation (GO:0065007);; biological process: single-organism process (GO:0044699);; biological process: signaling (GO:0023052);; molecular function: binding (GO:0005488);; molecular function: transporter activit…
Os01g0266400	39.9323	8.66401	16.7733	0.00343205	-1.38661	down	0.128008	-0.895996	normal	--	--	--	--	--	--	--	--	--	R	General function prediction only	Os01g0266400 [Oryza sativa Japonica Group]	--
Os01g0267800	6.20142	1.08685	3.55671	0.000670379	-2.60066	down	0.39951	-0.785367	normal	[RTKL]	General function prediction only;; Signal transduction mechanisms;; Transcription;; Replication, recombination and repair	Molecular Function: protein serine/threonine kinase activity (GO:0004674);; Molecular Function: ATP binding (GO:0005524);; Biological Process: protein phosphorylation (GO:0006468);;	--	--	[T]	Signal transduction mechanisms	Protein tyrosine kinase;; Protein kinase domain	Serine/threonine-protein kinase-like protein At1g28390 GN=At1g28390 OS=Arabidopsis thaliana (Mouse-ear cress) PE=2 SV=1	T	Signal transduction mechanisms	Os01g0267800 [Oryza sativa Japonica Group]	biological process: metabolic process (GO:0008152);; biological process: cellular process (GO:0009987);; molecular function: binding (GO:0005488);; molecular function: catalytic activity (GO:0003824);;
Os01g0267900	149.757	34.6886	73.6381	7.63372e-08	-2.09652	down	0.0269178	-0.971863	normal	[TZDR]	Signal transduction mechanisms;; Cytoskeleton;; Cell cycle control, cell division, chromosome partitioning;; General function prediction only	Molecular Function: calcium ion binding (GO:0005509);; Biological Process: detection of calcium ion (GO:0005513);; Molecular Function: protein binding (GO:0005515);; Cellular Component: vacuole (GO:0005773);; Cellular Component: cytosol (GO:0005829);; Cellular Component: plasma membrane (GO:0005886);; Biological Process: acetyl-CoA metabolic process (GO:0006084);; Biological Process: response to …	K02183|2.89762e-103|brp:103864746|calmodulin-7-like; K02183 calmodulin (A)	Phosphatidylinositol signaling system (ko04070);; Plant-pathogen interaction (ko04626)	[T]	Signal transduction mechanisms	EF hand;; EF-hand domain pair;; EF-hand domain pair;; EF-hand domain;; EF hand;; EF-hand domain;; Cytoskeletal-regulatory complex EF hand;; Secreted protein acidic and rich in cysteine Ca binding region;; Uncharacterised protein family (UPF0154);; Ca2+ insensitive EF hand	Calmodulin GN=CAM OS=Hordeum vulgare (Barley) PE=2 SV=2	T	Signal transduction mechanisms	PREDICTED: calmodulin-7 isoform X1 [Vitis vinifera]	biological process: multicellular organismal process (GO:0032501);; biological process: biological regulation (GO:0065007);; biological process: signaling (GO:0023052);; biological process: single-organism process (GO:0044699);; biological process: metabolic process (GO:0008152);; biological process: response to stimulus (GO:0050896);; biological process: cellular process (GO:0009987);; cellular …
Os01g0270300	17.096	2.31632	8.78371	9.7013e-10	-3.1128	down	0.125085	-1.06387	normal	--	--	Molecular Function: peroxidase activity (GO:0004601);; Biological Process: response to oxidative stress (GO:0006979);; Cellular Component: cytoplasmic membrane-bounded vesicle (GO:0016023);; Molecular Function: heme binding (GO:0020037);; Molecular Function: metal ion binding (GO:0046872);; Biological Process: oxidation-reduction process (GO:0055114);;	--	--	--	--	Peroxidase	Peroxidase 24 (Precursor) GN=T7F6.21 OS=Arabidopsis thaliana (Mouse-ear cress) PE=2 SV=1	R	General function prediction only	Os01g0270300 [Oryza sativa Japonica Group]	molecular function: catalytic activity (GO:0003824);; molecular function: binding (GO:0005488);; molecular function: antioxidant activity (GO:0016209);; cellular component: organelle (GO:0043226);; cellular component: cell part (GO:0044464);; cellular component: cell (GO:0005623);; biological process: single-organism process (GO:0044699);; biological process: metabolic process (GO:0008152);; biol…
Os01g0270501	60.955	13.4379	34.6682	7.20743e-08	-2.15696	down	0.180369	-0.750662	normal	--	--	Molecular Function: peroxidase activity (GO:0004601);; Biological Process: response to oxidative stress (GO:0006979);; Cellular Component: cytoplasmic membrane-bounded vesicle (GO:0016023);; Molecular Function: heme binding (GO:0020037);; Molecular Function: metal ion binding (GO:0046872);; Biological Process: oxidation-reduction process (GO:0055114);;	--	--	--	--	Peroxidase	Peroxidase 15 {ECO:0000303|PubMed:17936696} (Precursor) OS=Ipomoea batatas (Sweet potato) PE=1 SV=1	R	General function prediction only	Os01g0270300 [Oryza sativa Japonica Group]	cellular component: cell part (GO:0044464);; cellular component: organelle (GO:0043226);; cellular component: cell (GO:0005623);; molecular function: antioxidant activity (GO:0016209);; molecular function: binding (GO:0005488);; molecular function: catalytic activity (GO:0003824);; biological process: response to stimulus (GO:0050896);; biological process: metabolic process (GO:0008152);; biologi…
Os01g0273100	23.0172	0.363553	3.10735	2.78528e-05	-6.05174	down	0.00803652	-2.84691	down	[O]	Posttranslational modification, protein turnover, chaperones	Molecular Function: ubiquitin-protein transferase activity (GO:0004842);; Cellular Component: nucleus (GO:0005634);; Cellular Component: cytoplasm (GO:0005737);; Biological Process: ubiquitin-dependent protein catabolic process (GO:0006511);; Biological Process: cell proliferation (GO:0008283);; Biological Process: protein deubiquitination (GO:0016579);;	K06688|7.03978e-124|osa:4325174|Os01g0273100; K06688 ubiquitin-conjugating enzyme E2 C [EC:6.3.2.19] (A)	Ubiquitin mediated proteolysis (ko04120)	[O]	Posttranslational modification, protein turnover, chaperones	Ubiquitin-conjugating enzyme	Ubiquitin-conjugating enzyme E2 19 GN=UBC19 OS=Arabidopsis thaliana (Mouse-ear cress) PE=1 SV=1	O	Posttranslational modification, protein turnover, chaperones	Os01g0273100 [Oryza sativa Japonica Group]	biological process: single-organism process (GO:0044699);; biological process: cellular process (GO:0009987);; biological process: metabolic process (GO:0008152);; cellular component: cell (GO:0005623);; cellular component: cell part (GO:0044464);; cellular component: organelle (GO:0043226);; molecular function: catalytic activity (GO:0003824);;
Os01g0273150	5.14197	0.667766	1.94445	0.000623235	-3.19931	down	0.021012	-1.94892	normal	--	--	--	--	--	--	--	--	--	S	Function unknown	--	--
Os01g0276600	70.5411	25.6253	45.7925	1.76581e-05	-1.48218	down	0.234609	-0.59098	normal	--	--	Molecular Function: zinc ion binding (GO:0008270);;	K11982|2.73037e-143|osa:4324262|Os01g0276600; K11982 E3 ubiquitin-protein ligase RNF115/126 [EC:6.3.2.19] (A)	--	[O]	Posttranslational modification, protein turnover, chaperones	Ring finger domain;; zinc-finger;; RING-H2 zinc finger;; Zinc finger, C3HC4 type (RING finger);; Zinc finger, C3HC4 type (RING finger);; Zinc finger, C3HC4 type (RING finger)	E3 ubiquitin-protein ligase RING1-like GN=At3g19950 OS=Arabidopsis thaliana (Mouse-ear cress) PE=1 SV=1	O	Posttranslational modification, protein turnover, chaperones	hypothetical protein OsI_01381 [Oryza sativa Indica Group]	molecular function: binding (GO:0005488);;
Os01g0278950	19.6934	4.28528	5.58448	9.58835e-06	-1.73007	down	0.001926	-1.37364	down	[O]	Posttranslational modification, protein turnover, chaperones	Molecular Function: serine-type endopeptidase activity (GO:0004252);; Biological Process: proteolysis (GO:0006508);; Cellular Component: cytoplasmic membrane-bounded vesicle (GO:0016023);; Molecular Function: identical protein binding (GO:0042802);; Biological Process: negative regulation of catalytic activity (GO:0043086);;	--	--	--	--	Subtilase family;; Peptidase inhibitor I9;; PA domain	CO(2)-response secreted protease {ECO:0000303|PubMed:25043023} (Precursor) OS=Arabidopsis thaliana (Mouse-ear cress) PE=2 SV=1	O	Posttranslational modification, protein turnover, chaperones	putative subtilisin-like protein [Oryza sativa Japonica Group]	molecular function: catalytic activity (GO:0003824);; molecular function: binding (GO:0005488);; cellular component: cell (GO:0005623);; cellular component: organelle (GO:0043226);; cellular component: cell part (GO:0044464);; biological process: metabolic process (GO:0008152);; biological process: biological regulation (GO:0065007);;
Os01g0278975	21.6863	4.71678	7.29877	1.10463e-06	-2.25733	down	0.00138438	-1.55849	down	--	--	Molecular Function: serine-type endopeptidase activity (GO:0004252);; Biological Process: proteolysis (GO:0006508);; Cellular Component: cytoplasmic membrane-bounded vesicle (GO:0016023);; Molecular Function: oxidoreductase activity (GO:0016491);; Molecular Function: identical protein binding (GO:0042802);; Biological Process: negative regulation of catalytic activity (GO:0043086);;	--	--	--	--	Subtilase family	CO(2)-response secreted protease {ECO:0000303|PubMed:25043023} (Precursor) OS=Arabidopsis thaliana (Mouse-ear cress) PE=2 SV=1	O	Posttranslational modification, protein turnover, chaperones	hypothetical protein OsI_01395 [Oryza sativa Indica Group]	biological process: biological regulation (GO:0065007);; biological process: metabolic process (GO:0008152);; molecular function: binding (GO:0005488);; molecular function: catalytic activity (GO:0003824);; cellular component: cell (GO:0005623);; cellular component: organelle (GO:0043226);; cellular component: cell part (GO:0044464);;
Os01g0282800	166.402	31.8321	59.6033	2.67836e-13	-2.3789	down	0.000930188	-1.43316	down	[Z]	Cytoskeleton	Molecular Function: GTPase activity (GO:0003924);; Molecular Function: structural constituent of cytoskeleton (GO:0005200);; Molecular Function: GTP binding (GO:0005525);; Cellular Component: microtubule (GO:0005874);; Cellular Component: plasma membrane (GO:0005886);; Biological Process: GTP catabolic process (GO:0006184);; Biological Process: microtubule-based movement (GO:0007018);; Biological…	K07375|0|zma:542418|TUBB5, tub5; beta-5 tubulin; K07375 tubulin beta (A)	Phagosome (ko04145)	[Z]	Cytoskeleton	Tubulin/FtsZ family, GTPase domain;; Tubulin C-terminal domain	Tubulin beta-5 chain GN=TUBB5 OS=Zea mays (Maize) PE=1 SV=1	Z	Cytoskeleton	unnamed protein product [Coffea canephora]	cellular component: cell (GO:0005623);; cellular component: organelle part (GO:0044422);; cellular component: cell part (GO:0044464);; cellular component: macromolecular complex (GO:0032991);; cellular component: organelle (GO:0043226);; cellular component: membrane (GO:0016020);; molecular function: binding (GO:0005488);; molecular function: structural molecule activity (GO:0005198);; molecular …
Os01g0282866	679.102	102.804	212.1	4.72248e-12	-2.67885	down	0.00239719	-1.61482	down	[Z]	Cytoskeleton	Molecular Function: GTPase activity (GO:0003924);; Molecular Function: structural constituent of cytoskeleton (GO:0005200);; Molecular Function: GTP binding (GO:0005525);; Cellular Component: cytoplasm (GO:0005737);; Cellular Component: microtubule (GO:0005874);; Biological Process: GTP catabolic process (GO:0006184);; Biological Process: microtubule-based process (GO:0007017);; Biological Proces…	K07375|1.06708e-162|pop:POPTR_0001s27950g|hypothetical protein; K07375 tubulin beta (A)	Phagosome (ko04145)	[Z]	Cytoskeleton	Tubulin C-terminal domain;; Tubulin/FtsZ family, GTPase domain	Tubulin beta-8 chain GN=TUBB8 OS=Zea mays (Maize) PE=2 SV=1	Z	Cytoskeleton	tubulin, partial [Echinochloa phyllopogon]	molecular function: catalytic activity (GO:0003824);; molecular function: structural molecule activity (GO:0005198);; molecular function: binding (GO:0005488);; cellular component: cell (GO:0005623);; cellular component: organelle part (GO:0044422);; cellular component: macromolecular complex (GO:0032991);; cellular component: cell part (GO:0044464);; cellular component: organelle (GO:0043226);; …
Os01g0283000	3.48823	0.874869	1.70783	0.00162784	-1.36289	down	0.110956	-0.863696	normal	--	--	Cellular Component: endosome (GO:0005768);; Cellular Component: Golgi apparatus (GO:0005794);; Cellular Component: trans-Golgi network (GO:0005802);; Biological Process: chromosome segregation (GO:0007059);; Biological Process: synapsis (GO:0007129);; Biological Process: reciprocal meiotic recombination (GO:0007131);; Cellular Component: cytoplasmic membrane-bounded vesicle (GO:0016023);; Biologi…	--	--	--	--	--	--	S	Function unknown	Os01g0283000 [Oryza sativa Japonica Group]	biological process: single-organism process (GO:0044699);; biological process: cellular component organization or biogenesis (GO:0071840);; biological process: metabolic process (GO:0008152);; biological process: reproduction (GO:0000003);; biological process: cellular process (GO:0009987);; cellular component: cell (GO:0005623);; cellular component: organelle part (GO:0044422);; cellular compone…
Os01g0288200	20.6669	0.334678	1.8534	5.88884e-07	-5.74285	down	0.000313671	-3.40592	down	--	--	Biological Process: response to auxin (GO:0009733);;	--	--	--	--	--	--	S	Function unknown	Os01g0288200 [Oryza sativa Japonica Group]	biological process: response to stimulus (GO:0050896);;
Os01g0296450	2.4867	0.318169	0.661774	0.000218734	-3.12663	down	0.0179195	-1.9214	normal	[G]	Carbohydrate transport and metabolism	Molecular Function: hydrolase activity, hydrolyzing O-glycosyl compounds (GO:0004553);; Biological Process: carbohydrate metabolic process (GO:0005975);; Cellular Component: cytoplasmic membrane-bounded vesicle (GO:0016023);;	--	--	--	--	Glycosyl hydrolase family 3 C-terminal domain;; Glycosyl hydrolase family 3 N terminal domain;; Fibronectin type III-like domain	Beta-D-xylosidase 4 (Precursor) GN=BXL4 OS=Arabidopsis thaliana (Mouse-ear cress) PE=1 SV=1	R	General function prediction only	putative alpha-L-arabinofuranosidase/beta-D- xylosidase isoenzyme ARA-I [Oryza sativa Japonica Group]	biological process: metabolic process (GO:0008152);; cellular component: cell (GO:0005623);; cellular component: cell part (GO:0044464);; cellular component: organelle (GO:0043226);; molecular function: catalytic activity (GO:0003824);;
Os01g0296700	25.1227	3.74765	11.3013	3.04398e-10	-2.85024	down	0.0275414	-1.13209	normal	--	--	Molecular Function: hydrolase activity, hydrolyzing O-glycosyl compounds (GO:0004553);; Biological Process: carbohydrate metabolic process (GO:0005975);; Cellular Component: cytoplasmic membrane-bounded vesicle (GO:0016023);;	--	--	--	--	Glycosyl hydrolase family 3 C-terminal domain;; Glycosyl hydrolase family 3 N terminal domain;; Fibronectin type III-like domain	Beta-D-xylosidase 4 (Precursor) GN=BXL4 OS=Arabidopsis thaliana (Mouse-ear cress) PE=1 SV=1	R	General function prediction only	Os01g0296700 [Oryza sativa Japonica Group]	biological process: metabolic process (GO:0008152);; molecular function: catalytic activity (GO:0003824);; cellular component: cell (GO:0005623);; cellular component: cell part (GO:0044464);; cellular component: organelle (GO:0043226);;
Os01g0300200	148.324	28.8175	61.1246	2.5181e-11	-2.31112	down	0.00867687	-1.28193	down	[C]	Energy production and conversion	Molecular Function: ATP citrate synthase activity (GO:0003878);; Molecular Function: succinate-CoA ligase (ADP-forming) activity (GO:0004775);; Molecular Function: ATP binding (GO:0005524);; Cellular Component: cytosol (GO:0005829);; Cellular Component: plasma membrane (GO:0005886);; Biological Process: lipid metabolic process (GO:0006629);; Cellular Component: citrate lyase complex (GO:0009346);…	K01648|0|osa:4325777|Os01g0300200; K01648 ATP citrate (pro-S)-lyase [EC:2.3.3.8] (A)	Citrate cycle (TCA cycle) (ko00020)	[C]	Energy production and conversion	Citrate synthase;; CoA-ligase;; Succinyl-CoA ligase like flavodoxin domain	ATP-citrate synthase beta chain protein 1 OS=Oryza sativa subsp. japonica (Rice) PE=2 SV=1	C	Energy production and conversion	Os01g0300200 [Oryza sativa Japonica Group]	biological process: single-organism process (GO:0044699);; biological process: cellular process (GO:0009987);; biological process: metabolic process (GO:0008152);; cellular component: cell part (GO:0044464);; cellular component: macromolecular complex (GO:0032991);; cellular component: membrane (GO:0016020);; cellular component: cell (GO:0005623);; molecular function: catalytic activity (GO:00038…
Os01g0300600	19.6399	6.63056	9.16508	2.3022e-07	-1.65562	down	0.00191907	-1.295	down	--	--	Cellular Component: vacuolar membrane (GO:0005774);; Cellular Component: endoplasmic reticulum (GO:0005783);; Cellular Component: Golgi apparatus (GO:0005794);; Cellular Component: plasma membrane (GO:0005886);; Biological Process: protein glycosylation (GO:0006486);; Biological Process: N-terminal protein myristoylation (GO:0006499);; Cellular Component: plant-type cell wall (GO:0009505);; Cellu…	--	--	[O]	Posttranslational modification, protein turnover, chaperones	Carboxypeptidase regulatory-like domain;; Protein of unknown function (DUF2012);; Cna protein B-type domain	--	O	Posttranslational modification, protein turnover, chaperones	hypothetical protein OsJ_01438 [Oryza sativa Japonica Group]	molecular function: binding (GO:0005488);; cellular component: organelle part (GO:0044422);; cellular component: cell part (GO:0044464);; cellular component: organelle (GO:0043226);; cellular component: membrane (GO:0016020);; cellular component: cell (GO:0005623);; biological process: single-organism process (GO:0044699);; biological process: metabolic process (GO:0008152);; biological process: …
Os01g0300900	49.9901	11.5643	40.1247	1.34716e-11	-2.17237	down	0.617533	-0.284591	normal	--	--	Cellular Component: mitochondrion (GO:0005739);;	--	--	[R]	General function prediction only	Galactose oxidase, central domain;; Galactose oxidase, central domain;; Kelch motif;; Kelch motif;; Kelch motif;; Kelch motif	Coiled-coil domain-containing protein lobo homolog (Fragment) GN=FAP50 OS=Chlamydomonas reinhardtii (Chlamydomonas smithii) PE=2 SV=1	R	General function prediction only	Os01g0300900 [Oryza sativa Japonica Group]	cellular component: organelle (GO:0043226);; cellular component: cell part (GO:0044464);; cellular component: cell (GO:0005623);;
Os01g0301700	2.02523	0.698975	1.84417	0.00571741	-1.83231	down	0.833896	-0.210359	normal	--	--	Molecular Function: DNA binding (GO:0003677);; Cellular Component: mitochondrion (GO:0005739);;	--	--	[R]	General function prediction only	PPR repeat;; PPR repeat family;; Pentatricopeptide repeat domain	Pentatricopeptide repeat-containing protein At1g02370, mitochondrial (Precursor) GN=At1g02370 OS=Arabidopsis thaliana (Mouse-ear cress) PE=2 SV=1	R	General function prediction only	Os01g0301700 [Oryza sativa Japonica Group]	cellular component: cell (GO:0005623);; cellular component: cell part (GO:0044464);; cellular component: organelle (GO:0043226);; molecular function: binding (GO:0005488);;
Os01g0302100	13.217	3.59014	7.13598	1.59743e-05	-1.89785	down	0.0604782	-0.995705	normal	--	--	Cellular Component: mitochondrion (GO:0005739);;	--	--	--	--	--	--	--	--	unnamed protein product [Oryza sativa Japonica Group]	cellular component: cell (GO:0005623);; cellular component: cell part (GO:0044464);; cellular component: organelle (GO:0043226);;
Os01g0302500	10.5987	3.24216	4.68666	0.000764323	-1.68449	down	0.058581	-1.12743	normal	--	--	Molecular Function: sequence-specific DNA binding transcription factor activity (GO:0003700);; Cellular Component: nucleus (GO:0005634);; Biological Process: regulation of transcription, DNA-templated (GO:0006355);; Molecular Function: sequence-specific DNA binding (GO:0043565);;	--	--	[K]	Transcription	KNOX2 domain;; KNOX1 domain;; Homeobox KN domain;; ELK domain;; Homeobox domain	Homeobox protein knotted-1-like 1 OS=Oryza sativa subsp. japonica (Rice) PE=2 SV=1	K	Transcription	Os01g0302500 [Oryza sativa Japonica Group]	biological process: biological regulation (GO:0065007);; cellular component: organelle (GO:0043226);; cellular component: cell part (GO:0044464);; cellular component: cell (GO:0005623);; molecular function: binding (GO:0005488);; molecular function: nucleic acid binding transcription factor activity (GO:0001071);;
Os01g0303200	9.5403	3.67441	4.72414	0.000123629	-1.30908	down	0.0331741	-0.958857	normal	--	--	Cellular Component: integral component of membrane (GO:0016021);;	--	--	[S]	Function unknown	FAM91 N-terminus;; FAM91 C-terminus	--	S	Function unknown	Os01g0303200 [Oryza sativa Japonica Group]	cellular component: membrane (GO:0016020);; cellular component: membrane part (GO:0044425);;
Os01g0306100	2.82703	0.113643	0.79852	2.91661e-05	-5.19024	down	0.0320317	-1.85812	normal	--	--	--	--	--	--	--	--	--	S	Function unknown	Os01g0306100 [Oryza sativa Japonica Group]	--
Os01g0312500	104.203	24.4735	36.0651	0.000315873	-2.22834	down	0.0396052	-1.56302	normal	--	--	Molecular Function: enzyme inhibitor activity (GO:0004857);; Cellular Component: plasma membrane (GO:0005886);; Cellular Component: plant-type cell wall (GO:0009505);; Biological Process: response to nematode (GO:0009624);; Cellular Component: cytoplasmic membrane-bounded vesicle (GO:0016023);; Molecular Function: pectinesterase activity (GO:0030599);; Biological Process: cell wall modification (…	K01051|0|dosa:Os01t0312500-01|Os01g0312500; Similar to Pectinesterase.; K01051 pectinesterase [EC:3.1.1.11] (A)	Pentose and glucuronate interconversions (ko00040);; Starch and sucrose metabolism (ko00500)	--	--	Pectinesterase;; Plant invertase/pectin methylesterase inhibitor	Pectinesterase 1 (Precursor) GN=PECS-1.1 OS=Citrus sinensis (Sweet orange) PE=2 SV=1	G	Carbohydrate transport and metabolism	hypothetical protein OsJ_01485 [Oryza sativa Japonica Group]	molecular function: enzyme regulator activity (GO:0030234);; molecular function: catalytic activity (GO:0003824);; cellular component: cell part (GO:0044464);; cellular component: extracellular region (GO:0005576);; cellular component: organelle (GO:0043226);; cellular component: membrane (GO:0016020);; cellular component: cell (GO:0005623);; biological process: response to stimulus (GO:0050896);…
Os01g0312600	93.6817	18.4125	27.9776	0.00124977	-2.35062	down	0.0290274	-1.70589	normal	--	--	Molecular Function: enzyme inhibitor activity (GO:0004857);; Cellular Component: plasma membrane (GO:0005886);; Cellular Component: plant-type cell wall (GO:0009505);; Biological Process: response to nematode (GO:0009624);; Cellular Component: cytoplasmic membrane-bounded vesicle (GO:0016023);; Molecular Function: pectinesterase activity (GO:0030599);; Biological Process: cell wall modification (…	K01051|4.26822e-162|osa:4327285|Os01g0312500; K01051 pectinesterase [EC:3.1.1.11] (A)	Pentose and glucuronate interconversions (ko00040);; Starch and sucrose metabolism (ko00500)	--	--	Pectinesterase	Pectinesterase 2 (Precursor) GN=PECS-2.1 OS=Citrus sinensis (Sweet orange) PE=2 SV=1	G	Carbohydrate transport and metabolism	Os01g0312500 [Oryza sativa Japonica Group]	biological process: biological regulation (GO:0065007);; biological process: cellular component organization or biogenesis (GO:0071840);; biological process: cellular process (GO:0009987);; biological process: multi-organism process (GO:0051704);; biological process: metabolic process (GO:0008152);; biological process: response to stimulus (GO:0050896);; cellular component: membrane (GO:0016020);…
Os01g0312800	8.14508	1.86762	2.60524	0.000130813	-2.19243	down	0.0113551	-1.63561	normal	--	--	Cellular Component: extracellular region (GO:0005576);; Molecular Function: cellulase activity (GO:0008810);; Biological Process: response to nematode (GO:0009624);; Biological Process: cellulose catabolic process (GO:0030245);;	--	--	--	--	Glycosyl hydrolase family 9	Endoglucanase 3 (Precursor) GN=B1011A07.26 OS=Oryza sativa subsp. japonica (Rice) PE=2 SV=1	R	General function prediction only	Os01g0312800 [Oryza sativa Japonica Group]	biological process: response to stimulus (GO:0050896);; biological process: multi-organism process (GO:0051704);; biological process: metabolic process (GO:0008152);; biological process: cellular process (GO:0009987);; molecular function: catalytic activity (GO:0003824);; cellular component: extracellular region (GO:0005576);;
Os01g0313050	13.8213	3.85172	5.99954	0.00018412	-1.8549	down	0.056368	-1.1226	normal	--	--	Cellular Component: extracellular region (GO:0005576);; Molecular Function: cellulase activity (GO:0008810);; Biological Process: response to nematode (GO:0009624);; Biological Process: cellulose catabolic process (GO:0030245);;	--	--	--	--	Glycosyl hydrolase family 9	Endoglucanase 3 (Precursor) GN=B1011A07.26 OS=Oryza sativa subsp. japonica (Rice) PE=2 SV=1	R	General function prediction only	Os01g0312800 [Oryza sativa Japonica Group]	biological process: cellular process (GO:0009987);; biological process: response to stimulus (GO:0050896);; biological process: multi-organism process (GO:0051704);; biological process: metabolic process (GO:0008152);; cellular component: extracellular region (GO:0005576);; molecular function: catalytic activity (GO:0003824);;
Os01g0315600	106.109	36.8573	56.9034	1.50221e-08	-1.87078	down	0.0323754	-0.998723	normal	[I]	Lipid transport and metabolism	Cellular Component: plasma membrane (GO:0005886);;	--	--	[I]	Lipid transport and metabolism	Putative lysophospholipase	Caffeoylshikimate esterase GN=CSE OS=Arabidopsis thaliana (Mouse-ear cress) PE=1 SV=1	I	Lipid transport and metabolism	Os01g0315600 [Oryza sativa Japonica Group]	cellular component: cell (GO:0005623);; cellular component: membrane (GO:0016020);; cellular component: cell part (GO:0044464);;
Os01g0317800	334.825	128.52	175.34	9.13237e-06	-1.42891	down	0.0528222	-0.906604	normal	[I]	Lipid transport and metabolism	Molecular Function: catalytic activity (GO:0003824);;	--	--	[I]	Lipid transport and metabolism	Alpha/beta hydrolase family;; Alpha/beta hydrolase family;; Putative lysophospholipase;; alpha/beta hydrolase fold	Caffeoylshikimate esterase GN=CSE OS=Arabidopsis thaliana (Mouse-ear cress) PE=1 SV=1	I	Lipid transport and metabolism	Os01g0317800 [Oryza sativa Japonica Group]	molecular function: catalytic activity (GO:0003824);;
Os01g0326000	44.9423	7.66187	11.0951	0.00162781	-2.74326	down	0.00660224	-2.05042	down	--	--	Molecular Function: peroxidase activity (GO:0004601);; Cellular Component: extracellular region (GO:0005576);; Cellular Component: vacuole (GO:0005773);; Molecular Function: heme binding (GO:0020037);; Biological Process: hydrogen peroxide catabolic process (GO:0042744);; Molecular Function: metal ion binding (GO:0046872);; Biological Process: oxidation-reduction process (GO:0055114);;	--	--	--	--	Peroxidase	Peroxidase 1 (Precursor) GN=PER1 OS=Zea mays (Maize) PE=1 SV=1	R	General function prediction only	Os01g0326000 [Oryza sativa Japonica Group]	molecular function: antioxidant activity (GO:0016209);; molecular function: catalytic activity (GO:0003824);; molecular function: binding (GO:0005488);; cellular component: cell part (GO:0044464);; cellular component: organelle (GO:0043226);; cellular component: extracellular region (GO:0005576);; cellular component: cell (GO:0005623);; biological process: cellular process (GO:0009987);; biologic…
Os01g0328900	14.2537	5.93621	7.60494	0.00738173	-1.22038	down	0.156235	-0.813586	normal	--	--	Cellular Component: Golgi apparatus (GO:0005794);; Biological Process: protein glycosylation (GO:0006486);; Molecular Function: galactosyltransferase activity (GO:0008378);; Cellular Component: integral component of membrane (GO:0016021);; Molecular Function: carbohydrate binding (GO:0030246);;	--	--	[G]	Carbohydrate transport and metabolism	Galactosyltransferase;; Galactoside-binding lectin	Probable beta-1,3-galactosyltransferase 16 GN=B3GALT16 OS=Arabidopsis thaliana (Mouse-ear cress) PE=2 SV=1	W	Extracellular structures	Os01g0328900 [Oryza sativa Japonica Group]	cellular component: cell part (GO:0044464);; cellular component: membrane (GO:0016020);; cellular component: organelle (GO:0043226);; cellular component: cell (GO:0005623);; cellular component: membrane part (GO:0044425);; molecular function: binding (GO:0005488);; molecular function: catalytic activity (GO:0003824);; biological process: single-organism process (GO:0044699);; biological process: …
Os01g0329300	12.9002	0	0.422473	1.61956e-30	#NAME?	down	5.94553e-17	-4.97606	down	--	--	Molecular Function: polygalacturonase activity (GO:0004650);; Cellular Component: extracellular region (GO:0005576);; Biological Process: carbohydrate metabolic process (GO:0005975);; Cellular Component: plastid (GO:0009536);;	--	--	--	--	Glycosyl hydrolases family 28	Polygalacturonase At1g48100 (Precursor) GN=At1g48100 OS=Arabidopsis thaliana (Mouse-ear cress) PE=2 SV=1	R	General function prediction only	Os01g0329300 [Oryza sativa Japonica Group]	cellular component: cell (GO:0005623);; cellular component: cell part (GO:0044464);; cellular component: extracellular region (GO:0005576);; cellular component: organelle (GO:0043226);; molecular function: catalytic activity (GO:0003824);; biological process: metabolic process (GO:0008152);;
Os01g0329350	19.9689	0.0388418	0.556298	3.44105e-25	-9.2388	down	1.84756e-15	-5.06687	down	--	--	Molecular Function: polygalacturonase activity (GO:0004650);; Cellular Component: extracellular region (GO:0005576);; Biological Process: carbohydrate metabolic process (GO:0005975);; Cellular Component: plastid (GO:0009536);;	--	--	--	--	Glycosyl hydrolases family 28;; Glycosyl hydrolases family 28	Polygalacturonase At1g48100 (Precursor) GN=At1g48100 OS=Arabidopsis thaliana (Mouse-ear cress) PE=2 SV=1	R	General function prediction only	hypothetical protein OsI_01700 [Oryza sativa Indica Group]	cellular component: cell (GO:0005623);; cellular component: cell part (GO:0044464);; cellular component: organelle (GO:0043226);; cellular component: extracellular region (GO:0005576);; molecular function: catalytic activity (GO:0003824);; biological process: metabolic process (GO:0008152);;
Os01g0330100	17.2495	1.92822	5.92163	3.00168e-15	-3.11052	down	0.000312154	-1.59853	down	--	--	Cellular Component: mitochondrion (GO:0005739);; Biological Process: lipid metabolic process (GO:0006629);; Cellular Component: chloroplast stroma (GO:0009570);; Molecular Function: hydrolase activity, acting on ester bonds (GO:0016788);;	--	--	--	--	--	GDSL esterase/lipase At1g09390 (Precursor) GN=At1g09390 OS=Arabidopsis thaliana (Mouse-ear cress) PE=2 SV=1	I	Lipid transport and metabolism	Os01g0330100 [Oryza sativa Japonica Group]	biological process: metabolic process (GO:0008152);; biological process: single-organism process (GO:0044699);; molecular function: catalytic activity (GO:0003824);; cellular component: organelle (GO:0043226);; cellular component: cell part (GO:0044464);; cellular component: organelle part (GO:0044422);; cellular component: cell (GO:0005623);;
Os01g0332500	0.834066	0.0541271	0.184931	0.000503574	-4.09337	down	0.021333	-2.03471	normal	[E]	Amino acid transport and metabolism	Molecular Function: serine-type carboxypeptidase activity (GO:0004185);; Biological Process: proteolysis (GO:0006508);;	K16297|0|osa:4326839|Os01g0332500; K16297 serine carboxypeptidase-like clade II [EC:3.4.16.-] (A)	--	[OE]	Posttranslational modification, protein turnover, chaperones;; Amino acid transport and metabolism	Serine carboxypeptidase	Serine carboxypeptidase-like 33 (Precursor) GN=SCPL33 OS=Arabidopsis thaliana (Mouse-ear cress) PE=2 SV=2	O	Posttranslational modification, protein turnover, chaperones	Os01g0332500 [Oryza sativa Japonica Group]	molecular function: catalytic activity (GO:0003824);; biological process: metabolic process (GO:0008152);;
Os01g0338000	121.166	47.8769	73.6027	6.55617e-05	-1.27194	down	0.16974	-0.65745	normal	[R]	General function prediction only	Molecular Function: transporter activity (GO:0005215);; Molecular Function: GTP binding (GO:0005525);; Cellular Component: endoplasmic reticulum (GO:0005783);; Cellular Component: Golgi apparatus (GO:0005794);; Cellular Component: cytosol (GO:0005829);; Cellular Component: plasma membrane (GO:0005886);; Biological Process: intracellular protein transport (GO:0006886);; Biological Process: ER to G…	K07953|2.38501e-112|osa:4326797|Os01g0338000; K07953 GTP-binding protein SAR1 [EC:3.6.5.-] (A)	Protein processing in endoplasmic reticulum (ko04141)	[U]	Intracellular trafficking, secretion, and vesicular transport	ADP-ribosylation factor family;; Signal recognition particle receptor beta subunit;; Miro-like protein;; 50S ribosome-binding GTPase;; Ras family	GTP-binding protein SAR1A GN=SAR1A OS=Arabidopsis thaliana (Mouse-ear cress) PE=2 SV=1	U	Intracellular trafficking, secretion, and vesicular transport	Os01g0338000 [Oryza sativa Japonica Group]	biological process: single-organism process (GO:0044699);; biological process: localization (GO:0051179);; cellular component: organelle (GO:0043226);; cellular component: membrane (GO:0016020);; cellular component: cell part (GO:0044464);; cellular component: cell (GO:0005623);; molecular function: binding (GO:0005488);; molecular function: transporter activity (GO:0005215);;
Os01g0339900	33.0387	15.2856	24.1351	0.00155897	-1.06594	down	0.426123	-0.415766	normal	[OC]	Posttranslational modification, protein turnover, chaperones;; Energy production and conversion	Molecular Function: protein disulfide isomerase activity (GO:0003756);; Cellular Component: extracellular region (GO:0005576);; Cellular Component: endoplasmic reticulum (GO:0005783);; Cellular Component: plasma membrane (GO:0005886);; Biological Process: protein folding (GO:0006457);; Biological Process: glycerol ether metabolic process (GO:0006662);; Molecular Function: electron carrier activit…	K09584|0|osa:4326806|Os01g0339900; K09584 protein disulfide-isomerase A6 [EC:5.3.4.1] (A)	Protein processing in endoplasmic reticulum (ko04141)	[O]	Posttranslational modification, protein turnover, chaperones	Thioredoxin;; Endoplasmic reticulum protein ERp29, C-terminal domain;; Thioredoxin-like domain;; Thioredoxin-like;; Thioredoxin-like;; Thioredoxin-like domain;; AhpC/TSA family;; Redoxin	Protein disulfide isomerase-like 2-2 (Precursor) OS=Oryza sativa subsp. japonica (Rice) PE=2 SV=1	O	Posttranslational modification, protein turnover, chaperones	Os01g0339900 [Oryza sativa Japonica Group]	biological process: cellular process (GO:0009987);; biological process: response to stimulus (GO:0050896);; biological process: multi-organism process (GO:0051704);; biological process: single-organism process (GO:0044699);; biological process: multicellular organismal process (GO:0032501);; biological process: reproduction (GO:0000003);; biological process: reproductive process (GO:0022414);; bi…
Os01g0341000	26.8698	2.95758	6.57168	2.54666e-11	-3.26718	down	9.11019e-05	-2.03285	down	--	--	Cellular Component: mitochondrion (GO:0005739);; Cellular Component: membrane (GO:0016020);;	--	--	--	--	--	--	S	Function unknown	Os01g0341000 [Oryza sativa Japonica Group]	cellular component: cell (GO:0005623);; cellular component: membrane (GO:0016020);; cellular component: organelle (GO:0043226);; cellular component: cell part (GO:0044464);;
Os01g0347000	3.22329	0.843124	0.959365	0.0001209	-1.83779	down	0.00207396	-1.69929	down	[T]	Signal transduction mechanisms	Biological Process: inactivation of MAPK activity (GO:0000188);; Molecular Function: protein tyrosine phosphatase activity (GO:0004725);; Cellular Component: cytoplasm (GO:0005737);; Molecular Function: protein tyrosine/serine/threonine phosphatase activity (GO:0008138);; Molecular Function: phosphotransferase activity, alcohol group as acceptor (GO:0016773);; Molecular Function: MAP kinase phosp…	--	--	[V]	Defense mechanisms	Actin-fragmin kinase, catalytic;; Dual specificity phosphatase, catalytic domain	Dual specificity protein phosphatase PHS1 GN=PHS1 OS=Arabidopsis thaliana (Mouse-ear cress) PE=1 SV=1	V	Defense mechanisms	Os01g0347000 [Oryza sativa Japonica Group]	cellular component: cell (GO:0005623);; cellular component: cell part (GO:0044464);; molecular function: catalytic activity (GO:0003824);; biological process: cellular process (GO:0009987);; biological process: metabolic process (GO:0008152);; biological process: biological regulation (GO:0065007);;
Os01g0351100	4.9433	1.35903	2.22024	7.38196e-05	-1.90533	down	0.0411643	-1.1572	normal	--	--	Cellular Component: exocyst (GO:0000145);; Molecular Function: DNA binding (GO:0003677);; Molecular Function: NAD+ ADP-ribosyltransferase activity (GO:0003950);; Cellular Component: nucleus (GO:0005634);; Cellular Component: mitochondrion (GO:0005739);; Cellular Component: cytosol (GO:0005829);; Cellular Component: plasma membrane (GO:0005886);; Biological Process: protein ADP-ribosylation (GO:00…	K10798|0|dosa:Os01t0351100-00|Os01g0351100; Similar to Poly.; K10798 poly [ADP-ribose] polymerase [EC:2.4.2.30] (A)	Base excision repair (ko03410)	[KLO]	Transcription;; Replication, recombination and repair;; Posttranslational modification, protein turnover, chaperones	Poly(ADP-ribose) polymerase catalytic domain;; Poly(ADP-ribose) polymerase, regulatory domain	Poly [ADP-ribose] polymerase 2-B OS=Oryza sativa subsp. japonica (Rice) PE=3 SV=2	S	Function unknown	RecName: Full=Poly [ADP-ribose] polymerase 2-B; Short=PARP-2-B; AltName: Full=NAD(+) ADP-ribosyltransferase 2-B; Short=ADPRT-2-B; AltName: Full=Poly[ADP-ribose] synthase 2-B [Oryza sativa Japonica Group]	biological process: single-organism process (GO:0044699);; biological process: multicellular organismal process (GO:0032501);; biological process: cellular process (GO:0009987);; biological process: growth (GO:0040007);; biological process: cellular component organization or biogenesis (GO:0071840);; biological process: developmental process (GO:0032502);; biological process: localization (GO:005…
Os01g0354200	6.80241	1.24101	2.53067	8.18135e-06	-2.42755	down	0.0224258	-1.39992	normal	--	--	Biological Process: acetyl-CoA metabolic process (GO:0006084);; Biological Process: embryo development ending in seed dormancy (GO:0009793);; Cellular Component: membrane (GO:0016020);; Cellular Component: cytoplasmic membrane-bounded vesicle (GO:0016023);; Biological Process: sterol biosynthetic process (GO:0016126);; Biological Process: brassinosteroid biosynthetic process (GO:0016132);; Biolog…	K00222|0|dosa:Os01t0354200-01|Os01g0354200; Similar to Sterol C-14 reductase.; K00222 delta14-sterol reductase [EC:1.3.1.70] (A)	Steroid biosynthesis (ko00100)	[IT]	Lipid transport and metabolism;; Signal transduction mechanisms	Ergosterol biosynthesis ERG4/ERG24 family;; Protein of unknown function (DUF1295)	Delta(14)-sterol reductase GN=FK OS=Arabidopsis thaliana (Mouse-ear cress) PE=1 SV=2	I	Lipid transport and metabolism	unnamed protein product [Oryza sativa Japonica Group]	biological process: biological regulation (GO:0065007);; biological process: single-organism process (GO:0044699);; biological process: developmental process (GO:0032502);; biological process: multicellular organismal process (GO:0032501);; biological process: cellular process (GO:0009987);; biological process: metabolic process (GO:0008152);; biological process: reproductive process (GO:0022414)…
Os01g0357900	526.673	248.901	246.08	0.000926629	-1.07794	down	0.0218391	-1.03953	normal	--	--	Cellular Component: plant-type cell wall (GO:0009505);; Cellular Component: cytoplasmic membrane-bounded vesicle (GO:0016023);;	--	--	--	--	Rapid ALkalinization Factor (RALF)	Protein RALF-like 33 (Precursor) OS=Arabidopsis thaliana (Mouse-ear cress) PE=2 SV=1	R	General function prediction only	hypothetical protein OsJ_01733 [Oryza sativa Japonica Group]	cellular component: cell (GO:0005623);; cellular component: cell part (GO:0044464);; cellular component: organelle (GO:0043226);;
Os01g0360100	0.631621	0.188036	0.239684	0.000271456	-2.07243	down	0.0150586	-1.5765	normal	--	--	Biological Process: defense response (GO:0006952);; Molecular Function: ADP binding (GO:0043531);;	--	--	--	--	--	--	T	Signal transduction mechanisms	powdery mildew resistance protein pm3f [Oryza sativa Indica Group]	molecular function: binding (GO:0005488);; biological process: response to stimulus (GO:0050896);;
Os01g0370200	1.67557	0.157224	0.747799	0.0033445	-3.75241	down	--	--	--	[O]	Posttranslational modification, protein turnover, chaperones	Molecular Function: glutathione transferase activity (GO:0004364);;	K00799|4.4762e-161|osa:4325707|Os01g0370200; K00799 glutathione S-transferase [EC:2.5.1.18] (A)	Glutathione metabolism (ko00480)	[O]	Posttranslational modification, protein turnover, chaperones	Glutathione S-transferase, C-terminal domain;; Glutathione S-transferase, N-terminal domain;; Glutathione S-transferase, N-terminal domain;; Glutathione S-transferase, N-terminal domain;; Glutathione S-transferase, C-terminal domain	Probable glutathione S-transferase GSTF1 OS=Oryza sativa subsp. japonica (Rice) PE=1 SV=2	O	Posttranslational modification, protein turnover, chaperones	Os01g0370200 [Oryza sativa Japonica Group]	molecular function: catalytic activity (GO:0003824);; biological process: metabolic process (GO:0008152);;
Os01g0370400	5.27233	0.887446	1.2916	0.00422372	-2.66971	down	0.0133115	-2.09289	normal	--	--	Molecular Function: glutathione transferase activity (GO:0004364);;	K00799|4.45614e-90|osa:4325707|Os01g0370200; K00799 glutathione S-transferase [EC:2.5.1.18] (A)	Glutathione metabolism (ko00480)	[O]	Posttranslational modification, protein turnover, chaperones	Glutathione S-transferase, C-terminal domain;; Glutathione S-transferase, C-terminal domain	Probable glutathione S-transferase GSTF1 OS=Oryza sativa subsp. japonica (Rice) PE=1 SV=2	O	Posttranslational modification, protein turnover, chaperones	Os01g0370200 [Oryza sativa Japonica Group]	biological process: metabolic process (GO:0008152);; molecular function: catalytic activity (GO:0003824);;
Os01g0387566	2.25454	0.162443	0.802583	0.00118457	-3.78993	down	0.105063	-1.4583	normal	--	--	--	--	--	--	--	--	--	--	--	Os05g0286200 [Oryza sativa Japonica Group]	--
Os01g0388200	34.2237	9.22526	23.5894	1.27788e-06	-2.01479	down	0.356566	-0.515626	normal	--	--	--	--	--	--	--	--	--	--	--	hypothetical protein OsJ_26273 [Oryza sativa Japonica Group]	--
Os01g0391800	2.38684	0.306329	1.17945	0.000310151	-2.73315	down	0.277228	-0.913208	normal	--	--	--	--	--	--	--	--	--	--	--	hypothetical protein [Oryza sativa Indica Group]	--
Os01g0502700	10.2307	1.58947	2.15712	0.00791326	-2.78881	down	0.0160375	-2.22209	normal	[B]	Chromatin structure and dynamics	Cellular Component: nucleosome (GO:0000786);; Molecular Function: DNA binding (GO:0003677);; Cellular Component: nucleolus (GO:0005730);; Biological Process: nucleosome assembly (GO:0006334);; Molecular Function: protein heterodimerization activity (GO:0046982);;	K11251|4.35301e-81|dosa:Os01t0502700-00|Os01g0502700; Similar to Histone H2A.; K11251 histone H2A (A)	--	[B]	Chromatin structure and dynamics	Core histone H2A/H2B/H3/H4	Probable histone H2A.5 OS=Oryza sativa subsp. japonica (Rice) PE=2 SV=1	B	Chromatin structure and dynamics	PREDICTED: histone H2A-like [Elaeis guineensis]	biological process: cellular component organization or biogenesis (GO:0071840);; biological process: cellular process (GO:0009987);; molecular function: binding (GO:0005488);; cellular component: organelle (GO:0043226);; cellular component: macromolecular complex (GO:0032991);; cellular component: cell part (GO:0044464);; cellular component: organelle part (GO:0044422);; cellular component: cell …
Os01g0508000	11.162	3.66376	4.22566	0.00583272	-1.48931	down	0.000458205	-1.56774	down	[G]	Carbohydrate transport and metabolism	Biological Process: carbohydrate metabolic process (GO:0005975);; Cellular Component: plant-type cell wall (GO:0009505);; Cellular Component: cytoplasmic membrane-bounded vesicle (GO:0016023);; Cellular Component: cytosolic ribosome (GO:0022626);; Molecular Function: amygdalin beta-glucosidase activity (GO:0047668);; Molecular Function: cellobiose glucosidase activity (GO:0080079);; Molecular Fun…	K05350|0|osa:4324050|Os01g0508000; K05350 beta-glucosidase [EC:3.2.1.21] (A)	Cyanoamino acid metabolism (ko00460);; Starch and sucrose metabolism (ko00500);; Phenylpropanoid biosynthesis (ko00940)	[G]	Carbohydrate transport and metabolism	Glycosyl hydrolase family 1	Beta-glucosidase 1 (Precursor) GN=OSJNBa0094H06.33 OS=Oryza sativa subsp. japonica (Rice) PE=2 SV=1	G	Carbohydrate transport and metabolism	Os01g0508000 [Oryza sativa Japonica Group]	molecular function: catalytic activity (GO:0003824);; cellular component: organelle (GO:0043226);; cellular component: cell part (GO:0044464);; cellular component: macromolecular complex (GO:0032991);; cellular component: cell (GO:0005623);; biological process: metabolic process (GO:0008152);;
Os01g0509900	4.5955	1.20255	2.87119	0.00106455	-1.88934	down	0.401894	-0.614135	normal	--	--	--	--	--	--	--	--	--	S	Function unknown	Os01g0509900 [Oryza sativa Japonica Group]	--
Os01g0511300	30.7782	13.0266	19.563	0.00038956	-1.23351	down	0.185552	-0.647702	normal	--	--	Cellular Component: proteasome complex (GO:0000502);;	K03039|0|osa:4324031|Os01g0511300; K03039 26S proteasome regulatory subunit N9 (A)	Proteasome (ko03050)	[O]	Posttranslational modification, protein turnover, chaperones	PCI domain	26S proteasome non-ATPase regulatory subunit 13 homolog B GN=RPN9B OS=Arabidopsis thaliana (Mouse-ear cress) PE=1 SV=1	O	Posttranslational modification, protein turnover, chaperones	Os01g0511300 [Oryza sativa Japonica Group]	cellular component: cell part (GO:0044464);; cellular component: macromolecular complex (GO:0032991);; cellular component: cell (GO:0005623);;
Os01g0512400	2.04236	0.0480739	1.98745	7.64425e-05	#NAME?	down	1	0.0222777	normal	--	--	--	--	--	--	--	--	--	S	Function unknown	hypothetical protein OsJ_01980 [Oryza sativa Japonica Group]	--
Os01g0513900	2.47697	0.187007	0.495617	0.00309816	-3.67248	down	0.0292302	-2.28427	normal	--	--	Biological Process: cytokinesis by cell plate formation (GO:0000911);; Molecular Function: microtubule motor activity (GO:0003777);; Molecular Function: ATP binding (GO:0005524);; Cellular Component: kinesin complex (GO:0005871);; Cellular Component: microtubule (GO:0005874);; Biological Process: microtubule-based movement (GO:0007018);; Biological Process: male meiosis cytokinesis (GO:0007112);;…	K11498|0|osa:4323990|Os01g0513900; K11498 centromeric protein E (A)	--	[Z]	Cytoskeleton	Kinesin motor domain;; Domain of unknown function (DUF3490)	Kinesin-like protein NACK1 GN=NACK1 OS=Nicotiana tabacum (Common tobacco) PE=1 SV=1	Z	Cytoskeleton	Os01g0513900 [Oryza sativa Japonica Group]	biological process: cellular component organization or biogenesis (GO:0071840);; biological process: developmental process (GO:0032502);; biological process: reproduction (GO:0000003);; biological process: metabolic process (GO:0008152);; biological process: single-organism process (GO:0044699);; biological process: multicellular organismal process (GO:0032501);; biological process: cellular proc…
Os01g0514600	17.3292	6.14632	7.09952	2.09963e-05	-1.43312	down	0.00331613	-1.26032	down	[Z]	Cytoskeleton	Molecular Function: actin binding (GO:0003779);; Molecular Function: calcium ion binding (GO:0005509);; Biological Process: actin filament-based movement (GO:0030048);; Biological Process: Golgi localization (GO:0051645);; Biological Process: mitochondrion localization (GO:0051646);; Biological Process: peroxisome localization (GO:0060151);;	--	--	[Z]	Cytoskeleton	Calponin homology (CH) domain;; CAMSAP CH domain	Fimbrin-2 {ECO:0000305} OS=Arabidopsis thaliana (Mouse-ear cress) PE=2 SV=1	Z	Cytoskeleton	Os01g0514600 [Oryza sativa Japonica Group]	biological process: single-organism process (GO:0044699);; biological process: localization (GO:0051179);; biological process: cellular process (GO:0009987);; molecular function: binding (GO:0005488);;
Os01g0514700	1.22349	0.178467	0.61643	0.00116096	-2.78098	down	0.289945	-0.954291	normal	[RTKL]	General function prediction only;; Signal transduction mechanisms;; Transcription;; Replication, recombination and repair	Molecular Function: protein tyrosine kinase activity (GO:0004713);; Molecular Function: ATP binding (GO:0005524);; Cellular Component: plasma membrane (GO:0005886);; Biological Process: protein phosphorylation (GO:0006468);; Cellular Component: plant-type cell wall (GO:0009505);; Cellular Component: chloroplast stroma (GO:0009570);; Cellular Component: integral component of membrane (GO:0016021);…	--	--	--	--	Protein kinase domain;; Protein tyrosine kinase;; Leucine Rich Repeat;; Leucine rich repeat;; Leucine rich repeat N-terminal domain;; Leucine Rich repeats (2 copies);; Leucine Rich repeat;; Leucine rich repeat	Probable inactive leucine-rich repeat receptor-like protein kinase At1g66830 (Precursor) GN=At1g66830 OS=Arabidopsis thaliana (Mouse-ear cress) PE=2 SV=1	T	Signal transduction mechanisms	Os01g0514700 [Oryza sativa Japonica Group]	cellular component: cell (GO:0005623);; cellular component: membrane part (GO:0044425);; cellular component: organelle part (GO:0044422);; cellular component: cell part (GO:0044464);; cellular component: membrane (GO:0016020);; cellular component: organelle (GO:0043226);; molecular function: binding (GO:0005488);; molecular function: catalytic activity (GO:0003824);; biological process: metabolic…
Os01g0514850	18.8439	4.78476	10.6935	7.79924e-08	-1.93587	down	0.105539	-0.775766	normal	--	--	Molecular Function: protein serine/threonine kinase activity (GO:0004674);; Molecular Function: protein tyrosine kinase activity (GO:0004713);; Molecular Function: ATP binding (GO:0005524);; Cellular Component: plasma membrane (GO:0005886);; Biological Process: protein phosphorylation (GO:0006468);; Cellular Component: plant-type cell wall (GO:0009505);; Cellular Component: chloroplast stroma (GO…	--	--	--	--	--	Probable inactive leucine-rich repeat receptor-like protein kinase At1g66830 (Precursor) GN=At1g66830 OS=Arabidopsis thaliana (Mouse-ear cress) PE=2 SV=1	T	Signal transduction mechanisms	hypothetical protein OsJ_01996 [Oryza sativa Japonica Group]	biological process: cellular process (GO:0009987);; biological process: metabolic process (GO:0008152);; biological process: single-organism process (GO:0044699);; cellular component: membrane (GO:0016020);; cellular component: organelle (GO:0043226);; cellular component: cell part (GO:0044464);; cellular component: organelle part (GO:0044422);; cellular component: membrane part (GO:0044425);; ce…
Os01g0523000	18.4887	3.3265	10.8795	8.74951e-05	-2.53222	down	0.358654	-0.706181	normal	--	--	--	--	--	--	--	--	--	--	--	OJ1005_B10.15 [Oryza sativa Japonica Group]	--
Os01g0531400	19.0438	3.41362	8.68636	8.26385e-06	-2.50394	down	0.0665602	-1.07833	normal	--	--	Cellular Component: plasma membrane (GO:0005886);; Cellular Component: cytoplasmic membrane-bounded vesicle (GO:0016023);;	--	--	--	--	Protein of unknown function (DUF642)	--	S	Function unknown	Os01g0756600 [Oryza sativa Japonica Group]	cellular component: cell (GO:0005623);; cellular component: organelle (GO:0043226);; cellular component: membrane (GO:0016020);; cellular component: cell part (GO:0044464);;
Os01g0533900	1.60552	0.223987	0.684124	0.000175117	-2.42414	down	0.115247	-1.14903	normal	[V]	Defense mechanisms	Molecular Function: ATP binding (GO:0005524);; Biological Process: ATP catabolic process (GO:0006200);; Cellular Component: integral component of membrane (GO:0016021);; Cellular Component: cytoplasmic membrane-bounded vesicle (GO:0016023);; Molecular Function: ATPase activity, coupled to transmembrane movement of substances (GO:0042626);; Biological Process: transmembrane transport (GO:0055085);;	--	--	[Q]	Secondary metabolites biosynthesis, transport and catabolism	ABC transporter transmembrane region;; ABC transporter;; Predicted ATPase of the ABC class	ABC transporter B family member 11 GN=T14P4.15 OS=Arabidopsis thaliana (Mouse-ear cress) PE=2 SV=1	V	Defense mechanisms	Os01g0533900 [Oryza sativa Japonica Group]	cellular component: membrane part (GO:0044425);; cellular component: cell (GO:0005623);; cellular component: membrane (GO:0016020);; cellular component: organelle (GO:0043226);; cellular component: cell part (GO:0044464);; molecular function: binding (GO:0005488);; molecular function: transporter activity (GO:0005215);; molecular function: catalytic activity (GO:0003824);; biological process: sin…
Os01g0542000	111.343	55.4278	137.051	0.00200126	-1.09187	down	0.641593	0.301111	normal	--	--	Biological Process: photoreactive repair (GO:0000719);; Cellular Component: nucleus (GO:0005634);; Cellular Component: cytosol (GO:0005829);; Biological Process: carbohydrate metabolic process (GO:0005975);; Biological Process: response to cold (GO:0009409);; Biological Process: response to UV (GO:0009411);; Molecular Function: isomerase activity (GO:0016853);;	--	--	--	--	Ribose/Galactose Isomerase;; Cupin domain	DNA-damage-repair/toleration protein DRT102 GN=DRT102 OS=Arabidopsis thaliana (Mouse-ear cress) PE=1 SV=2	S	Function unknown	Os01g0542000 [Oryza sativa Japonica Group]	cellular component: cell part (GO:0044464);; cellular component: organelle (GO:0043226);; cellular component: cell (GO:0005623);; molecular function: catalytic activity (GO:0003824);; biological process: single-organism process (GO:0044699);; biological process: cellular process (GO:0009987);; biological process: metabolic process (GO:0008152);; biological process: response to stimulus (GO:005089…
Os01g0543000	1.96171	0.504584	0.649471	0.00117628	-1.81661	down	0.0158853	-1.5538	normal	--	--	--	--	--	--	--	--	--	--	--	hypothetical protein OsJ_02141 [Oryza sativa Japonica Group]	--
Os01g0543100	285.676	44.2174	112.389	9.71876e-19	-2.93284	down	0.00169176	-1.37271	down	--	--	Molecular Function: peroxidase activity (GO:0004601);; Cellular Component: cell wall (GO:0005618);; Biological Process: response to oxidative stress (GO:0006979);; Cellular Component: cytoplasmic membrane-bounded vesicle (GO:0016023);; Molecular Function: heme binding (GO:0020037);; Molecular Function: metal ion binding (GO:0046872);; Biological Process: response to other organism (GO:0051707);; …	K00430|0|osa:4326874|Os01g0543100; K00430 peroxidase [EC:1.11.1.7] (A)	Phenylalanine metabolism (ko00360);; Phenylpropanoid biosynthesis (ko00940)	--	--	Peroxidase	Peroxidase 72 (Precursor) OS=Arabidopsis thaliana (Mouse-ear cress) PE=1 SV=1	G	Carbohydrate transport and metabolism	Os01g0543100 [Oryza sativa Japonica Group]	molecular function: binding (GO:0005488);; molecular function: catalytic activity (GO:0003824);; molecular function: antioxidant activity (GO:0016209);; cellular component: cell part (GO:0044464);; cellular component: organelle (GO:0043226);; cellular component: cell (GO:0005623);; biological process: single-organism process (GO:0044699);; biological process: response to stimulus (GO:0050896);; b…
Os01g0546400	3.88513	0.547315	0.919645	5.97731e-05	-2.68659	down	0.00572116	-1.95589	down	--	--	Cellular Component: membrane (GO:0016020);;	--	--	--	--	EamA-like transporter family	WAT1-related protein At5g64700 GN=At5g64700 OS=Arabidopsis thaliana (Mouse-ear cress) PE=2 SV=1	S	Function unknown	Os01g0546400 [Oryza sativa Japonica Group]	cellular component: membrane (GO:0016020);;
Os01g0546900	14.5904	17.6128	16.254	2.6586e-06	-1.50142	down	0.0162106	-1.03945	normal	--	--	Molecular Function: sequence-specific DNA binding transcription factor activity (GO:0003700);; Biological Process: regulation of transcription, DNA-templated (GO:0006355);; Biological Process: N-terminal protein myristoylation (GO:0006499);;	--	--	[BT]	Chromatin structure and dynamics;; Signal transduction mechanisms	JmjC domain, hydroxylase;; Cupin-like domain	F-box protein At1g78280 GN=At1g78280 OS=Arabidopsis thaliana (Mouse-ear cress) PE=2 SV=3	2097		hypothetical protein OsJ_02162 [Oryza sativa Japonica Group]	biological process: biological regulation (GO:0065007);; biological process: cellular process (GO:0009987);; biological process: metabolic process (GO:0008152);; molecular function: nucleic acid binding transcription factor activity (GO:0001071);;
Os01g0547133	28.463	4.76414	12.8458	1.24554e-11	-2.72638	down	0.119617	-1.01149	normal	--	--	Cellular Component: cytoplasmic membrane-bounded vesicle (GO:0016023);;	--	--	--	--	Domain of unknown function (DUF239);; Domain of unknown function (DUF4409)	--	R	General function prediction only	hypothetical protein OsI_02355 [Oryza sativa Indica Group]	cellular component: organelle (GO:0043226);; cellular component: cell part (GO:0044464);; cellular component: cell (GO:0005623);;
Os01g0551800	2.16263	0.306339	0.864114	0.00375809	-2.36826	down	0.173071	-1.18317	normal	--	--	Cellular Component: cytoplasm (GO:0005737);; Cellular Component: cytoskeleton (GO:0005856);;	--	--	--	--	--	Putative protein ABIL2 GN=OSJNBa0066C06.14 OS=Oryza sativa subsp. japonica (Rice) PE=3 SV=1	S	Function unknown	RecName: Full=Putative protein ABIL2; AltName: Full=Abl interactor-like protein 2 [Oryza sativa Japonica Group]	cellular component: cell (GO:0005623);; cellular component: cell part (GO:0044464);; cellular component: organelle (GO:0043226);;
Os01g0559825	593.139	253.885	563.509	0.000169737	-1.20082	down	0.988825	0.0135173	normal	--	--	--	--	--	--	--	--	--	--	--	--	--
Os01g0571700	6.74964	2.68639	2.65477	0.00254166	-1.31139	down	0.00844896	-1.35907	down	--	--	Biological Process: transcription, DNA-templated (GO:0006351);;	--	--	--	--	--	Putative B3 domain-containing protein Os10g0158600 OS=Oryza sativa subsp. japonica (Rice) PE=3 SV=1	--	--	RecName: Full=Putative B3 domain-containing protein Os10g0158600 [Oryza sativa Japonica Group]	biological process: cellular process (GO:0009987);; biological process: metabolic process (GO:0008152);;
Os01g0577600	58.1093	21.7393	51.2526	0.000203918	-1.41202	down	0.821866	-0.148421	normal	--	--	Molecular Function: protein serine/threonine kinase activity (GO:0004674);; Molecular Function: protein tyrosine kinase activity (GO:0004713);; Molecular Function: ATP binding (GO:0005524);; Biological Process: protein phosphorylation (GO:0006468);; Cellular Component: membrane (GO:0016020);; Cellular Component: cytoplasmic membrane-bounded vesicle (GO:0016023);;	--	--	--	--	Leucine Rich repeats (2 copies);; Leucine rich repeat;; Protein tyrosine kinase;; Leucine Rich Repeat;; Protein kinase domain;; Leucine Rich repeat;; Leucine rich repeat	LRR receptor-like serine/threonine-protein kinase GSO1 (Precursor) GN=GSO1 OS=Arabidopsis thaliana (Mouse-ear cress) PE=2 SV=1	T	Signal transduction mechanisms	Os01g0577600 [Oryza sativa Japonica Group]	biological process: metabolic process (GO:0008152);; biological process: cellular process (GO:0009987);; molecular function: catalytic activity (GO:0003824);; molecular function: binding (GO:0005488);; cellular component: cell part (GO:0044464);; cellular component: organelle (GO:0043226);; cellular component: membrane (GO:0016020);; cellular component: cell (GO:0005623);;
Os01g0579000	160.998	0.381864	26.179	0.00166607	-9.06872	down	0.198419	-2.57809	normal	--	--	--	--	--	--	--	--	--	--	--	Os01g0579000 [Oryza sativa Japonica Group]	--
Os01g0579900	14.9102	4.22327	5.90047	2.39108e-05	-1.8388	down	0.0101095	-1.31013	normal	[R]	General function prediction only	Cellular Component: peroxisome (GO:0005777);; Cellular Component: plastid (GO:0009536);;	K06889|0|dosa:Os01t0579900-01|Os01g0579900; Esterase/lipase/thioesterase domain containing protein.; K06889 (A)	--	[I]	Lipid transport and metabolism	Alpha/beta hydrolase family;; Alpha/beta hydrolase family;; alpha/beta hydrolase fold;; Putative lysophospholipase;; BAAT / Acyl-CoA thioester hydrolase C terminal;; Alpha/beta hydrolase of unknown function (DUF915)	--	I	Lipid transport and metabolism	Os01g0579900 [Oryza sativa Japonica Group]	cellular component: cell (GO:0005623);; cellular component: cell part (GO:0044464);; cellular component: organelle (GO:0043226);;
Os01g0580100	4.62494	1.38965	3.32813	0.00165375	-1.59377	down	0.532404	-0.431034	normal	--	--	Cellular Component: membrane (GO:0016020);; Molecular Function: transferase activity, transferring glycosyl groups (GO:0016757);;	K05286|0|osa:4324190|Os01g0580100; K05286 phosphatidylinositol glycan, class B [EC:2.4.1.-] (A)	Glycosylphosphatidylinositol(GPI)-anchor biosynthesis (ko00563)	[MO]	Cell wall/membrane/envelope biogenesis;; Posttranslational modification, protein turnover, chaperones	Alg9-like mannosyltransferase family	Dol-P-Man:Man(7)GlcNAc(2)-PP-Dol alpha-1,6-mannosyltransferase GN=ALG12 OS=Arabidopsis thaliana (Mouse-ear cress) PE=1 SV=1	G	Carbohydrate transport and metabolism	Os01g0580100 [Oryza sativa Japonica Group]	biological process: metabolic process (GO:0008152);; molecular function: catalytic activity (GO:0003824);; cellular component: membrane (GO:0016020);;
Os01g0580500	35.5472	5.88404	4.01486	2.07791e-05	-2.54697	down	3.39226e-08	-3.03829	down	[R]	General function prediction only	Molecular Function: oxidoreductase activity, acting on paired donors, with incorporation or reduction of molecular oxygen, 2-oxoglutarate as one donor, and incorporation of one atom each of oxygen into both donors (GO:0016706);; Biological Process: oxidation-reduction process (GO:0055114);;	K05933|0|dosa:Os01t0580500-01|Os01g0580500; Similar to 1-aminocyclopropane-1-carboxylate oxidase 1.; K05933 aminocyclopropanecarboxylate oxidase [EC:1.14.17.4] (A)	Cysteine and methionine metabolism (ko00270)	[QR]	Secondary metabolites biosynthesis, transport and catabolism;; General function prediction only	2OG-Fe(II) oxygenase superfamily;; non-haem dioxygenase in morphine synthesis N-terminal	1-aminocyclopropane-1-carboxylate oxidase 1 GN=ACO1 OS=Arabidopsis thaliana (Mouse-ear cress) PE=2 SV=1	Q	Secondary metabolites biosynthesis, transport and catabolism	Os01g0580500 [Oryza sativa Japonica Group]	molecular function: catalytic activity (GO:0003824);; biological process: single-organism process (GO:0044699);; biological process: metabolic process (GO:0008152);;
Os01g0584300	62.3682	21.8834	33.0106	0.000176979	-1.51431	down	0.0877264	-0.871797	normal	--	--	--	--	--	--	--	--	--	--	--	--	--
Os01g0587500	16.9784	5.05639	6.89907	0.00769992	-1.75986	down	0.100155	-1.23775	normal	--	--	--	--	--	[O]	Posttranslational modification, protein turnover, chaperones	Hsp20/alpha crystallin family	21.9 kDa heat shock protein (Precursor) GN=HSP21.9 OS=Oryza sativa subsp. japonica (Rice) PE=2 SV=1	S	Function unknown	Os01g0587500 [Oryza sativa Japonica Group]	--
Os01g0588000	17.2156	1.89081	3.46246	1.8349e-08	-3.26423	down	0.000171863	-2.30453	down	--	--	--	--	--	[O]	Posttranslational modification, protein turnover, chaperones	Hsp20/alpha crystallin family	--	R	General function prediction only	Os01g0588000 [Oryza sativa Japonica Group]	--
Os01g0598600	90.8892	36.2253	57.0237	0.00573969	-1.35052	down	0.171867	-0.652764	normal	--	--	Molecular Function: DNA binding (GO:0003677);; Molecular Function: aspartic-type endopeptidase activity (GO:0004190);; Biological Process: proteolysis (GO:0006508);; Cellular Component: plant-type cell wall (GO:0009505);; Cellular Component: membrane (GO:0016020);; Cellular Component: cytoplasmic membrane-bounded vesicle (GO:0016023);; Biological Process: response to karrikin (GO:0080167);;	--	--	[O]	Posttranslational modification, protein turnover, chaperones	Xylanase inhibitor N-terminal;; Xylanase inhibitor C-terminal;; Eukaryotic aspartyl protease	Protein ASPARTIC PROTEASE IN GUARD CELL 1 (Precursor) GN=ASPG1 OS=Arabidopsis thaliana (Mouse-ear cress) PE=1 SV=1	O	Posttranslational modification, protein turnover, chaperones	Os01g0598600 [Oryza sativa Japonica Group]	biological process: response to stimulus (GO:0050896);; biological process: metabolic process (GO:0008152);; molecular function: binding (GO:0005488);; molecular function: catalytic activity (GO:0003824);; cellular component: cell (GO:0005623);; cellular component: cell part (GO:0044464);; cellular component: organelle (GO:0043226);; cellular component: membrane (GO:0016020);;
Os01g0602800	32.2044	11.329	18.613	8.6561e-06	-1.41214	down	0.12387	-0.723545	normal	[RTKL]	General function prediction only;; Signal transduction mechanisms;; Transcription;; Replication, recombination and repair	Molecular Function: protein tyrosine kinase activity (GO:0004713);; Molecular Function: ATP binding (GO:0005524);; Cellular Component: mitochondrion (GO:0005739);; Cellular Component: plasma membrane (GO:0005886);; Biological Process: protein phosphorylation (GO:0006468);;	--	--	[T]	Signal transduction mechanisms	Protein tyrosine kinase;; Protein kinase domain	Inactive protein kinase SELMODRAFT_444075 GN=SELMODRAFT_444075 OS=Selaginella moellendorffii (Spikemoss) PE=2 SV=1	T	Signal transduction mechanisms	hypothetical protein OsJ_02508 [Oryza sativa Japonica Group]	biological process: cellular process (GO:0009987);; biological process: metabolic process (GO:0008152);; cellular component: cell (GO:0005623);; cellular component: cell part (GO:0044464);; cellular component: organelle (GO:0043226);; cellular component: membrane (GO:0016020);; molecular function: binding (GO:0005488);; molecular function: catalytic activity (GO:0003824);;
Os01g0605500	2.24631	0.146756	0.468067	0.000757431	-4.26763	down	0.0212694	-2.31368	normal	--	--	Molecular Function: microtubule motor activity (GO:0003777);; Molecular Function: ATP binding (GO:0005524);; Cellular Component: kinesin complex (GO:0005871);; Cellular Component: microtubule (GO:0005874);; Biological Process: microtubule-based movement (GO:0007018);; Molecular Function: microtubule binding (GO:0008017);;	K10401|0|dosa:Os01t0605500-00|Os01g0605500; Kinesin, motor region domain containing protein.; K10401 kinesin family member 18/19 (A)	--	[Z]	Cytoskeleton	Kinesin motor domain	Kinesin-13A GN=KINESIN-13A OS=Arabidopsis thaliana (Mouse-ear cress) PE=1 SV=1	Z	Cytoskeleton	Os01g0605500 [Oryza sativa Japonica Group]	biological process: metabolic process (GO:0008152);; biological process: cellular process (GO:0009987);; biological process: single-organism process (GO:0044699);; cellular component: cell (GO:0005623);; cellular component: organelle part (GO:0044422);; cellular component: macromolecular complex (GO:0032991);; cellular component: cell part (GO:0044464);; cellular component: organelle (GO:0043226)…
Os01g0606900	64.6465	16.316	36.8459	9.37295e-09	-2.00382	down	0.459441	-0.773433	normal	[O]	Posttranslational modification, protein turnover, chaperones	Cellular Component: nucleus (GO:0005634);; Cellular Component: mitochondrion (GO:0005739);; Biological Process: protein folding (GO:0006457);; Biological Process: response to heat (GO:0009408);; Biological Process: response to high light intensity (GO:0009644);; Molecular Function: heat shock protein binding (GO:0031072);; Biological Process: response to hydrogen peroxide (GO:0042542);;	--	--	[O]	Posttranslational modification, protein turnover, chaperones	DnaJ domain	Chaperone protein dnaJ 6 GN=MOJ9.8 OS=Arabidopsis thaliana (Mouse-ear cress) PE=2 SV=1	O	Posttranslational modification, protein turnover, chaperones	Os01g0606900 [Oryza sativa Japonica Group]	cellular component: cell (GO:0005623);; cellular component: cell part (GO:0044464);; cellular component: organelle (GO:0043226);; molecular function: binding (GO:0005488);; biological process: response to stimulus (GO:0050896);; biological process: metabolic process (GO:0008152);; biological process: cellular process (GO:0009987);;
Os01g0607900	174.123	24.9549	75.9998	6.29253e-18	-2.86729	down	0.0110801	-1.15716	normal	--	--	Molecular Function: protein kinase activity (GO:0004672);; Molecular Function: ATP binding (GO:0005524);; Biological Process: protein phosphorylation (GO:0006468);; Cellular Component: integral component of membrane (GO:0016021);; Cellular Component: cytoplasmic membrane-bounded vesicle (GO:0016023);;	--	--	--	--	Protein kinase domain;; Protein tyrosine kinase;; Leucine rich repeat;; Leucine Rich repeats (2 copies);; Leucine rich repeat N-terminal domain;; Leucine Rich Repeat	Probable inactive receptor kinase At2g26730 (Precursor) GN=At2g26730 OS=Arabidopsis thaliana (Mouse-ear cress) PE=1 SV=1	T	Signal transduction mechanisms	receptor-like protein kinase 1-like [Oryza sativa Japonica Group]	biological process: cellular process (GO:0009987);; biological process: metabolic process (GO:0008152);; molecular function: catalytic activity (GO:0003824);; molecular function: binding (GO:0005488);; cellular component: membrane (GO:0016020);; cellular component: organelle (GO:0043226);; cellular component: cell part (GO:0044464);; cellular component: membrane part (GO:0044425);; cellular compo…
Os01g0614300	47.2068	0.811304	6.17553	0.00453359	-2.89934	down	0.0172635	-2.18748	normal	--	--	Biological Process: xylem development (GO:0010089);; Biological Process: cell wall macromolecule metabolic process (GO:0044036);;	--	--	--	--	GDSL/SGNH-like Acyl-Esterase family found in Pmr5 and Cas1p;; PMR5 N terminal Domain	Protein trichome birefringence-like 1 GN=TBL1 OS=Arabidopsis thaliana (Mouse-ear cress) PE=2 SV=1	S	Function unknown	Os01g0614300 [Oryza sativa Japonica Group]	biological process: metabolic process (GO:0008152);; biological process: cellular process (GO:0009987);; biological process: developmental process (GO:0032502);;
Os01g0615000	6.53204	0	5.46327	2.44727e-10	#NAME?	down	0.897239	-0.156931	normal	--	--	--	--	--	--	--	--	--	--	--	--	--
Os01g0615500	4.47593	1.06098	1.69805	0.00403119	-2.15601	down	0.0791119	-1.41589	normal	[V]	Defense mechanisms	Molecular Function: ATP binding (GO:0005524);; Biological Process: ATP catabolic process (GO:0006200);; Biological Process: transport (GO:0006810);; Cellular Component: plastid (GO:0009536);; Cellular Component: integral component of membrane (GO:0016021);; Molecular Function: ATPase activity, coupled to transmembrane movement of substances (GO:0042626);; Cellular Component: ATP-binding cassette …	--	--	[Q]	Secondary metabolites biosynthesis, transport and catabolism	ABC-2 type transporter;; ABC transporter;; AAA domain	ABC transporter G family member 10 GN=F12M16.17 OS=Arabidopsis thaliana (Mouse-ear cress) PE=3 SV=1	Q	Secondary metabolites biosynthesis, transport and catabolism	ABC transporter-like [Oryza sativa Japonica Group]	biological process: localization (GO:0051179);; biological process: cellular process (GO:0009987);; biological process: metabolic process (GO:0008152);; biological process: single-organism process (GO:0044699);; cellular component: cell (GO:0005623);; cellular component: membrane part (GO:0044425);; cellular component: cell part (GO:0044464);; cellular component: macromolecular complex (GO:003299…
Os01g0616300	19.1147	4.66369	10.4171	7.68048e-09	-1.95265	down	0.0795594	-0.968621	normal	--	--	Biological Process: glycerol ether metabolic process (GO:0006662);; Molecular Function: electron carrier activity (GO:0009055);; Cellular Component: plastid (GO:0009536);; Molecular Function: protein disulfide oxidoreductase activity (GO:0015035);; Biological Process: cell redox homeostasis (GO:0045454);;	--	--	[O]	Posttranslational modification, protein turnover, chaperones	Thioredoxin	TPR repeat-containing thioredoxin TTL1 GN=TTL1 OS=Arabidopsis thaliana (Mouse-ear cress) PE=1 SV=1	O	Posttranslational modification, protein turnover, chaperones	Os01g0616300 [Oryza sativa Japonica Group]	biological process: cellular process (GO:0009987);; biological process: metabolic process (GO:0008152);; biological process: single-organism process (GO:0044699);; biological process: biological regulation (GO:0065007);; cellular component: cell (GO:0005623);; cellular component: cell part (GO:0044464);; cellular component: organelle (GO:0043226);; molecular function: electron carrier activity (G…
Os01g0616366	30.1192	7.58213	15.2123	5.20709e-09	-1.98787	down	0.0541557	-0.966979	normal	--	--	Cellular Component: plastid (GO:0009536);; Biological Process: cell redox homeostasis (GO:0045454);;	--	--	[R]	General function prediction only	TPR repeat;; Tetratricopeptide repeat;; Tetratricopeptide repeat;; Tetratricopeptide repeat;; Tetratricopeptide repeat;; Tetratricopeptide repeat;; Tetratricopeptide repeat;; Tetratricopeptide repeat	TPR repeat-containing thioredoxin TTL1 GN=TTL1 OS=Arabidopsis thaliana (Mouse-ear cress) PE=1 SV=1	O	Posttranslational modification, protein turnover, chaperones	tetratricopeptide repeat protein 2-like [Oryza sativa Japonica Group]	cellular component: cell (GO:0005623);; cellular component: cell part (GO:0044464);; cellular component: organelle (GO:0043226);; biological process: cellular process (GO:0009987);; biological process: single-organism process (GO:0044699);; biological process: biological regulation (GO:0065007);;
Os01g0618100	103.195	47.8606	53.6249	0.00025406	-1.16853	down	0.0417342	-0.907348	normal	[C]	Energy production and conversion	--	--	--	[C]	Energy production and conversion	Aldo/keto reductase family	Probable aldo-keto reductase 1 GN=AKR1 OS=Glycine max (Soybean) PE=2 SV=1	C	Energy production and conversion	Os01g0618100 [Oryza sativa Japonica Group]	--
Os01g0618200	11.5657	3.91692	6.94747	0.00323988	-1.18795	down	0.235018	-0.64098	normal	--	--	Molecular Function: protein serine/threonine phosphatase activity (GO:0004722);; Biological Process: protein dephosphorylation (GO:0006470);; Molecular Function: metal ion binding (GO:0046872);;	--	--	[T]	Signal transduction mechanisms	Protein phosphatase 2C	Probable protein phosphatase 2C 7 OS=Oryza sativa subsp. japonica (Rice) PE=2 SV=2	T	Signal transduction mechanisms	Os01g0618200 [Oryza sativa Japonica Group]	biological process: metabolic process (GO:0008152);; biological process: cellular process (GO:0009987);; molecular function: catalytic activity (GO:0003824);; molecular function: binding (GO:0005488);;
Os01g0618700	19.9621	8.44489	9.96968	0.000721549	-1.363	down	0.0574261	-0.958661	normal	--	--	Molecular Function: triglyceride lipase activity (GO:0004806);; Cellular Component: mitochondrion (GO:0005739);; Biological Process: lipid metabolic process (GO:0006629);; Cellular Component: plastid (GO:0009536);;	--	--	--	--	Lipase (class 3)	--	S	Function unknown	Os01g0618600 [Oryza sativa Japonica Group]	biological process: metabolic process (GO:0008152);; biological process: single-organism process (GO:0044699);; cellular component: cell (GO:0005623);; cellular component: cell part (GO:0044464);; cellular component: organelle (GO:0043226);; molecular function: catalytic activity (GO:0003824);;
Os01g0620800	15.203	3.10033	7.94574	1.7335e-06	-2.34791	down	0.25341	-0.942843	normal	--	--	Biological Process: response to toxic substance (GO:0009636);; Biological Process: response to salt stress (GO:0009651);; Biological Process: xenobiotic catabolic process (GO:0042178);; Molecular Function: quercetin 3-O-glucosyltransferase activity (GO:0080043);;	--	--	[GC]	Carbohydrate transport and metabolism;; Energy production and conversion	UDP-glucoronosyl and UDP-glucosyl transferase	Hydroquinone glucosyltransferase GN=AS OS=Rauvolfia serpentina (Serpentine wood) PE=1 SV=1	2110		Os01g0620800 [Oryza sativa Japonica Group]	molecular function: catalytic activity (GO:0003824);; biological process: cellular process (GO:0009987);; biological process: response to stimulus (GO:0050896);; biological process: metabolic process (GO:0008152);;
Os01g0620900	11.3126	1.21	5.96764	7.30722e-05	-3.32967	down	0.363535	-0.894702	normal	--	--	Cellular Component: plastid (GO:0009536);;	--	--	--	--	--	--	R	General function prediction only	hypothetical protein OsI_02901 [Oryza sativa Indica Group]	cellular component: cell (GO:0005623);; cellular component: cell part (GO:0044464);; cellular component: organelle (GO:0043226);;
Os01g0621200	21.5718	3.70356	8.87277	4.14144e-09	-2.65838	down	0.0749226	-1.29257	normal	--	--	Molecular Function: amine transmembrane transporter activity (GO:0005275);; Cellular Component: plasma membrane (GO:0005886);; Biological Process: amino acid transport (GO:0006865);; Cellular Component: integral component of membrane (GO:0016021);;	--	--	[E]	Amino acid transport and metabolism	Transmembrane amino acid transporter protein	Probable GABA transporter 2 GN=At5g41800 OS=Arabidopsis thaliana (Mouse-ear cress) PE=1 SV=1	E	Amino acid transport and metabolism	Os01g0621200 [Oryza sativa Japonica Group]	biological process: cellular process (GO:0009987);; biological process: localization (GO:0051179);; biological process: single-organism process (GO:0044699);; cellular component: membrane part (GO:0044425);; cellular component: cell (GO:0005623);; cellular component: membrane (GO:0016020);; cellular component: cell part (GO:0044464);; molecular function: transporter activity (GO:0005215);;
Os01g0622066	11.5591	4.12628	5.44524	0.00359273	-1.41565	down	0.0853359	-1.01799	normal	--	--	Biological Process: response to hypoxia (GO:0001666);; Cellular Component: endosome (GO:0005768);; Cellular Component: Golgi apparatus (GO:0005794);; Cellular Component: trans-Golgi network (GO:0005802);; Molecular Function: transferase activity, transferring glycosyl groups (GO:0016757);; Biological Process: galactolipid biosynthetic process (GO:0019375);;	--	--	--	--	--	--	S	Function unknown	hypothetical protein OsI_02908 [Oryza sativa Indica Group]	molecular function: catalytic activity (GO:0003824);; cellular component: cell (GO:0005623);; cellular component: cell part (GO:0044464);; cellular component: organelle part (GO:0044422);; cellular component: organelle (GO:0043226);; biological process: single-organism process (GO:0044699);; biological process: metabolic process (GO:0008152);; biological process: response to stimulus (GO:0050896)…
Os01g0622500	73.299	24.2278	30.2001	3.69841e-06	-1.47978	down	0.00681868	-1.18328	down	--	--	--	--	--	--	--	--	--	--	--	Os01g0622400 [Oryza sativa Japonica Group]	--
Os01g0622800	3.60141	0	3.21006	0.000169428	#NAME?	down	0.93237	-0.132691	normal	--	--	--	--	--	--	--	--	--	--	--	unnamed protein product [Oryza sativa Japonica Group]	--
Os01g0622901	21.7658	0.144517	19.7614	3.33003e-07	-7.77046	down	0.969617	-0.038954	normal	--	--	--	--	--	--	--	--	--	--	--	unnamed protein product [Oryza sativa Japonica Group]	--
Os01g0630300	58.3708	12.861	17.8473	7.48582e-09	-2.121	down	0.000322952	-1.64853	down	--	--	--	--	--	--	--	--	Transcription factor IBH1 GN=OSJNBa0015K02.11 OS=Oryza sativa subsp. japonica (Rice) PE=1 SV=2	S	Function unknown	Os01g0630300 [Oryza sativa Japonica Group]	--
Os01g0631400	35.2372	11.6349	25.3858	8.04789e-06	-1.68375	down	0.441022	-0.425888	normal	--	--	Cellular Component: mitochondrion (GO:0005739);; Biological Process: phosphatidylglycerol biosynthetic process (GO:0006655);; Cellular Component: membrane (GO:0016020);; Biological Process: pollen sperm cell differentiation (GO:0048235);; Molecular Function: glycerol-3-phosphate 2-O-acyltransferase activity (GO:0090447);;	K13508|6.71088e-176|osa:4326672|Os01g0631400; K13508 glycerol-3-phosphate acyltransferase [EC:2.3.1.15] (A)	Glycerolipid metabolism (ko00561);; Glycerophospholipid metabolism (ko00564)	--	--	--	Glycerol-3-phosphate acyltransferase 1 GN=GPAT1 OS=Arabidopsis thaliana (Mouse-ear cress) PE=1 SV=1	I	Lipid transport and metabolism	Os01g0631400 [Oryza sativa Japonica Group]	molecular function: catalytic activity (GO:0003824);; cellular component: cell (GO:0005623);; cellular component: organelle (GO:0043226);; cellular component: membrane (GO:0016020);; cellular component: cell part (GO:0044464);; biological process: reproduction (GO:0000003);; biological process: cellular process (GO:0009987);; biological process: metabolic process (GO:0008152);; biological process…
Os01g0631500	23.4105	5.69005	6.5656	5.04339e-06	-2.0891	down	0.000552812	-1.80728	down	--	--	--	--	--	--	--	X8 domain	Glucan endo-1,3-beta-glucosidase 7 (Precursor) GN=At4g34480 OS=Arabidopsis thaliana (Mouse-ear cress) PE=1 SV=2	R	General function prediction only	Os01g0631500 [Oryza sativa Japonica Group]	--
Os01g0631700	56.0694	3.94407	12.4271	4.56674e-05	-3.7501	down	0.0053614	-2.12386	down	[RTKL]	General function prediction only;; Signal transduction mechanisms;; Transcription;; Replication, recombination and repair	Molecular Function: protein serine/threonine kinase activity (GO:0004674);; Molecular Function: ATP binding (GO:0005524);; Biological Process: protein phosphorylation (GO:0006468);;	--	--	[T]	Signal transduction mechanisms	Protein kinase domain;; Protein tyrosine kinase	Probable receptor-like protein kinase At2g42960 GN=At2g42960 OS=Arabidopsis thaliana (Mouse-ear cress) PE=3 SV=1	T	Signal transduction mechanisms	Os01g0631700 [Oryza sativa Japonica Group]	molecular function: binding (GO:0005488);; molecular function: catalytic activity (GO:0003824);; biological process: metabolic process (GO:0008152);; biological process: cellular process (GO:0009987);;
Os01g0632000	1.85726	0.38248	1.14306	0.00686241	-2.26751	down	0.490336	-0.662745	normal	--	--	--	--	--	--	--	--	--	S	Function unknown	Os01g0632000 [Oryza sativa Japonica Group]	--
Os01g0633100	4.56044	1.62514	1.93224	0.00142721	-1.44299	down	0.0313256	-1.16843	normal	[G]	Carbohydrate transport and metabolism	Cellular Component: cytosol (GO:0005829);; Biological Process: glycogen biosynthetic process (GO:0005978);; Molecular Function: glucose-1-phosphate adenylyltransferase activity (GO:0008878);; Cellular Component: chloroplast (GO:0009507);; Cellular Component: glucose-1-phosphate adenylyltransferase complex (GO:0010170);; Biological Process: starch biosynthetic process (GO:0019252);;	K00975|0|osa:4326594|Os01g0633100; K00975 glucose-1-phosphate adenylyltransferase [EC:2.7.7.27] (A)	Starch and sucrose metabolism (ko00500);; Amino sugar and nucleotide sugar metabolism (ko00520)	[M]	Cell wall/membrane/envelope biogenesis	Nucleotidyl transferase	Glucose-1-phosphate adenylyltransferase large subunit 1, chloroplastic/amyloplastic (Precursor) GN=SH2 OS=Zea mays (Maize) PE=1 SV=1	M	Cell wall/membrane/envelope biogenesis	Os01g0633100 [Oryza sativa Japonica Group]	molecular function: catalytic activity (GO:0003824);; cellular component: macromolecular complex (GO:0032991);; cellular component: cell part (GO:0044464);; cellular component: organelle (GO:0043226);; cellular component: cell (GO:0005623);; biological process: metabolic process (GO:0008152);; biological process: cellular process (GO:0009987);; biological process: single-organism process (GO:0044…
Os01g0633900	14.6496	6.0722	8.53669	2.39171e-05	-1.34333	down	0.129032	-0.713797	normal	--	--	Molecular Function: GTPase activity (GO:0003924);; Molecular Function: GTP binding (GO:0005525);; Cellular Component: vacuole (GO:0005773);; Cellular Component: microtubule (GO:0005874);; Cellular Component: plasma membrane (GO:0005886);; Biological Process: GTP catabolic process (GO:0006184);; Cellular Component: cell plate (GO:0009504);; Cellular Component: chloroplast thylakoid membrane (GO:00…	--	--	[UR]	Intracellular trafficking, secretion, and vesicular transport;; General function prediction only	--	Dynamin-related protein 1B GN=F15G16.150 OS=Arabidopsis thaliana (Mouse-ear cress) PE=1 SV=1	U	Intracellular trafficking, secretion, and vesicular transport	hypothetical protein VITISV_024320 [Vitis vinifera]	molecular function: binding (GO:0005488);; molecular function: catalytic activity (GO:0003824);; cellular component: cell (GO:0005623);; cellular component: organelle part (GO:0044422);; cellular component: cell part (GO:0044464);; cellular component: macromolecular complex (GO:0032991);; cellular component: membrane (GO:0016020);; cellular component: organelle (GO:0043226);; biological process: …
Os01g0634500	7.36061	2.37143	4.72474	0.00978165	-1.77641	down	0.555122	-0.670731	normal	[Q]	Secondary metabolites biosynthesis, transport and catabolism	Molecular Function: copper ion binding (GO:0005507);; Cellular Component: cytoplasmic membrane-bounded vesicle (GO:0016023);; Biological Process: lignin catabolic process (GO:0046274);; Cellular Component: apoplast (GO:0048046);; Molecular Function: hydroquinone:oxygen oxidoreductase activity (GO:0052716);; Biological Process: oxidation-reduction process (GO:0055114);;	--	--	[Q]	Secondary metabolites biosynthesis, transport and catabolism	Multicopper oxidase;; Multicopper oxidase;; Multicopper oxidase	Laccase-2 (Precursor) OS=Oryza sativa subsp. japonica (Rice) PE=2 SV=1	Q	Secondary metabolites biosynthesis, transport and catabolism	RecName: Full=Laccase-2; AltName: Full=Benzenediol:oxygen oxidoreductase 2; AltName: Full=Diphenol oxidase 2; AltName: Full=Urishiol oxidase 2; Flags: Precursor [Oryza sativa Japonica Group]	cellular component: cell (GO:0005623);; cellular component: cell part (GO:0044464);; cellular component: extracellular region (GO:0005576);; cellular component: organelle (GO:0043226);; molecular function: catalytic activity (GO:0003824);; molecular function: binding (GO:0005488);; biological process: cellular process (GO:0009987);; biological process: metabolic process (GO:0008152);; biological …
Os01g0634900	2.23684	0.153416	0.17268	6.21622e-06	-4.03926	down	5.61811e-06	-3.78334	down	[R]	General function prediction only	Molecular Function: catalytic activity (GO:0003824);; Biological Process: metabolic process (GO:0008152);; Molecular Function: adenyl nucleotide binding (GO:0030554);;	--	--	--	--	CBS domain	CBS domain-containing protein CBSX3, mitochondrial (Precursor) GN=CBSX3 OS=Arabidopsis thaliana (Mouse-ear cress) PE=1 SV=1	S	Function unknown	hypothetical protein OsI_02980 [Oryza sativa Indica Group]	molecular function: binding (GO:0005488);; molecular function: catalytic activity (GO:0003824);; biological process: metabolic process (GO:0008152);;
Os01g0635200	6.42955	0.581442	0.600175	0.000503887	-3.66334	down	7.22945e-05	-3.65534	down	--	--	Molecular Function: DNA binding (GO:0003677);; Molecular Function: chromatin binding (GO:0003682);; Cellular Component: nucleus (GO:0005634);; Biological Process: gravitropism (GO:0009630);; Biological Process: embryo development ending in seed dormancy (GO:0009793);; Biological Process: response to red light (GO:0010114);;	--	--	[O]	Posttranslational modification, protein turnover, chaperones	--	Protein RADIALIS-like 6 GN=F22H5.3 OS=Arabidopsis thaliana (Mouse-ear cress) PE=2 SV=1	K	Transcription	Os01g0635200 [Oryza sativa Japonica Group]	molecular function: binding (GO:0005488);; cellular component: cell (GO:0005623);; cellular component: organelle (GO:0043226);; cellular component: cell part (GO:0044464);; biological process: multicellular organismal process (GO:0032501);; biological process: single-organism process (GO:0044699);; biological process: developmental process (GO:0032502);; biological process: reproductive process (…
Os01g0636500	8.72547	0.560052	2.03994	1.10754e-14	-3.88351	down	6.39312e-05	-2.04765	down	[M]	Cell wall/membrane/envelope biogenesis	Molecular Function: polygalacturonase activity (GO:0004650);; Cellular Component: extracellular region (GO:0005576);; Cellular Component: mitochondrion (GO:0005739);; Biological Process: carbohydrate metabolic process (GO:0005975);;	--	--	--	--	Glycosyl hydrolases family 28;; Pectate lyase superfamily protein	Polygalacturonase At1g48100 (Precursor) GN=At1g48100 OS=Arabidopsis thaliana (Mouse-ear cress) PE=2 SV=1	R	General function prediction only	Os01g0636500 [Oryza sativa Japonica Group]	cellular component: cell (GO:0005623);; cellular component: organelle (GO:0043226);; cellular component: extracellular region (GO:0005576);; cellular component: cell part (GO:0044464);; molecular function: catalytic activity (GO:0003824);; biological process: metabolic process (GO:0008152);;
Os01g0643300	15.3726	2.81023	5.12997	2.69737e-09	-2.49146	down	0.00178666	-1.49042	down	--	--	Biological Process: auxin-activated signaling pathway (GO:0009734);; Cellular Component: integral component of membrane (GO:0016021);; Cellular Component: cytoplasmic membrane-bounded vesicle (GO:0016023);; Biological Process: transmembrane transport (GO:0055085);;	K13947|0|dosa:Os01t0643300-01|Os01g0643300, PIN3A, PIN_PROTEIN_3A; Similar to PIN1-like auxin transport protein.; K13947 auxin efflux carrier family (A)	--	--	--	Membrane transport protein	Probable auxin efflux carrier component 3a OS=Oryza sativa subsp. japonica (Rice) PE=2 SV=1	U	Intracellular trafficking, secretion, and vesicular transport	RecName: Full=Probable auxin efflux carrier component 3a; AltName: Full=OsPIN3a [Oryza sativa Japonica Group]	cellular component: membrane part (GO:0044425);; cellular component: cell (GO:0005623);; cellular component: organelle (GO:0043226);; cellular component: membrane (GO:0016020);; cellular component: cell part (GO:0044464);; biological process: localization (GO:0051179);; biological process: cellular process (GO:0009987);; biological process: response to stimulus (GO:0050896);; biological process: …
Os01g0643450	29.0301	3.93314	10.6542	2.86913e-13	-2.81287	down	0.00259919	-1.34727	down	--	--	Cellular Component: lytic vacuole (GO:0000323);; Biological Process: response to ethylene (GO:0009723);; Cellular Component: basal plasma membrane (GO:0009925);; Biological Process: positive gravitropism (GO:0009958);; Biological Process: auxin efflux (GO:0010315);; Molecular Function: auxin efflux transmembrane transporter activity (GO:0010329);; Cellular Component: integral component of membran…	--	--	--	--	Membrane transport protein	Probable auxin efflux carrier component 3a OS=Oryza sativa subsp. japonica (Rice) PE=2 SV=1	U	Intracellular trafficking, secretion, and vesicular transport	Os01g0643300 [Oryza sativa Japonica Group]	cellular component: membrane part (GO:0044425);; cellular component: cell (GO:0005623);; cellular component: membrane (GO:0016020);; cellular component: organelle (GO:0043226);; cellular component: cell part (GO:0044464);; molecular function: transporter activity (GO:0005215);; biological process: localization (GO:0051179);; biological process: cellular process (GO:0009987);; biological process: …
Os01g0645200	149.27	60.9069	54.6819	0.00078167	-1.12013	down	0.00490027	-1.27321	down	[R]	General function prediction only	Biological Process: maltose metabolic process (GO:0000023);; Biological Process: plasma membrane pyruvate transport (GO:0006849);; Molecular Function: bile acid:sodium symporter activity (GO:0008508);; Cellular Component: chloroplast thylakoid (GO:0009534);; Cellular Component: chloroplast envelope (GO:0009941);; Cellular Component: integral component of membrane (GO:0016021);; Biological Process…	K03453|0|osa:4325917|Os01g0645200; K03453 bile acid:Na+ symporter, BASS family (A)	--	[P]	Inorganic ion transport and metabolism	Sodium Bile acid symporter family;; SBF-like CPA transporter family (DUF4137)	Probable sodium/metabolite cotransporter BASS2, chloroplastic (Precursor) OS=Oryza sativa subsp. japonica (Rice) PE=2 SV=1	P	Inorganic ion transport and metabolism	Os01g0645200 [Oryza sativa Japonica Group]	biological process: metabolic process (GO:0008152);; biological process: localization (GO:0051179);; biological process: cellular process (GO:0009987);; biological process: single-organism process (GO:0044699);; biological process: biological regulation (GO:0065007);; cellular component: membrane part (GO:0044425);; cellular component: cell (GO:0005623);; cellular component: organelle (GO:0043226…
Os01g0647700	16.9025	7.03745	6.89817	0.000797065	-1.1721	down	0.0050739	-1.23674	down	[R]	General function prediction only	Biological Process: metabolic process (GO:0008152);; Cellular Component: membrane (GO:0016020);; Molecular Function: hydrolase activity (GO:0016787);;	--	--	[R]	General function prediction only	Alpha/beta hydrolase family;; Alpha/beta hydrolase family;; alpha/beta hydrolase fold;; TAP-like protein	--	R	General function prediction only	Os01g0647700 [Oryza sativa Japonica Group]	cellular component: membrane (GO:0016020);; molecular function: catalytic activity (GO:0003824);; biological process: metabolic process (GO:0008152);;
Os01g0651150	10.1234	0.986068	1.94281	3.90458e-08	-4.13618	down	0.00104794	-2.35401	down	--	--	Molecular Function: triglyceride lipase activity (GO:0004806);; Cellular Component: cytoplasm (GO:0005737);; Molecular Function: phosphatidylcholine 1-acylhydrolase activity (GO:0008970);; Biological Process: lipid catabolic process (GO:0016042);;	--	--	[I]	Lipid transport and metabolism	Lipase (class 3)	Phospholipase A1-II 2 OS=Oryza sativa subsp. japonica (Rice) PE=2 SV=1	I	Lipid transport and metabolism	Os01g0651200 [Oryza sativa Japonica Group]	cellular component: cell part (GO:0044464);; cellular component: cell (GO:0005623);; molecular function: catalytic activity (GO:0003824);; biological process: metabolic process (GO:0008152);; biological process: single-organism process (GO:0044699);;
Os01g0651200	0.471072	0	0.0361663	9.19202e-05	#NAME?	down	--	--	--	--	--	Molecular Function: triglyceride lipase activity (GO:0004806);; Cellular Component: cytoplasm (GO:0005737);; Molecular Function: phosphatidylcholine 1-acylhydrolase activity (GO:0008970);; Biological Process: lipid catabolic process (GO:0016042);;	--	--	--	--	--	Phospholipase A1-II 2 GN=OsI_03084 OS=Oryza sativa subsp. indica (Rice) PE=3 SV=2	I	Lipid transport and metabolism	RecName: Full=Phospholipase A1-II 2 [Oryza sativa Indica Group]	biological process: single-organism process (GO:0044699);; biological process: metabolic process (GO:0008152);; cellular component: cell part (GO:0044464);; cellular component: cell (GO:0005623);; molecular function: catalytic activity (GO:0003824);;
Os01g0651932	138.044	18.2324	69.2607	1.59216e-20	-3.07478	down	0.0264674	-1.00882	normal	--	--	Cellular Component: plastid (GO:0009536);;	--	--	--	--	--	Protein CHUP1, chloroplastic GN=CHUP1 OS=Arabidopsis thaliana (Mouse-ear cress) PE=1 SV=1	S	Function unknown	pherophorin-like protein [Oryza sativa Japonica Group]	cellular component: cell part (GO:0044464);; cellular component: organelle (GO:0043226);; cellular component: cell (GO:0005623);;
Os01g0652100	29.8851	6.94145	12.6831	7.45525e-10	-2.02439	down	0.0175939	-1.17137	normal	--	--	Cellular Component: vacuole (GO:0005773);;	--	--	--	--	GDSL/SGNH-like Acyl-Esterase family found in Pmr5 and Cas1p;; PMR5 N terminal Domain	Protein trichome birefringence-like 38 GN=TBL38 OS=Arabidopsis thaliana (Mouse-ear cress) PE=2 SV=1	R	General function prediction only	Os01g0652100 [Oryza sativa Japonica Group]	cellular component: organelle (GO:0043226);; cellular component: cell part (GO:0044464);; cellular component: cell (GO:0005623);;
Os01g0652200	13.0122	2.83439	3.33203	0.00275567	-2.23391	down	0.00793736	-1.94529	down	--	--	Cellular Component: vacuole (GO:0005773);;	--	--	--	--	PMR5 N terminal Domain	Protein trichome birefringence-like 43 GN=TBL43 OS=Arabidopsis thaliana (Mouse-ear cress) PE=2 SV=1	R	General function prediction only	Os01g0652100 [Oryza sativa Japonica Group]	cellular component: cell (GO:0005623);; cellular component: cell part (GO:0044464);; cellular component: organelle (GO:0043226);;
Os01g0652800	111.91	47.1988	68.6792	9.44999e-05	-1.25159	down	0.202072	-0.6655	normal	--	--	Cellular Component: cytoplasmic membrane-bounded vesicle (GO:0016023);;	--	--	--	--	GDSL/SGNH-like Acyl-Esterase family found in Pmr5 and Cas1p;; PMR5 N terminal Domain	Protein trichome birefringence-like 19 GN=TBL19 OS=Arabidopsis thaliana (Mouse-ear cress) PE=3 SV=1	S	Function unknown	Os01g0652800 [Oryza sativa Japonica Group]	cellular component: cell (GO:0005623);; cellular component: organelle (GO:0043226);; cellular component: cell part (GO:0044464);;
Os01g0653800	57.4843	19.4204	25.6628	3.01505e-08	-1.77624	down	0.00144295	-1.37107	down	--	--	Cellular Component: mitochondrion (GO:0005739);; Cellular Component: plasma membrane (GO:0005886);;	--	--	--	--	Coatomer WD associated region;; WD domain, G-beta repeat	--	R	General function prediction only	Os01g0653800 [Oryza sativa Japonica Group]	cellular component: membrane (GO:0016020);; cellular component: organelle (GO:0043226);; cellular component: cell part (GO:0044464);; cellular component: cell (GO:0005623);;
Os01g0654100	59.4536	30.3936	14.931	0.000305797	-1.15942	down	2.43444e-08	-2.21196	down	[F]	Nucleotide transport and metabolism	Molecular Function: CTP synthase activity (GO:0003883);; Biological Process: pyrimidine nucleotide biosynthetic process (GO:0006221);; Cellular Component: cytoplasmic membrane-bounded vesicle (GO:0016023);;	K01937|0|osa:4324172|Os01g0654100; K01937 CTP synthase [EC:6.3.4.2] (A)	Pyrimidine metabolism (ko00240)	[F]	Nucleotide transport and metabolism	CTP synthase N-terminus;; Glutamine amidotransferase class-I;; Peptidase C26	--	F	Nucleotide transport and metabolism	Os01g0654100 [Oryza sativa Japonica Group]	biological process: single-organism process (GO:0044699);; biological process: metabolic process (GO:0008152);; biological process: cellular process (GO:0009987);; cellular component: cell part (GO:0044464);; cellular component: organelle (GO:0043226);; cellular component: cell (GO:0005623);; molecular function: catalytic activity (GO:0003824);;
Os01g0654400	162.694	61.0739	89.3657	9.79316e-05	-1.32784	down	0.00839612	-1.25053	down	--	--	Cellular Component: plastid (GO:0009536);;	--	--	--	--	--	--	S	Function unknown	Os01g0654400 [Oryza sativa Japonica Group]	cellular component: organelle (GO:0043226);; cellular component: cell part (GO:0044464);; cellular component: cell (GO:0005623);;
Os01g0658700	23.6796	5.79664	14.061	2.05193e-07	-1.88954	down	0.105987	-0.778837	normal	[G]	Carbohydrate transport and metabolism	Biological Process: carbohydrate metabolic process (GO:0005975);; Molecular Function: isomerase activity (GO:0016853);; Molecular Function: carbohydrate binding (GO:0030246);;	K01792|0|osa:4327164|Os01g0658700; K01792 glucose-6-phosphate 1-epimerase [EC:5.1.3.15] (A)	Glycolysis / Gluconeogenesis (ko00010)	[G]	Carbohydrate transport and metabolism	Aldose 1-epimerase	Putative glucose-6-phosphate 1-epimerase OS=Cenchrus ciliaris (Buffelgrass) PE=2 SV=1	G	Carbohydrate transport and metabolism	Os01g0658700 [Oryza sativa Japonica Group]	biological process: metabolic process (GO:0008152);; molecular function: catalytic activity (GO:0003824);; molecular function: binding (GO:0005488);;
Os01g0660300	40.3301	10.2558	11.7806	2.82283e-07	-1.88287	down	2.87129e-05	-1.69159	down	[G]	Carbohydrate transport and metabolism	Molecular Function: magnesium ion binding (GO:0000287);; Molecular Function: pyruvate kinase activity (GO:0004743);; Cellular Component: mitochondrion (GO:0005739);; Biological Process: glycolytic process (GO:0006096);; Biological Process: fatty acid biosynthetic process (GO:0006633);; Cellular Component: chloroplast stroma (GO:0009570);; Biological Process: seed maturation (GO:0010431);; Biologi…	K00873|0|osa:4327173|Os01g0660300; K00873 pyruvate kinase [EC:2.7.1.40] (A)	Glycolysis / Gluconeogenesis (ko00010);; Purine metabolism (ko00230);; Pyruvate metabolism (ko00620);; Carbon metabolism (ko01200);; Biosynthesis of amino acids (ko01230)	[G]	Carbohydrate transport and metabolism	Pyruvate kinase, barrel domain;; Pyruvate kinase, alpha/beta domain;; HpcH/HpaI aldolase/citrate lyase family	Plastidial pyruvate kinase 2 (Precursor) GN=MXC20.15 OS=Arabidopsis thaliana (Mouse-ear cress) PE=1 SV=1	G	Carbohydrate transport and metabolism	Os01g0660300 [Oryza sativa Japonica Group]	cellular component: cell (GO:0005623);; cellular component: organelle part (GO:0044422);; cellular component: cell part (GO:0044464);; cellular component: organelle (GO:0043226);; molecular function: catalytic activity (GO:0003824);; molecular function: binding (GO:0005488);; biological process: response to stimulus (GO:0050896);; biological process: cellular process (GO:0009987);; biological pro…
Os01g0661650	32.2668	6.79295	13.5914	6.18963e-08	-2.12072	down	0.0125434	-1.17841	normal	--	--	Cellular Component: mitochondrion (GO:0005739);;	--	--	--	--	--	--	S	Function unknown	Os01g0661650 [Oryza sativa Japonica Group]	cellular component: cell (GO:0005623);; cellular component: cell part (GO:0044464);; cellular component: organelle (GO:0043226);;
Os01g0668100	360.686	77.3045	130.612	7.80717e-06	-2.31749	down	0.0133395	-1.42885	normal	--	--	Cellular Component: plant-type cell wall (GO:0009505);; Cellular Component: cytoplasmic membrane-bounded vesicle (GO:0016023);; Cellular Component: anchored component of plasma membrane (GO:0046658);;	--	--	--	--	Fasciclin domain	Fasciclin-like arabinogalactan protein 11 (Precursor) GN=FLA11 OS=Arabidopsis thaliana (Mouse-ear cress) PE=2 SV=2	R	General function prediction only	Os01g0668100 [Oryza sativa Japonica Group]	cellular component: cell part (GO:0044464);; cellular component: membrane (GO:0016020);; cellular component: organelle (GO:0043226);; cellular component: cell (GO:0005623);; cellular component: membrane part (GO:0044425);;
Os01g0670800	26.5134	12.3333	13.3499	0.00165757	-1.02073	down	0.0340372	-0.934143	normal	--	--	Molecular Function: DNA binding (GO:0003677);; Cellular Component: nucleus (GO:0005634);; Biological Process: regulation of transcription, DNA-templated (GO:0006355);; Biological Process: auxin-activated signaling pathway (GO:0009734);;	K14486|0|dosa:Os01t0670800-01|Os01g0670800; Similar to Auxin response factor 2.; K14486 auxin response factor (A)	Plant hormone signal transduction (ko04075)	--	--	Auxin response factor;; B3 DNA binding domain	Auxin response factor 2 GN=ARF2 OS=Oryza sativa subsp. japonica (Rice) PE=2 SV=1	K	Transcription	hypothetical protein OsJ_02959 [Oryza sativa Japonica Group]	molecular function: binding (GO:0005488);; cellular component: cell part (GO:0044464);; cellular component: organelle (GO:0043226);; cellular component: cell (GO:0005623);; biological process: cellular process (GO:0009987);; biological process: response to stimulus (GO:0050896);; biological process: single-organism process (GO:0044699);; biological process: signaling (GO:0023052);; biological pro…
Os01g0675400	2.19457	0.0492214	1.63378	3.75218e-05	-5.903	down	0.754579	-0.4154	normal	--	--	Cellular Component: plastid (GO:0009536);;	--	--	--	--	--	--	R	General function prediction only	hypothetical protein [Oryza sativa Japonica Group]	cellular component: cell (GO:0005623);; cellular component: organelle (GO:0043226);; cellular component: cell part (GO:0044464);;
Os01g0678500	12.0888	4.64605	4.25975	8.63242e-05	-1.41837	down	0.000931398	-1.46874	down	--	--	Cellular Component: plant-type vacuole (GO:0000325);; Molecular Function: voltage-gated calcium channel activity (GO:0005245);; Molecular Function: calcium ion binding (GO:0005509);; Cellular Component: mitochondrion (GO:0005739);; Cellular Component: vacuolar membrane (GO:0005774);; Cellular Component: Golgi apparatus (GO:0005794);; Cellular Component: plasma membrane (GO:0005886);; Biological P…	K16900|0|osa:4325272|Os01g0678500; K16900 two pore calcium channel protein, plant (A)	--	[PT]	Inorganic ion transport and metabolism;; Signal transduction mechanisms	Ion transport protein;; EF-hand domain pair	Two pore calcium channel protein 1 GN=B1144G04.26-1 OS=Oryza sativa subsp. japonica (Rice) PE=1 SV=2	P	Inorganic ion transport and metabolism	Os01g0678500 [Oryza sativa Japonica Group]	biological process: signaling (GO:0023052);; biological process: developmental process (GO:0032502);; biological process: biological regulation (GO:0065007);; biological process: cellular component organization or biogenesis (GO:0071840);; biological process: reproductive process (GO:0022414);; biological process: reproduction (GO:0000003);; biological process: localization (GO:0051179);; biologi…
Os01g0678700	12.8952	3.0473	7.40984	1.2863e-05	-2.04773	down	0.179889	-0.753603	normal	--	--	Molecular Function: DNA binding (GO:0003677);; Molecular Function: sequence-specific DNA binding transcription factor activity (GO:0003700);; Cellular Component: nucleus (GO:0005634);; Cellular Component: transcription factor complex (GO:0005667);; Biological Process: regulation of transcription, DNA-templated (GO:0006355);; Biological Process: trichome morphogenesis (GO:0010090);; Biological Pro…	--	--	[K]	Transcription	Transcription factor DP;; E2F/DP family winged-helix DNA-binding domain	Transcription factor-like protein DPB GN=F12E4.160 OS=Arabidopsis thaliana (Mouse-ear cress) PE=1 SV=1	K	Transcription	Os01g0678700 [Oryza sativa Japonica Group]	cellular component: organelle (GO:0043226);; cellular component: macromolecular complex (GO:0032991);; cellular component: cell part (GO:0044464);; cellular component: cell (GO:0005623);; molecular function: binding (GO:0005488);; molecular function: nucleic acid binding transcription factor activity (GO:0001071);; biological process: metabolic process (GO:0008152);; biological process: cellular …
Os01g0680900	20.0203	3.75575	7.32963	2.00603e-08	-2.38874	down	0.00385948	-1.40484	down	--	--	Molecular Function: monooxygenase activity (GO:0004497);; Cellular Component: integral component of membrane (GO:0016021);; Cellular Component: cytoplasmic membrane-bounded vesicle (GO:0016023);;	--	--	[T]	Signal transduction mechanisms	Eukaryotic cytochrome b561;; DOMON domain	Cytochrome b561 and DOMON domain-containing protein At3g61750 (Precursor) GN=At3g61750 OS=Arabidopsis thaliana (Mouse-ear cress) PE=3 SV=1	T	Signal transduction mechanisms	membrane protein-like [Oryza sativa Japonica Group]	biological process: single-organism process (GO:0044699);; biological process: metabolic process (GO:0008152);; molecular function: catalytic activity (GO:0003824);; cellular component: membrane (GO:0016020);; cellular component: organelle (GO:0043226);; cellular component: cell part (GO:0044464);; cellular component: membrane part (GO:0044425);; cellular component: cell (GO:0005623);;
Os01g0680950	19.7885	4.89307	10.0332	8.3192e-05	-1.68055	down	0.384721	-0.501673	normal	--	--	Cellular Component: integral component of membrane (GO:0016021);; Cellular Component: cytoplasmic membrane-bounded vesicle (GO:0016023);;	--	--	[T]	Signal transduction mechanisms	DOMON domain	Cytochrome b561 and DOMON domain-containing protein At3g61750 (Precursor) GN=At3g61750 OS=Arabidopsis thaliana (Mouse-ear cress) PE=3 SV=1	T	Signal transduction mechanisms	membrane protein-like [Oryza sativa Japonica Group]	cellular component: cell (GO:0005623);; cellular component: membrane part (GO:0044425);; cellular component: cell part (GO:0044464);; cellular component: organelle (GO:0043226);; cellular component: membrane (GO:0016020);;
Os01g0681200	14.5279	6.42406	5.08693	0.00157647	-1.09738	down	0.000810252	-1.44816	down	[I]	Lipid transport and metabolism	Molecular Function: catalytic activity (GO:0003824);; Cellular Component: plasma membrane (GO:0005886);; Biological Process: metabolic process (GO:0008152);;	K01897|0|osa:4324393|Os01g0681200; K01897 long-chain acyl-CoA synthetase [EC:6.2.1.3] (A)	Fatty acid biosynthesis (ko00061);; Fatty acid degradation (ko00071);; Fatty acid metabolism (ko01212);; Peroxisome (ko04146)	[I]	Lipid transport and metabolism	AMP-binding enzyme	Long chain acyl-CoA synthetase 4 GN=LACS4 OS=Arabidopsis thaliana (Mouse-ear cress) PE=2 SV=1	I	Lipid transport and metabolism	Os01g0681200 [Oryza sativa Japonica Group]	biological process: metabolic process (GO:0008152);; molecular function: catalytic activity (GO:0003824);; cellular component: cell part (GO:0044464);; cellular component: membrane (GO:0016020);; cellular component: cell (GO:0005623);;
Os01g0683550	4.05219	0.251362	0.789995	9.33774e-09	-3.86306	down	0.00034916	-2.39174	down	--	--	Biological Process: phosphatidylserine biosynthetic process (GO:0006659);; Cellular Component: membrane (GO:0016020);; Cellular Component: intracellular membrane-bounded organelle (GO:0043231);;	--	--	[I]	Lipid transport and metabolism	Phosphatidyl serine synthase	CDP-diacylglycerol--serine O-phosphatidyltransferase 3 GN=P0445E10.10 OS=Oryza sativa subsp. japonica (Rice) PE=3 SV=2	I	Lipid transport and metabolism	RecName: Full=CDP-diacylglycerol--serine O-phosphatidyltransferase 3; AltName: Full=Phosphatidylserine synthase 3 [Oryza sativa Japonica Group]	cellular component: cell (GO:0005623);; cellular component: cell part (GO:0044464);; cellular component: membrane (GO:0016020);; cellular component: organelle (GO:0043226);; biological process: cellular process (GO:0009987);; biological process: metabolic process (GO:0008152);; biological process: single-organism process (GO:0044699);;
Os01g0683600	11.943	4.61258	5.0137	0.000879619	-1.23892	down	0.00521032	-1.28132	down	--	--	--	--	--	--	--	--	--	S	Function unknown	hypothetical protein OsI_03296 [Oryza sativa Indica Group]	--
Os01g0684200	7.95521	2.37257	3.59847	0.000402781	-1.57008	down	0.0487074	-1.05697	normal	--	--	Molecular Function: protein prenyltransferase activity (GO:0008318);; Cellular Component: plastid (GO:0009536);; Biological Process: protein prenylation (GO:0018342);;	--	--	--	--	--	--	O	Posttranslational modification, protein turnover, chaperones	hypothetical protein OsJ_03035 [Oryza sativa Japonica Group]	biological process: cellular process (GO:0009987);; biological process: metabolic process (GO:0008152);; cellular component: organelle (GO:0043226);; cellular component: cell part (GO:0044464);; cellular component: cell (GO:0005623);; molecular function: catalytic activity (GO:0003824);;
Os01g0684800	1.8254	0.245948	0.666875	0.000220943	-2.87412	down	0.0779592	-1.41703	normal	--	--	Molecular Function: protein prenyltransferase activity (GO:0008318);; Cellular Component: plastid (GO:0009536);; Biological Process: protein prenylation (GO:0018342);;	K14137|0|dosa:Os01t0684800-01|Os01g0684800; Protein prenyltransferase, alpha subunit domain containing protein.; K14137 protein prenyltransferase alpha subunit repeat containing protein 1 (A)	--	[O]	Posttranslational modification, protein turnover, chaperones	Protein prenyltransferase alpha subunit repeat	--	O	Posttranslational modification, protein turnover, chaperones	Os01g0684800 [Oryza sativa Japonica Group]	biological process: cellular process (GO:0009987);; biological process: metabolic process (GO:0008152);; cellular component: cell (GO:0005623);; cellular component: cell part (GO:0044464);; cellular component: organelle (GO:0043226);; molecular function: catalytic activity (GO:0003824);;
Os01g0685900	4.23105	0.705	1.17913	0.000776855	-2.54845	down	0.00477169	-1.81421	down	--	--	Biological Process: nuclear division (GO:0000280);; Biological Process: cytokinesis by cell plate formation (GO:0000911);; Cellular Component: nucleus (GO:0005634);; Cellular Component: vacuole (GO:0005773);; Cellular Component: spindle (GO:0005819);; Molecular Function: microtubule binding (GO:0008017);; Cellular Component: phragmoplast (GO:0009524);; Cellular Component: preprophase band (GO:000…	K16732|0|osa:4324106|Os01g0685900; K16732 protein regulator of cytokinesis 1 (A)	--	[DZ]	Cell cycle control, cell division, chromosome partitioning;; Cytoskeleton	Microtubule associated protein (MAP65/ASE1 family)	65-kDa microtubule-associated protein 3 GN=K17N15.15 OS=Arabidopsis thaliana (Mouse-ear cress) PE=1 SV=1	Z	Cytoskeleton	Os01g0685900 [Oryza sativa Japonica Group]	cellular component: cell (GO:0005623);; cellular component: organelle part (GO:0044422);; cellular component: macromolecular complex (GO:0032991);; cellular component: cell part (GO:0044464);; cellular component: organelle (GO:0043226);; molecular function: binding (GO:0005488);; biological process: developmental process (GO:0032502);; biological process: single-organism process (GO:0044699);; bi…
Os01g0686400	30.4664	12.7572	18.7027	0.0022197	-1.42613	down	0.12302	-0.791001	normal	--	--	Cellular Component: nucleus (GO:0005634);; Cellular Component: cytosol (GO:0005829);;	--	--	[R]	General function prediction only	--	--	R	General function prediction only	sll2-s9-protein [Oryza sativa Indica Group]	cellular component: cell (GO:0005623);; cellular component: cell part (GO:0044464);; cellular component: organelle (GO:0043226);;
Os01g0686650	1.86958	0.269897	1.4457	0.00039057	-2.53664	down	0.0425821	-1.5169	normal	--	--	Biological Process: RNA processing (GO:0006396);; Cellular Component: cytoplasmic membrane-bounded vesicle (GO:0016023);;	K12867|3.0166e-109|obr:102701686|pre-mRNA-splicing factor SYF1-like; K12867 pre-mRNA-splicing factor SYF1 (A)	Spliceosome (ko03040)	[A]	RNA processing and modification	Tetratricopeptide repeat	--	A	RNA processing and modification	hypothetical protein OsI_03313 [Oryza sativa Indica Group]	biological process: cellular process (GO:0009987);; biological process: metabolic process (GO:0008152);; cellular component: cell (GO:0005623);; cellular component: organelle (GO:0043226);; cellular component: cell part (GO:0044464);;
Os01g0689000	8.29361	2.3892	4.70881	0.00571091	-1.90609	down	0.334228	-0.789883	normal	--	--	Cellular Component: plastid (GO:0009536);;	--	--	--	--	Protein of unknown function (DUF1639)	--	S	Function unknown	Os01g0689000 [Oryza sativa Japonica Group]	cellular component: cell part (GO:0044464);; cellular component: organelle (GO:0043226);; cellular component: cell (GO:0005623);;
Os01g0691200	3.55781	0.273817	1.66461	0.000221964	-3.73532	down	0.228393	-1.06233	normal	--	--	Cellular Component: cytoplasmic membrane-bounded vesicle (GO:0016023);;	--	--	--	--	Probable lipid transfer	Probable non-specific lipid-transfer protein AKCS9 (Precursor) OS=Vigna unguiculata (Cowpea) PE=2 SV=1	R	General function prediction only	Os01g0691300 [Oryza sativa Japonica Group]	cellular component: organelle (GO:0043226);; cellular component: cell part (GO:0044464);; cellular component: cell (GO:0005623);;
Os01g0691300	789.643	2.9569	357.658	0.000127413	-8.20283	down	0.462405	-1.12894	normal	--	--	Cellular Component: cytoplasmic membrane-bounded vesicle (GO:0016023);;	--	--	--	--	Probable lipid transfer	Probable non-specific lipid-transfer protein AKCS9 (Precursor) OS=Vigna unguiculata (Cowpea) PE=2 SV=1	R	General function prediction only	Os01g0691300 [Oryza sativa Japonica Group]	cellular component: cell (GO:0005623);; cellular component: organelle (GO:0043226);; cellular component: cell part (GO:0044464);;
Os01g0691400	5.84943	0.337446	1.75235	1.45285e-06	-4.21207	down	0.0340846	-1.69071	normal	--	--	Cellular Component: membrane (GO:0016020);;	--	--	[U]	Intracellular trafficking, secretion, and vesicular transport	Reticulon	Reticulon-like protein B9 GN=RTNLB9 OS=Arabidopsis thaliana (Mouse-ear cress) PE=2 SV=1	U	Intracellular trafficking, secretion, and vesicular transport	hypothetical protein OsI_03344 [Oryza sativa Indica Group]	cellular component: membrane (GO:0016020);;
Os01g0696500	24.4748	6.44525	7.38346	0.00153005	-1.92229	down	0.0138968	-1.68017	normal	--	--	--	--	--	--	--	--	--	--	--	Os01g0696500 [Oryza sativa Japonica Group]	--
Os01g0699900	38.8028	8.52227	7.97217	1.27346e-07	-2.19832	down	1.9471e-06	-2.2567	down	--	--	Cellular Component: membrane (GO:0016020);; Cellular Component: cytoplasmic membrane-bounded vesicle (GO:0016023);;	--	--	--	--	AWPM-19-like family	--	S	Function unknown	Os01g0699900 [Oryza sativa Japonica Group]	cellular component: cell (GO:0005623);; cellular component: cell part (GO:0044464);; cellular component: membrane (GO:0016020);; cellular component: organelle (GO:0043226);;
Os01g0703300	46.6827	6.69362	14.923	7.52404e-13	-2.67621	down	0.000255035	-1.54778	down	--	--	Molecular Function: zinc ion binding (GO:0008270);; Cellular Component: membrane (GO:0016020);;	--	--	[O]	Posttranslational modification, protein turnover, chaperones	Ring finger domain;; RING-H2 zinc finger;; Zinc finger, C3HC4 type (RING finger);; Zinc finger, C3HC4 type (RING finger);; Zinc finger, C3HC4 type (RING finger)	E3 ubiquitin-protein ligase At4g11680 GN=At4g11680 OS=Arabidopsis thaliana (Mouse-ear cress) PE=2 SV=1	O	Posttranslational modification, protein turnover, chaperones	RING zinc finger protein-like [Oryza sativa Japonica Group]	molecular function: binding (GO:0005488);; cellular component: membrane (GO:0016020);;
Os01g0704400	18.0359	6.16617	10.3848	1.48168e-05	-1.4898	down	0.080066	-0.815138	normal	--	--	Cellular Component: plastid (GO:0009536);;	--	--	--	--	--	--	--	--	Os01g0704400 [Oryza sativa Japonica Group]	cellular component: organelle (GO:0043226);; cellular component: cell part (GO:0044464);; cellular component: cell (GO:0005623);;
Os01g0706500	21.3342	7.07678	10.6067	0.00587869	-1.51303	down	0.177764	-0.910521	normal	--	--	Molecular Function: structural constituent of ribosome (GO:0003735);; Cellular Component: cell wall (GO:0005618);; Cellular Component: plasma membrane (GO:0005886);; Biological Process: translation (GO:0006412);; Cellular Component: chloroplast (GO:0009507);; Cellular Component: cytosolic large ribosomal subunit (GO:0022625);;	K02903|2.64655e-101|osa:4327674|Os01g0706500; K02903 large subunit ribosomal protein L28e (A)	Ribosome (ko03010)	[J]	Translation, ribosomal structure and biogenesis	Ribosomal L28e protein family	60S ribosomal protein L28-1 GN=RPL28A OS=Arabidopsis thaliana (Mouse-ear cress) PE=2 SV=1	J	Translation, ribosomal structure and biogenesis	Os01g0706500 [Oryza sativa Japonica Group]	biological process: cellular process (GO:0009987);; biological process: metabolic process (GO:0008152);; molecular function: structural molecule activity (GO:0005198);; cellular component: organelle part (GO:0044422);; cellular component: cell part (GO:0044464);; cellular component: macromolecular complex (GO:0032991);; cellular component: membrane (GO:0016020);; cellular component: organelle (GO…
Os01g0706700	7.86917	4.49296	2.57848	0.00497667	-1.093	down	0.000357894	-1.66149	down	--	--	Molecular Function: chloride channel activity (GO:0005254);; Biological Process: chloride transport (GO:0006821);; Cellular Component: chloride channel complex (GO:0034707);;	--	--	[D]	Cell cycle control, cell division, chromosome partitioning	Calcium-activated chloride channel	Anoctamin-like protein Os01g0706700 OS=Oryza sativa subsp. japonica (Rice) PE=2 SV=1	D	Cell cycle control, cell division, chromosome partitioning	Os01g0706700 [Oryza sativa Japonica Group]	biological process: localization (GO:0051179);; biological process: cellular process (GO:0009987);; biological process: single-organism process (GO:0044699);; cellular component: membrane (GO:0016020);; cellular component: macromolecular complex (GO:0032991);; cellular component: membrane part (GO:0044425);; molecular function: transporter activity (GO:0005215);;
Os01g0709500	163.115	59.7618	60.6757	4.26515e-05	-1.43844	down	0.00446078	-1.38286	down	[RTKL]	General function prediction only;; Signal transduction mechanisms;; Transcription;; Replication, recombination and repair	Molecular Function: protein serine/threonine kinase activity (GO:0004674);; Molecular Function: ATP binding (GO:0005524);; Cellular Component: mitochondrion (GO:0005739);; Biological Process: protein phosphorylation (GO:0006468);; Cellular Component: plastid (GO:0009536);;	--	--	[T]	Signal transduction mechanisms	Protein tyrosine kinase;; Protein kinase domain;; Phosphotransferase enzyme family	Receptor-like serine/threonine-protein kinase ALE2 (Precursor) GN=ALE2 OS=Arabidopsis thaliana (Mouse-ear cress) PE=1 SV=1	T	Signal transduction mechanisms	Os01g0709500 [Oryza sativa Japonica Group]	molecular function: catalytic activity (GO:0003824);; molecular function: binding (GO:0005488);; cellular component: organelle (GO:0043226);; cellular component: cell part (GO:0044464);; cellular component: cell (GO:0005623);; biological process: metabolic process (GO:0008152);; biological process: cellular process (GO:0009987);;
Os01g0710000	82.2122	32.7655	52.8166	0.000138808	-1.23043	down	0.331029	-0.512418	normal	[R]	General function prediction only	Cellular Component: nucleolus (GO:0005730);; Cellular Component: cytoplasm (GO:0005737);; Biological Process: unidimensional cell growth (GO:0009826);; Biological Process: flower development (GO:0009908);; Biological Process: leaf morphogenesis (GO:0009965);; Biological Process: trichome morphogenesis (GO:0010090);; Molecular Function: metal ion binding (GO:0046872);;	K10752|0|osa:4327826|Os01g0710000; K10752 histone-binding protein RBBP4 (A)	--	[B]	Chromatin structure and dynamics	WD domain, G-beta repeat;; Histone-binding protein RBBP4 or subunit C of CAF1 complex	WD-40 repeat-containing protein MSI4 GN=F3P11.12 OS=Arabidopsis thaliana (Mouse-ear cress) PE=1 SV=3	B	Chromatin structure and dynamics	Os01g0710000 [Oryza sativa Japonica Group]	cellular component: cell part (GO:0044464);; cellular component: organelle part (GO:0044422);; cellular component: organelle (GO:0043226);; cellular component: cell (GO:0005623);; molecular function: binding (GO:0005488);; biological process: cellular process (GO:0009987);; biological process: reproductive process (GO:0022414);; biological process: growth (GO:0040007);; biological process: cellul…
Os01g0710200	24.2404	5.03896	6.14518	1.36724e-05	-2.32968	down	0.000149114	-1.94184	down	--	--	Biological Process: microtubule nucleation (GO:0007020);; Molecular Function: primary amine oxidase activity (GO:0008131);; Biological Process: cytokinin-activated signaling pathway (GO:0009736);; Biological Process: oxidation-reduction process (GO:0055114);;	K12259|0|osa:4327828|Os01g0710200; K12259 spermine oxidase [EC:1.5.3.16 1.5.3.-] (A)	Arginine and proline metabolism (ko00330);; beta-Alanine metabolism (ko00410)	[H]	Coenzyme transport and metabolism	Flavin containing amine oxidoreductase;; NAD(P)-binding Rossmann-like domain	Probable polyamine oxidase 5 GN=PAO5 OS=Arabidopsis thaliana (Mouse-ear cress) PE=2 SV=1	H	Coenzyme transport and metabolism	Os01g0710200 [Oryza sativa Japonica Group]	molecular function: catalytic activity (GO:0003824);; biological process: cellular component organization or biogenesis (GO:0071840);; biological process: single-organism process (GO:0044699);; biological process: biological regulation (GO:0065007);; biological process: signaling (GO:0023052);; biological process: cellular process (GO:0009987);; biological process: response to stimulus (GO:005089…
Os01g0712800	4.08388	0.200102	1.83376	1.05295e-06	-4.60218	down	0.209449	-1.13567	normal	--	--	Molecular Function: peroxidase activity (GO:0004601);; Biological Process: response to oxidative stress (GO:0006979);; Cellular Component: cytoplasmic membrane-bounded vesicle (GO:0016023);; Molecular Function: heme binding (GO:0020037);; Molecular Function: metal ion binding (GO:0046872);; Biological Process: oxidation-reduction process (GO:0055114);;	K00430|0|dosa:Os01t0712800-00|Os01g0712800; Hypothetical conserved gene.; K00430 peroxidase [EC:1.11.1.7] (A)	Phenylalanine metabolism (ko00360);; Phenylpropanoid biosynthesis (ko00940)	--	--	Peroxidase	Putative Peroxidase 48 (Precursor) GN=F17I5.60 OS=Arabidopsis thaliana (Mouse-ear cress) PE=3 SV=3	R	General function prediction only	TPA: class III peroxidase 18 precursor [Oryza sativa Japonica Group]	biological process: single-organism process (GO:0044699);; biological process: metabolic process (GO:0008152);; biological process: response to stimulus (GO:0050896);; cellular component: organelle (GO:0043226);; cellular component: cell part (GO:0044464);; cellular component: cell (GO:0005623);; molecular function: antioxidant activity (GO:0016209);; molecular function: catalytic activity (GO:00…
Os01g0714900	33.2129	11.4594	14.5705	0.000328829	-1.28294	down	0.019739	-1.06462	normal	[R]	General function prediction only	Molecular Function: GTP binding (GO:0005525);; Cellular Component: mitochondrion (GO:0005739);; Cellular Component: plasma membrane (GO:0005886);; Biological Process: small GTPase mediated signal transduction (GO:0007264);; Biological Process: protein transport (GO:0015031);;	K07897|5.0053e-154|osa:4325946|Os01g0714900; K07897 Ras-related protein Rab-7A (A)	Endocytosis (ko04144);; Phagosome (ko04145)	[R]	General function prediction only	Ras family;; Miro-like protein;; ADP-ribosylation factor family;; Gtr1/RagA G protein conserved region;; 50S ribosome-binding GTPase;; Elongation factor Tu GTP binding domain	Ras-related protein Rab7 OS=Glycine max (Soybean) PE=2 SV=1	U	Intracellular trafficking, secretion, and vesicular transport	Os01g0714900 [Oryza sativa Japonica Group]	biological process: biological regulation (GO:0065007);; biological process: single-organism process (GO:0044699);; biological process: signaling (GO:0023052);; biological process: response to stimulus (GO:0050896);; biological process: localization (GO:0051179);; biological process: cellular process (GO:0009987);; molecular function: binding (GO:0005488);; cellular component: cell (GO:0005623);;…
Os01g0715600	2.19045	0.215181	0.50885	0.000144037	-2.77722	down	0.0822171	-1.35151	normal	--	--	Cellular Component: endoplasmic reticulum (GO:0005783);; Biological Process: pollen development (GO:0009555);; Molecular Function: auxin:proton symporter activity (GO:0009672);; Biological Process: auxin polar transport (GO:0009926);; Biological Process: auxin homeostasis (GO:0010252);; Biological Process: auxin efflux (GO:0010315);; Biological Process: proton transport (GO:0015992);; Cellular Co…	K13947|0|dosa:Os01t0715600-00|Os01g0715600, PIN8, PIN_PROTEIN_8; Similar to auxin efflux carrier component.; K13947 auxin efflux carrier family (A)	--	--	--	Membrane transport protein	Putative auxin efflux carrier component 5 GN=PIN5 OS=Arabidopsis thaliana (Mouse-ear cress) PE=3 SV=1	S	Function unknown	Putative auxin efflux carrier component 5 [Triticum urartu]	molecular function: transporter activity (GO:0005215);; cellular component: cell part (GO:0044464);; cellular component: organelle (GO:0043226);; cellular component: membrane (GO:0016020);; cellular component: cell (GO:0005623);; cellular component: membrane part (GO:0044425);; biological process: multicellular organismal process (GO:0032501);; biological process: biological regulation (GO:006500…
Os01g0716200	23.3538	4.3508	9.34057	1.11983e-05	-2.32597	down	0.0183954	-1.25919	normal	--	--	--	--	--	--	--	Protein of unknown function (DUF4005);; IQ calmodulin-binding motif	Protein IQ-DOMAIN 31 GN=IQD31 OS=Arabidopsis thaliana (Mouse-ear cress) PE=1 SV=1	S	Function unknown	Os01g0716200 [Oryza sativa Japonica Group]	--
Os01g0718300	38.2471	25.0128	33.621	0.000764396	-1.07816	down	0.430465	-0.41527	normal	[S]	Function unknown	Biological Process: polysaccharide biosynthetic process (GO:0000271);; Biological Process: microtubule bundle formation (GO:0001578);; Biological Process: response to molecule of bacterial origin (GO:0002237);; Molecular Function: protein serine/threonine kinase activity (GO:0004674);; Molecular Function: growth hormone receptor activity (GO:0004903);; Molecular Function: steroid binding (GO:0005…	K13415|0|osa:4324691|Os01g0718300; K13415 protein brassinosteroid insensitive 1 [EC:2.7.10.1 2.7.11.1] (A)	Plant hormone signal transduction (ko04075)	--	--	Protein kinase domain;; Leucine rich repeat;; Protein tyrosine kinase;; Leucine Rich repeats (2 copies);; Leucine Rich Repeat;; Leucine Rich repeat;; Leucine rich repeat	Brassinosteroid LRR receptor kinase (Precursor) GN=CURL3 OS=Solanum lycopersicum (Tomato) PE=1 SV=1	T	Signal transduction mechanisms	Os01g0718300 [Oryza sativa Japonica Group]	biological process: cellular process (GO:0009987);; biological process: response to stimulus (GO:0050896);; biological process: multi-organism process (GO:0051704);; biological process: growth (GO:0040007);; biological process: single-organism process (GO:0044699);; biological process: multicellular organismal process (GO:0032501);; biological process: reproductive process (GO:0022414);; biologic…
Os01g0727100	18.186	8.78785	8.50802	0.00973457	-1.01687	down	0.0310304	-1.05458	normal	--	--	Biological Process: carbohydrate biosynthetic process (GO:0016051);; Molecular Function: polygalacturonate 4-alpha-galacturonosyltransferase activity (GO:0047262);;	--	--	--	--	Glycosyl transferase family 8	Probable galacturonosyltransferase 15 GN=GAUT15 OS=Arabidopsis thaliana (Mouse-ear cress) PE=2 SV=1	G	Carbohydrate transport and metabolism	Os01g0727100 [Oryza sativa Japonica Group]	biological process: metabolic process (GO:0008152);; biological process: single-organism process (GO:0044699);; molecular function: catalytic activity (GO:0003824);;
Os01g0728100	120.063	4.32279	28.3959	3.27959e-32	-5.00017	down	0.000198636	-2.03906	down	--	--	Biological Process: lipid metabolic process (GO:0006629);; Cellular Component: cytoplasmic membrane-bounded vesicle (GO:0016023);; Molecular Function: hydrolase activity, acting on ester bonds (GO:0016788);;	--	--	--	--	GDSL-like Lipase/Acylhydrolase	GDSL esterase/lipase At5g45670 (Precursor) GN=At5g45670 OS=Arabidopsis thaliana (Mouse-ear cress) PE=2 SV=1	R	General function prediction only	Os01g0728100 [Oryza sativa Japonica Group]	cellular component: cell (GO:0005623);; cellular component: cell part (GO:0044464);; cellular component: organelle (GO:0043226);; molecular function: catalytic activity (GO:0003824);; biological process: single-organism process (GO:0044699);; biological process: metabolic process (GO:0008152);;
Os01g0728150	12.0655	2.95696	3.14274	0.00148464	-1.97698	down	0.0057974	-1.90587	down	[U]	Intracellular trafficking, secretion, and vesicular transport	Cellular Component: membrane (GO:0016020);;	K17279|1.67912e-179|dosa:Os01t0728150-00|Os01g0728150; Similar to HVA22F (HVA22-LIKE PROTEIN F).; K17279 receptor expression-enhancing protein 5/6 (A)	--	[U]	Intracellular trafficking, secretion, and vesicular transport	TB2/DP1, HVA22 family	HVA22-like protein f GN=HVA22F OS=Arabidopsis thaliana (Mouse-ear cress) PE=2 SV=1	S	Function unknown	hypothetical protein OsJ_03330 [Oryza sativa Japonica Group]	cellular component: membrane (GO:0016020);;
Os01g0729400	27.3243	4.14916	11.3668	1.07238e-10	-2.75038	down	0.0106182	-1.23801	normal	[S]	Function unknown	Cellular Component: plant-type cell wall (GO:0009505);; Cellular Component: cytoplasmic membrane-bounded vesicle (GO:0016023);;	--	--	[R]	General function prediction only	Leucine Rich repeats (2 copies);; Leucine rich repeat;; Leucine Rich Repeat;; Leucine Rich repeat;; Leucine rich repeat	Piriformospora indica-insensitive protein 2 (Precursor) GN=PII-2 OS=Arabidopsis thaliana (Mouse-ear cress) PE=2 SV=1	R	General function prediction only	Os01g0729400 [Oryza sativa Japonica Group]	cellular component: cell (GO:0005623);; cellular component: cell part (GO:0044464);; cellular component: organelle (GO:0043226);;
Os01g0730500	2.06571	0.302324	0.462481	0.000923038	-2.73177	down	0.00557296	-2.23642	down	[C]	Energy production and conversion	Molecular Function: iron ion binding (GO:0005506);; Molecular Function: electron carrier activity (GO:0009055);; Cellular Component: chloroplast (GO:0009507);; Molecular Function: iron-sulfur cluster binding (GO:0051536);;	--	--	[O]	Posttranslational modification, protein turnover, chaperones	DnaJ domain;; 4Fe-4S single cluster domain;; 4Fe-4S single cluster domain	Chaperone protein dnaJ 10 GN=F28O16.7 OS=Arabidopsis thaliana (Mouse-ear cress) PE=2 SV=2	O	Posttranslational modification, protein turnover, chaperones	Os01g0730500 [Oryza sativa Japonica Group]	molecular function: binding (GO:0005488);; molecular function: electron carrier activity (GO:0009055);; cellular component: cell part (GO:0044464);; cellular component: organelle (GO:0043226);; cellular component: cell (GO:0005623);;
Os01g0732300	34.3174	5.95696	18.9492	5.24753e-09	-2.58891	down	0.24725	-0.854173	normal	--	--	--	--	--	--	--	Transcriptional repressor, ovate	Transcription repressor OFP8 GN=OFP8 OS=Arabidopsis thaliana (Mouse-ear cress) PE=2 SV=1	S	Function unknown	Os01g0732300 [Oryza sativa Japonica Group]	--
Os01g0733500	831.614	249.575	172.248	3.61713e-06	-1.8073	down	8.71628e-06	-2.25995	down	--	--	Cellular Component: endosome (GO:0005768);; Cellular Component: Golgi apparatus (GO:0005794);; Cellular Component: trans-Golgi network (GO:0005802);; Biological Process: response to cold (GO:0009409);; Biological Process: response to salt stress (GO:0009651);; Molecular Function: nutrient reservoir activity (GO:0045735);;	--	--	--	--	BURP domain	BURP domain-containing protein 3 (Precursor) OS=Oryza sativa subsp. japonica (Rice) PE=2 SV=1	R	General function prediction only	Os01g0733500 [Oryza sativa Japonica Group]	cellular component: organelle (GO:0043226);; cellular component: organelle part (GO:0044422);; cellular component: cell part (GO:0044464);; cellular component: cell (GO:0005623);; molecular function: nutrient reservoir activity (GO:0045735);; biological process: response to stimulus (GO:0050896);;
Os01g0738300	20.0034	8.25927	15.7468	0.000370102	-1.21247	down	0.594657	-0.298695	normal	[RTKL]	General function prediction only;; Signal transduction mechanisms;; Transcription;; Replication, recombination and repair	Molecular Function: protein serine/threonine kinase activity (GO:0004674);; Molecular Function: ATP binding (GO:0005524);; Cellular Component: plasma membrane (GO:0005886);; Biological Process: protein phosphorylation (GO:0006468);; Cellular Component: plastid (GO:0009536);;	--	--	[T]	Signal transduction mechanisms	Protein kinase domain;; Protein tyrosine kinase	Proline-rich receptor-like protein kinase PERK8 GN=PERK8 OS=Arabidopsis thaliana (Mouse-ear cress) PE=1 SV=1	T	Signal transduction mechanisms	Os01g0738300 [Oryza sativa Japonica Group]	molecular function: catalytic activity (GO:0003824);; molecular function: binding (GO:0005488);; cellular component: cell (GO:0005623);; cellular component: cell part (GO:0044464);; cellular component: membrane (GO:0016020);; cellular component: organelle (GO:0043226);; biological process: metabolic process (GO:0008152);; biological process: cellular process (GO:0009987);;
Os01g0738800	43.663	18.7619	16.2905	0.000235424	-1.7991	down	7.61183e-05	-2.23272	down	--	--	Molecular Function: 6-phosphofructokinase activity (GO:0003872);; Molecular Function: ATP binding (GO:0005524);; Cellular Component: plasma membrane (GO:0005886);; Cellular Component: 6-phosphofructokinase complex (GO:0005945);; Biological Process: fructose 6-phosphate metabolic process (GO:0006002);; Biological Process: glycolytic process (GO:0006096);; Biological Process: phosphorylation (GO:00…	--	--	--	--	--	--	G	Carbohydrate transport and metabolism	Os01g0738800 [Oryza sativa Japonica Group]	biological process: metabolic process (GO:0008152);; biological process: cellular process (GO:0009987);; biological process: single-organism process (GO:0044699);; molecular function: binding (GO:0005488);; molecular function: catalytic activity (GO:0003824);; cellular component: macromolecular complex (GO:0032991);; cellular component: cell part (GO:0044464);; cellular component: membrane (GO:00…
Os01g0739700	12.5806	2.53867	9.1197	8.30905e-07	-2.26304	down	0.482482	-0.410372	normal	--	--	Molecular Function: hydrolase activity, hydrolyzing O-glycosyl compounds (GO:0004553);; Biological Process: carbohydrate metabolic process (GO:0005975);; Cellular Component: plant-type cell wall (GO:0009505);; Cellular Component: cytoplasmic membrane-bounded vesicle (GO:0016023);; Molecular Function: cation binding (GO:0043169);; Cellular Component: anchored component of plasma membrane (GO:00466…	--	--	--	--	Glycosyl hydrolases family 17;; X8 domain	Glucan endo-1,3-beta-glucosidase 13 (Precursor) GN=At5g56590 OS=Arabidopsis thaliana (Mouse-ear cress) PE=1 SV=1	R	General function prediction only	Os01g0739700 [Oryza sativa Japonica Group]	biological process: metabolic process (GO:0008152);; cellular component: cell (GO:0005623);; cellular component: membrane part (GO:0044425);; cellular component: cell part (GO:0044464);; cellular component: organelle (GO:0043226);; cellular component: membrane (GO:0016020);; molecular function: binding (GO:0005488);; molecular function: catalytic activity (GO:0003824);;
Os01g0740350	10.0906	0.960556	3.30251	2.45269e-07	-3.05976	down	0.0122642	-1.58643	normal	--	--	Cellular Component: plant-type cell wall (GO:0009505);;	--	--	--	--	Protein of unknown function (DUF1005)	--	S	Function unknown	hypothetical protein OsI_03678 [Oryza sativa Indica Group]	cellular component: cell (GO:0005623);; cellular component: cell part (GO:0044464);;
Os01g0740400	1.47567	0.225665	0.479221	0.00698439	-2.64102	down	0.0627135	-1.62461	normal	--	--	Cellular Component: plant-type cell wall (GO:0009505);;	--	--	--	--	Protein of unknown function (DUF1005)	--	S	Function unknown	Os01g0740400 [Oryza sativa Japonica Group]	cellular component: cell part (GO:0044464);; cellular component: cell (GO:0005623);;
Os01g0740500	9.6668	2.70275	2.1049	5.42215e-05	-1.83141	down	7.2404e-05	-2.02674	down	--	--	Molecular Function: carboxypeptidase activity (GO:0004180);; Cellular Component: vacuole (GO:0005773);; Biological Process: proteolysis (GO:0006508);;	K01301|0|dosa:Os01t0740500-00|Os01g0740500; Similar to glutamate carboxypeptidase 2.; K01301 N-acetylated-alpha-linked acidic dipeptidase [EC:3.4.17.21] (A)	--	[OPR]	Posttranslational modification, protein turnover, chaperones;; Inorganic ion transport and metabolism;; General function prediction only	Transferrin receptor-like dimerisation domain;; Peptidase family M28;; PA domain;; Peptidase family M20/M25/M40	Probable glutamate carboxypeptidase 2 GN=AMP1 OS=Arabidopsis thaliana (Mouse-ear cress) PE=1 SV=3	3480		hypothetical protein OsI_03679 [Oryza sativa Indica Group]	molecular function: catalytic activity (GO:0003824);; cellular component: cell (GO:0005623);; cellular component: organelle (GO:0043226);; cellular component: cell part (GO:0044464);; biological process: metabolic process (GO:0008152);;
Os01g0744000	49.5083	12.4122	26.4451	4.24781e-10	-2.03391	down	0.023773	-1.05156	normal	[Z]	Cytoskeleton	Molecular Function: microtubule motor activity (GO:0003777);; Molecular Function: ATP binding (GO:0005524);; Cellular Component: kinesin complex (GO:0005871);; Cellular Component: microtubule (GO:0005874);; Cellular Component: plasma membrane (GO:0005886);; Biological Process: microtubule-based movement (GO:0007018);; Molecular Function: microtubule binding (GO:0008017);;	K10406|0|osa:4326167|Os01g0744000; K10406 kinesin family member C2/C3 (A)	--	[Z]	Cytoskeleton	Kinesin motor domain	Kinesin KP1 GN=KP1 OS=Arabidopsis thaliana (Mouse-ear cress) PE=1 SV=2	Z	Cytoskeleton	Os01g0744000 [Oryza sativa Japonica Group]	molecular function: binding (GO:0005488);; molecular function: catalytic activity (GO:0003824);; cellular component: cell (GO:0005623);; cellular component: membrane (GO:0016020);; cellular component: organelle (GO:0043226);; cellular component: cell part (GO:0044464);; cellular component: macromolecular complex (GO:0032991);; cellular component: organelle part (GO:0044422);; biological process: …
Os01g0744200	8.25016	1.97536	5.7475	0.00229372	-2.00222	down	0.663393	-0.509057	normal	--	--	Molecular Function: microtubule motor activity (GO:0003777);; Molecular Function: ATP binding (GO:0005524);; Cellular Component: kinesin complex (GO:0005871);; Cellular Component: microtubule (GO:0005874);; Biological Process: microtubule-based movement (GO:0007018);; Molecular Function: microtubule binding (GO:0008017);;	--	--	--	--	non-haem dioxygenase in morphine synthesis N-terminal	--	S	Function unknown	Os01g0744200 [Oryza sativa Japonica Group]	biological process: metabolic process (GO:0008152);; biological process: cellular process (GO:0009987);; biological process: single-organism process (GO:0044699);; cellular component: cell (GO:0005623);; cellular component: organelle (GO:0043226);; cellular component: organelle part (GO:0044422);; cellular component: cell part (GO:0044464);; cellular component: macromolecular complex (GO:0032991)…
Os01g0745400	32.2628	8.51045	16.1161	0.00269241	-2.03533	down	0.212836	-0.983577	normal	--	--	--	--	--	--	--	--	--	U	Intracellular trafficking, secretion, and vesicular transport	Os01g0745400 [Oryza sativa Japonica Group]	--
Os01g0745700	26.6993	3.17348	14.9159	1.91851e-12	-3.48117	down	0.327328	-0.766723	normal	--	--	Molecular Function: sequence-specific DNA binding transcription factor activity (GO:0003700);; Biological Process: regulation of transcription, DNA-templated (GO:0006355);; Molecular Function: zinc ion binding (GO:0008270);; Molecular Function: sequence-specific DNA binding (GO:0043565);;	--	--	[K]	Transcription	GATA zinc finger	GATA transcription factor 12 GN=GATA12 OS=Arabidopsis thaliana (Mouse-ear cress) PE=2 SV=1	K	Transcription	hypothetical protein OsI_03711 [Oryza sativa Indica Group]	biological process: biological regulation (GO:0065007);; molecular function: nucleic acid binding transcription factor activity (GO:0001071);; molecular function: binding (GO:0005488);;
Os01g0745850	78.0927	6.98669	46.2729	1.10396e-18	-3.49742	down	0.350236	-0.724286	normal	--	--	Molecular Function: sequence-specific DNA binding transcription factor activity (GO:0003700);; Cellular Component: nucleus (GO:0005634);; Molecular Function: zinc ion binding (GO:0008270);; Molecular Function: sequence-specific DNA binding (GO:0043565);; Biological Process: positive regulation of transcription, DNA-templated (GO:0045893);;	--	--	[K]	Transcription	GATA zinc finger	GATA transcription factor 12 GN=GATA12 OS=Arabidopsis thaliana (Mouse-ear cress) PE=2 SV=1	K	Transcription	Os01g0745700 [Oryza sativa Japonica Group]	cellular component: organelle (GO:0043226);; cellular component: cell part (GO:0044464);; cellular component: cell (GO:0005623);; molecular function: nucleic acid binding transcription factor activity (GO:0001071);; molecular function: binding (GO:0005488);; biological process: biological regulation (GO:0065007);;
Os01g0746700	52.5694	19.9509	47.5924	1.43935e-05	-1.41445	down	0.892811	-0.112825	normal	[G]	Carbohydrate transport and metabolism	Cellular Component: extracellular region (GO:0005576);; Biological Process: carbohydrate metabolic process (GO:0005975);; Cellular Component: cytoplasmic membrane-bounded vesicle (GO:0016023);; Molecular Function: mannan endo-1,4-beta-mannosidase activity (GO:0016985);;	--	--	--	--	Cellulase (glycosyl hydrolase family 5);; Sugar-binding cellulase-like	Mannan endo-1,4-beta-mannosidase 2 (Precursor) OS=Oryza sativa subsp. japonica (Rice) PE=2 SV=2	R	General function prediction only	Os01g0746700 [Oryza sativa Japonica Group]	biological process: metabolic process (GO:0008152);; cellular component: cell part (GO:0044464);; cellular component: extracellular region (GO:0005576);; cellular component: organelle (GO:0043226);; cellular component: cell (GO:0005623);; molecular function: catalytic activity (GO:0003824);;
Os01g0753800	414.526	30.7155	168.148	2.77961e-10	-3.81776	down	0.133947	-1.28374	normal	--	--	Cellular Component: cytoplasmic membrane-bounded vesicle (GO:0016023);;	--	--	--	--	--	--	R	General function prediction only	Os01g0753800 [Oryza sativa Japonica Group]	cellular component: organelle (GO:0043226);; cellular component: cell part (GO:0044464);; cellular component: cell (GO:0005623);;
Os01g0756000	4.55477	1.73746	2.63775	0.00927985	-1.34442	down	0.266621	-0.727371	normal	--	--	Cellular Component: mitochondrion (GO:0005739);;	--	--	--	--	--	--	S	Function unknown	hypothetical protein OsI_03784 [Oryza sativa Indica Group]	cellular component: cell (GO:0005623);; cellular component: cell part (GO:0044464);; cellular component: organelle (GO:0043226);;
Os01g0756200	17.1321	0.93995	2.35588	6.59009e-10	-4.24253	down	1.04432e-06	-2.83824	down	--	--	Molecular Function: sequence-specific DNA binding transcription factor activity (GO:0003700);; Biological Process: regulation of transcription, DNA-templated (GO:0006355);; Molecular Function: sequence-specific DNA binding (GO:0043565);;	--	--	--	--	bZIP transcription factor;; Basic region leucine zipper;; bZIP Maf transcription factor	Basic leucine zipper 6 OS=Oryza sativa subsp. japonica (Rice) PE=2 SV=1	K	Transcription	Os01g0756200 [Oryza sativa Japonica Group]	molecular function: nucleic acid binding transcription factor activity (GO:0001071);; molecular function: binding (GO:0005488);; biological process: biological regulation (GO:0065007);;
Os01g0756600	301.244	13.9622	71.2675	1.22748e-24	-4.39313	down	0.000183404	-2.01697	down	--	--	Cellular Component: plasma membrane (GO:0005886);; Cellular Component: cytoplasmic membrane-bounded vesicle (GO:0016023);;	--	--	--	--	Protein of unknown function (DUF642)	--	S	Function unknown	Os01g0756600 [Oryza sativa Japonica Group]	cellular component: cell part (GO:0044464);; cellular component: membrane (GO:0016020);; cellular component: organelle (GO:0043226);; cellular component: cell (GO:0005623);;
Os01g0756900	113.975	9.25128	21.3018	0.000430131	-3.6577	down	0.00678956	-2.37778	down	--	--	--	--	--	--	--	--	--	--	--	--	--
Os01g0757400	18.3667	4.87727	8.55175	4.46373e-07	-1.87341	down	0.0237648	-1.05125	normal	[O]	Posttranslational modification, protein turnover, chaperones	Molecular Function: ATP binding (GO:0005524);; Molecular Function: nucleoside-triphosphatase activity (GO:0017111);;	--	--	[O]	Posttranslational modification, protein turnover, chaperones	ATPase family associated with various cellular activities (AAA);; Holliday junction DNA helicase ruvB N-terminus	Katanin p60 ATPase-containing subunit A1 {ECO:0000255|HAMAP-Rule:MF_03023} GN=At1g80350 OS=Arabidopsis thaliana (Mouse-ear cress) PE=1 SV=1	O	Posttranslational modification, protein turnover, chaperones	Os01g0757400 [Oryza sativa Japonica Group]	molecular function: binding (GO:0005488);; molecular function: catalytic activity (GO:0003824);; biological process: metabolic process (GO:0008152);;
Os01g0760400	4.46081	0.927161	2.57419	3.3263e-07	-2.20966	down	0.177306	-0.734331	normal	--	--	Biological Process: polysaccharide biosynthetic process (GO:0000271);; Molecular Function: ATP binding (GO:0005524);; Cellular Component: plasma membrane (GO:0005886);; Biological Process: defense response (GO:0006952);; Biological Process: signal transduction (GO:0007165);; Cellular Component: plastid (GO:0009536);; Biological Process: gravitropism (GO:0009630);; Molecular Function: nucleoside-t…	--	--	--	--	NB-ARC domain;; AAA domain	--	R	General function prediction only	Os01g0760400 [Oryza sativa Japonica Group]	cellular component: membrane (GO:0016020);; cellular component: organelle (GO:0043226);; cellular component: cell part (GO:0044464);; cellular component: cell (GO:0005623);; molecular function: binding (GO:0005488);; molecular function: catalytic activity (GO:0003824);; biological process: response to stimulus (GO:0050896);; biological process: metabolic process (GO:0008152);; biological process:…
Os01g0761000	45.723	13.816	14.4937	2.16893e-05	-1.63483	down	0.000577759	-1.58281	down	--	--	Biological Process: rRNA processing (GO:0006364);; Cellular Component: chloroplast thylakoid membrane (GO:0009535);; Biological Process: plastid organization (GO:0009657);; Biological Process: stomatal complex morphogenesis (GO:0010103);; Biological Process: photosystem II assembly (GO:0010207);; Biological Process: regulation of protein dephosphorylation (GO:0035304);; Biological Process: positi…	--	--	--	--	CAAD domains of cyanobacterial aminoacyl-tRNA synthetase	Protein CURVATURE THYLAKOID 1C, chloroplastic (Precursor) GN=CURT1C OS=Arabidopsis thaliana (Mouse-ear cress) PE=1 SV=1	S	Function unknown	Os01g0761000 [Oryza sativa Japonica Group]	biological process: cellular process (GO:0009987);; biological process: metabolic process (GO:0008152);; biological process: cellular component organization or biogenesis (GO:0071840);; biological process: single-organism process (GO:0044699);; biological process: biological regulation (GO:0065007);; biological process: developmental process (GO:0032502);; biological process: multicellular organi…
Os01g0761400	17.2472	1.0656	1.64042	1.83605e-09	-4.04925	down	9.53629e-09	-3.36149	down	[E]	Amino acid transport and metabolism	Molecular Function: transporter activity (GO:0005215);; Biological Process: oligopeptide transport (GO:0006857);; Cellular Component: membrane (GO:0016020);;	--	--	[E]	Amino acid transport and metabolism	POT family	Protein NRT1/ PTR FAMILY 1.2 GN=F9I5.4 OS=Arabidopsis thaliana (Mouse-ear cress) PE=1 SV=1	E	Amino acid transport and metabolism	Os01g0761400 [Oryza sativa Japonica Group]	molecular function: transporter activity (GO:0005215);; cellular component: membrane (GO:0016020);; biological process: localization (GO:0051179);; biological process: single-organism process (GO:0044699);;
Os01g0762900	87.2051	17.3528	53.6395	2.92572e-08	-2.3258	down	0.268722	-0.668002	normal	--	--	--	--	--	--	--	--	--	S	Function unknown	Os01g0762900 [Oryza sativa Japonica Group]	--
Os01g0763200	30.1491	14.8907	28.286	0.00605923	-1.00761	down	0.979719	-0.0225067	normal	--	--	--	--	--	--	--	TCP family transcription factor	Transcription factor TCP5 GN=TCP5 OS=Arabidopsis thaliana (Mouse-ear cress) PE=2 SV=1	S	Function unknown	Os01g0763200 [Oryza sativa Japonica Group]	--
Os01g0763900	24.1857	3.0808	16.2427	1.17739e-05	-3.02466	down	0.391241	-0.532493	normal	--	--	Cellular Component: cytoplasmic membrane-bounded vesicle (GO:0016023);; Molecular Function: hydrolase activity (GO:0016787);;	--	--	--	--	X8 domain	PLASMODESMATA CALLOSE-BINDING PROTEIN 3 (Precursor) GN=PDCB3 OS=Arabidopsis thaliana (Mouse-ear cress) PE=1 SV=1	R	General function prediction only	Os01g0763900 [Oryza sativa Japonica Group]	biological process: metabolic process (GO:0008152);; molecular function: catalytic activity (GO:0003824);; cellular component: cell (GO:0005623);; cellular component: organelle (GO:0043226);; cellular component: cell part (GO:0044464);;
Os01g0765600	2.95837	0.346809	0.975085	0.00109732	-3.29898	down	0.0704125	-1.59133	normal	--	--	Molecular Function: calcium ion binding (GO:0005509);; Cellular Component: plastid (GO:0009536);;	K13448|5.08359e-78|osa:4325488|Os01g0765600; K13448 calcium-binding protein CML (A)	Plant-pathogen interaction (ko04626)	[T]	Signal transduction mechanisms	EF-hand domain;; EF-hand domain pair;; EF hand;; EF-hand domain pair;; EF hand	Probable calcium-binding protein CML41 GN=CML41 OS=Arabidopsis thaliana (Mouse-ear cress) PE=2 SV=2	T	Signal transduction mechanisms	Os01g0765600 [Oryza sativa Japonica Group]	cellular component: cell part (GO:0044464);; cellular component: organelle (GO:0043226);; cellular component: cell (GO:0005623);; molecular function: binding (GO:0005488);;
Os01g0765900	1.64417	0.0758431	0.612918	2.73859e-05	-5.96415	down	0.16072	-1.37343	normal	--	--	Molecular Function: DNA binding (GO:0003677);; Biological Process: response to stress (GO:0006950);; Molecular Function: zinc ion binding (GO:0008270);;	--	--	[R]	General function prediction only	AN1-like Zinc finger;; A20-like zinc finger	Zinc finger A20 and AN1 domain-containing stress-associated protein 3 GN=P0403C05.31 OS=Oryza sativa subsp. japonica (Rice) PE=2 SV=2	R	General function prediction only	RecName: Full=Zinc finger A20 and AN1 domain-containing stress-associated protein 3; Short=OsSAP3 [Oryza sativa Japonica Group]	biological process: response to stimulus (GO:0050896);; molecular function: binding (GO:0005488);;
Os01g0768300	4.40219	0.145425	1.17373	9.88128e-08	-5.26428	down	0.0172635	-1.90823	normal	--	--	Cellular Component: plasma membrane (GO:0005886);; Cellular Component: integral component of membrane (GO:0016021);;	--	--	--	--	--	Uncharacterized protein At4g15545 GN=At4g15545 OS=Arabidopsis thaliana (Mouse-ear cress) PE=1 SV=1	S	Function unknown	hypothetical protein [Oryza sativa Japonica Group]	cellular component: cell part (GO:0044464);; cellular component: membrane (GO:0016020);; cellular component: cell (GO:0005623);; cellular component: membrane part (GO:0044425);;
Os01g0769700	70.3805	18.5424	28.0715	3.47394e-09	-1.90014	down	0.00285151	-1.29859	down	[RTKL]	General function prediction only;; Signal transduction mechanisms;; Transcription;; Replication, recombination and repair	Molecular Function: protein serine/threonine kinase activity (GO:0004674);; Molecular Function: protein tyrosine kinase activity (GO:0004713);; Molecular Function: ATP binding (GO:0005524);; Biological Process: protein phosphorylation (GO:0006468);; Cellular Component: cytoplasmic membrane-bounded vesicle (GO:0016023);;	--	--	[T]	Signal transduction mechanisms	Carbohydrate-binding protein of the ER;; Protein tyrosine kinase;; Protein kinase domain;; Di-glucose binding within endoplasmic reticulum	Receptor-like protein kinase FERONIA (Precursor) GN=F26O13.190 OS=Arabidopsis thaliana (Mouse-ear cress) PE=1 SV=1	T	Signal transduction mechanisms	Os01g0769700 [Oryza sativa Japonica Group]	cellular component: cell part (GO:0044464);; cellular component: organelle (GO:0043226);; cellular component: cell (GO:0005623);; molecular function: catalytic activity (GO:0003824);; molecular function: binding (GO:0005488);; biological process: cellular process (GO:0009987);; biological process: metabolic process (GO:0008152);;
Os01g0770700	95.7421	10.1396	16.9375	3.77241e-08	-3.23365	down	1.26062e-06	-2.46075	down	--	--	Molecular Function: copper ion transmembrane transporter activity (GO:0005375);; Cellular Component: integral component of plasma membrane (GO:0005887);; Biological Process: defense response (GO:0006952);; Biological Process: copper ion transmembrane transport (GO:0035434);; Molecular Function: protein self-association (GO:0043621);; Molecular Function: sugar transmembrane transporter activity (G…	K14686|6.3721e-56|osa:4324610|Os01g0770700; K14686 solute carrier family 31 (copper transporter), member 1 (A)	--	[P]	Inorganic ion transport and metabolism	Ctr copper transporter family	Copper transporter 1 GN=P0665A11.22 OS=Oryza sativa subsp. japonica (Rice) PE=2 SV=1	P	Inorganic ion transport and metabolism	Os01g0770700 [Oryza sativa Japonica Group]	cellular component: cell (GO:0005623);; cellular component: membrane part (GO:0044425);; cellular component: cell part (GO:0044464);; cellular component: membrane (GO:0016020);; molecular function: binding (GO:0005488);; molecular function: transporter activity (GO:0005215);; biological process: localization (GO:0051179);; biological process: cellular process (GO:0009987);; biological process: re…
Os01g0771900	13.4215	4.0216	6.15551	1.24449e-06	-1.69773	down	0.00865785	-1.16436	down	[G]	Carbohydrate transport and metabolism	Molecular Function: hydrolase activity, hydrolyzing O-glycosyl compounds (GO:0004553);; Cellular Component: mitochondrion (GO:0005739);; Cellular Component: plasma membrane (GO:0005886);; Biological Process: carbohydrate metabolic process (GO:0005975);; Cellular Component: plant-type cell wall (GO:0009505);; Cellular Component: cytoplasmic membrane-bounded vesicle (GO:0016023);;	K05349|0|osa:4324619|Os01g0771900; K05349 beta-glucosidase [EC:3.2.1.21] (A)	Cyanoamino acid metabolism (ko00460);; Starch and sucrose metabolism (ko00500);; Phenylpropanoid biosynthesis (ko00940)	--	--	Glycosyl hydrolase family 3 N terminal domain;; Glycosyl hydrolase family 3 C-terminal domain	Alpha-L-arabinofuranosidase (Precursor) OS=Medicago sativa subsp. varia (Alfalfa) PE=2 SV=1	G	Carbohydrate transport and metabolism	Os01g0771900 [Oryza sativa Japonica Group]	biological process: metabolic process (GO:0008152);; cellular component: cell part (GO:0044464);; cellular component: membrane (GO:0016020);; cellular component: organelle (GO:0043226);; cellular component: cell (GO:0005623);; molecular function: catalytic activity (GO:0003824);;
Os01g0772700	10.2585	4.41851	5.2781	0.000488528	-1.13678	down	0.0355668	-0.929321	normal	--	--	Molecular Function: ARF guanyl-nucleotide exchange factor activity (GO:0005086);; Cellular Component: trans-Golgi network (GO:0005802);; Biological Process: intra-Golgi vesicle-mediated transport (GO:0006891);; Biological Process: membrane fusion (GO:0006944);;	--	--	[S]	Function unknown	--	Brefeldin A-inhibited guanine nucleotide-exchange protein 2 GN=BIG2 OS=Arabidopsis thaliana (Mouse-ear cress) PE=2 SV=1	S	Function unknown	Os01g0772700 [Oryza sativa Japonica Group]	molecular function: guanyl-nucleotide exchange factor activity (GO:0005085);; cellular component: organelle part (GO:0044422);; cellular component: cell part (GO:0044464);; cellular component: organelle (GO:0043226);; cellular component: cell (GO:0005623);; biological process: single-organism process (GO:0044699);; biological process: biological regulation (GO:0065007);; biological process: local…
Os01g0773400	0.874153	0.0540597	0.0572759	8.87211e-06	-4.08848	down	1.95394e-06	-4.06991	down	--	--	--	--	--	--	--	--	--	S	Function unknown	hypothetical protein [Oryza sativa Japonica Group]	--
Os01g0778400	48.7359	8.29417	6.08452	0.00162791	-2.75083	down	0.000298067	-3.02251	down	--	--	--	--	--	--	--	--	--	--	--	--	--
Os01g0779800	47.6143	8.61189	23.9952	6.31609e-08	-2.49834	down	0.0436168	-0.967851	normal	--	--	Cellular Component: mitochondrion (GO:0005739);;	--	--	--	--	--	--	S	Function unknown	Os01g0779800 [Oryza sativa Japonica Group]	cellular component: cell (GO:0005623);; cellular component: organelle (GO:0043226);; cellular component: cell part (GO:0044464);;
Os01g0782800	4.52295	1.49215	1.38727	0.00976107	-1.626	down	0.0222824	-1.61539	normal	[T]	Signal transduction mechanisms	Molecular Function: cation channel activity (GO:0005261);; Molecular Function: calmodulin binding (GO:0005516);; Cellular Component: plastid (GO:0009536);; Biological Process: plant-type hypersensitive response (GO:0009626);; Cellular Component: integral component of membrane (GO:0016021);; Biological Process: cellular cation homeostasis (GO:0030003);; Molecular Function: cyclic nucleotide bindin…	--	--	[PT]	Inorganic ion transport and metabolism;; Signal transduction mechanisms	Cyclic nucleotide-binding domain;; Ion transport protein	Cyclic nucleotide-gated ion channel 4 GN=MDK4.7 OS=Arabidopsis thaliana (Mouse-ear cress) PE=2 SV=2	P	Inorganic ion transport and metabolism	hypothetical protein OsI_03993 [Oryza sativa Indica Group]	cellular component: membrane part (GO:0044425);; cellular component: cell (GO:0005623);; cellular component: organelle (GO:0043226);; cellular component: membrane (GO:0016020);; cellular component: cell part (GO:0044464);; molecular function: transporter activity (GO:0005215);; molecular function: binding (GO:0005488);; biological process: cellular process (GO:0009987);; biological process: local…
Os01g0785900	51.2354	6.20699	23.1753	7.08464e-06	-3.09077	down	0.0925942	-1.13596	normal	--	--	Molecular Function: NAD+ ADP-ribosyltransferase activity (GO:0003950);; Molecular Function: metal ion binding (GO:0046872);;	--	--	--	--	--	--	R	General function prediction only	Os01g0785900 [Oryza sativa Japonica Group]	molecular function: binding (GO:0005488);; molecular function: catalytic activity (GO:0003824);; biological process: metabolic process (GO:0008152);;
Os01g0786000	77.199	9.25662	39.1549	4.38376e-06	-3.12043	down	0.171257	-0.966511	normal	--	--	Molecular Function: NAD+ ADP-ribosyltransferase activity (GO:0003950);; Molecular Function: metal ion binding (GO:0046872);;	--	--	--	--	--	--	R	General function prediction only	hypothetical protein OsJ_03710 [Oryza sativa Japonica Group]	biological process: metabolic process (GO:0008152);; molecular function: binding (GO:0005488);; molecular function: catalytic activity (GO:0003824);;
Os01g0786500	12.5112	0.26506	0.816661	5.92274e-12	-5.8507	down	5.80682e-08	-3.99566	down	--	--	Molecular Function: copper ion binding (GO:0005507);; Molecular Function: electron carrier activity (GO:0009055);; Cellular Component: cytoplasmic membrane-bounded vesicle (GO:0016023);; Biological Process: electron transport chain (GO:0022900);;	--	--	--	--	Plastocyanin-like domain	Blue copper protein (Precursor) OS=Pisum sativum (Garden pea) PE=2 SV=1	R	General function prediction only	putative uclacyanin 3 [Oryza sativa Japonica Group]	biological process: metabolic process (GO:0008152);; biological process: cellular process (GO:0009987);; biological process: single-organism process (GO:0044699);; molecular function: binding (GO:0005488);; molecular function: electron carrier activity (GO:0009055);; cellular component: cell (GO:0005623);; cellular component: cell part (GO:0044464);; cellular component: organelle (GO:0043226);;
Os01g0788700	65.0048	9.97241	15.4301	1.10256e-09	-2.76185	down	8.342e-06	-2.06776	down	--	--	Molecular Function: copper ion binding (GO:0005507);; Molecular Function: electron carrier activity (GO:0009055);; Cellular Component: cytoplasmic membrane-bounded vesicle (GO:0016023);; Biological Process: electron transport chain (GO:0022900);; Cellular Component: anchored component of membrane (GO:0031225);;	--	--	--	--	Plastocyanin-like domain	Early nodulin-like protein 1 (Precursor) GN=At2g25060 OS=Arabidopsis thaliana (Mouse-ear cress) PE=1 SV=2	R	General function prediction only	Os01g0788700 [Oryza sativa Japonica Group]	molecular function: binding (GO:0005488);; molecular function: electron carrier activity (GO:0009055);; cellular component: membrane (GO:0016020);; cellular component: organelle (GO:0043226);; cellular component: cell part (GO:0044464);; cellular component: membrane part (GO:0044425);; cellular component: cell (GO:0005623);; biological process: metabolic process (GO:0008152);; biological process:…
Os01g0799500	413.283	81.8445	172.336	3.59084e-12	-2.36815	down	0.00846609	-1.2727	down	[L]	Replication, recombination and repair	Biological Process: base-excision repair (GO:0006284);; Molecular Function: DNA-3-methyladenine glycosylase activity (GO:0008725);;	K01246|0|osa:4327631|Os01g0799500; K01246 DNA-3-methyladenine glycosylase I [EC:3.2.2.20] (A)	Base excision repair (ko03410)	--	--	Methyladenine glycosylase	--	L	Replication, recombination and repair	Os01g0799500 [Oryza sativa Japonica Group]	molecular function: catalytic activity (GO:0003824);; biological process: cellular process (GO:0009987);; biological process: metabolic process (GO:0008152);; biological process: response to stimulus (GO:0050896);; biological process: single-organism process (GO:0044699);;
Os01g0805600	10.1837	0.75053	2.37343	9.3731e-06	-3.67779	down	0.0012772	-2.12834	down	[D]	Cell cycle control, cell division, chromosome partitioning	Biological Process: regulation of cyclin-dependent protein serine/threonine kinase activity (GO:0000079);; Biological Process: regulation of cell growth (GO:0001558);; Cellular Component: nucleus (GO:0005634);; Cellular Component: cytoplasm (GO:0005737);; Biological Process: response to gamma radiation (GO:0010332);; Molecular Function: protein kinase binding (GO:0019901);; Biological Process: ce…	K05868|0|osa:4327547|Os01g0805600; K05868 cyclin B (A)	--	[D]	Cell cycle control, cell division, chromosome partitioning	Cyclin, N-terminal domain;; Cyclin, C-terminal domain	Cyclin-B1-1 GN=P0034E02.58 OS=Oryza sativa subsp. japonica (Rice) PE=2 SV=2	D	Cell cycle control, cell division, chromosome partitioning	hypothetical protein OsJ_03800 [Oryza sativa Japonica Group]	cellular component: cell (GO:0005623);; cellular component: organelle (GO:0043226);; cellular component: cell part (GO:0044464);; molecular function: binding (GO:0005488);; biological process: biological regulation (GO:0065007);; biological process: single-organism process (GO:0044699);; biological process: response to stimulus (GO:0050896);; biological process: cellular process (GO:0009987);;
Os01g0805900	546.035	176.365	300.636	8.34675e-05	-1.57617	down	0.220238	-0.800824	normal	[Z]	Cytoskeleton	Molecular Function: GTPase activity (GO:0003924);; Molecular Function: structural constituent of cytoskeleton (GO:0005200);; Molecular Function: GTP binding (GO:0005525);; Cellular Component: microtubule (GO:0005874);; Cellular Component: plasma membrane (GO:0005886);; Biological Process: GTP catabolic process (GO:0006184);; Biological Process: microtubule-based movement (GO:0007018);; Biological…	K07375|0|zma:100381281|uncharacterized LOC100381281; K07375 tubulin beta (A)	Phagosome (ko04145)	[Z]	Cytoskeleton	Tubulin/FtsZ family, GTPase domain;; Tubulin C-terminal domain	Tubulin beta-4 chain OS=Oryza sativa subsp. japonica (Rice) PE=2 SV=1	Z	Cytoskeleton	uncharacterized protein LOC100381281 [Zea mays]	biological process: cellular component organization or biogenesis (GO:0071840);; biological process: single-organism process (GO:0044699);; biological process: response to stimulus (GO:0050896);; biological process: metabolic process (GO:0008152);; biological process: cellular process (GO:0009987);; cellular component: cell (GO:0005623);; cellular component: organelle (GO:0043226);; cellular comp…
Os01g0811400	7.70827	3.06215	5.16982	0.0028965	-1.32701	down	0.366575	-0.537854	normal	--	--	Molecular Function: catalytic activity (GO:0003824);; Cellular Component: mitochondrion (GO:0005739);; Biological Process: metabolic process (GO:0008152);; Cellular Component: membrane (GO:0016020);;	--	--	[GMW]	Carbohydrate transport and metabolism;; Cell wall/membrane/envelope biogenesis;; Extracellular structures	Exostosin family	Probable arabinosyltransferase ARAD1 GN=ARAD1 OS=Arabidopsis thaliana (Mouse-ear cress) PE=1 SV=1	602		hypothetical protein OsI_04166 [Oryza sativa Indica Group]	biological process: metabolic process (GO:0008152);; cellular component: cell part (GO:0044464);; cellular component: membrane (GO:0016020);; cellular component: organelle (GO:0043226);; cellular component: cell (GO:0005623);; molecular function: catalytic activity (GO:0003824);;
Os01g0813100	10.5317	3.39798	7.13507	0.000191147	-1.67684	down	0.349043	-0.55534	normal	--	--	Molecular Function: sequence-specific DNA binding transcription factor activity (GO:0003700);; Molecular Function: catalytic activity (GO:0003824);; Cellular Component: mitochondrion (GO:0005739);; Biological Process: regulation of transcription, DNA-templated (GO:0006355);; Molecular Function: sequence-specific DNA binding (GO:0043565);;	K14432|0|dosa:Os01t0813100-00|Os01g0813100; Similar to FD-like 2 protein (Fragment).; K14432 ABA responsive element binding factor (A)	Plant hormone signal transduction (ko04075)	--	--	bZIP transcription factor;; Basic region leucine zipper	ABSCISIC ACID-INSENSITIVE 5-like protein 2 GN=T8M16_180 OS=Arabidopsis thaliana (Mouse-ear cress) PE=1 SV=1	K	Transcription	hypothetical protein OsJ_03842 [Oryza sativa Japonica Group]	biological process: biological regulation (GO:0065007);; molecular function: nucleic acid binding transcription factor activity (GO:0001071);; molecular function: binding (GO:0005488);; molecular function: catalytic activity (GO:0003824);; cellular component: organelle (GO:0043226);; cellular component: cell part (GO:0044464);; cellular component: cell (GO:0005623);;
Os01g0814100	472.742	9.47783	68.5312	3.46843e-44	-5.28921	down	3.01115e-10	-2.63983	down	--	--	Molecular Function: serine-type endopeptidase inhibitor activity (GO:0004867);; Biological Process: proteolysis (GO:0006508);; Molecular Function: peptidase activity (GO:0008233);; Cellular Component: cytoplasmic membrane-bounded vesicle (GO:0016023);;	--	--	--	--	Probable lipid transfer;; Protease inhibitor/seed storage/LTP family	Xylogen-like protein 11 (Precursor) GN=XYP11 OS=Arabidopsis thaliana (Mouse-ear cress) PE=1 SV=2	R	General function prediction only	P0432B10.23 [Oryza sativa Japonica Group]	cellular component: cell part (GO:0044464);; cellular component: organelle (GO:0043226);; cellular component: cell (GO:0005623);; molecular function: enzyme regulator activity (GO:0030234);; molecular function: catalytic activity (GO:0003824);; biological process: metabolic process (GO:0008152);; biological process: biological regulation (GO:0065007);;
Os01g0816400	31.8736	13.6736	13.9391	0.000832266	-1.13443	down	0.0153888	-1.1513	normal	--	--	Cellular Component: cytoplasm (GO:0005737);; Cellular Component: cytoskeleton (GO:0005856);; Biological Process: intracellular protein transport (GO:0006886);;	K16803|0|osa:4327486|Os01g0816400; K16803 cytoskeleton-associated protein 5 (A)	--	[Z]	Cytoskeleton	CLASP N terminal;; HEAT repeats;; HEAT repeat;; HEAT-like repeat	Protein MOR1 OS=Oryza sativa subsp. japonica (Rice) PE=2 SV=1	Z	Cytoskeleton	Os01g0816400 [Oryza sativa Japonica Group]	cellular component: cell (GO:0005623);; cellular component: organelle (GO:0043226);; cellular component: cell part (GO:0044464);; biological process: localization (GO:0051179);;
Os01g0819100	27.4887	1.59084	7.04649	5.00057e-05	-4.01596	down	0.023758	-1.95493	normal	[RTKL]	General function prediction only;; Signal transduction mechanisms;; Transcription;; Replication, recombination and repair	Molecular Function: protein kinase activity (GO:0004672);; Molecular Function: ATP binding (GO:0005524);; Biological Process: protein phosphorylation (GO:0006468);; Cellular Component: integral component of membrane (GO:0016021);;	K04733|0|dosa:Os01t0819100-01|Os01g0819100; Similar to predicted protein.; K04733 interleukin-1 receptor-associated kinase 4 [EC:2.7.11.1] (A)	--	--	--	Protein kinase domain;; Protein tyrosine kinase	Probable inactive receptor kinase At5g58300 (Precursor) GN=At5g58300 OS=Arabidopsis thaliana (Mouse-ear cress) PE=2 SV=1	T	Signal transduction mechanisms	putative receptor-like protein kinase [Oryza sativa Japonica Group]	molecular function: binding (GO:0005488);; molecular function: catalytic activity (GO:0003824);; cellular component: membrane part (GO:0044425);; cellular component: membrane (GO:0016020);; biological process: cellular process (GO:0009987);; biological process: metabolic process (GO:0008152);;
Os01g0819200	2.37813	0.280853	0.33368	0.000326808	-3.06907	down	0.000466993	-2.91069	down	--	--	Biological Process: plasma membrane repair (GO:0001778);; Cellular Component: endosome (GO:0005768);; Cellular Component: vacuole (GO:0005773);; Cellular Component: plasma membrane (GO:0005886);; Biological Process: endocytosis (GO:0006897);; Biological Process: response to cold (GO:0009409);; Biological Process: response to virus (GO:0009615);; Cellular Component: cytoplasmic membrane-bounded ve…	--	--	[R]	General function prediction only	C2 domain	Synaptotagmin-1 OS=Arabidopsis thaliana (Mouse-ear cress) PE=1 SV=2	R	General function prediction only	hypothetical protein OsI_04222 [Oryza sativa Indica Group]	cellular component: cell (GO:0005623);; cellular component: organelle (GO:0043226);; cellular component: membrane (GO:0016020);; cellular component: cell part (GO:0044464);; biological process: multi-organism process (GO:0051704);; biological process: response to stimulus (GO:0050896);; biological process: locomotion (GO:0040011);; biological process: cellular process (GO:0009987);; biological pr…
Os01g0821900	33.9402	2.52497	16.9889	2.74952e-06	-3.68321	down	0.28215	-0.949607	normal	[RTKL]	General function prediction only;; Signal transduction mechanisms;; Transcription;; Replication, recombination and repair	Molecular Function: protein serine/threonine kinase activity (GO:0004674);; Molecular Function: protein tyrosine kinase activity (GO:0004713);; Molecular Function: ATP binding (GO:0005524);; Cellular Component: plasma membrane (GO:0005886);; Biological Process: protein phosphorylation (GO:0006468);; Cellular Component: integral component of membrane (GO:0016021);; Cellular Component: cytoplasmic …	--	--	--	--	Protein kinase domain;; Protein tyrosine kinase;; Leucine Rich repeats (2 copies);; Leucine rich repeat;; Leucine Rich Repeat;; Leucine Rich repeat;; Leucine rich repeat	Probably inactive leucine-rich repeat receptor-like protein kinase At3g28040 (Precursor) GN=At3g28040 OS=Arabidopsis thaliana (Mouse-ear cress) PE=2 SV=1	T	Signal transduction mechanisms	putative receptor-like protein kinase [Oryza sativa Japonica Group]	cellular component: organelle (GO:0043226);; cellular component: membrane (GO:0016020);; cellular component: cell part (GO:0044464);; cellular component: membrane part (GO:0044425);; cellular component: cell (GO:0005623);; molecular function: catalytic activity (GO:0003824);; molecular function: binding (GO:0005488);; biological process: metabolic process (GO:0008152);; biological process: cellul…
Os01g0822800	25.0166	10.7881	15.6176	0.00529994	-1.26096	down	0.263985	-0.651266	normal	[O]	Posttranslational modification, protein turnover, chaperones	Molecular Function: zinc ion binding (GO:0008270);;	--	--	[O]	Posttranslational modification, protein turnover, chaperones	Ring finger domain;; RING-H2 zinc finger;; Zinc finger, C3HC4 type (RING finger);; Zinc finger, C3HC4 type (RING finger);; Zinc finger, C3HC4 type (RING finger)	RING-H2 finger protein ATL72 GN=ATL72 OS=Arabidopsis thaliana (Mouse-ear cress) PE=2 SV=1	O	Posttranslational modification, protein turnover, chaperones	Os01g0822800 [Oryza sativa Japonica Group]	molecular function: binding (GO:0005488);;
Os01g0822900	2783	208.923	1079.57	5.34807e-07	-3.70524	down	0.0619614	-1.31528	normal	--	--	Biological Process: lipid transport (GO:0006869);; Molecular Function: lipid binding (GO:0008289);; Cellular Component: cytoplasmic membrane-bounded vesicle (GO:0016023);;	--	--	--	--	Probable lipid transfer;; Protease inhibitor/seed storage/LTP family	Non-specific lipid-transfer protein 6 (Precursor) OS=Lens culinaris (Lentil) PE=1 SV=1	R	General function prediction only	Os01g0822900 [Oryza sativa Japonica Group]	cellular component: organelle (GO:0043226);; cellular component: cell part (GO:0044464);; cellular component: cell (GO:0005623);; molecular function: binding (GO:0005488);; biological process: single-organism process (GO:0044699);; biological process: localization (GO:0051179);;
Os01g0824500	18.3546	2.11297	12.2035	9.29128e-11	-3.15546	down	0.536084	-0.586259	normal	--	--	Molecular Function: protein serine/threonine kinase activity (GO:0004674);; Molecular Function: ATP binding (GO:0005524);; Biological Process: protein phosphorylation (GO:0006468);; Biological Process: negative regulation of abscisic acid-activated signaling pathway (GO:0009788);; Cellular Component: membrane (GO:0016020);;	--	--	--	--	--	CHALLAH {ECO:0000303|PubMed:22027592} (Precursor) GN=T9D9.18 OS=Arabidopsis thaliana (Mouse-ear cress) PE=1 SV=1	S	Function unknown	allergen-like protein [Oryza sativa Japonica Group]	cellular component: membrane (GO:0016020);; molecular function: catalytic activity (GO:0003824);; molecular function: binding (GO:0005488);; biological process: cellular process (GO:0009987);; biological process: metabolic process (GO:0008152);; biological process: biological regulation (GO:0065007);;
[truncated: 6,702 more rows]
