# Supplementary material for: Comparison of anther transcriptomes in response to cold stress at the reproductive stage between susceptible and resistant Japonica rice varieties
Source: BMC Plant Biol. 2022 Oct 26;22:500. doi: 10.1186/s12870-022-03873-6 (PMC9597962; doi:10.1186/s12870-022-03873-6)
Supplement: Supplementary file 5 — Supplementary Material 5 [file 12870_2022_3873_MOESM5_ESM.xlsx]

## Sheet: 11 specific-2U
Table S5-1 DEGs specifically up-regulated in LJ11 after 2 days of cold stress
Gene ID	11_0_2_FDR	11_0_2_log2FC	11_0_2_regulated	11_0_4_FDR	11_0_4_log2FC	11_0_4_regulated	25_0_2_FDR	25_0_2_log2FC	25_0_2_regulated	25_0_4_FDR	25_0_4_log2FC	25_0_4_regulated
Os01g0103075	3.77e-10	2.07514	up	0.0268222	0.862093	normal	0.259273	-0.932349	normal	0.719317	-0.287697	normal
Os01g0103900	0.00908758	1.54321	up	0.0645181	1.15374	normal	1	-0.0514929	normal	--	--	--
Os01g0104000	4.1e-13	1.82407	up	1.16e-06	1.25991	up	0.0955397	-0.590642	normal	0.931834	0.0615822	normal
Os01g0106300	3.42e-05	2.41902	up	5.82e-14	2.85555	up	0.79819	-0.177264	normal	0.704816	-0.378772	normal
Os01g0106400	1.6e-07	5.49488	up	1.99e-21	4.27792	up	0.0160551	-0.790228	normal	0.355198	-0.511114	normal
Os01g0109432	7.63e-06	2.75275	up	--	--	--	0.892174	0.141357	normal	0.930843	-0.131213	normal
Os01g0110600	0.00785343	1.47113	up	0.0907463	0.941937	normal	0.139982	-1.07847	normal	0.754579	-0.319303	normal
Os01g0110700	4.98e-10	3.11517	up	6.48e-05	2.09291	up	0.0207896	-1.9186	normal	0.00677026	-2.00226	down
Os01g0110800	2.45e-151	8.13515	up	1.56e-13	5.47684	up	0.0729051	-1.74669	normal	0.466895	-0.725948	normal
Os01g0111800	2.07e-05	2.67897	up	1.95e-19	4.12392	up	0.115619	1.05663	normal	1	0.00252553	normal
Os01g0111900	4.87e-27	3.02622	up	4.01e-68	5.50256	up	0.0505843	1.09578	normal	0.497804	0.412082	normal
Os01g0112300	0.00146833	2.31312	up	0.0172833	1.39505	normal	0.566242	-1.08	normal	0.771889	-0.531682	normal
Os01g0113400	0.000920958	1.6236	up	0.0011694	1.49757	up	0.197052	-0.787489	normal	0.52699	-0.501204	normal
Os01g0114800	0.00551762	1.6317	up	0.00259234	1.68253	up	0.434322	-0.685025	normal	0.944649	-0.0894064	normal
Os01g0116600	1.98e-05	1.00636	up	1.3e-10	1.5084	up	0.0656199	0.595383	normal	0.032359	0.964041	normal
Os01g0118000	1.15e-14	1.81907	up	7.96e-10	1.44899	up	0.314345	-0.369007	normal	0.892831	0.0981717	normal
Os01g0119100	1.27e-100	5.59196	up	5.67e-101	5.74867	up	0.0413681	0.720352	normal	0.749348	0.219553	normal
Os01g0122000	4.46e-10	2.44498	up	6.82e-15	2.7314	up	0.598393	0.306959	normal	0.895175	0.117745	normal
Os01g0125700	4.79e-07	1.59967	up	1.05e-05	1.38704	up	0.0440761	0.851461	normal	0.0318364	1.07822	normal
Os01g0126401	0.0041026	2.48627	up	0.143836	2.05649	normal	1	-0.0485079	normal	0.926138	0.258283	normal
Os01g0129500	2.54e-15	3.85914	up	2.23e-22	4.199	up	0.74661	-0.209261	normal	0.910825	0.0875196	normal
Os01g0129550	3.64e-09	3.66283	up	8.92e-14	4.22587	up	1	-0.00395596	normal	0.589417	0.444642	normal
Os01g0130500	0.000583341	3.79793	up	0.375902	1.23581	normal	0.078083	-1.59335	normal	0.0331999	-1.63371	normal
Os01g0132200	0.000195174	5.1308	up	--	--	--	0.0483678	-1.31268	normal	0.0136553	-1.80883	normal
Os01g0132400	4.41e-19	6.37172	up	2.9e-06	3.35715	up	0.656821	-1.15642	normal	0.775627	-0.616279	normal
Os01g0133100	3.27e-25	5.32966	up	9.68e-07	3.88215	up	0.272189	-0.61044	normal	0.850879	0.218184	normal
Os01g0133400	1.68e-12	1.70128	up	0.00143835	0.8147	normal	0.221969	-0.438732	normal	0.34101	-0.47917	normal
Os01g0134900	0.00364536	1.65861	up	1.33e-07	3.26207	up	0.968427	-0.0592889	normal	0.702466	-0.376042	normal
Os01g0136600	0.00479334	1.19564	up	0.00135734	1.25062	up	0.21687	-0.65174	normal	0.712346	0.26114	normal
Os01g0144000	8.47e-26	2.56595	up	2.73e-16	2.02256	up	0.232371	-0.425792	normal	0.93275	-0.0631866	normal
Os01g0147300	1.37e-09	2.95714	up	0.000227112	1.89789	up	0.0153409	-1.25807	normal	0.535345	-0.439326	normal
Os01g0147700	2.4e-06	1.15899	up	0.152303	0.384936	normal	0.0488272	-0.67961	normal	0.93272	0.0604637	normal
Os01g0152300	1.88e-08	1.39489	up	0.0495474	0.531509	normal	0.215094	-0.456682	normal	0.968085	-0.0319878	normal
Os01g0152600	0.000236385	1.56411	up	0.00109145	1.33888	up	0.849286	0.123415	normal	0.871295	0.150142	normal
Os01g0152950	0.00172818	1.48415	up	0.28619	0.552084	normal	0.914795	-0.131352	normal	0.872746	-0.171463	normal
Os01g0154300	4.77e-15	Inf	up	3.55e-18	Inf	up	0.230602	0.930263	normal	0.507718	0.653937	normal
Os01g0154600	0.0003068	2.25624	up	--	--	--	0.655237	0.445165	normal	0.642454	-0.517204	normal
Os01g0156300	1.07e-17	4.82604	up	1.14e-07	3.20742	up	0.422731	-0.497106	normal	0.987789	0.0215086	normal
Os01g0157200	1.12e-41	10.2074	up	--	--	--	0.0377697	-5.5368	normal	0.278588	-2.19156	normal
Os01g0157400	5.82e-13	5.63839	up	--	--	--	--	--	--	--	--	--
Os01g0157600	3.71e-20	5.98953	up	--	--	--	0.0250464	-6.83435	normal	0.333191	-1.9234	normal
Os01g0158900	5.65e-08	1.27812	up	0.0326811	0.530872	normal	0.683295	-0.167945	normal	0.527884	-0.341856	normal
Os01g0167500	1.16e-29	2.66065	up	1.26e-22	2.28647	up	0.138961	0.497952	normal	0.8076	0.158677	normal
Os01g0167600	2.43e-05	2.548	up	8.26e-09	3.42258	up	0.586993	0.396323	normal	0.380999	0.706133	normal
Os01g0167800	0.00365803	1.19742	up	0.279282	0.482135	normal	0.74537	0.234663	normal	0.432171	0.618434	normal
Os01g0168800	1.53e-05	2.44335	up	3.67e-22	4.89665	up	0.659808	-0.445476	normal	0.708616	-0.376159	normal
Os01g0168850	9.47e-06	2.7123	up	1.59e-09	4.18235	up	0.709033	-0.445524	normal	0.702325	-0.419728	normal
Os01g0169900	8.07e-12	1.59022	up	3.44e-11	1.54772	up	0.00654824	0.854566	normal	0.100918	0.792549	normal
Os01g0170900	9.93e-08	3.37877	up	3.17e-09	3.85033	up	0.0807027	-1.14976	normal	0.274347	-0.861798	normal
Os01g0172200	4.27e-27	2.58866	up	3.4e-17	2.0365	up	0.498593	-0.260526	normal	0.996841	0.00568837	normal
Os01g0174000	0.000206509	1.15987	up	0.000748738	1.03328	up	0.663585	-0.309627	normal	0.925195	0.0724415	normal
Os01g0174500	0.00673451	1.30688	up	0.00569467	1.24568	up	0.077568	-0.90153	normal	0.209015	-0.801056	normal
Os01g0175400	1.52e-19	4.52215	up	1.02e-29	4.79983	up	0.689776	0.232844	normal	0.691571	0.301494	normal
Os01g0175500	0.00333526	1.49581	up	0.0175914	1.17554	normal	0.8005	-0.191923	normal	0.80971	0.217336	normal
Os01g0177400	9.15e-23	6.1207	up	9.67e-23	5.8845	up	0.579398	-0.273461	normal	0.0254648	-1.16238	normal
Os01g0177500	1.84e-30	7.74449	up	2.16e-24	7.29967	up	0.19897	-0.518487	normal	0.00499559	-1.31224	down
Os01g0179500	1.56e-06	1.13423	up	0.0156268	0.592267	normal	0.0579888	0.613107	normal	0.44997	0.395254	normal
Os01g0179700	4.64e-07	1.26844	up	0.00100171	0.847542	normal	0.458659	-0.283704	normal	0.859804	-0.118236	normal
Os01g0180050	0.000409981	3.6619	up	3.8e-20	4.82496	up	0.0843449	-0.726935	normal	0.0887907	-0.883337	normal
Os01g0181000	1.25e-05	1.1822	up	0.000793151	0.916289	normal	0.089089	0.630321	normal	0.0340372	0.968275	normal
Os01g0182100	0.000885891	1.55791	up	0.00122866	1.42772	up	0.0945262	0.944894	normal	0.0688015	1.33188	normal
Os01g0182300	2.25e-20	5.50546	up	8.09e-13	4.4256	up	0.529053	-0.385857	normal	0.389514	-0.616183	normal
Os01g0184800	0.000256976	1.09679	up	0.655823	0.162314	normal	0.0720489	0.668147	normal	0.470276	0.410007	normal
Os01g0188900	3.19e-05	1.01587	up	1.67e-11	1.57115	up	0.583984	0.211362	normal	0.67059	0.242768	normal
Os01g0189700	0.000708762	1.15897	up	2e-06	1.47096	up	0.809278	-0.132082	normal	0.792331	-0.18517	normal
Os01g0192000	4.18e-16	1.91672	up	5.06e-28	2.58328	up	0.028069	0.887811	normal	0.00893422	1.2149	up
Os01g0192101	1.47e-22	2.30713	up	4.3e-07	1.19346	up	0.155364	0.485006	normal	0.0855041	0.908388	normal
Os01g0192600	1.49e-08	1.97804	up	4.15e-20	2.71885	up	0.496041	-0.293503	normal	0.851838	0.13015	normal
Os01g0195000	2.17e-12	1.85521	up	1.06e-08	1.70192	up	0.0225999	-0.762103	normal	0.959043	-0.0415219	normal
Os01g0195400	8.47e-06	4.52822	up	1.22e-86	7.79781	up	0.231007	-0.929427	normal	0.734821	0.385138	normal
Os01g0198000	6.81e-28	3.11429	up	8.87e-11	1.82726	up	0.612937	-0.211991	normal	0.677983	-0.286979	normal
Os01g0198500	5.11e-43	8.39984	up	6.77e-22	8.60443	up	0.0761925	0.691329	normal	0.29968	0.84566	normal
Os01g0201700	7.04e-73	5.96014	up	4.99e-89	6.23641	up	0.465871	0.556326	normal	0.38544	0.736987	normal
Os01g0205700	5.21e-15	1.82527	up	1.55e-05	1.02968	up	0.019578	-0.76835	normal	0.30614	-0.518148	normal
Os01g0206200	7.62e-07	1.40737	up	0.000924146	0.97499	normal	0.842133	-0.106648	normal	0.372104	0.473549	normal
Os01g0206800	0.00120693	1.84829	up	0.0144127	1.38778	normal	0.018192	-1.59654	normal	0.65133	-0.410346	normal
Os01g0207001	0.000107653	2.2042	up	0.00245492	1.70719	up	0.0569567	-1.22219	normal	0.636923	-0.410654	normal
Os01g0207400	0.000726698	1.2576	up	0.263698	0.582328	normal	0.307995	-0.522187	normal	0.365146	-0.537208	normal
Os01g0207600	4.56e-05	3.58251	up	0.000404584	2.16241	up	0.0542554	-1.21835	normal	0.527654	-0.521795	normal
Os01g0208400	0.00701855	4.26664	up	0.000110823	3.06317	up	0.0722901	-1.69663	normal	0.130977	-1.77349	normal
Os01g0209500	1.41e-07	2.59371	up	5.2e-05	1.99217	up	0.966478	-0.0643245	normal	0.891385	0.144443	normal
Os01g0209566	2.24e-06	2.59117	up	7.33e-05	2.12898	up	0.647398	0.352576	normal	0.674765	0.404609	normal
Os01g0210800	3.28e-11	2.86326	up	4.34e-08	2.36259	up	0.0134774	-1.12676	normal	0.339949	-0.575176	normal
Os01g0212500	1.5e-40	6.04549	up	1.44e-33	5.69797	up	0.429931	-0.555354	normal	0.937895	0.0650772	normal
Os01g0212700	0.00578722	1.51447	up	7.2e-10	2.70097	up	0.52427	-0.360178	normal	0.775627	0.415459	normal
Os01g0218500	2.11e-28	2.638	up	2.61e-20	2.19946	up	0.0460445	0.639448	normal	0.879065	0.102534	normal
Os01g0219100	0.00288568	1.2383	up	0.194114	0.573979	normal	0.422239	-0.495233	normal	0.751315	-0.271202	normal
Os01g0219600	1.41e-15	Inf	up	--	--	--	0.0374928	-5.07817	normal	0.314845	-1.82286	normal
Os01g0221300	0.000517707	1.26964	up	0.153645	0.567238	normal	0.532329	-0.332255	normal	0.702325	0.257137	normal
Os01g0222001	3.03e-13	5.75098	up	1.94e-10	4.88118	up	0.83748	0.219902	normal	0.786519	0.326254	normal
Os01g0223900	1.61e-25	6.73544	up	2.17e-17	5.71465	up	0.0721363	-0.851997	normal	0.0106197	-1.4184	normal
Os01g0224000	1.02e-05	2.70852	up	1.6e-06	2.88767	up	0.181299	0.841148	normal	0.979417	0.0397658	normal
Os01g0225000	5.98e-05	1.86377	up	2.39e-05	1.82324	up	0.971024	0.0179439	normal	0.284341	-0.617357	normal
Os01g0226400	9e-37	Inf	up	1.81e-22	Inf	up	0.875791	0.119679	normal	0.670322	0.852175	normal
Os01g0226450	3.86e-35	9.86707	up	5.75e-18	8.33911	up	0.695012	0.294282	normal	0.566965	1.03641	normal
Os01g0226700	2.04e-22	8.36413	up	1.3e-27	7.30478	up	0.891718	0.0889404	normal	0.892744	0.127595	normal
Os01g0228400	1.88e-05	1.2073	up	0.00155113	1.28219	up	0.0155756	1.13644	normal	0.527599	0.388489	normal
Os01g0228500	5.15e-09	3.69506	up	6.32e-08	3.82396	up	0.410198	0.590025	normal	0.514503	0.587134	normal
Os01g0228800	5.8e-08	1.67459	up	1.54e-06	1.46924	up	0.767356	0.128093	normal	0.394005	-0.459846	normal
Os01g0229300	3.56e-05	1.64283	up	0.0140479	1.01688	normal	0.849277	-0.125264	normal	0.653362	-0.326017	normal
Os01g0229400	5.72e-06	1.36538	up	0.14675	0.496692	normal	0.403741	-0.403365	normal	0.763231	-0.215015	normal
Os01g0231800	0.00167533	1.19572	up	8.99e-09	1.84484	up	0.686356	0.191072	normal	0.504582	0.393106	normal
Os01g0232500	3.3e-07	1.27159	up	0.00157417	0.809957	normal	0.0611323	0.656274	normal	0.0818151	0.810749	normal
Os01g0235400	4.66e-05	1.04928	up	0.0025421	0.785141	normal	0.846892	-0.0884415	normal	0.867994	-0.111818	normal
Os01g0238287	0.000589724	1.3304	up	0.0049085	1.06925	up	0.249531	-0.580405	normal	0.671661	-0.297915	normal
Os01g0240700	1.69e-15	Inf	up	--	--	--	--	--	--	0.973815	0.0677725	normal
Os01g0240725	1.38e-12	Inf	up	--	--	--	--	--	--	--	--	--
Os01g0243200	0.000189505	1.09108	up	0.00359403	0.85583	normal	0.00556395	0.954368	normal	0.8806	0.110363	normal
Os01g0243600	2.55e-09	3.7313	up	3.91e-09	4.13359	up	0.53292	0.568549	normal	0.468261	0.716656	normal
Os01g0243800	1.05e-15	Inf	up	3.46e-19	Inf	up	0.0352169	1.43179	normal	0.263228	0.982564	normal
Os01g0244400	3.67e-12	Inf	up	--	--	--	0.0539921	#NAME?	normal	--	--	--
Os01g0245532	1.12e-15	Inf	up	--	--	--	--	--	--	--	--	--
Os01g0245700	1.21e-15	7.57441	up	--	--	--	--	--	--	--	--	--
Os01g0246500	5.47e-14	2.71133	up	0.00085517	1.40188	up	0.134918	0.751524	normal	0.243394	0.766335	normal
Os01g0249900	3.8e-15	5.87913	up	1.95e-07	4.45685	up	0.136624	-1.23699	normal	0.866837	0.198685	normal
Os01g0251200	6.66e-07	1.30799	up	0.000542949	0.929288	normal	0.0689753	0.633275	normal	0.452862	0.406229	normal
Os01g0254000	4.39e-06	1.08084	up	1.23e-06	1.16299	up	0.0514367	0.631218	normal	0.0248497	1.03874	normal
Os01g0256800	2.47e-09	2.00121	up	7.93e-11	2.05844	up	0.774103	0.131496	normal	0.99582	-0.00808169	normal
Os01g0257400	1.5e-11	1.65621	up	4.62e-08	1.34427	up	0.196056	0.448781	normal	0.268163	0.544097	normal
Os01g0257900	7.1e-08	2.47552	up	8.46e-07	2.17809	up	0.520033	-0.342882	normal	1	-0.00278957	normal
Os01g0258700	2.75e-08	1.30083	up	6.87e-07	1.16492	up	0.757082	-0.130815	normal	0.991625	-0.0121885	normal
Os01g0259400	0.00272848	1.36861	up	0.140629	0.699242	normal	0.200086	-0.818411	normal	0.281326	-0.763185	normal
Os01g0260100	4.62e-06	2.82392	up	4.9e-07	3.25537	up	0.0246412	-1.2988	normal	0.304855	-0.741551	normal
Os01g0263300	2.84e-17	7.81016	up	5.1e-90	7.0479	up	0.0433396	0.740125	normal	0.143524	-0.8621	normal
Os01g0264400	1.11e-26	3.79021	up	7.27e-27	3.68714	up	0.627705	-0.208952	normal	0.604285	-0.299203	normal
Os01g0264700	1.32e-05	1.12274	up	0.0860492	0.476876	normal	0.920417	0.0439072	normal	0.458704	0.392057	normal
Os01g0265900	0.00348365	1.1388	up	0.183139	0.549765	normal	0.887301	0.0928637	normal	0.71867	0.287665	normal
Os01g0266100	4.61e-06	3.44839	up	1.81e-20	4.19437	up	0.488309	0.360162	normal	0.261541	-0.678078	normal
Os01g0266600	5.66e-07	1.21854	up	0.0702529	0.474672	normal	0.550279	-0.235727	normal	0.947108	0.0503353	normal
Os01g0266800	8.71e-05	1.20959	up	0.436178	-0.34732	normal	0.798101	0.119145	normal	0.458319	-0.409651	normal
Os01g0271200	4.26e-06	1.64296	up	0.0614751	0.744483	normal	0.244915	0.564284	normal	0.550342	0.408121	normal
Os01g0273000	2.11e-08	1.41192	up	8.44e-06	1.12756	up	0.0897499	0.583186	normal	0.232091	0.588052	normal
Os01g0273300	0.000117617	1.02364	up	0.0876311	0.484208	normal	0.239371	-0.432571	normal	0.649701	-0.26084	normal
Os01g0275600	4.32e-27	2.83291	up	1.06e-17	2.29088	up	0.468522	0.326549	normal	0.301582	0.714209	normal
Os01g0276700	5.8e-11	1.57187	up	2.61e-05	1.03121	up	0.363521	0.595028	normal	0.455809	0.390611	normal
Os01g0276800	9.67e-06	1.03984	up	0.00189724	0.746553	normal	0.439585	-0.290613	normal	0.999424	-0.00519667	normal
Os01g0277500	2.1e-08	2.12157	up	6.18e-05	1.56084	up	0.0406043	-0.895327	normal	0.922297	-0.0822583	normal
Os01g0277700	0.00054862	1.09525	up	0.0101726	0.821737	normal	0.0102286	-0.998849	normal	0.732413	-0.216067	normal
Os01g0279300	1.29e-08	1.33509	up	0.0173461	0.585966	normal	0.0406279	-0.685689	normal	0.425307	-0.426354	normal
Os01g0280200	2.69e-08	4.32276	up	5.46e-14	4.92524	up	0.974495	-0.0481685	normal	0.210669	0.916426	normal
Os01g0281050	1.51e-07	1.54056	up	0.601727	0.197591	normal	0.0170361	1.07684	normal	0.214935	0.774595	normal
Os01g0281400	1.44e-15	1.87905	up	5.78e-08	1.29365	up	0.867731	-0.0837436	normal	0.850445	0.148589	normal
Os01g0281600	1.59e-28	5.14961	up	2.08e-39	6.79455	up	0.0170156	0.757158	normal	0.456678	0.448114	normal
Os01g0285300	8.15e-05	4.95392	up	1.16e-14	5.46045	up	0.193396	0.95764	normal	1	0.00265698	normal
Os01g0293100	2.31e-29	7.53552	up	8.24e-06	2.98307	up	0.0335031	-2.94239	normal	0.729818	-0.526186	normal
Os01g0296000	3.85e-07	2.944	up	3.48e-13	3.67983	up	0.895994	0.111031	normal	0.271934	0.858316	normal
Os01g0301000	2.25e-07	1.65365	up	4.13e-07	1.56958	up	0.314624	0.480292	normal	0.0689832	0.994481	normal
Os01g0304100	1.1e-06	2.75547	up	4.02e-20	3.96439	up	0.398214	-0.444301	normal	0.746161	0.232633	normal
Os01g0307562	5.88e-05	2.24411	up	--	--	--	0.0261047	-2.03256	normal	0.377195	-0.846774	normal
Os01g0309100	2.04e-50	9.60207	up	5.4e-11	8.47056	up	0.592342	-0.249886	normal	0.226871	-0.65226	normal
Os01g0311400	0.00433594	1.5595	up	0.016588	1.26982	normal	0.309735	0.696538	normal	0.690351	0.392176	normal
Os01g0311500	1.82e-09	1.77827	up	0.000565828	1.09403	up	0.00859161	-0.95417	normal	0.575304	-0.317668	normal
Os01g0318202	2.44e-15	6.11595	up	5.06e-12	5.25856	up	0.740336	-0.331755	normal	0.848977	0.223132	normal
Os01g0318400	5.73e-18	Inf	up	3.83e-16	Inf	up	0.588113	-0.515235	normal	0.861792	0.207487	normal
Os01g0318700	0.00508466	1.21255	up	0.02647	0.93821	normal	0.183151	0.728636	normal	0.577617	0.442181	normal
Os01g0323000	6.57e-22	4.69054	up	1.44e-55	5.25309	up	0.141276	-0.510678	normal	0.776818	-0.194565	normal
Os01g0323100	4.63e-18	6.16745	up	6.12e-23	6.45201	up	0.430949	-0.484202	normal	0.949625	0.0681597	normal
Os01g0323500	4.5e-07	3.12314	up	9.15e-09	3.3918	up	0.0153239	-1.58104	normal	0.977743	0.0359373	normal
Os01g0323600	3.53e-26	3.11577	up	4.57e-07	1.75659	up	0.647745	-0.285881	normal	0.73352	0.206651	normal
Os01g0323775	5.47e-23	2.55129	up	7.36e-23	2.72499	up	0.701747	0.204114	normal	0.563301	0.488585	normal
Os01g0327500	1.92e-18	8.17665	up	1.78e-09	7.06818	up	0.0239687	-3.18069	normal	0.631252	-0.572151	normal
Os01g0329900	5.2e-09	2.79729	up	3.36e-56	5.08234	up	0.954655	0.0443758	normal	0.485149	0.757752	normal
Os01g0341200	9.52e-08	2.83132	up	4.6e-14	3.44772	up	0.67485	-0.223333	normal	0.284289	-0.63232	normal
Os01g0342800	0.0024556	1.22562	up	0.00474288	1.0936	up	0.80623	0.164448	normal	0.321528	0.669672	normal
Os01g0342900	0.000136455	2.22381	up	--	--	--	0.6807	-0.36363	normal	0.278935	-0.946284	normal
Os01g0343001	1.27e-06	3.01095	up	0.000248092	2.25986	up	0.502416	-0.478625	normal	0.416863	-0.665046	normal
Os01g0356500	5.66e-07	1.96214	up	6.02e-06	1.72453	up	0.126862	0.679929	normal	0.323765	0.590026	normal
Os01g0363900	1.13e-17	1.99118	up	6.12e-11	1.52366	up	0.0120193	0.784074	normal	0.108114	0.745415	normal
Os01g0367900	4.91e-07	1.17701	up	0.00116188	0.780119	normal	0.722971	-0.149551	normal	0.999707	-0.00365179	normal
Os01g0369000	1.34e-06	1.13538	up	0.000177588	0.901728	normal	0.990425	-0.0110431	normal	0.999234	-0.00355233	normal
Os01g0369200	5.73e-26	4.76068	up	1.21e-13	3.65163	up	0.978481	0.0125004	normal	0.973815	-0.0394403	normal
Os01g0375100	0.000236814	1.01346	up	0.00383804	0.799685	normal	0.658201	-0.192232	normal	0.792929	0.167243	normal
Os01g0375200	1.75e-09	1.85589	up	7.61e-08	1.6439	up	0.59678	0.202366	normal	0.411856	-0.422847	normal
Os01g0382900	6.96e-13	4.01806	up	3.53e-19	4.44349	up	0.22518	0.685855	normal	0.169371	0.907637	normal
Os01g0383900	4.31e-26	2.86975	up	3.37e-14	2.17112	up	0.984122	0.00785455	normal	0.578773	0.316819	normal
Os01g0387133	0.00540628	2.61917	up	--	--	--	--	--	--	--	--	--
Os01g0388000	4.84e-15	3.03447	up	0.000207667	2.55817	up	0.0679044	-0.85167	normal	0.653414	-0.285707	normal
Os01g0388700	0.00644001	2.19937	up	--	--	--	--	--	--	--	--	--
Os01g0392600	1.96e-09	1.45039	up	0.608044	-0.160176	normal	0.0734562	-0.661765	normal	0.356315	-0.483981	normal
Os01g0511800	4.77e-11	3.11852	up	2.34e-14	3.32718	up	0.532256	-0.334736	normal	0.627437	-0.335253	normal
Os01g0512200	4.91e-06	1.36067	up	0.0141992	0.779133	normal	0.130079	-0.585681	normal	0.985834	0.016741	normal
Os01g0516700	3.71e-05	1.59943	up	0.0024314	1.18309	up	0.376639	-0.440763	normal	0.928018	0.0748733	normal
Os01g0518500	6.36e-06	1.0959	up	0.0220733	0.580407	normal	0.990449	0.00454992	normal	0.553886	-0.325851	normal
Os01g0518800	0.00570512	1.08811	up	2.58e-05	1.45519	up	0.332649	-0.485464	normal	0.976	-0.0315436	normal
Os01g0525350	2.44e-40	7.99799	up	3.97e-25	6.84712	up	0.179803	-0.666195	normal	0.315386	-0.650974	normal
Os01g0525700	8.1e-29	5.33965	up	5.55e-17	3.43092	up	0.293265	-0.535758	normal	0.784857	-0.24308	normal
Os01g0525800	2.01e-39	6.55055	up	5.7e-22	5.34961	up	0.667174	-0.238012	normal	0.133014	-0.838616	normal
Os01g0527400	1.78e-05	1.03593	up	0.00060082	0.831294	normal	0.392517	0.313414	normal	0.16984	0.715635	normal
Os01g0527600	7.88e-06	1.33129	up	0.433346	0.281301	normal	0.0783362	-0.731422	normal	1	0.00264361	normal
Os01g0530300	6.86e-05	2.16996	up	1.02e-06	2.41389	up	0.128244	-0.992953	normal	0.941134	0.0826394	normal
Os01g0532100	7.92e-38	10.0183	up	5.48e-14	7.12525	up	0.118682	-1.12824	normal	0.861951	0.211574	normal
Os01g0532800	0.000241574	1.74307	up	0.0844276	0.867608	normal	0.429767	-0.777196	normal	0.351735	-0.863627	normal
Os01g0533000	1.88e-05	1.05943	up	0.000165398	0.926871	normal	0.00571763	-0.942784	normal	0.0270389	-0.971842	normal
Os01g0534900	3.17e-05	1.00011	up	0.000145628	0.901289	normal	0.0185273	-0.792229	normal	0.0691379	-0.867222	normal
Os01g0535100	2.01e-14	6.9866	up	--	--	--	--	--	--	--	--	--
Os01g0544450	3.68e-14	5.67522	up	1.03e-10	4.73466	up	0.0145983	-2.49867	normal	0.15345	-1.26636	normal
Os01g0550200	0.000153836	1.15127	up	0.000292559	1.07502	up	0.3969	0.359736	normal	0.246154	0.606876	normal
Os01g0563700	2.94e-05	2.55	up	3.01e-05	2.5473	up	0.660277	-0.427533	normal	0.943753	0.100899	normal
Os01g0566000	2.35e-44	8.81919	up	6.36e-13	5.82377	up	0.301009	-1.88406	normal	0.430492	-1.26735	normal
Os01g0572200	2.14e-08	3.34145	up	--	--	--	--	--	--	--	--	--
Os01g0572300	2.08e-43	3.64669	up	2.86e-30	2.78159	up	0.659766	-0.177367	normal	0.746769	0.196032	normal
Os01g0572700	4.74e-06	1.61727	up	2.12e-05	1.45986	up	0.175945	-0.622135	normal	0.784454	0.190484	normal
Os01g0574800	0.00309321	1.29476	up	0.0136291	1.04656	normal	0.48149	-0.409853	normal	0.75812	0.292299	normal
Os01g0576050	0.000204722	2.22914	up	--	--	--	--	--	--	--	--	--
Os01g0577450	4.22e-22	6.81508	up	1.35e-13	5.44922	up	0.0240187	-1.38514	normal	0.947614	-0.0772407	normal
Os01g0579600	7.08e-12	2.49699	up	2.48e-82	5.03964	up	0.875883	-0.133117	normal	0.332786	0.603769	normal
Os01g0579800	0.00238642	1.46092	up	1.08e-07	2.13721	up	0.983734	0.0107688	normal	0.730903	0.26392	normal
Os01g0580200	4.34e-35	5.19347	up	2.77e-37	4.91974	up	0.185193	-0.506307	normal	0.866865	-0.117835	normal
Os01g0584200	8.91e-06	1.55899	up	0.00698232	0.991449	normal	0.676263	-0.186255	normal	0.785267	-0.173167	normal
Os01g0585100	1.43e-10	2.19984	up	4.71e-10	2.07207	up	0.90372	-0.0673321	normal	0.5582	-0.341805	normal
Os01g0585600	2.58e-08	1.30356	up	0.0018476	0.747493	normal	0.388508	0.308751	normal	0.925352	-0.0686138	normal
Os01g0585650	2.2e-07	1.52263	up	0.573535	0.210829	normal	0.943295	0.0335278	normal	0.794416	-0.174203	normal
Os01g0588200	2.48e-10	2.24605	up	2.34e-07	1.85115	up	0.471089	-0.296453	normal	0.570693	-0.320086	normal
Os01g0588300	0.00432258	1.69279	up	0.000449747	1.95001	up	0.932952	-0.0828063	normal	0.659381	-0.395944	normal
Os01g0588500	1.24e-57	4.03505	up	1.2e-38	3.31759	up	0.91226	0.0474454	normal	0.110777	0.734163	normal
Os01g0588550	1.21e-47	3.96565	up	2.26e-31	3.31416	up	0.923785	0.0448488	normal	0.116977	0.740181	normal
Os01g0590300	0.0067302	2.66933	up	--	--	--	--	--	--	--	--	--
Os01g0590700	2.62e-16	2.25443	up	0.00384682	0.934847	normal	0.0169977	-0.993614	normal	0.673644	-0.269439	normal
Os01g0593200	1.08e-08	2.28724	up	2.85e-44	4.02706	up	0.284003	0.480855	normal	0.311663	0.509883	normal
Os01g0595725	5.98e-12	4.98272	up	1.01e-10	5.00041	up	--	--	--	--	--	--
Os01g0596001	1.72e-15	Inf	up	--	--	--	--	--	--	--	--	--
Os01g0596201	6.63e-18	8.15536	up	6.18e-14	7.11025	up	0.638009	-0.404698	normal	0.816127	0.248611	normal
Os01g0596425	9.6e-16	7.60762	up	1.89e-14	7.26242	up	0.510447	0.513948	normal	0.142489	1.45421	normal
Os01g0601200	1.02e-07	4.77769	up	1.28e-15	4.73964	up	0.0847429	-1.89893	normal	0.732674	-0.578684	normal
Os01g0605300	5.16e-07	3.07383	up	1.65e-09	3.46039	up	0.9118	0.090706	normal	0.655143	-0.438172	normal
Os01g0607100	9.98e-10	3.93169	up	6.43e-13	4.34467	up	0.245291	-0.945357	normal	0.732886	0.344362	normal
Os01g0610800	2.67e-21	4.58793	up	7.45e-37	5.1997	up	0.570889	0.251109	normal	0.693885	0.248782	normal
Os01g0611050	0.000134039	2.24744	up	--	--	--	0.0671616	1.78363	normal	0.00668121	2.3175	up
Os01g0612700	2.25e-08	1.73232	up	0.00385175	0.975141	normal	0.0760361	-0.724858	normal	0.939722	-0.0611235	normal
Os01g0615300	0.00229572	1.26113	up	8.3e-07	1.74838	up	0.60803	-0.23701	normal	0.492032	-0.395254	normal
Os01g0615400	4.04e-08	1.39766	up	0.010815	0.692641	normal	0.329857	-0.354774	normal	0.576243	-0.306849	normal
Os01g0617600	1.44e-06	1.78861	up	3.44e-07	1.7841	up	0.713284	0.198678	normal	0.0662302	0.951306	normal
Os01g0617700	1.85e-59	4.39188	up	3.32e-18	3.64571	up	0.577927	-0.231492	normal	0.848613	0.141061	normal
Os01g0618000	0.000430509	1.48911	up	1.05e-08	2.05086	up	0.044039	0.996209	normal	0.152981	0.910885	normal
Os01g0618900	1.37e-18	2.05337	up	5.39e-15	1.81954	up	0.724474	0.138277	normal	0.492032	0.374918	normal
Os01g0619900	8.72e-09	3.75931	up	0.000110932	3.86823	up	0.0449569	1.31289	normal	0.660588	0.728885	normal
Os01g0620100	1.38e-06	1.35601	up	0.00133688	0.930031	normal	0.513797	-0.299326	normal	0.787181	0.177749	normal
Os01g0621600	9.94e-14	3.11508	up	0.0197145	1.19415	normal	0.0380645	-0.947685	normal	0.479986	-0.442507	normal
Os01g0622100	1.57e-13	3.84705	up	0.000145222	2.17475	up	0.0170556	-1.38419	normal	0.245314	-0.835906	normal
Os01g0622700	1.65e-08	1.31878	up	2.49e-12	1.66932	up	0.0649868	0.614782	normal	0.141987	0.746095	normal
Os01g0625200	6.55e-46	4.0275	up	1.77e-19	3.457	up	0.00934573	-0.849269	normal	0.175551	-0.645958	normal
Os01g0630000	4.73e-10	2.3884	up	1.74e-05	1.71897	up	0.0401003	0.889198	normal	0.0798266	0.945166	normal
Os01g0630101	0.000208872	Inf	up	--	--	--	0.257346	-0.994775	normal	0.809181	0.27425	normal
Os01g0631100	2.77e-05	1.18549	up	1.42e-22	2.38131	up	0.229308	-0.666427	normal	0.462448	-0.427573	normal
Os01g0633200	4.85e-07	1.1797	up	0.00122584	0.772868	normal	0.0157872	-0.793546	normal	0.632755	0.272562	normal
Os01g0635400	5.97e-24	3.00107	up	1.8e-07	1.79399	up	0.569826	0.273652	normal	0.060826	0.922673	normal
Os01g0636400	1.41e-06	5.83379	up	3.99e-26	4.56018	up	0.118466	-1.56309	normal	0.0954016	-1.70311	normal
Os01g0637800	7.61e-06	3.85431	up	1.95e-10	4.40073	up	0.0179319	1.88019	normal	0.326041	1.02652	normal
Os01g0642000	0.00713633	1.1017	up	0.014696	0.958578	normal	0.192295	0.658064	normal	0.766184	0.363463	normal
Os01g0642600	1.33e-11	4.79749	up	1.17e-09	4.25119	up	0.0126697	-2.6978	normal	0.965565	0.0688911	normal
Os01g0642900	5.34e-06	1.37313	up	2.92e-11	1.81901	up	0.111665	0.675348	normal	0.0105559	1.20374	normal
Os01g0643600	1.41e-11	6.52832	up	--	--	--	0.0843083	-3.21953	normal	--	--	--
Os01g0644000	0.0015361	1.52283	up	2.09e-07	2.11761	up	0.0191614	1.10225	normal	0.532071	0.473943	normal
Os01g0644400	1.93e-08	2.11506	up	7.74e-07	2.77884	up	0.26933	0.512696	normal	0.137415	0.803946	normal
Os01g0644600	8.3e-05	2.65944	up	1.54e-14	3.09243	up	0.604187	0.399485	normal	0.241032	-1.0184	normal
Os01g0646300	5.87e-13	3.02751	up	2.6e-20	3.40887	up	0.750213	0.148934	normal	0.548144	0.350863	normal
Os01g0647000	9.76e-29	2.79815	up	8.07e-09	1.58845	up	0.979385	-0.0823688	normal	1	0.00861038	normal
Os01g0647100	4.3e-08	1.33027	up	0.183056	0.361001	normal	0.0152961	0.928375	normal	0.644596	0.263038	normal
Os01g0648700	6.62e-05	2.32829	up	0.00025773	2.07367	up	0.192632	-1.04291	normal	0.493106	0.597776	normal
Os01g0649100	2.8e-06	1.10255	up	0.288692	0.274726	normal	0.520154	-0.261183	normal	0.864102	-0.125179	normal
Os01g0651100	4.87e-05	1.88345	up	7.79e-08	2.20044	up	0.567197	0.333253	normal	0.0325083	1.15772	normal
Os01g0651800	6.76e-09	3.84531	up	9.8e-08	3.57723	up	0.680369	-0.348679	normal	0.432546	-0.698076	normal
Os01g0651866	9.77e-15	5.52165	up	3.79e-10	4.39411	up	0.625922	-0.319053	normal	0.367605	-0.661804	normal
Os01g0652375	3.23e-08	3.5626	up	6.14e-07	3.21472	up	0.312226	-0.752357	normal	0.264042	-0.932055	normal
Os01g0652600	3.7e-12	1.62026	up	0.000404831	0.96853	normal	0.00845187	-0.861868	normal	0.850838	0.151326	normal
Os01g0653700	9.93e-11	1.55489	up	0.00042702	0.879913	normal	0.399462	0.336152	normal	0.0481915	0.922378	normal
Os01g0656900	4.63e-11	2.37908	up	2.55e-10	2.21581	up	0.94418	0.0383617	normal	0.124972	0.797401	normal
Os01g0657801	4.49e-10	6.57507	up	4.3e-14	7.15543	up	0.0383838	-2.09866	normal	0.442104	0.743767	normal
Os01g0659800	0.00272932	1.57937	up	2.74e-05	1.95124	up	0.641428	-0.377371	normal	0.328281	0.73278	normal
Os01g0660700	0.00684368	1.56405	up	0.0210319	1.42329	normal	0.337222	-1.00092	normal	0.742446	0.654165	normal
Os01g0660800	7.52e-18	3.91265	up	3.44e-12	3.2295	up	0.29597	-0.587683	normal	0.621822	0.342929	normal
Os01g0661000	2.66e-09	1.83818	up	4.03e-09	1.76451	up	0.31919	-0.387363	normal	0.835671	0.137497	normal
Os01g0661200	0.000111305	2.31482	up	--	--	--	0.780242	-0.305698	normal	0.966076	0.0701843	normal
Os01g0663300	1.21e-105	5.92467	up	6.45e-10	6.01101	up	0.0593147	-1.82286	normal	0.281065	-1.21367	normal
Os01g0664200	1.25e-35	4.23902	up	3.37e-46	4.49236	up	0.188217	0.44671	normal	0.929746	0.079521	normal
Os01g0664500	8.32e-06	1.08986	up	0.48792	0.194921	normal	0.874881	-0.0764143	normal	0.944401	-0.0531769	normal
Os01g0668400	5.77e-13	3.58125	up	5.34e-07	2.59844	up	0.718433	-0.244222	normal	0.718348	-0.301758	normal
Os01g0675000	1.15e-16	Inf	up	--	--	--	--	--	--	--	--	--
Os01g0679500	4.17e-23	8.89657	up	--	--	--	0.0631625	-1.65071	normal	0.102076	-1.42809	normal
Os01g0683100	2.04e-16	1.95843	up	1.05e-07	1.29382	up	0.475583	-0.272807	normal	0.944649	0.0527371	normal
Os01g0683400	8.05e-24	3.5052	up	1.63e-17	3.04376	up	0.131308	0.652499	normal	0.397873	0.709115	normal
Os01g0685100	0.00167013	1.48907	up	0.0195185	1.09021	normal	0.281101	0.608198	normal	0.0897135	1.03713	normal
Os01g0685200	5.67e-05	2.38934	up	8.01e-05	2.44929	up	0.208573	-1.10262	normal	0.573695	-0.573356	normal
Os01g0685300	0.000220774	2.22564	up	1.12e-06	2.91269	up	1	-0.0430749	normal	0.232091	1.0563	normal
Os01g0685400	8.67e-18	5.14066	up	4.3e-18	4.9501	up	0.675693	0.293302	normal	0.673103	0.372087	normal
Os01g0685500	4.6e-06	1.24742	up	0.000949954	0.91567	normal	0.823305	0.100323	normal	0.759222	0.194056	normal
Os01g0685800	1.14e-08	1.3473	up	9.68e-05	0.946887	normal	0.411686	-0.331879	normal	0.716343	-0.244462	normal
Os01g0685850	2.57e-09	1.47961	up	0.867656	0.05293	normal	0.0940508	-0.571533	normal	0.614107	-0.281779	normal
Os01g0686500	1.04e-07	3.30834	up	0.000980851	2.02432	up	0.578976	-0.500888	normal	0.837282	-0.239105	normal
Os01g0687850	0.00199281	1.7517	up	0.145214	0.868438	normal	0.721364	0.267495	normal	0.86445	-0.191462	normal
Os01g0694800	0.000196925	2.14638	up	0.164224	0.863392	normal	0.23534	1.09517	normal	--	--	--
Os01g0697700	1.32e-16	Inf	up	--	--	--	--	--	--	--	--	--
Os01g0698000	1.99e-10	1.48339	up	0.564068	0.156144	normal	0.337148	0.45696	normal	0.250249	0.596365	normal
Os01g0698200	1.83e-15	7.49892	up	--	--	--	0.0404489	-3.79845	normal	0.556924	-0.93482	normal
Os01g0700200	2.06e-07	3.06023	up	4.68e-09	3.96729	up	0.0845786	-1.23446	normal	0.00311912	-2.25421	down
Os01g0702300	9.3e-08	6.68572	up	3.61e-16	7.67625	up	0.0821469	-1.86876	normal	0.549869	-0.823713	normal
Os01g0702700	1.24e-10	2.82447	up	1.78e-30	3.39637	up	0.364224	-0.644149	normal	0.699233	-0.277189	normal
Os01g0705100	0.00108269	2.34594	up	--	--	--	0.885158	-0.203717	normal	0.82264	0.282872	normal
Os01g0706200	3.86e-14	5.97821	up	3.59e-18	6.15456	up	0.627363	0.366363	normal	0.899572	0.151703	normal
Os01g0708700	4.26e-13	5.41303	up	5.73e-06	4.93849	up	0.57011	-0.766819	normal	0.187512	-1.37041	normal
Os01g0709000	7.93e-18	Inf	up	3.45e-14	Inf	up	0.0639233	-1.17683	normal	0.203742	-0.959577	normal
Os01g0709100	4.03e-22	8.79353	up	1.6e-23	8.7148	up	0.0157221	-1.2678	normal	0.260843	-0.74316	normal
Os01g0710100	1.15e-18	Inf	up	--	--	--	0.0563232	-1.79172	normal	0.613802	-0.537939	normal
Os01g0712700	3.36e-29	3.20548	up	1.49e-40	3.55993	up	0.290148	0.370247	normal	0.691571	0.314444	normal
Os01g0713900	1.15e-18	2.12654	up	4.33e-12	1.67945	up	0.845989	0.0800933	normal	0.181267	-0.645163	normal
Os01g0715400	0.000178999	1.05833	up	1.48e-06	1.27901	up	0.710577	-0.164972	normal	0.622761	-0.286366	normal
Os01g0715500	4.66e-97	7.59515	up	4.67e-19	4.75171	up	0.159552	-1.75565	normal	0.784057	-0.299347	normal
Os01g0715700	1.34e-05	2.53613	up	0.000740122	2.40942	up	0.769096	-0.301874	normal	0.884944	-0.185676	normal
Os01g0719000	6.36e-24	4.56204	up	4.06e-29	4.66257	up	0.0619179	0.870515	normal	0.313185	1.18941	normal
Os01g0719300	0.00037803	3.91937	up	5.52e-37	6.06634	up	0.0518949	3.71613	normal	0.30594	1.05628	normal
Os01g0719400	0.000578628	2.02207	up	4.84e-07	2.66274	up	0.245036	-0.814805	normal	0.952711	0.0719586	normal
Os01g0720600	1.48e-13	1.88352	up	0.00105088	0.912527	normal	0.0183937	-0.829032	normal	0.424303	-0.424731	normal
Os01g0722700	0.00108235	1.96244	up	7.69e-05	2.27976	up	0.649212	-0.420954	normal	0.888956	-0.178282	normal
Os01g0723000	4.86e-18	Inf	up	--	--	--	0.18812	-2.83163	normal	0.42826	-1.37059	normal
Os01g0723025	4.43e-86	7.51219	up	8.8e-16	4.52968	up	0.31252	-1.95207	normal	0.500506	-1.09036	normal
Os01g0726400	2.32e-08	2.64604	up	2.15e-10	2.7448	up	0.354417	-0.489301	normal	0.904418	-0.104957	normal
Os01g0726700	4.47e-91	8.60501	up	1.38e-29	7.35278	up	0.824087	0.240218	normal	0.96093	0.0827811	normal
Os01g0736551	0.00114931	1.578	up	9.98e-09	2.31164	up	0.697487	-0.267505	normal	0.261703	0.716068	normal
Os01g0736600	1.89e-06	2.30909	up	3.49e-14	3.05892	up	0.0960731	-0.776719	normal	0.957509	0.0503809	normal
Os01g0737300	7.38e-07	1.30559	up	7.79e-05	1.04697	up	0.776214	0.125426	normal	0.16024	0.677224	normal
Os01g0741200	3.33e-36	5.08546	up	6.17e-11	3.25413	up	0.0208788	-2.68978	normal	0.216488	-1.17348	normal
Os01g0742766	1.99e-05	2.57403	up	--	--	--	--	--	--	0.948756	0.106892	normal
Os01g0743200	3.72e-11	6.09918	up	3.21e-15	6.6746	up	0.0188812	-1.48813	normal	0.0930831	-1.22888	normal
Os01g0743300	3.99e-05	1.19757	up	0.00076015	0.980873	normal	0.056347	-0.721631	normal	0.93237	-0.0651941	normal
Os01g0743500	4.28e-05	2.36916	up	3.1e-05	2.6074	up	0.280234	-1.09334	normal	0.332822	0.887586	normal
Os01g0744400	3.52e-12	1.84408	up	0.000250324	1.04485	up	0.0487636	-0.698524	normal	0.235637	-0.589997	normal
Os01g0744550	1.07e-07	2.14731	up	0.0747036	0.831822	normal	0.138277	-0.747171	normal	0.40984	-0.540212	normal
Os01g0749100	7.91e-08	1.74864	up	3.01e-13	2.14027	up	0.376912	-0.379599	normal	0.849271	0.131476	normal
Os01g0751600	8.63e-05	1.77235	up	4.46e-05	1.7181	up	0.664784	0.25941	normal	0.291478	0.678653	normal
Os01g0753500	1.82e-08	1.41866	up	4.13e-06	1.16205	up	0.193494	-0.458272	normal	0.909853	0.079555	normal
Os01g0754300	0.0049336	1.68985	up	--	--	--	1	-0.010511	normal	0.57038	0.568959	normal
Os01g0755500	8.68e-43	5.53695	up	2.59e-09	3.16597	up	0.894919	0.0997076	normal	0.851103	0.383347	normal
Os01g0755550	1.46e-68	4.62706	up	3.26e-19	2.78304	up	0.703657	0.323737	normal	0.823432	0.441961	normal
Os01g0755600	5.12e-16	Inf	up	--	--	--	0.0877627	2.11031	normal	0.123283	1.95615	normal
Os01g0756300	1.17e-17	7.28892	up	1.83e-12	5.93668	up	0.0322759	-1.41055	normal	0.311216	-0.808241	normal
Os01g0757600	4.32e-56	4.44082	up	6.39e-45	4.01461	up	0.0381644	-0.691532	normal	0.936283	-0.0607801	normal
Os01g0758300	5.53e-17	Inf	up	3.69e-11	Inf	up	0.459271	-0.540084	normal	0.438538	-0.652753	normal
Os01g0758350	2.34e-22	7.93521	up	1.36e-13	7.48327	up	0.30946	-0.573238	normal	0.250359	-0.697736	normal
Os01g0758500	5.79e-38	5.30424	up	3.32e-37	4.90043	up	0.271309	0.958696	normal	1	0.000797253	normal
Os01g0759000	1.47e-07	2.95169	up	3.95e-09	3.05571	up	0.366966	-0.61864	normal	0.559969	0.451972	normal
Os01g0759100	3.4e-14	6.78417	up	3.84e-14	7.17198	up	0.672004	0.417627	normal	0.270315	1.00929	normal
Os01g0759900	8.89e-08	1.41714	up	0.187783	-0.607405	normal	0.119535	-1.2012	normal	0.18983	-1.11418	normal
Os01g0760300	4.66e-14	6.61567	up	--	--	--	--	--	--	--	--	--
Os01g0760600	9.01e-18	2.0217	up	0.000430884	0.876824	normal	0.740821	0.160046	normal	0.674658	0.246618	normal
Os01g0760701	2.68e-06	1.52454	up	2.06e-14	2.16366	up	0.196622	0.511589	normal	0.328066	0.525357	normal
Os01g0761300	1.64e-10	1.51161	up	0.000394345	0.864467	normal	0.414275	-0.305233	normal	0.0253498	-0.977606	normal
Os01g0763100	7.76e-06	1.67674	up	3.35e-06	1.64686	up	0.496671	-0.335975	normal	0.493549	0.398651	normal
Os01g0765500	1.04e-05	2.66912	up	--	--	--	0.0111941	-2.18627	normal	0.0379811	-1.60255	normal
Os01g0769200	5.11e-07	2.43364	up	0.147755	0.812822	normal	0.050866	-2.4737	normal	0.598297	-0.598248	normal
Os01g0769366	6.58e-12	3.06979	up	0.000894	1.6612	up	0.0210015	-2.5121	normal	0.68161	-0.434125	normal
Os01g0772000	3.66e-07	1.32893	up	0.00223633	0.829764	normal	0.262732	0.418736	normal	0.298145	0.528773	normal
Os01g0772100	0.000669952	1.52628	up	0.0767963	0.826463	normal	0.167555	-1.75605	normal	0.237829	-1.31904	normal
Os01g0773100	9.27e-05	1.06853	up	2.94e-10	1.57979	up	0.0734248	0.606723	normal	0.198419	0.623881	normal
Os01g0776400	1.11e-09	1.90475	up	1.42e-10	1.91975	up	0.902462	0.0573295	normal	0.888223	0.101257	normal
Os01g0778800	4.25e-07	1.2796	up	6.1e-05	1.01744	up	0.157974	0.771815	normal	0.798826	0.161953	normal
Os01g0780400	3.16e-06	1.11927	up	2.37e-08	1.30947	up	0.230244	0.410224	normal	0.860474	-0.119484	normal
Os01g0780900	6.2e-09	1.36076	up	6.24e-07	1.1917	up	0.0318583	-0.716775	normal	0.817941	0.154118	normal
Os01g0783400	2.64e-12	3.392	up	7.45e-07	2.48609	up	0.781721	-0.221346	normal	0.781739	0.254259	normal
Os01g0785400	2.53e-80	9.87155	up	1.43e-35	8.18364	up	0.199908	0.554717	normal	0.563801	-0.387712	normal
Os01g0785500	1.8e-34	9.82396	up	2.28e-23	8.69958	up	0.119349	0.96504	normal	1	-0.00106464	normal
Os01g0787300	8.35e-05	4.45447	up	3.94e-08	3.7321	up	0.359569	-0.924402	normal	0.546125	0.603177	normal
Os01g0787600	2.04e-15	3.92678	up	3.6e-11	3.2849	up	0.00875891	0.933107	normal	0.185751	-0.742808	normal
Os01g0788400	0.000329956	2.54483	up	2.57e-05	2.32723	up	0.932368	0.0617262	normal	0.747637	-0.292367	normal
Os01g0788451	4.6e-08	2.08998	up	0.0164298	1.02727	normal	0.860728	-0.115186	normal	0.92515	0.0852737	normal
Os01g0788800	8.04e-19	3.90391	up	1.7e-08	2.71928	up	0.0213641	-1.05596	normal	0.497987	-0.429841	normal
Os01g0789000	3.55e-15	7.39135	up	2e-09	7.60853	up	0.825206	0.198918	normal	0.99774	-0.01866	normal
Os01g0789100	0.00109667	1.36426	up	0.00257888	1.20342	up	0.836706	-0.141695	normal	0.723197	0.262542	normal
Os01g0799900	1.91e-15	1.95463	up	8.13e-16	1.94007	up	0.703599	0.163901	normal	0.550554	0.333412	normal
Os01g0800800	5.15e-14	6.21002	up	--	--	--	--	--	--	0.51821	0.675421	normal
Os01g0801000	0.0015644	1.11484	up	0.000217213	1.21555	up	0.303387	-0.441909	normal	0.824041	-0.155534	normal
Os01g0801600	9.49e-42	3.43625	up	2.37e-21	2.52763	up	0.271938	-0.39563	normal	0.400258	-0.432111	normal
Os01g0802000	8.74e-06	1.84752	up	0.219156	0.591409	normal	0.638009	-0.289898	normal	0.955679	0.0579843	normal
Os01g0802600	8.84e-08	3.36042	up	0.000652584	3.85675	up	--	--	--	--	--	--
Os01g0805100	8.21e-05	2.21464	up	6.23e-07	2.54005	up	0.429737	-0.544835	normal	0.775627	0.254968	normal
Os01g0806000	1.83e-06	2.37916	up	9.61e-10	2.70469	up	0.413925	-0.428455	normal	0.967591	0.0367505	normal
Os01g0806200	0.00184794	1.40773	up	0.00021666	1.35476	up	0.868525	0.0690219	normal	0.86236	0.116063	normal
Os01g0809300	1.25e-07	1.25124	up	1.83e-07	1.2696	up	0.759815	0.127766	normal	0.755553	0.209623	normal
Os01g0810800	0.00809656	1.53766	up	0.000227305	2.2537	up	0.874837	0.182024	normal	0.952818	-0.106214	normal
Os01g0812000	3.45e-17	2.26886	up	0.0199712	0.757392	normal	0.864692	0.131215	normal	0.759222	0.19789	normal
Os01g0812050	4.55e-11	1.90805	up	3.2e-05	1.27553	up	0.306461	-0.395653	normal	0.625521	-0.28194	normal
Os01g0812900	2.13e-09	1.41482	up	0.0207254	0.579852	normal	0.366046	-0.333932	normal	0.592241	0.302095	normal
Os01g0814200	0.000337958	2.0591	up	0.00883205	1.91534	up	0.263403	-0.779129	normal	0.646527	-0.417729	normal
Os01g0817800	4.2e-10	1.6379	up	1.04e-06	1.29451	up	0.102741	-0.600301	normal	0.937765	-0.059675	normal
Os01g0817900	0.000363633	1.14091	up	0.0108205	0.828827	normal	0.485471	-0.349637	normal	0.817203	0.165722	normal
Os01g0818300	2.59e-07	1.62205	up	9.3e-07	1.50786	up	0.472468	0.325077	normal	0.58387	0.336898	normal
Os01g0824600	3.57e-06	1.35594	up	0.026096	0.703257	normal	0.553981	-0.266479	normal	0.922739	-0.07539	normal
Os01g0824700	5.26e-06	2.79189	up	1.08e-05	2.65635	up	0.612769	-1.10571	normal	0.762752	0.581443	normal
Os01g0824900	1.88e-15	5.17133	up	1.09e-21	5.61002	up	0.880222	-0.121793	normal	0.496624	0.570095	normal
Os01g0825000	0.00135173	7.74795	up	8.44e-11	7.5097	up	0.878138	-0.151579	normal	0.335951	-0.827518	normal
Os01g0827700	0.00464023	1.70168	up	0.297577	0.771192	normal	0.0220263	-1.54443	normal	0.04593	-1.50591	normal
Os01g0828400	4.52e-11	3.70251	up	0.000179596	2.21505	up	0.0195717	-1.52062	normal	0.365209	-0.726919	normal
Os01g0829400	1.63e-05	1.37194	up	5.61e-08	1.59949	up	0.0814258	-0.654187	normal	0.900322	0.0902873	normal
Os01g0829700	0.000136813	2.31016	up	4.21e-10	3.44127	up	0.441729	-0.495844	normal	0.589589	0.406148	normal
Os01g0832300	3.42e-12	2.01956	up	5.71e-13	2.0192	up	0.00878049	-0.886257	normal	0.752859	-0.192568	normal
Os01g0832450	2.71e-07	2.45665	up	0.583922	0.938546	normal	0.434936	-1.66865	normal	0.447589	-1.64285	normal
Os01g0835600	1.81e-06	1.11939	up	2.28e-11	1.58694	up	0.705713	0.14777	normal	0.117188	0.766881	normal
Os01g0835800	8.14e-05	1.59657	up	1.27e-08	2.00952	up	0.277888	0.540256	normal	0.155688	0.818846	normal
Os01g0839900	4.88e-96	8.71081	up	1.12e-27	5.73864	up	0.0123632	-2.37683	normal	0.454423	-0.811371	normal
Os01g0840100	9.73e-07	1.14963	up	1.9e-11	1.60405	up	0.272621	0.390117	normal	0.239266	1.00677	normal
Os01g0840900	0.000233196	1.88404	up	8.51e-05	1.86912	up	0.996978	-0.0343002	normal	0.198419	1.00134	normal
Os01g0841600	2.19e-09	1.61498	up	0.00213007	0.889596	normal	0.0060022	-0.93153	normal	0.47438	-0.380693	normal
Os01g0842400	0.00959851	5.07273	up	7.59e-28	9.00581	up	0.812487	0.284246	normal	0.722543	0.550168	normal
Os01g0842600	2.54e-05	1.24321	up	6.98e-06	1.27474	up	0.250194	0.444152	normal	0.733966	0.215545	normal
Os01g0843700	4.25e-11	4.18104	up	3.22e-07	3.25458	up	0.344055	-0.901056	normal	0.441701	-0.762459	normal
Os01g0844500	1.27e-69	4.69816	up	8.97e-06	2.85345	up	0.0373425	-1.34795	normal	0.911072	0.226999	normal
Os01g0846500	7.13e-06	1.61622	up	3.86e-12	2.16336	up	0.185053	0.524963	normal	0.959033	0.0414115	normal
Os01g0846600	1.63e-06	1.30315	up	0.000684915	0.942228	normal	0.606073	-0.240386	normal	0.275748	0.556807	normal
Os01g0848400	0.000115329	1.84441	up	0.0109495	1.08662	normal	0.318577	0.506206	normal	0.391518	0.554097	normal
Os01g0848475	1.54e-15	1.93931	up	3.03e-11	1.61502	up	0.0133559	0.786817	normal	0.237906	0.576103	normal
Os01g0849100	1.36e-11	4.67478	up	2.09e-07	4.77084	up	0.0465063	-2.39057	normal	0.492032	-0.947213	normal
Os01g0850400	1.81e-05	2.53234	up	3e-07	2.81888	up	0.492085	0.454226	normal	0.523068	0.527731	normal
Os01g0850900	9.16e-07	1.15158	up	0.107998	-0.42036	normal	0.0189867	0.751165	normal	0.523336	0.346453	normal
Os01g0851300	8.95e-16	2.21702	up	2.67e-15	2.1332	up	0.22207	0.444286	normal	0.0986718	0.767087	normal
Os01g0852900	0.00339368	1.08889	up	0.127736	0.591701	normal	0.425347	-0.40432	normal	0.872206	-0.129063	normal
Os01g0853400	1.28e-21	2.27233	up	1.85e-11	1.60063	up	0.0214508	-0.836808	normal	0.327271	-0.573133	normal
Os01g0857600	3.22e-08	2.97947	up	0.000311288	2.00138	up	0.11575	-0.977301	normal	0.372099	-0.690627	normal
Os01g0857650	2.96e-10	3.03533	up	5.63e-06	2.23774	up	0.231263	-0.645348	normal	0.473943	-0.50115	normal
Os01g0859500	0.000109872	1.96167	up	8.56e-08	2.38341	up	0.193823	0.998405	normal	0.655143	0.376502	normal
Os01g0861700	1.59e-26	4.83406	up	3.88e-31	4.88769	up	0.615251	-0.204305	normal	0.0938053	-0.774802	normal
Os01g0862500	1.4e-05	1.83638	up	3.65e-07	1.95936	up	0.0887803	0.813657	normal	0.0837922	0.984799	normal
Os01g0863500	5.8e-78	11.3313	up	3.56e-24	8.9335	up	0.067243	-1.11746	normal	0.420551	-0.776531	normal
Os01g0864700	1.14e-06	3.01753	up	1.06e-20	4.83423	up	0.668039	0.849796	normal	0.66018	0.45447	normal
Os01g0865100	1.81e-48	3.53229	up	4.24e-06	1.24379	up	0.145926	0.60092	normal	0.438196	0.529715	normal
Os01g0866800	9.39e-06	1.09875	up	5.72e-06	1.10128	up	0.198063	0.443227	normal	0.208634	0.605915	normal
Os01g0869300	1.65e-13	4.27116	up	1.83e-10	3.65777	up	0.164295	-1.03788	normal	0.229196	-0.860008	normal
Os01g0869900	5.11e-10	1.45047	up	9.94e-06	1.05237	up	0.934371	0.03519	normal	0.991169	-0.0115878	normal
Os01g0874700	2.47e-09	1.39597	up	0.70388	0.105297	normal	0.0137153	-1.18104	normal	0.329598	-0.505997	normal
Os01g0875500	3.95e-45	4.95255	up	2.14e-31	4.33535	up	0.0132048	-0.889798	normal	0.348296	-0.485761	normal
Os01g0875700	2.2e-11	2.20569	up	2.01e-22	2.81003	up	0.0631188	-0.636267	normal	0.678907	-0.236775	normal
Os01g0877400	6.73e-47	5.4865	up	0.0236248	1.64379	normal	0.180297	-2.91932	normal	0.327418	-1.83978	normal
Os01g0877500	4.6e-13	2.05334	up	0.000376808	1.11976	up	0.541869	0.279292	normal	0.592087	0.327622	normal
Os01g0878900	0.00592034	7.62258	up	3.42e-32	7.97456	up	0.122924	1.05141	normal	0.66018	0.775694	normal
Os01g0881900	1.79e-07	1.22136	up	1.27e-07	1.24045	up	0.306944	-0.373328	normal	0.253102	-0.573777	normal
Os01g0883100	6.17e-106	7.1121	up	1.42e-89	6.6437	up	0.653406	0.313151	normal	0.157059	0.682002	normal
Os01g0885000	0.000707194	1.41743	up	0.00113011	1.29448	up	0.966127	0.024799	normal	0.961476	0.0510234	normal
Os01g0885300	8.07e-23	5.48788	up	8.26e-63	4.90542	up	0.610809	0.19526	normal	0.527884	-0.34533	normal
Os01g0885700	0.000121963	2.14047	up	--	--	--	--	--	--	--	--	--
Os01g0886200	3.48e-13	5.83613	up	4.03e-34	8.62209	up	0.879327	0.126166	normal	0.21335	1.37057	normal
Os01g0887700	3.94e-12	1.70961	up	8.59e-05	1.01033	up	0.565285	0.226808	normal	0.552762	0.325029	normal
Os01g0889400	9.68e-27	4.0295	up	1.57e-14	3.82548	up	0.967398	0.028218	normal	0.943968	-0.0968033	normal
Os01g0891300	1.71e-05	2.56938	up	0.0103641	1.55717	normal	0.0856841	-1.16258	normal	0.40984	-0.683976	normal
Os01g0891350	3.94e-07	3.19007	up	2.53e-08	3.46112	up	0.242342	-0.839653	normal	0.995468	0.0141218	normal
Os01g0894600	9.75e-08	2.22648	up	4.31e-18	2.35583	up	0.0513054	1.0341	normal	0.445582	0.406347	normal
Os01g0896200	0.000136713	3.38175	up	2.27e-17	6.3813	up	0.294461	0.757202	normal	0.461093	0.705648	normal
Os01g0896300	4.98e-05	4.27485	up	1.99e-09	3.89538	up	0.204468	-1.1736	normal	0.111454	-1.38412	normal
Os01g0898300	1.1e-07	1.26558	up	0.155804	0.371109	normal	0.0623542	-0.6269	normal	0.540389	-0.335255	normal
Os01g0898900	2.96e-12	1.98271	up	2.12e-07	1.51821	up	0.755608	0.13479	normal	0.851574	-0.13085	normal
Os01g0900200	3.19e-23	3.28092	up	3.11e-22	3.13812	up	0.00696524	0.975328	normal	0.492962	0.404496	normal
Os01g0901700	4.58e-20	3.36366	up	4.6e-13	2.7638	up	0.457349	0.460827	normal	0.280745	0.670398	normal
Os01g0901800	0.00981378	1.06587	up	0.604669	0.241696	normal	0.0776267	-0.783876	normal	0.021528	-1.20688	normal
Os01g0902000	0.000281537	1.45839	up	8.64e-09	1.97933	up	0.480651	-0.383538	normal	0.404432	0.496687	normal
Os01g0902700	0.00326466	1.76767	up	0.004044	1.96604	up	0.0231991	-1.45205	normal	0.247778	-0.890933	normal
Os01g0904500	0.00474551	1.23678	up	0.0124081	1.05022	normal	0.133993	-0.718	normal	0.797112	-0.193373	normal
Os01g0905800	8.04e-06	1.10464	up	0.121503	0.412781	normal	0.447056	0.3108	normal	0.832681	0.164788	normal
Os01g0909100	0.00110915	1.16891	up	7.63e-08	1.67686	up	0.781196	0.150317	normal	0.604809	0.337797	normal
Os01g0910300	4.14e-05	2.00001	up	5.55e-05	1.85514	up	0.742894	0.255346	normal	0.327632	0.773778	normal
Os01g0914400	3.43e-09	Inf	up	--	--	--	0.0365876	-2.15124	normal	0.0207085	-2.23191	normal
Os01g0915000	0.000297191	1.29206	up	1.28e-13	2.1806	up	0.263519	0.826594	normal	0.901319	0.181553	normal
Os01g0917200	1.56e-56	4.88018	up	7.01e-37	4.16685	up	0.0562564	-0.74078	normal	0.784316	0.176591	normal
Os01g0917500	2.07e-08	2.44543	up	1.52e-10	2.54784	up	0.0176407	-1.17563	normal	0.765361	-0.237817	normal
Os01g0918200	9.46e-24	2.54869	up	6.61e-13	1.88554	up	0.527834	-0.25277	normal	0.770055	0.179898	normal
Os01g0921500	3.88e-06	2.81756	up	0.00386496	1.76535	up	0.456504	-0.779303	normal	0.646547	0.489552	normal
Os01g0923200	0.00382539	1.31695	up	0.000440138	1.44789	up	0.0841282	-1.0271	normal	0.998164	-0.0175467	normal
Os01g0923700	1.32e-05	1.03172	up	0.0177428	0.587547	normal	0.0174942	0.894214	normal	0.987505	-0.0163271	normal
Os01g0923750	3.71e-05	1.4386	up	0.732199	-0.171622	normal	0.15143	0.648879	normal	0.841307	-0.172037	normal
Os01g0923800	1.67e-05	2.54193	up	0.000924529	2.0233	up	0.788569	0.27817	normal	0.884291	0.199441	normal
Os01g0926200	3.82e-10	1.46065	up	1.14e-11	1.58386	up	0.00153003	0.981404	normal	0.0969921	0.798815	normal
Os01g0926300	0.00457701	1.12505	up	0.315268	0.300252	normal	0.0388567	0.667906	normal	0.507986	0.357702	normal
Os01g0927500	7.71e-05	1.58099	up	0.751991	0.160539	normal	1	-0.00351864	normal	0.484058	-0.497825	normal
Os01g0929200	9.92e-20	3.4579	up	1.76e-07	2.25234	up	0.571918	-0.483155	normal	0.313649	-0.799863	normal
Os01g0930300	0.00617442	1.55062	up	0.000449626	1.81126	up	0.634535	0.382272	normal	0.547745	0.556747	normal
Os01g0932600	4.56e-07	1.21219	up	5.86e-07	1.18397	up	0.783746	0.110803	normal	0.345283	0.476103	normal
Os01g0935000	0.000290479	2.06366	up	5.89e-11	4.29576	up	0.37788	-0.567435	normal	0.553641	-0.475689	normal
Os01g0935300	0.000215237	1.3776	up	0.0021329	1.12641	up	0.65577	0.23394	normal	0.505397	0.424121	normal
Os01g0935900	5.16e-12	1.60458	up	3.2e-05	0.982778	normal	0.729017	0.135384	normal	0.313398	0.513466	normal
Os01g0936100	6.59e-11	1.61644	up	3.98e-05	1.04927	up	0.159476	-0.500936	normal	0.713842	-0.216922	normal
Os01g0938600	3.55e-20	2.73266	up	1.57e-21	2.73191	up	0.0642895	-0.628323	normal	0.464599	-0.38537	normal
Os01g0938900	1.87e-05	1.00826	up	5.05e-06	1.07736	up	0.925456	0.0389944	normal	0.471532	0.398799	normal
Os01g0946600	1.83e-15	Inf	up	--	--	--	0.206542	-1.74933	normal	0.428216	-0.978371	normal
Os01g0948900	2.22e-34	4.68347	up	4.66e-29	4.83405	up	0.408948	0.376358	normal	0.162846	0.732416	normal
Os01g0950700	9.37e-12	4.95089	up	1.25e-11	5.20216	up	0.775724	-0.35153	normal	0.950491	-0.104372	normal
Os01g0951100	8.93e-24	5.45124	up	1.35e-29	5.59601	up	0.852102	-0.108421	normal	0.851072	-0.143164	normal
Os01g0952000	0.000521976	7.00816	up	3.53e-13	5.55134	up	0.0406164	-1.63821	normal	0.0190621	-1.7642	normal
Os01g0953400	0.00148765	1.57748	up	0.00348852	1.38039	up	0.0904162	-0.883064	normal	0.336098	-0.639547	normal
Os01g0954400	9.33e-22	2.23439	up	1.39e-09	1.41374	up	0.0491693	0.631865	normal	0.335637	0.483918	normal
Os01g0954500	1.67e-10	1.62107	up	9.22e-17	2.4879	up	0.0921907	1.33124	normal	0.474399	0.375251	normal
Os01g0955600	0.00367093	1.74479	up	0.00214371	1.8554	up	0.368433	0.559531	normal	0.0103195	-1.93922	normal
Os01g0956600	2.24e-10	3.22124	up	2.93e-05	2.21044	up	0.104138	-0.830364	normal	0.357366	-0.603876	normal
Os01g0963300	0.000553921	1.15569	up	0.0758609	0.62893	normal	0.849587	-0.107334	normal	0.899543	-0.0985856	normal
Os01g0969000	6.6e-06	1.57696	up	2.59e-10	1.96968	up	0.584785	0.254614	normal	0.274284	0.588102	normal
Os01g0969700	6.38e-12	3.75063	up	2.21e-22	4.50308	up	0.688806	-0.229024	normal	0.742928	-0.244006	normal
Os01g0971400	0.00499594	4.35116	up	1.59e-07	2.6421	up	0.290406	-1.38293	normal	0.179928	-1.88405	normal
Os01g0971500	2.91e-21	2.49525	up	9.09e-08	1.53137	up	0.0690123	-0.622196	normal	0.587539	-0.297795	normal
Os01g0971800	7.86e-05	1.53144	up	0.591305	0.263303	normal	0.118135	0.763176	normal	0.939722	0.0795551	normal
Os01g0972300	6.96e-13	5.347	up	--	--	--	0.0163953	-1.75007	normal	0.20932	-1.04924	normal
Os01g0972800	0.0021137	6.42643	up	2.28e-17	4.33953	up	0.703575	0.336339	normal	0.985491	0.0295574	normal
Os01g0973500	0.00611343	3.02018	up	0.00292686	1.796	up	0.218192	0.738019	normal	0.825502	-0.234681	normal
Os01g0976200	1.21e-07	3.32663	up	3.03e-08	8.9134	up	0.0158952	4.5791	normal	0.418605	3.74514	normal
Os01g0976800	5.71e-05	1.34828	up	0.0393883	0.73788	normal	0.116184	-0.723074	normal	0.99195	-0.0145091	normal
Os01g0976950	8.32e-08	3.39725	up	--	--	--	0.0519617	-1.74676	normal	0.197969	-1.14563	normal
Os01g0977100	4.63e-12	5.12503	up	8.72e-11	4.87643	up	0.393226	-0.711506	normal	0.592132	-0.527465	normal
Os02g0101100	2.2e-08	1.43715	up	3.02e-05	1.08609	up	0.372381	0.350712	normal	0.282257	0.546642	normal
Os02g0103200	8.32e-32	5.8659	up	7.89e-11	4.86504	up	0.0101905	-1.24608	normal	0.841399	-0.161115	normal
Os02g0105200	2.87e-05	1.13362	up	3.11e-05	1.10093	up	0.936462	-0.0432368	normal	0.990948	-0.0124795	normal
Os02g0105400	5.9e-08	1.56466	up	0.158371	-0.547126	normal	0.378128	-0.399343	normal	0.0154756	-1.21683	normal
Os02g0106900	0.000579197	1.24039	up	2.51e-15	2.95397	up	0.312103	0.509912	normal	0.530468	0.391449	normal
Os02g0106966	1.24e-06	1.45731	up	6.18e-14	1.74901	up	0.0347158	1.72851	normal	0.000149486	1.55538	up
Os02g0108000	3.42e-12	4.17592	up	1.23e-10	3.75972	up	0.662813	0.350116	normal	0.108511	1.19484	normal
Os02g0108100	8.7e-10	3.25688	up	2.38e-07	2.71196	up	0.526201	0.442105	normal	0.270418	0.831349	normal
Os02g0109400	7.75e-05	1.70757	up	0.00134346	1.35834	up	0.754888	-0.217847	normal	0.983916	-0.0273839	normal
Os02g0111500	0.00064042	1.66805	up	1.71e-09	2.43996	up	0.0944268	-0.787339	normal	0.719849	-0.251323	normal
Os02g0113400	1.84e-15	7.48909	up	1.8e-10	6.73573	up	0.758853	-0.405144	normal	0.899273	-0.187894	normal
Os02g0114600	2.07e-07	1.44488	up	0.00191881	0.905951	normal	0.595596	-0.225332	normal	0.596339	-0.301983	normal
Os02g0117500	1.58e-34	3.77201	up	1.33e-13	2.61753	up	1	-0.00607382	normal	0.914165	0.0789938	normal
Os02g0117550	1.35e-10	3.10333	up	3.52e-11	3.00247	up	0.759706	0.201293	normal	0.822421	0.208366	normal
Os02g0117900	2.87e-07	2.31682	up	0.000621988	1.58532	up	0.0191016	-1.22922	normal	0.552762	-0.426007	normal
Os02g0119200	2.39e-05	1.92104	up	0.119948	0.783223	normal	0.0241151	1.14494	normal	0.674894	0.365775	normal
Os02g0122400	5.72e-26	2.73797	up	4.88e-14	2.04225	up	0.0207702	-0.800941	normal	0.9317	0.0606078	normal
Os02g0122800	1.43e-08	1.35404	up	0.00107599	0.809734	normal	0.0299898	-0.744375	normal	0.399192	-0.467698	normal
Os02g0125200	1.53e-05	4.66387	up	6.96e-15	4.4691	up	0.50351	-0.461008	normal	0.483756	0.51658	normal
Os02g0125400	1.04e-07	3.31391	up	6.08e-09	5.42493	up	0.0847189	-1.23192	normal	0.358832	-0.617395	normal
Os02g0125566	0.000228514	1.75732	up	0.00407771	1.34424	up	0.648768	0.318363	normal	0.635982	0.413303	normal
Os02g0125600	2.07e-07	2.79032	up	1.21e-05	2.30668	up	0.913093	0.0983974	normal	0.67809	0.411702	normal
Os02g0127600	0.00720054	1.11191	up	0.0428487	0.836531	normal	0.548442	0.363858	normal	0.162469	0.841422	normal
Os02g0127900	0.00648807	1.48304	up	0.0316316	1.1456	normal	0.0886455	1.1446	normal	0.533006	0.593591	normal
Os02g0128800	7.99e-24	2.68651	up	5.85e-17	2.26717	up	0.00740851	-0.914231	normal	0.98239	0.0176441	normal
Os02g0129600	3.25e-08	1.61062	up	0.000655737	1.04657	up	0.954206	-0.0388721	normal	0.995469	-0.011022	normal
Os02g0130600	7.11e-27	4.15682	up	1.24e-13	5.75506	up	0.368983	0.448219	normal	0.96309	0.051587	normal
Os02g0131300	1.16e-07	1.23859	up	0.00431556	0.68771	normal	0.300307	-0.378477	normal	0.578439	-0.315986	normal
Os02g0132100	0.00308444	1.41114	up	0.000455655	1.52286	up	0.999203	-0.0169872	normal	0.697003	0.310273	normal
Os02g0132500	2.97e-30	2.72587	up	6.02e-24	2.42914	up	0.0250464	-0.917466	normal	0.0391551	-1.17482	normal
Os02g0133100	2.32e-05	1.00244	up	0.110512	0.404209	normal	0.534374	0.235631	normal	0.966874	0.0341582	normal
Os02g0133900	9.68e-08	3.39819	up	9.46e-05	3.02649	up	0.0161366	-1.73446	normal	0.131952	-1.14117	normal
Os02g0135300	1.47e-15	5.26039	up	6.88e-14	4.82986	up	0.752426	-0.303569	normal	0.894767	0.159308	normal
Os02g0135850	2.87e-07	1.82502	up	5.67e-07	1.7129	up	0.646175	0.215386	normal	0.975965	0.0273194	normal
Os02g0139300	1.5e-57	5.05535	up	6.39e-41	4.45269	up	0.0881697	-0.595261	normal	0.271643	-0.544468	normal
Os02g0139650	2.73e-06	1.11233	up	0.0344303	-0.541178	normal	0.00752396	-0.881465	normal	0.312514	-0.528121	normal
Os02g0142400	2.35e-11	4.74121	up	--	--	--	--	--	--	--	--	--
Os02g0143200	3.53e-08	3.33757	up	6.1e-06	2.70164	up	0.294614	-0.683186	normal	0.23711	-0.896476	normal
Os02g0148600	8.6e-12	4.66934	up	2.9e-12	4.6394	up	0.10873	-1.14684	normal	0.905699	-0.139512	normal
Os02g0149600	0.00113089	2.10733	up	1.08e-13	3.32889	up	0.0629032	1.19117	normal	0.00401738	1.87304	up
Os02g0152700	5.74e-11	1.52678	up	1.42e-06	1.13211	up	0.992176	-0.0102616	normal	0.548082	0.328566	normal
Os02g0154100	0.00240132	1.61407	up	0.0143991	1.2698	normal	0.0574221	1.15375	normal	0.373735	0.742581	normal
Os02g0155000	4.99e-06	2.56034	up	--	--	--	0.0327619	-1.77723	normal	0.0493197	-1.65111	normal
Os02g0155300	1.63e-06	2.97725	up	0.000155371	2.34445	up	0.122209	-1.17672	normal	0.109087	-1.32209	normal
Os02g0158400	0.00011865	1.02608	up	0.137965	0.427835	normal	0.351174	-0.379444	normal	0.932073	0.0628353	normal
Os02g0158701	8.58e-51	5.42924	up	1.05e-78	5.60792	up	0.749864	0.134547	normal	0.0938053	0.771286	normal
Os02g0163300	3.41e-25	4.49155	up	4.69e-33	4.9323	up	0.762347	-0.182979	normal	0.641653	0.313758	normal
Os02g0163500	0.00309555	1.42739	up	7.43e-06	1.87204	up	0.685691	0.25125	normal	0.788473	-0.241955	normal
Os02g0163533	2.85e-16	3.91657	up	8.18e-16	3.62722	up	0.055676	-1.22141	normal	0.693802	-0.324373	normal
Os02g0164900	5.12e-49	3.56486	up	5.1e-30	2.68604	up	0.456676	0.278933	normal	0.465122	0.415244	normal
Os02g0165200	9.78e-18	6.30404	up	5.04e-16	5.86349	up	0.240404	-0.927122	normal	0.458722	-0.582704	normal
Os02g0166800	1.36e-14	5.28739	up	0.00068424	3.8011	up	0.346697	-0.621329	normal	0.464755	-0.588346	normal
Os02g0166875	1.18e-17	Inf	up	1.02e-13	Inf	up	0.316505	-0.863386	normal	0.974014	-0.0525929	normal
Os02g0168300	1.48e-11	4.66766	up	2.75e-07	4.07459	up	0.22347	-1.09459	normal	0.366985	-0.85885	normal
Os02g0168400	9.01e-05	1.59558	up	0.258696	0.525675	normal	0.021259	-3.17134	normal	0.0935663	-1.94348	normal
Os02g0169300	6.97e-06	1.05662	up	0.450199	-0.205247	normal	0.407342	0.29784	normal	0.598857	0.299986	normal
Os02g0170100	3.92e-10	1.68939	up	7.02e-11	1.70458	up	0.829308	-0.1279	normal	0.586083	-0.348465	normal
Os02g0170500	1.8e-17	2.12037	up	5.42e-12	1.72982	up	0.00505899	0.901455	normal	0.0505512	0.878196	normal
Os02g0170900	0.0091189	1.13061	up	3.64e-05	1.54447	up	0.897675	0.0655602	normal	0.320556	-0.558957	normal
Os02g0172800	1.54e-15	Inf	up	5.19e-13	Inf	up	0.0629291	1.51918	normal	--	--	--
Os02g0174300	5.02e-15	2.77107	up	2.18e-08	2.09323	up	0.0530385	-0.954067	normal	0.458987	0.451231	normal
Os02g0175100	6.1e-05	1.09573	up	2.1e-05	1.12591	up	0.0258958	0.836891	normal	0.34646	0.494118	normal
Os02g0175200	0.000121541	2.20407	up	--	--	--	0.0113999	-2.13284	normal	0.0101464	-2.11015	normal
Os02g0176100	2.13e-08	1.31248	up	3.45e-06	1.09249	up	0.0264581	-0.74006	normal	0.101947	-0.776055	normal
Os02g0176400	0.00144861	1.00791	up	4.47e-06	1.32592	up	0.051537	0.71109	normal	0.425801	0.443525	normal
Os02g0176700	1.26e-05	1.05827	up	0.00687162	0.670742	normal	0.127534	-0.525487	normal	0.178421	-0.643375	normal
Os02g0179800	8.63e-08	1.29846	up	0.0249429	0.578679	normal	0.0587439	0.628641	normal	0.286501	0.52963	normal
Os02g0181700	1.1e-15	Inf	up	--	--	--	0.370717	1.23734	normal	--	--	--
Os02g0184100	8.59e-07	1.18181	up	0.0148895	0.610116	normal	0.0805881	-0.600231	normal	0.693299	-0.231195	normal
Os02g0188500	5.03e-16	3.66228	up	9.9e-10	2.85749	up	0.546626	0.369831	normal	0.305842	0.699027	normal
Os02g0189800	3.4e-05	2.38541	up	4.3e-05	2.55777	up	--	--	--	--	--	--
Os02g0191500	9.82e-06	2.34643	up	3.95e-06	2.29108	up	0.825567	-0.156308	normal	0.484485	-0.520001	normal
Os02g0191800	1.78e-19	6.76727	up	7.75e-11	4.89612	up	0.110849	-1.01706	normal	0.217188	-0.942017	normal
Os02g0193900	7.76e-05	1.13242	up	0.244339	0.375342	normal	0.646994	0.204765	normal	0.894767	0.0979767	normal
Os02g0195000	0.00287995	1.24971	up	0.376188	0.412296	normal	0.0679737	-0.836033	normal	0.195711	-0.746895	normal
Os02g0196100	2.4e-16	Inf	up	1.42e-12	Inf	up	0.353011	-0.863486	normal	0.972787	-0.0624043	normal
Os02g0196600	1.45e-16	2.06205	up	3.36e-12	1.74025	up	0.464923	-0.27885	normal	0.754386	-0.190565	normal
Os02g0197900	1.52e-08	1.51077	up	0.0149192	0.70968	normal	0.504899	0.271738	normal	0.518583	-0.374099	normal
Os02g0197950	0.000312329	1.58404	up	0.716252	0.196828	normal	0.914334	0.0732239	normal	0.786528	-0.250819	normal
Os02g0198200	5.54e-06	2.22045	up	2.85e-05	1.9575	up	0.344535	-0.507729	normal	0.317038	-0.650711	normal
Os02g0198300	7.13e-06	1.65696	up	1.3e-05	1.54429	up	0.0540341	-0.711663	normal	0.0323051	-0.992495	normal
Os02g0198333	4.13e-05	2.07335	up	5.99e-12	2.88641	up	0.350891	-0.47959	normal	0.148457	-0.866344	normal
Os02g0198600	3.69e-06	1.16887	up	4.32e-05	1.02448	up	0.459296	0.270725	normal	0.801967	0.15912	normal
Os02g0198700	1.19e-26	4.81372	up	0.0250118	3.20793	normal	0.533529	-1.63049	normal	0.555122	-1.30214	normal
Os02g0200000	5.5e-10	1.62149	up	0.000248762	1.00445	up	0.134047	-0.530122	normal	0.241227	-0.574679	normal
Os02g0201500	0.000164637	1.65234	up	0.00147357	1.35627	up	0.281101	-0.552059	normal	0.618381	-0.346812	normal
Os02g0202000	3.55e-20	4.53014	up	1.37e-17	4.14143	up	0.104189	-1.59023	normal	0.545273	-0.744334	normal
Os02g0202950	0.000313725	1.20602	up	0.00785504	0.897259	normal	0.906843	-0.0857807	normal	0.839705	-0.17137	normal
Os02g0204700	1.87e-14	4.36152	up	5.48e-15	4.21475	up	0.0336051	1.14658	normal	0.578176	0.4729	normal
Os02g0205200	2.66e-128	8.01927	up	8.48e-93	8.67237	up	0.1486	-0.514365	normal	0.165099	-0.69438	normal
Os02g0208400	0.00140226	1.65231	up	0.0267628	1.14365	normal	0.0864731	-1.06386	normal	0.247934	-0.870547	normal
Os02g0208900	5.79e-06	1.07222	up	0.103377	0.40951	normal	0.00361973	-0.942742	normal	0.304202	-0.521412	normal
Os02g0209050	0.0013115	1.91815	up	--	--	--	0.638296	-0.564553	normal	0.516928	-0.644869	normal
Os02g0214766	0.000151285	2.83491	up	--	--	--	--	--	--	--	--	--
Os02g0214900	1.69e-08	3.11678	up	--	--	--	0.678636	-0.754197	normal	0.619266	-0.805005	normal
Os02g0215900	6.15e-16	3.41238	up	7.22e-05	1.92053	up	0.981046	0.0109345	normal	0.486467	-0.425026	normal
Os02g0216150	0.000169413	2.10243	up	0.0149424	1.38242	normal	0.390877	0.805305	normal	0.042663	1.69041	normal
Os02g0217600	2.67e-05	1.00323	up	0.0289422	0.541092	normal	0.167566	0.466753	normal	0.544215	0.327964	normal
Os02g0218550	0.000121419	2.17214	up	3.06e-12	4.2888	up	0.0262564	1.5234	normal	0.0574579	1.50091	normal
Os02g0221300	0.000415208	1.47601	up	0.0867469	0.756791	normal	0.0766878	0.899402	normal	0.304202	0.707536	normal
Os02g0221800	7.98e-14	1.97204	up	1.05e-14	1.98337	up	0.854802	-0.0885896	normal	0.35447	0.470666	normal
Os02g0222500	0.00267538	1.20283	up	0.000535228	1.27812	up	0.63664	-0.252343	normal	0.9317	-0.0739527	normal
Os02g0223300	3.27e-05	1.25319	up	6.05e-16	2.61873	up	0.0246476	1.22302	normal	0.00315923	1.29699	up
Os02g0229600	3.56e-09	3.59129	up	6.25e-09	3.40068	up	0.609558	-0.400898	normal	0.883871	0.153318	normal
Os02g0229800	7.52e-46	5.16455	up	2.43e-15	4.40914	up	0.102675	0.585142	normal	0.947108	0.0525896	normal
Os02g0233200	1.97e-16	4.51261	up	3.6e-09	3.82578	up	0.0318767	1.20803	normal	0.587539	0.578279	normal
Os02g0234200	6.98e-26	3.00037	up	8.88e-16	2.40055	up	0.454391	0.293789	normal	0.618871	0.286782	normal
Os02g0235600	5.26e-12	1.83341	up	0.00439734	0.842525	normal	0.02515	-0.825429	normal	0.494551	-0.378938	normal
Os02g0235701	7.14e-05	1.43956	up	4.49e-05	1.40489	up	0.227102	-0.593865	normal	0.806597	-0.188045	normal
Os02g0236100	0.000115713	1.03135	up	0.000198536	0.976007	normal	0.444723	0.297702	normal	0.590604	0.304739	normal
Os02g0237100	1.71e-20	7.71393	up	3.63e-16	6.8617	up	0.0738445	-1.15756	normal	0.318759	-0.785564	normal
Os02g0243300	2.33e-05	1.72343	up	1.22e-09	2.15177	up	0.761139	-0.192504	normal	0.887591	0.124333	normal
Os02g0244100	1.98e-16	2.01318	up	2.11e-06	1.21444	up	0.543065	-0.249789	normal	0.998164	0.00344507	normal
Os02g0244300	1.85e-07	1.26885	up	0.00152678	0.792683	normal	0.961069	-0.0269833	normal	0.996841	-0.00677527	normal
Os02g0247000	0.000288821	1.20124	up	2.04e-05	1.49941	up	0.0195231	-0.825372	normal	0.492147	-0.455639	normal
Os02g0250600	2.2e-12	5.18105	up	--	--	--	0.0141381	-2.18784	normal	0.591361	-0.554188	normal
Os02g0255100	1.55e-06	1.35766	up	0.00101505	0.954805	normal	0.241402	-0.46322	normal	0.453008	-0.413047	normal
Os02g0259850	0.000684879	2.05213	up	4.56e-11	2.77626	up	0.129505	0.775513	normal	0.272942	1.65834	normal
Os02g0260200	0.00356121	1.38986	up	0.066325	0.880965	normal	0.487328	-0.438615	normal	0.992402	-0.0190132	normal
Os02g0261000	6.67e-13	4.44704	up	1.33e-16	6.47257	up	0.993555	0.00421926	normal	0.358839	0.698475	normal
Os02g0266800	7.07e-07	1.19667	up	0.034194	0.541	normal	0.720283	0.146769	normal	0.515498	-0.361353	normal
Os02g0269000	0.000295216	1.10562	up	0.0476525	0.636797	normal	0.0668348	-0.731987	normal	0.652249	-0.277768	normal
Os02g0269200	2.85e-58	5.27173	up	1.98e-23	4.3478	up	0.0832167	-0.603173	normal	0.935241	0.125226	normal
Os02g0272400	0.0048722	1.37541	up	0.0337938	1.01502	normal	0.0209012	1.23557	normal	0.462277	0.60061	normal
Os02g0273900	0.000127815	2.60611	up	0.000141879	2.35753	up	0.168484	-1.39717	normal	0.898881	-0.181215	normal
Os02g0274000	2.03e-15	1.99585	up	1.57e-07	1.36498	up	0.694704	0.16098	normal	0.767233	0.185699	normal
Os02g0274100	8.84e-06	1.04455	up	0.291741	0.271794	normal	0.0259958	0.716132	normal	0.86162	-0.118833	normal
Os02g0276900	5.51e-10	1.99169	up	6.88e-06	1.49519	up	0.388508	-0.391953	normal	0.857178	0.129102	normal
Os02g0279800	2.21e-10	1.98891	up	5.54e-20	2.55098	up	0.0365797	0.844254	normal	0.00372404	1.32793	up
Os02g0282600	2.52e-07	3.10421	up	--	--	--	--	--	--	0.318109	0.963205	normal
Os02g0285300	3.98e-08	6.29837	up	3.63e-15	4.26048	up	0.109065	-1.83531	normal	0.00166333	-3.86463	down
Os02g0286200	1.95e-07	1.50719	up	0.000102836	1.14641	up	0.650482	-0.205519	normal	0.86793	-0.118593	normal
Os02g0286500	1.06e-11	7.03463	up	4.91e-12	6.30493	up	0.928141	-0.159554	normal	0.968921	-0.0791631	normal
Os02g0289700	0.00310878	1.02928	up	0.175483	0.503244	normal	0.241292	-0.533028	normal	0.70532	-0.251858	normal
Os02g0290500	6.98e-33	3.41587	up	2.59e-38	3.32915	up	0.704795	0.152341	normal	0.228983	0.584636	normal
Os02g0290600	5.06e-07	1.29408	up	0.00487085	0.75698	normal	0.614515	0.196723	normal	0.897554	0.0885152	normal
Os02g0290900	1.04e-06	1.97625	up	4.77e-06	1.78148	up	0.193515	0.780137	normal	0.0213532	1.40895	normal
Os02g0291000	1.56e-05	2.5043	up	3.76e-06	2.53142	up	0.151763	1.02466	normal	0.202684	1.06558	normal
Os02g0293300	5.3e-28	9.37034	up	7.91e-49	10.2963	up	0.18403	1.03205	normal	0.294496	0.642908	normal
Os02g0299200	1.69e-05	3.36072	up	1.84e-20	6.04991	up	0.429622	-0.452993	normal	0.630589	-0.36977	normal
Os02g0301450	0.00221013	1.35714	up	0.172513	-0.752718	normal	0.922374	0.0734524	normal	0.925352	-0.0952209	normal
Os02g0301500	0.000123511	1.1466	up	0.00302268	0.892326	normal	0.215719	0.517201	normal	0.488989	0.409331	normal
Os02g0306801	4.59e-06	2.45369	up	0.019829	1.32181	normal	0.220643	-0.793281	normal	0.827677	-0.211794	normal
Os02g0306900	3.04e-05	1.83974	up	0.00087192	1.44504	up	0.276337	-0.548398	normal	0.817017	-0.180238	normal
Os02g0307900	1.6e-10	4.41193	up	1.48e-05	4.48622	up	0.789261	-0.556596	normal	0.466452	0.900975	normal
Os02g0316200	0.00237896	1.01915	up	0.225348	0.440644	normal	0.0866344	0.764198	normal	0.557078	0.397335	normal
Os02g0317300	1.07e-08	1.92691	up	0.000112735	1.35919	up	0.920573	-0.0642677	normal	0.667539	0.271587	normal
Os02g0318200	2.03e-12	3.70316	up	--	--	--	0.0709792	-3.14281	normal	0.185161	-1.97393	normal
Os02g0328550	0.000192597	1.84796	up	0.0323787	1.09617	normal	0.378643	0.654625	normal	0.156411	1.10819	normal
Os02g0328600	2.92e-08	1.30715	up	1.81e-05	1.01696	up	0.105902	0.544162	normal	0.315648	0.498953	normal
Os02g0330200	3.85e-11	3.86823	up	2.29e-05	2.54494	up	0.793442	-0.190532	normal	0.796712	-0.234192	normal
Os02g0330400	2.26e-31	4.70804	up	2.72e-20	3.96447	up	0.611718	0.221592	normal	0.92515	0.0718904	normal
Os02g0332700	0.000861394	1.08099	up	0.155415	0.496988	normal	0.302698	0.448619	normal	0.907952	0.142882	normal
Os02g0435000	3.7e-08	1.36085	up	0.00784304	0.693502	normal	0.381136	0.327194	normal	0.508033	0.357629	normal
Os02g0436500	2.35e-06	2.88923	up	5.61e-05	2.51319	up	0.0486182	-1.59639	normal	0.33565	-0.876194	normal
Os02g0456500	4.96e-06	2.00939	up	1.74e-07	2.1002	up	0.245991	-0.536296	normal	0.909008	0.0889355	normal
Os02g0456800	1.38e-06	1.23164	up	4.86e-08	1.34374	up	0.904255	-0.0575538	normal	0.783402	0.172595	normal
Os02g0459600	3.29e-15	3.11132	up	0.00257286	1.42968	up	0.648768	-0.342336	normal	0.366068	0.645343	normal
Os02g0461400	3.78e-06	2.67628	up	--	--	--	0.122209	-1.46127	normal	0.552239	-0.61957	normal
Os02g0461900	1.68e-13	1.8538	up	5.51e-08	1.39097	up	0.107136	-0.563311	normal	0.870624	-0.110978	normal
Os02g0462000	4.25e-20	3.20949	up	4.5e-07	2.02324	up	0.956958	-0.0375032	normal	0.367605	-0.540202	normal
Os02g0462200	8.92e-15	3.03605	up	6.81e-05	1.89769	up	0.743536	-0.188862	normal	0.311072	-0.633172	normal
Os02g0462500	0.00145349	1.35539	up	3.26e-07	1.85799	up	0.150513	0.713071	normal	0.0497624	1.08441	normal
Os02g0464500	0.00177589	1.15577	up	0.0253618	0.830565	normal	0.44669	0.338418	normal	0.67809	0.268904	normal
Os02g0469300	2.48e-18	3.10477	up	5.69e-29	3.32238	up	0.252963	0.428705	normal	0.988666	0.0154951	normal
Os02g0479300	1.24e-09	3.93476	up	1.46e-06	4.15608	up	1	-0.0369001	normal	0.959776	-0.0927789	normal
Os02g0489800	4.24e-10	4.24593	up	1.01e-07	3.56102	up	0.919618	0.0857844	normal	0.334164	-0.837187	normal
Os02g0490000	4.32e-07	4.09631	up	--	--	--	0.353262	-0.967899	normal	0.65859	-0.492224	normal
Os02g0491300	5.74e-121	10.0486	up	--	--	--	0.0156136	-6.30444	normal	0.365716	-1.71482	normal
Os02g0492000	4.97e-15	7.32343	up	1.68e-14	7.27698	up	0.256551	-1.2201	normal	0.81651	-0.301203	normal
Os02g0493050	1.9e-17	Inf	up	1.71e-18	Inf	up	0.284324	-0.877635	normal	0.324303	-0.884958	normal
Os02g0493087	2.01e-16	Inf	up	1.66e-13	Inf	up	0.0930232	-1.66069	normal	0.588966	-0.577423	normal
Os02g0493100	2.52e-83	7.0088	up	5.73e-43	6.28472	up	0.0962087	-0.680652	normal	0.925352	-0.0743231	normal
Os02g0501350	0.000172531	2.2103	up	7.39e-10	3.15944	up	0.333954	-0.687147	normal	0.582206	-0.486057	normal
Os02g0502500	1.39e-05	1.12642	up	0.460536	0.221864	normal	0.0836781	-0.631407	normal	0.533227	-0.345578	normal
Os02g0504100	2.24e-05	1.56561	up	0.0005055	1.27295	up	0.853428	-0.11038	normal	0.736839	0.22778	normal
Os02g0506500	6.46e-16	1.90883	up	1.78e-08	1.34517	up	0.514256	-0.252194	normal	0.86979	0.110061	normal
Os02g0507600	1.43e-22	3.97809	up	2.31e-19	3.63376	up	0.178896	-0.671205	normal	0.34817	0.539327	normal
Os02g0511800	6.21e-17	7.94409	up	1.76e-13	6.95465	up	0.216754	0.650308	normal	0.776395	-0.261066	normal
Os02g0511900	4.19e-09	2.63984	up	0.00210971	1.64503	up	0.0783749	-0.898794	normal	0.140589	-0.923858	normal
Os02g0513100	1.28e-57	7.72138	up	1.92e-26	7.64059	up	0.868684	0.208082	normal	0.869491	-0.192636	normal
Os02g0517531	1.81e-16	2.03668	up	2.23e-10	1.60117	up	0.128661	0.562483	normal	0.378829	0.53448	normal
Os02g0520750	4.91e-09	1.61231	up	1.02e-29	2.75111	up	0.233027	0.415357	normal	0.390235	0.442241	normal
Os02g0521500	3.3e-13	8.0449	up	--	--	--	--	--	--	--	--	--
Os02g0526700	9.66e-43	3.6524	up	1.42e-21	3.19256	up	0.915802	0.0448157	normal	0.684004	0.234365	normal
Os02g0528200	3.44e-23	2.71019	up	1.6e-22	2.61525	up	0.536505	0.245642	normal	0.533227	0.336347	normal
Os02g0528300	3.29e-06	2.59771	up	8.67e-08	2.74985	up	0.357488	0.543205	normal	0.425307	0.568751	normal
Os02g0529600	2.18e-07	1.2697	up	0.000703124	0.847494	normal	0.622699	0.191838	normal	0.467982	0.382792	normal
Os02g0530600	2.8e-17	5.43508	up	5.4e-28	4.31716	up	0.634836	0.232053	normal	0.586452	0.662085	normal
Os02g0536300	0.000768785	2.02161	up	0.0020294	1.83371	up	0.058525	-1.7824	normal	0.40819	-0.814668	normal
Os02g0536400	0.000550011	1.04999	up	0.00659476	0.827867	normal	0.21231	0.510034	normal	0.302581	0.558354	normal
Os02g0537000	3.11e-14	6.40092	up	2.95e-07	8.13547	up	0.908626	-0.313043	normal	0.384195	-1.46833	normal
Os02g0538700	1.96e-11	5.91538	up	2.62e-18	8.39986	up	0.869881	0.165327	normal	0.986739	0.0307142	normal
Os02g0538900	2.31e-44	3.92316	up	1.32e-34	3.50251	up	0.313608	-0.386015	normal	0.402081	0.430789	normal
Os02g0540400	0.00166676	2.06643	up	2.11e-10	3.56211	up	0.064214	1.11546	normal	0.367831	-0.746863	normal
Os02g0542600	8.96e-06	2.44946	up	2.15e-06	2.43705	up	0.0174105	-1.06611	normal	0.0213532	-1.23441	normal
Os02g0543100	0.0081435	1.57051	up	1.2e-06	2.85023	up	0.849485	0.203662	normal	0.630902	0.512889	normal
Os02g0543200	1.84e-30	9.5592	up	--	--	--	0.0335632	-5.30774	normal	0.340392	-1.73697	normal
Os02g0543300	4.68e-15	7.32518	up	--	--	--	0.656502	-0.731737	normal	0.782774	-0.36888	normal
Os02g0545000	1.25e-12	1.67852	up	8.59e-05	0.958643	normal	0.65708	-0.178807	normal	0.15367	-0.676898	normal
Os02g0555300	4.46e-11	4.40144	up	0.00014848	4.27586	up	0.0139584	3.29498	normal	0.353587	0.880425	normal
Os02g0556100	9.11e-05	1.03421	up	0.353603	0.276602	normal	0.600495	-0.218345	normal	0.663596	-0.25161	normal
Os02g0556700	7.72e-22	2.24068	up	8.67e-20	2.1268	up	0.904739	0.0517984	normal	0.399104	0.467684	normal
Os02g0556900	2.11e-07	1.76889	up	9.52e-08	1.73663	up	0.484568	0.332774	normal	0.712283	0.253204	normal
Os02g0557300	4.76e-06	1.27273	up	0.00174638	0.893098	normal	0.939257	0.034712	normal	0.796767	0.167404	normal
Os02g0562400	5.04e-10	1.57116	up	2.36e-09	1.4827	up	0.00533033	0.917065	normal	0.147786	0.699514	normal
Os02g0564200	6.13e-07	1.16995	up	3.99e-07	1.21007	up	0.829564	0.090111	normal	0.954789	0.0462866	normal
Os02g0566500	0.00025254	1.06972	up	0.00804252	0.786536	normal	0.931865	-0.0520845	normal	0.580075	0.323459	normal
Os02g0566800	1.45e-06	1.37756	up	0.0544533	0.607541	normal	0.0191337	-0.850029	normal	0.165356	-0.687046	normal
Os02g0567800	9.94e-06	1.60449	up	0.000671291	1.2406	up	0.558328	-0.387724	normal	0.410842	-0.506675	normal
Os02g0572600	9.21e-24	7.22546	up	1.18e-23	6.9785	up	0.0697188	1.68068	normal	0.208888	1.15058	normal
Os02g0574500	3.11e-14	1.86816	up	0.0221589	0.633616	normal	0.17745	-0.473245	normal	0.00223714	-1.27867	down
Os02g0575200	1.74e-13	3.95819	up	2.08e-13	3.99362	up	0.344098	-1.39027	normal	0.343051	-1.49377	normal
Os02g0577900	1.1e-15	Inf	up	3.81e-13	Inf	up	--	--	--	--	--	--
Os02g0581900	3.97e-10	2.05607	up	4.3e-17	2.47938	up	0.501365	0.303298	normal	0.20585	0.660567	normal
Os02g0586500	2.08e-13	1.72886	up	4.25e-08	1.29733	up	0.255596	-0.416011	normal	0.699573	0.222953	normal
Os02g0591500	1.52e-16	4.96993	up	1.2e-24	5.4364	up	0.223929	-0.71398	normal	1	-0.00515232	normal
Os02g0592300	2.53e-10	1.6272	up	1.32e-05	1.15063	up	0.600285	0.233753	normal	0.011571	1.11943	normal
Os02g0592700	0.000495673	1.48724	up	0.000712671	1.36802	up	0.679987	-0.272414	normal	0.856821	0.164228	normal
Os02g0592833	2.73e-23	4.41595	up	4.16e-27	6.10384	up	0.478099	0.658186	normal	0.947074	0.0840153	normal
Os02g0593600	3.52e-17	6.75344	up	7.38e-07	6.19463	up	0.800227	-0.249793	normal	0.926055	-0.121468	normal
Os02g0594651	1.06e-19	4.0142	up	0.000192714	3.06447	up	0.804063	-0.151235	normal	0.724344	-0.259901	normal
Os02g0595500	1.46e-06	1.35771	up	0.0239252	0.688073	normal	0.553497	0.25351	normal	0.925195	-0.0737749	normal
Os02g0595800	0.000142791	1.10227	up	0.0168102	0.716745	normal	0.440692	-0.318574	normal	0.963156	-0.0376438	normal
Os02g0596300	2.76e-13	7.01116	up	2.51e-13	6.89521	up	0.155169	2.89796	normal	0.259679	1.11694	normal
Os02g0596900	2.08e-27	2.61838	up	7.28e-26	2.50545	up	0.253377	0.393507	normal	0.19017	0.634568	normal
Os02g0597000	1.18e-11	1.92705	up	2.05e-09	1.69703	up	0.637414	-0.195502	normal	0.799268	-0.161815	normal
Os02g0598200	1.14e-12	4.7353	up	6.63e-13	4.92934	up	0.700817	-0.307982	normal	0.804063	0.244161	normal
Os02g0599151	0.00116911	1.69269	up	0.142367	0.810627	normal	0.347824	-0.737218	normal	0.648267	-0.44266	normal
Os02g0599200	3.42e-10	3.95053	up	2.99e-06	2.91098	up	0.36518	-0.998263	normal	0.335637	-0.908157	normal
Os02g0602000	6.91e-17	7.14178	up	2.24e-07	6.1392	up	0.316346	-0.864697	normal	0.945272	0.0934193	normal
Os02g0603100	1.11e-05	1.36919	up	0.000154966	1.16974	up	0.0234167	-0.914425	normal	0.889276	0.0999686	normal
Os02g0604700	7.59e-07	Inf	up	--	--	--	--	--	--	--	--	--
Os02g0606900	5.46e-07	1.27845	up	0.00135318	0.840903	normal	0.511899	0.264458	normal	0.638996	0.272993	normal
Os02g0607500	5.4e-14	6.29285	up	2.38e-06	7.37276	up	--	--	--	--	--	--
Os02g0607700	8.05e-17	3.53078	up	4.46e-10	2.75992	up	0.062971	-0.763146	normal	0.442104	-0.443303	normal
Os02g0610500	2.81e-07	1.33387	up	0.00712889	0.689141	normal	0.305059	-0.377006	normal	0.63076	-0.287057	normal
Os02g0612100	4.54e-07	1.91236	up	1.58e-07	1.87761	up	0.588071	-0.297444	normal	0.593595	0.341833	normal
Os02g0612800	8.11e-18	2.0544	up	2.34e-12	1.703	up	0.871635	0.0700051	normal	0.699573	0.247713	normal
Os02g0613000	0.000159574	1.4875	up	0.000647363	1.29887	up	0.186242	0.772096	normal	0.229487	0.85683	normal
Os02g0617300	1.58e-22	2.41498	up	1.43e-12	1.79239	up	0.978682	0.0111744	normal	0.151727	-0.680199	normal
Os02g0617500	0.000131255	2.26623	up	--	--	--	0.19544	-1.21252	normal	0.280325	-1.01263	normal
Os02g0619600	3e-24	4.20424	up	1.5e-12	3.19297	up	0.28247	-0.460625	normal	0.729387	-0.354109	normal
Os02g0619801	2.36e-17	4.60033	up	2.29e-05	2.54384	up	0.0856841	-0.850366	normal	0.476499	-0.537727	normal
Os02g0620000	0.00607936	1.26328	up	0.241932	0.567615	normal	0.932419	-0.104421	normal	0.825054	0.23878	normal
Os02g0620200	2.55e-05	1.16064	up	0.017376	0.6866	normal	0.0232745	-1.17792	normal	0.292343	-0.545707	normal
Os02g0621300	5.46e-41	3.48351	up	1.38e-08	3.68093	up	0.788662	0.301907	normal	0.847564	0.280057	normal
Os02g0621800	1.08e-10	1.76208	up	5.46e-28	2.68625	up	0.129264	0.503817	normal	0.257388	-0.555633	normal
Os02g0621850	4.11e-10	2.93157	up	8.8e-11	2.85059	up	0.571228	0.263702	normal	0.296238	-0.613647	normal
Os02g0622200	0.00940697	1.03421	up	0.631782	0.25432	normal	0.124271	-0.776932	normal	0.479623	-0.475689	normal
Os02g0623300	3.78e-18	Inf	up	2.18e-18	Inf	up	0.134047	1.62208	normal	0.752757	-0.371477	normal
Os02g0623400	1.53e-27	6.11429	up	2.95e-10	4.0326	up	0.0121646	2.61942	normal	0.322588	0.919982	normal
Os02g0625300	1.38e-12	1.89083	up	9.74e-12	1.68924	up	0.920958	0.0485431	normal	0.925716	0.0856822	normal
Os02g0625900	2.58e-46	6.087	up	3.4e-30	5.27092	up	0.445812	0.354484	normal	0.579988	0.350183	normal
Os02g0626100	0.00479294	2.66417	up	9.5e-27	4.13807	up	0.215443	0.854209	normal	0.701719	0.476032	normal
Os02g0628200	2.18e-22	5.40936	up	2.38e-99	7.74649	up	0.0175852	-1.12158	normal	0.697719	-0.235704	normal
Os02g0628900	0.000242871	2.31806	up	0.0075865	1.41547	up	0.936012	0.0722304	normal	0.955344	-0.131524	normal
Os02g0630000	3.77e-12	4.94643	up	--	--	--	0.0167934	-2.10607	normal	0.0158642	-2.03427	normal
Os02g0630300	0.00382949	1.16801	up	0.113369	-0.931569	normal	0.610972	-0.520541	normal	0.632077	-0.836033	normal
Os02g0633700	7.94e-12	4.98664	up	--	--	--	--	--	--	0.559264	-0.82685	normal
Os02g0634600	6.72e-05	1.86052	up	0.00444515	1.327	up	0.157358	-0.727562	normal	0.500202	-0.461453	normal
Os02g0639700	2.87e-06	1.1903	up	0.105989	0.448944	normal	0.0915844	-0.601728	normal	0.533975	-0.34121	normal
Os02g0640000	1.55e-15	3.27727	up	1.28e-09	2.58757	up	0.543777	0.328073	normal	0.490336	0.458938	normal
Os02g0640100	4.16e-05	2.3852	up	0.000677609	1.94714	up	0.104917	1.29889	normal	0.602348	0.510458	normal
Os02g0641300	6.32e-39	4.51383	up	1.15e-46	4.6618	up	0.053468	1.66594	normal	0.766223	-0.1871	normal
Os02g0641900	8.48e-12	6.97351	up	9.26e-15	7.34295	up	0.445243	-0.764905	normal	1	-0.0155707	normal
Os02g0642050	2.44e-15	Inf	up	8.16e-19	Inf	up	0.463897	-0.682518	normal	0.86793	0.205258	normal
Os02g0642600	2.49e-09	2.57388	up	9.78e-06	1.94204	up	0.184324	-0.67642	normal	0.757748	-0.234657	normal
Os02g0643600	9.98e-17	Inf	up	--	--	--	0.803438	0.20959	normal	0.295561	-0.940127	normal
Os02g0644400	2.01e-26	2.91968	up	2.15e-17	2.39981	up	0.112776	-0.549878	normal	0.300896	-0.513619	normal
Os02g0648300	8.24e-69	5.56315	up	1.02e-11	6.80689	up	0.548069	-0.423292	normal	0.403099	-0.448922	normal
Os02g0649900	0.00108235	1.87161	up	0.00101104	2.02053	up	0.994577	0.0109184	normal	0.767977	0.344821	normal
Os02g0650800	7.45e-15	7.23705	up	8.33e-18	7.98151	up	0.977963	0.0227512	normal	0.9671	-0.0562533	normal
Os02g0651200	8.9e-07	3.00206	up	0.00013236	2.35896	up	--	--	--	--	--	--
Os02g0652100	0.00384407	1.73064	up	0.785166	0.208463	normal	0.116337	-1.28359	normal	0.188188	-1.09978	normal
Os02g0652800	1.48e-06	2.98681	up	9.7e-06	2.91869	up	0.94857	-0.102597	normal	0.973358	0.0599836	normal
Os02g0654500	1.97e-14	1.875	up	0.00572308	0.74548	normal	0.00586762	0.946888	normal	0.0746215	0.844662	normal
Os02g0659500	3.55e-19	4.65465	up	0.0109858	3.69541	normal	0.272965	-1.41739	normal	0.43993	-0.814126	normal
Os02g0660100	0.00116467	1.73444	up	0.630097	0.305512	normal	0.923732	-0.132189	normal	0.897177	0.164374	normal
Os02g0663300	1.14e-31	3.87062	up	9.18e-17	3.01625	up	0.010846	-0.952834	normal	0.710532	-0.241546	normal
Os02g0666300	2.09e-06	1.14082	up	0.326266	0.264172	normal	0.754296	0.126173	normal	0.967017	-0.0337332	normal
Os02g0666700	0.00493756	1.51377	up	0.92464	-0.0921625	normal	0.670966	-0.291034	normal	0.361538	-0.692247	normal
Os02g0669700	4.65e-13	4.2202	up	3e-24	4.52387	up	0.693741	0.2445	normal	0.120979	0.931365	normal
Os02g0670400	1.23e-13	1.79657	up	1.06e-06	1.21158	up	0.600443	0.204757	normal	0.655654	0.254513	normal
Os02g0670900	0.000445433	1.03893	up	0.30123	0.400899	normal	0.0172412	0.86632	normal	0.666278	-0.281417	normal
Os02g0671800	3.59e-08	3.52677	up	0.000150097	2.66634	up	0.87987	-0.160952	normal	0.00453328	-2.29136	down
Os02g0672200	9.31e-13	1.66395	up	4.97e-09	1.38355	up	0.572086	0.224203	normal	0.721805	-0.228097	normal
Os02g0673700	1.03e-10	1.68646	up	1.66e-13	1.84498	up	0.968912	-0.0243581	normal	0.534628	0.334614	normal
Os02g0678800	1.62e-15	Inf	up	4.33e-14	Inf	up	0.0563817	-1.90422	normal	0.997999	-0.0282455	normal
Os02g0682200	1.45e-134	7.67843	up	7.65e-124	7.32042	up	0.69543	-0.189862	normal	0.967015	0.0339684	normal
Os02g0684500	1.53e-30	4.6037	up	0.00327184	2.34644	up	0.024379	-2.26919	normal	0.011634	-2.4085	normal
Os02g0685600	5.68e-05	2.11283	up	3.7e-05	2.03012	up	0.831802	0.149867	normal	0.858335	0.181115	normal
Os02g0686300	0.00100401	1.22409	up	0.00216692	1.09978	up	1	-0.000233209	normal	0.945225	0.0626945	normal
Os02g0688000	3.16e-09	3.91223	up	7.78e-09	3.90477	up	0.22565	-1.04583	normal	0.367422	-0.844683	normal
Os02g0690000	7.03e-13	2.75547	up	4.54e-13	2.65391	up	0.216214	0.797315	normal	0.350989	0.943968	normal
Os02g0691500	7.43e-14	5.00471	up	0.00126713	1.97682	up	0.0137398	-1.40195	normal	0.352478	-0.690062	normal
Os02g0691650	8.16e-11	4.46183	up	--	--	--	0.0383838	-1.73751	normal	0.259679	-1.02668	normal
Os02g0692000	2.63e-15	2.87561	up	1.03e-29	3.5249	up	0.322852	-0.375582	normal	0.790839	-0.168212	normal
Os02g0695800	1.74e-12	4.02976	up	1.36e-10	2.50743	up	0.259144	0.390254	normal	0.0419709	-0.906062	normal
Os02g0696200	2.88e-15	5.49364	up	5.9e-08	3.49565	up	0.891863	0.0821477	normal	0.0764872	-1.14333	normal
Os02g0697200	2.99e-08	1.53328	up	1.98e-08	1.51013	up	0.00938637	0.970962	normal	0.00207184	1.3638	up
Os02g0698800	7.74e-20	7.94565	up	7.47e-35	6.80176	up	0.149201	-0.848635	normal	0.283613	-0.592398	normal
Os02g0699433	6.37e-06	2.20007	up	1.06e-10	2.71501	up	0.934547	-0.0633944	normal	0.957226	-0.0512775	normal
Os02g0700100	1.52e-07	2.2467	up	2.11e-08	2.23155	up	0.0119922	-1.69869	normal	0.0269995	-1.36121	normal
Os02g0700600	5.7e-20	2.14015	up	4.41e-17	1.95612	up	0.0123571	-0.841704	normal	0.190293	-0.670235	normal
Os02g0702500	4.67e-11	1.53675	up	4.45e-06	1.09276	up	0.0997121	0.555904	normal	0.545466	0.349665	normal
Os02g0703900	6.72e-08	1.54821	up	8.74e-09	1.58643	up	0.323561	-0.404147	normal	0.588191	0.306582	normal
Os02g0706600	1.03e-12	2.03127	up	3.9e-12	1.93707	up	0.357876	-0.373604	normal	0.526796	0.34649	normal
Os02g0708400	2.74e-20	2.22918	up	6.14e-17	2.00259	up	0.138277	-0.549933	normal	0.437978	-0.419133	normal
Os02g0709350	1.23e-07	3.27723	up	3.25e-07	3.08533	up	0.648421	0.297483	normal	0.86504	-0.177831	normal
Os02g0713900	2.9e-10	3.45212	up	2.85e-08	2.9776	up	0.0228616	1.2559	normal	0.389493	0.69384	normal
Os02g0714100	5.85e-12	2.433	up	2.56e-08	1.99951	up	0.0828331	-0.727825	normal	0.370579	-0.506353	normal
Os02g0716800	1.58e-05	3.73322	up	1.21e-48	6.0663	up	0.0227708	1.39441	normal	0.304168	1.50004	normal
Os02g0716950	0.00473445	3.73779	up	4.02e-33	7.66953	up	0.179638	1.01702	normal	0.425486	1.46293	normal
Os02g0717300	1.15e-06	1.14444	up	0.000584769	0.820708	normal	0.524622	-0.247113	normal	0.9295	-0.0657572	normal
Os02g0720700	0.000496752	1.09523	up	0.00230393	0.946026	normal	0.0216935	-0.858986	normal	0.533227	-0.353467	normal
Os02g0722001	2.6e-07	3.22883	up	2.36e-06	2.92372	up	0.100952	-1.68795	normal	--	--	--
Os02g0723400	0.00269963	1.70546	up	0.00435278	1.55208	up	0.280765	-0.77445	normal	0.783963	-0.2783	normal
Os02g0724500	9.98e-21	6.67069	up	1.89e-12	7.12709	up	0.788986	0.245679	normal	0.950486	-0.0713863	normal
Os02g0725900	1.41e-15	Inf	up	--	--	--	--	--	--	--	--	--
Os02g0726500	2.74e-14	3.15642	up	4.64e-10	2.61618	up	0.053295	-0.777172	normal	0.0423685	-1.00582	normal
Os02g0728500	0.000277573	1.59473	up	8.95e-09	2.1408	up	0.949367	-0.0490351	normal	0.351406	-0.599713	normal
Os02g0730100	6.55e-11	4.56242	up	5.34e-11	4.61855	up	0.921287	-0.137481	normal	0.743978	-0.373701	normal
Os02g0730450	2.54e-09	3.87538	up	--	--	--	0.0772108	-1.64454	normal	0.582781	-0.5779	normal
Os02g0732300	3.97e-05	2.44872	up	0.00931057	1.66797	up	0.164366	-1.38224	normal	0.601579	-0.563035	normal
Os02g0732350	1.17e-06	3.02316	up	0.000834431	2.05307	up	0.10137	-1.26381	normal	0.482041	-0.653554	normal
Os02g0733400	7.65e-05	2.06891	up	0.00960826	1.37584	up	0.284762	-0.728548	normal	0.480651	-0.591048	normal
Os02g0734900	2.83e-06	1.10788	up	1e-06	1.18642	up	0.0642337	0.603645	normal	0.0506956	0.919499	normal
Os02g0736100	0.00105621	1.21816	up	7.74e-12	2.08418	up	0.351698	0.382848	normal	0.995045	0.0104471	normal
Os02g0736150	0.00023011	1.43001	up	3.76e-15	2.43478	up	0.152127	0.552715	normal	0.829743	0.153086	normal
Os02g0736200	1.11e-11	2.09188	up	1.12e-27	2.91529	up	0.086418	0.576517	normal	0.335116	0.48444	normal
Os02g0738900	3.44e-20	2.1457	up	5.01e-10	1.4533	up	0.0273	-0.752555	normal	0.529621	-0.367219	normal
Os02g0738950	0.000354109	2.05968	up	0.00105909	1.82833	up	0.657383	-0.346959	normal	0.85819	-0.194822	normal
Os02g0739700	6.91e-12	4.13189	up	1.57e-07	3.17632	up	0.418058	-0.612143	normal	0.255802	-0.945106	normal
Os02g0742200	1.17e-28	2.64455	up	4.84e-09	1.4567	up	0.0194752	-0.827541	normal	0.603569	-0.294084	normal
Os02g0742700	8.61e-15	6.60762	up	8.49e-21	7.52729	up	0.441997	0.428641	normal	0.583378	-0.441395	normal
Os02g0743800	1.32e-25	3.46834	up	0.154823	0.702768	normal	0.0583868	-1.20874	normal	0.183581	-0.744649	normal
Os02g0747400	6.56e-06	3.76109	up	6.38e-08	2.6886	up	0.0225279	-1.11655	normal	0.397216	-0.549851	normal
Os02g0748800	2.61e-16	3.18943	up	1.8e-15	2.84739	up	0.0106405	-0.8943	normal	0.794123	-0.166544	normal
Os02g0751100	4.76e-65	5.50982	up	3.74e-41	4.70916	up	0.114892	-0.576671	normal	0.903175	-0.0880167	normal
Os02g0751800	0.00335988	1.26511	up	0.195793	0.5899	normal	0.135124	-0.686713	normal	0.313089	-0.593842	normal
Os02g0752300	1.22e-16	6.36001	up	6.5e-13	5.48684	up	0.0223804	-1.40777	normal	0.101249	-1.18519	normal
Os02g0752600	1.79e-15	Inf	up	--	--	--	0.176842	-1.21421	normal	0.314807	-0.945063	normal
Os02g0753000	7.52e-48	6.85285	up	4.37e-57	6.98577	up	0.0898833	-0.60581	normal	0.0522427	-0.883933	normal
Os02g0753700	1.21e-05	2.60975	up	0.0075944	1.61468	up	0.544013	0.450442	normal	0.879482	-0.184003	normal
Os02g0754500	3.91e-17	2.74299	up	2.84e-17	2.66761	up	0.884719	0.0745593	normal	0.0449672	0.953204	normal
Os02g0754800	2.39e-10	2.06145	up	2.02e-09	1.90902	up	0.220663	-0.547491	normal	0.813748	0.163983	normal
Os02g0756200	2.75e-28	4.22124	up	0.190359	0.768684	normal	0.616556	0.46166	normal	0.447249	0.869814	normal
Os02g0757100	0.000169428	2.92149	up	0.00090443	2.34838	up	0.018254	-2.01942	normal	0.911748	0.213479	normal
Os02g0761150	1.92e-16	4.54138	up	3.46e-05	2.5009	up	0.54417	-0.536455	normal	0.770675	0.30432	normal
Os02g0767300	1.7e-14	Inf	up	6.32e-45	Inf	up	0.104301	1.28747	normal	0.719317	0.552345	normal
Os02g0767800	0.000513968	2.28196	up	0.137779	1.76867	normal	0.0230696	3.40558	normal	0.00227403	2.52122	up
Os02g0769200	9.09e-35	4.37373	up	1.15e-27	3.95932	up	0.9194	0.0476372	normal	0.617501	0.291865	normal
Os02g0771450	0.000212896	2.22642	up	0.0233613	1.40124	normal	--	--	--	--	--	--
Os02g0771600	1.19e-09	1.53101	up	0.0031145	0.77907	normal	0.276909	0.533213	normal	0.194649	0.756912	normal
Os02g0773200	2.19e-05	2.52947	up	1.68e-08	3.07914	up	0.358655	-0.53673	normal	0.643878	0.337116	normal
Os02g0773400	2.69e-18	2.72487	up	1.61e-16	2.54222	up	0.255213	-0.472907	normal	0.807429	-0.166844	normal
Os02g0773450	2.95e-11	2.78196	up	2.66e-08	2.32276	up	0.218084	-0.600145	normal	0.650484	-0.310061	normal
Os02g0773800	0.00164364	1.67836	up	1.31e-05	2.05746	up	0.99484	-0.0256757	normal	0.862613	0.176399	normal
Os02g0775400	1.08e-62	4.19753	up	8.64e-63	4.14975	up	0.133725	-0.527449	normal	0.629044	-0.288552	normal
Os02g0778700	2.66e-12	2.30724	up	9.4e-07	1.70064	up	0.945734	-0.0500203	normal	0.62119	0.320164	normal
Os02g0781000	4.63e-09	2.50973	up	2.02e-27	3.62331	up	0.0847189	-0.76083	normal	0.747581	-0.194359	normal
Os02g0781400	9.75e-07	3.00141	up	1e-18	5.10145	up	0.0734248	0.7316	normal	0.890083	0.112427	normal
Os02g0781966	0.0080219	3.59274	up	9.39e-13	4.58582	up	0.420134	0.572033	normal	0.816201	0.257235	normal
Os02g0782700	1.68e-11	1.69067	up	1.6e-09	1.58731	up	0.751588	0.152307	normal	0.99134	0.0142871	normal
Os02g0782800	4.64e-16	6.25713	up	6.01e-14	5.71559	up	0.228841	-0.905178	normal	0.327402	-0.841076	normal
Os02g0783700	4.8e-09	2.65688	up	2.04e-05	1.9672	up	0.199284	1.11793	normal	0.571882	0.383827	normal
Os02g0788600	2.62e-52	6.9882	up	1.26e-45	6.60647	up	0.235856	-0.464746	normal	0.554568	-0.375417	normal
Os02g0789150	0.00795798	1.16212	up	0.0555465	0.828265	normal	0.89423	0.0846333	normal	0.812183	-0.213267	normal
Os02g0791200	5.22e-08	1.43712	up	1.03e-05	1.16869	up	0.0233685	-0.763687	normal	0.0577525	-0.853954	normal
Os02g0791300	9.52e-32	8.71572	up	6.65e-21	7.97392	up	0.198438	1.37767	normal	0.305616	-0.7858	normal
Os02g0794000	4.04e-08	1.8453	up	3.37e-08	1.78366	up	0.0481223	0.828543	normal	0.340139	0.56617	normal
Os02g0795800	0.000232886	1.48964	up	0.00795654	1.07717	up	0.141525	-0.687699	normal	0.914165	-0.087014	normal
Os02g0796000	1.69e-16	7.82294	up	--	--	--	0.0332155	#NAME?	normal	--	--	--
Os02g0796600	1.86e-05	2.33536	up	4.17e-11	3.06846	up	0.697353	-0.216012	normal	0.234782	-0.719252	normal
Os02g0797100	3.81e-14	6.0545	up	2.02e-12	6.51555	up	0.035782	2.19534	normal	0.485573	0.721535	normal
Os02g0797400	8.35e-14	Inf	up	9.11e-07	Inf	up	0.0175533	-2.50863	normal	0.116846	-1.38253	normal
Os02g0797700	5.61e-11	1.53888	up	1.29e-06	1.16142	up	0.803698	0.108515	normal	0.697207	0.259698	normal
Os02g0799100	0.000261081	1.85536	up	9.17e-08	2.35192	up	0.696068	0.2421	normal	0.809632	0.213949	normal
Os02g0799300	2.63e-19	2.23742	up	5.5e-12	1.74212	up	0.0294344	-1.42518	normal	0.197853	-0.907526	normal
Os02g0805250	4.75e-38	4.4458	up	8.81e-30	4.01213	up	0.973958	-0.0264381	normal	0.634117	0.295626	normal
Os02g0805900	7.9e-09	1.36765	up	4.61e-07	1.19115	up	0.314623	-0.369689	normal	0.483962	0.370058	normal
Os02g0809100	6.57e-42	3.29303	up	1.09e-31	2.8303	up	0.658173	-0.179047	normal	0.957448	0.0407352	normal
Os02g0809800	1.59e-10	2.59152	up	1.9e-09	3.06458	up	0.360421	0.655747	normal	1	-0.0045429	normal
Os02g0810500	2.21e-05	2.59419	up	0.00166932	1.92957	up	0.04031	-1.32678	normal	0.101937	-1.21973	normal
Os02g0812600	1.41e-18	2.0473	up	2.55e-15	1.8443	up	0.386251	0.312498	normal	0.25194	0.587767	normal
Os02g0813800	2.63e-09	1.50095	up	0.299048	0.308954	normal	0.079557	-0.636996	normal	0.420175	-0.42927	normal
Os02g0816000	6.81e-18	7.3301	up	4.73e-13	7.20139	up	0.0439422	-1.55577	normal	0.927385	0.112157	normal
Os02g0816700	0.00324873	1.46157	up	0.00213197	1.41924	up	0.0462718	-1.01605	normal	0.277554	-0.703485	normal
Os02g0817000	0.00294235	1.20558	up	0.0675602	0.754671	normal	0.979474	-0.0275286	normal	0.826571	-0.178918	normal
Os02g0817050	1.63e-05	1.38204	up	0.00767409	0.892686	normal	0.641073	-0.224179	normal	0.78461	-0.186896	normal
Os02g0817200	0.000637455	1.14185	up	7.96e-05	1.2384	up	0.834952	0.103096	normal	0.963876	-0.0426343	normal
Os02g0819000	1.12e-15	Inf	up	--	--	--	--	--	--	--	--	--
Os02g0819450	1.49e-51	4.41837	up	1.89e-19	3.51634	up	0.022194	1.29629	normal	0.393254	0.442842	normal
Os02g0823700	1.42e-20	5.65806	up	1.92e-53	7.11463	up	0.971863	-0.0574319	normal	0.286667	0.851321	normal
Os02g0824300	1.04e-25	2.45801	up	9.46e-14	1.74547	up	0.835045	-0.0933634	normal	0.733282	0.205373	normal
Os02g0824350	2.34e-07	2.78802	up	1e-06	2.52684	up	0.866941	0.133001	normal	0.673164	0.384507	normal
Os02g0824900	0.00409334	1.0304	up	0.000401667	1.17398	up	0.0470348	0.983119	normal	0.0454095	1.16103	normal
Os02g0825500	4.91e-06	1.52899	up	0.00164853	1.08324	up	0.663988	0.209451	normal	0.456415	0.435218	normal
Os02g0829400	8.73e-06	1.38541	up	0.0037739	0.935868	normal	0.605882	-0.242716	normal	1	0.0019475	normal
Os02g0831400	1.18e-06	2.91081	up	1.49e-05	2.53789	up	0.190386	-1.12196	normal	0.999795	-0.0173229	normal
Os03g0100050	9.76e-13	1.79863	up	8.54e-18	2.07567	up	0.055686	0.65581	normal	0.0083826	1.13027	up
Os03g0103300	9.41e-21	6.48237	up	5.36e-13	5.17791	up	0.0389179	-1.00101	normal	0.059331	-1.10006	normal
Os03g0105600	3.54e-07	1.68208	up	5.59e-11	1.97436	up	0.0335076	-1.3345	normal	0.849421	-0.136364	normal
Os03g0105633	3.13e-15	1.95178	up	8.56e-08	1.36249	up	0.0230986	-1.34423	normal	0.809892	-0.159344	normal
Os03g0105800	2.86e-84	7.79498	up	1.13e-35	6.76985	up	0.941837	-0.0412728	normal	0.944806	0.0513112	normal
Os03g0106550	3.11e-14	6.8232	up	--	--	--	--	--	--	--	--	--
Os03g0107400	4.87e-21	2.33023	up	1.93e-17	2.0893	up	0.571304	-0.22141	normal	0.684036	-0.237515	normal
Os03g0107900	7.71e-06	1.57578	up	1.08e-05	1.48986	up	0.144535	0.625802	normal	0.499649	0.419847	normal
Os03g0108300	4.18e-07	6.5624	up	7.37e-10	7.3691	up	0.0253118	-1.45423	normal	0.00512766	-2.04681	down
Os03g0108400	1.07e-05	1.22105	up	0.139376	0.455934	normal	0.600201	-0.229499	normal	0.92155	0.0732581	normal
Os03g0108500	3.29e-26	4.72013	up	1.1e-30	4.77172	up	0.32534	0.708873	normal	0.763959	-0.211624	normal
Os03g0108700	7.85e-05	1.36579	up	0.000107239	1.28957	up	0.820888	-0.129387	normal	0.867833	0.123941	normal
Os03g0109450	0.00209412	1.59114	up	0.147397	0.786835	normal	0.0253869	-1.33384	normal	0.569764	-0.456565	normal
Os03g0113900	8.44e-15	3.96506	up	1.94e-08	2.9819	up	0.0964404	-0.758635	normal	0.772258	-0.20736	normal
Os03g0116600	6.82e-28	6.21959	up	6.97e-17	5.06717	up	0.684058	-0.356755	normal	0.568818	0.501099	normal
Os03g0118425	6.36e-06	2.52669	up	0.00033511	1.98492	up	0.932368	-0.0935612	normal	0.908208	0.130016	normal
Os03g0119300	3.92e-41	3.46896	up	0.00241552	1.27369	up	0.462293	-0.312986	normal	0.322694	-0.578044	normal
Os03g0119966	0.000345867	1.97559	up	8.03e-06	2.23407	up	0.0124985	-1.14852	normal	0.00830296	-1.43583	down
Os03g0120200	1.37e-28	3.94372	up	3.52e-27	3.766	up	0.256214	-0.439523	normal	0.499322	-0.373527	normal
Os03g0123500	0.00168351	6.79564	up	1.12e-22	7.01219	up	0.215559	0.93511	normal	0.862191	0.179158	normal
Os03g0126100	1.02e-20	2.17431	up	1.34e-25	2.50102	up	0.0825872	0.587245	normal	0.0825875	0.876936	normal
Os03g0128000	5.93e-38	4.59963	up	1.88e-26	5.26246	up	0.0919611	-0.673929	normal	0.367106	-0.570142	normal
Os03g0128500	2.8e-15	2.58932	up	7.95e-20	2.77853	up	0.470247	0.328302	normal	0.0949224	0.829675	normal
Os03g0130300	6.26e-10	3.41457	up	2.46e-08	5.71615	up	0.919513	-0.0921881	normal	0.833775	0.178149	normal
Os03g0130500	1.9e-06	1.11629	up	0.162084	0.352737	normal	0.141691	-0.509948	normal	0.92158	-0.0734035	normal
Os03g0132300	4.1e-05	1.69952	up	4.08e-12	2.39091	up	0.0195753	1.01218	normal	0.044662	1.06978	normal
Os03g0132550	1.65e-22	Inf	up	1.31e-22	Inf	up	0.553316	0.55036	normal	0.957234	-0.0799538	normal
Os03g0133100	4.41e-22	7.40623	up	--	--	--	--	--	--	--	--	--
Os03g0133300	1.35e-29	2.9984	up	0.000152986	1.43559	up	0.17629	-0.520085	normal	0.203094	-0.642894	normal
Os03g0133800	8.18e-05	1.74442	up	0.628053	-0.300844	normal	0.175408	1.55213	normal	0.361861	1.21267	normal
Os03g0135550	2.08e-11	2.18334	up	0.729463	-0.184265	normal	0.529597	0.482196	normal	0.1141	1.17702	normal
Os03g0135700	3.57e-09	5.50809	up	--	--	--	0.464751	1.13448	normal	0.0227474	-2.02117	normal
Os03g0135800	0.00141119	1.8482	up	0.000190736	2.29826	up	0.0983395	-1.37424	normal	0.346791	-0.867601	normal
Os03g0137200	7.14e-11	1.54783	up	1.21e-09	1.42967	up	0.0112383	0.791066	normal	0.745839	0.1983	normal
Os03g0137400	6.59e-09	1.47398	up	1.54e-06	1.2214	up	0.0344245	0.718227	normal	0.0418596	0.914682	normal
Os03g0140500	1.42e-07	1.82022	up	1.34e-07	1.74932	up	0.0986728	-0.717197	normal	0.536437	0.360339	normal
Os03g0141700	0.000558018	1.94591	up	0.000853522	1.79479	up	0.144921	-0.791977	normal	0.0671659	-1.1678	normal
Os03g0143800	2.6e-07	1.22297	up	0.050938	0.491818	normal	0.246985	-0.460694	normal	0.0527517	-0.991711	normal
Os03g0144700	0.00013483	1.38462	up	3.49e-05	1.41078	up	0.726895	-0.213453	normal	0.0740693	0.92878	normal
Os03g0144800	3.55e-10	1.53999	up	1.64e-13	1.75179	up	0.428166	0.287463	normal	0.315986	0.503554	normal
Os03g0146000	2.27e-07	1.25182	up	0.0518452	0.504187	normal	0.632095	-0.202173	normal	0.647984	0.318619	normal
Os03g0146900	1.16e-13	3.94505	up	2.23e-14	3.82392	up	0.854802	0.169591	normal	0.356315	-1.02341	normal
Os03g0148800	5.99e-06	1.41594	up	0.00177347	1.00552	up	0.694111	0.199518	normal	0.213626	0.675768	normal
Os03g0151800	4.83e-09	1.40443	up	1.43e-06	1.19415	up	0.0105769	0.852134	normal	0.18897	0.708878	normal
Os03g0151850	1.69e-10	1.48918	up	0.799902	0.069472	normal	0.336662	0.546228	normal	0.39356	0.463466	normal
Os03g0152300	4.69e-14	6.14917	up	--	--	--	--	--	--	--	--	--
Os03g0156500	2.41e-12	1.63822	up	6.12e-07	1.17467	up	0.08713	0.55741	normal	0.337663	0.484105	normal
Os03g0159400	6.5e-14	2.74322	up	6.68e-26	3.18922	up	0.191724	-0.489572	normal	0.529569	-0.347446	normal
Os03g0162200	2.05e-37	8.51673	up	1.18e-05	6.91458	up	0.0409395	-2.70822	normal	0.117996	-1.75775	normal
Os03g0162400	8.94e-08	2.55941	up	6.1e-10	2.58207	up	0.908648	-0.0789177	normal	0.65146	-0.319826	normal
Os03g0162500	1.35e-28	2.66855	up	4.98e-20	2.31821	up	0.249249	-0.467219	normal	0.290152	-0.620272	normal
Os03g0162900	0.000579486	1.13053	up	0.0249867	0.757044	normal	0.391045	0.390758	normal	0.754946	0.220295	normal
Os03g0164300	1.53e-38	4.88577	up	2.46e-13	3.32966	up	0.626953	-0.269667	normal	0.294171	-0.65529	normal
Os03g0164800	2.25e-05	2.1892	up	2.38e-06	2.24339	up	0.26828	0.622103	normal	0.906889	0.12333	normal
Os03g0166000	1.13e-16	2.24099	up	1.23e-23	2.55355	up	0.367791	0.350466	normal	0.0193865	1.01963	normal
Os03g0167400	1.73e-22	4.35593	up	1e-27	4.47088	up	0.051754	-0.779904	normal	0.991186	0.0148974	normal
Os03g0167450	6.17e-21	4.3645	up	1.15e-09	4.87398	up	0.32661	-0.427538	normal	0.798203	0.173234	normal
Os03g0167550	0.000394569	1.39474	up	0.0323253	0.868248	normal	0.0152079	1.11256	normal	0.296768	0.690889	normal
Os03g0168700	0.00690361	2.10694	up	0.197215	0.82818	normal	0.0178411	-2.17563	normal	0.262177	-1.04303	normal
Os03g0174100	1.86e-09	1.50328	up	0.00588727	0.735709	normal	0.555449	0.230128	normal	0.456415	0.393374	normal
Os03g0175800	1.06e-12	2.795	up	2.2e-06	2.20278	up	0.0197643	0.876214	normal	0.888782	0.111682	normal
Os03g0177300	2.37e-05	1.06629	up	0.0125317	0.651186	normal	0.125264	0.556864	normal	0.0668443	0.847688	normal
Os03g0180800	0.00133659	1.48982	up	0.331051	0.905854	normal	0.76756	-0.182102	normal	0.795289	0.233845	normal
Os03g0183000	0.00194975	3.70925	up	0.000138655	2.98803	up	0.0349048	0.806761	normal	0.25148	-0.677429	normal
Os03g0183050	0.000721423	3.60603	up	0.0146034	2.12586	normal	0.0250695	1.04537	normal	0.463634	-0.581933	normal
Os03g0184100	1.66e-18	3.31269	up	2.28e-36	3.5604	up	0.588226	-0.220536	normal	0.604814	-0.289544	normal
Os03g0184400	4.11e-09	3.76402	up	4.74e-11	4.63277	up	0.266649	1.55175	normal	0.326281	0.938154	normal
Os03g0184500	1.77e-09	3.98082	up	2.16e-09	3.92845	up	0.366604	-0.789162	normal	0.98861	0.0305895	normal
Os03g0191700	2.65e-39	7.21688	up	2.11e-06	5.00467	up	0.812487	-0.356287	normal	0.969489	0.058542	normal
Os03g0192100	6.05e-16	7.66103	up	1.89e-14	7.2583	up	0.446782	-0.620892	normal	0.674396	-0.420091	normal
Os03g0192300	5.33e-44	10.3079	up	1.15e-32	9.45928	up	0.0210885	-1.03292	normal	0.472488	-0.446411	normal
Os03g0192700	1.46e-72	5.60847	up	1.54e-33	2.85896	up	0.74056	0.162166	normal	0.226408	-0.748259	normal
Os03g0192750	2.16e-35	5.38076	up	1.32e-62	4.27742	up	0.110445	0.527692	normal	0.365308	-0.463444	normal
Os03g0194400	0.000596789	1.28369	up	2.39e-06	1.57826	up	0.896689	0.0674499	normal	0.618549	0.310705	normal
Os03g0195900	0.0066932	1.58938	up	0.0128642	1.41786	normal	0.993852	0.00893799	normal	0.524728	0.619279	normal
Os03g0196000	8.44e-13	4.82096	up	1.87e-13	4.76556	up	0.519995	-0.532254	normal	0.906602	-0.144973	normal
Os03g0196400	7.68e-26	2.92524	up	6.76e-14	2.90232	up	0.00590202	-0.903189	normal	0.566965	-0.312917	normal
Os03g0198500	2.34e-09	1.67078	up	0.00368998	0.883978	normal	0.881666	-0.0739002	normal	0.292626	-0.537625	normal
Os03g0199100	1.18e-15	2.32824	up	3.43e-19	2.47051	up	0.0228065	0.764898	normal	0.147754	0.697074	normal
Os03g0200700	7.95e-05	1.35299	up	0.0194541	0.837773	normal	0.458659	-0.356681	normal	0.684634	-0.268772	normal
Os03g0201000	0.00260989	1.75788	up	0.0148671	3.55209	normal	0.63858	0.409452	normal	0.907046	-0.167767	normal
Os03g0201901	5.55e-09	2.67992	up	0.493041	0.548963	normal	0.293702	-1.97252	normal	0.586125	-0.927275	normal
Os03g0202250	2.4e-09	1.69308	up	0.00618096	0.855402	normal	0.0102653	-0.900032	normal	0.0370853	-0.951631	normal
Os03g0204100	1.63e-05	2.10586	up	4.93e-12	2.82077	up	0.148268	0.594244	normal	0.691021	0.264631	normal
Os03g0204900	4.37e-14	3.87711	up	6.41e-13	3.56139	up	0.917869	0.070836	normal	0.221509	0.796136	normal
Os03g0206100	2.63e-19	3.76116	up	8.98e-18	3.50232	up	0.114035	-0.745366	normal	0.721297	-0.249607	normal
Os03g0206150	3.7e-08	3.16011	up	1.89e-08	3.05703	up	0.0603227	-1.27672	normal	0.833775	-0.217446	normal
Os03g0209000	9.43e-24	2.38132	up	3.48e-25	2.43095	up	0.92106	0.0421786	normal	0.176872	0.656429	normal
Os03g0211400	0.000283619	1.28814	up	3.69e-08	1.72275	up	0.651538	-0.216395	normal	0.709346	0.235383	normal
Os03g0211700	6.38e-07	1.20723	up	4.75e-07	1.20069	up	0.0283217	-0.724841	normal	0.344845	-0.47687	normal
Os03g0211900	1.95e-18	2.40617	up	1.03e-14	2.127	up	0.234329	-0.431087	normal	0.548476	-0.327227	normal
Os03g0212000	2.24e-32	3.06811	up	0.417177	0.887366	normal	0.0773779	-3.31536	normal	0.31121	-1.57684	normal
Os03g0212300	2.89e-57	6.12238	up	3.4e-105	7.17191	up	0.377595	-0.3691	normal	0.909007	0.0829896	normal
Os03g0212800	2e-06	3.85854	up	7.07e-07	2.97741	up	0.216724	-0.541342	normal	0.182879	-0.851458	normal
Os03g0213600	1.49e-17	3.9253	up	3.72e-30	4.47975	up	0.930418	0.05036	normal	0.508244	0.389204	normal
Os03g0214100	1.18e-07	2.78138	up	0.0296532	1.80153	normal	0.0348033	-2.10594	normal	0.0142899	-2.27425	normal
Os03g0214400	2.99e-13	1.95828	up	3.17e-07	1.42095	up	0.914029	-0.0558656	normal	0.763959	-0.18938	normal
Os03g0215200	1.86e-57	6.57642	up	4.43e-95	7.35553	up	0.0999215	-0.587653	normal	0.68407	0.261292	normal
Os03g0215400	2.24e-51	5.48057	up	5.03e-80	4.88464	up	0.953917	0.0302894	normal	0.68683	0.285988	normal
Os03g0216000	0.00166445	2.59087	up	--	--	--	0.0111812	-4.53575	normal	0.152237	-2.05825	normal
Os03g0216900	5.29e-07	3.09963	up	4.27e-15	4.36668	up	0.741613	-0.280156	normal	0.285702	0.79152	normal
Os03g0218500	0.000182557	1.07767	up	7.43e-11	1.68259	up	0.309418	0.404405	normal	0.00378226	1.24178	up
Os03g0220100	0.00786505	1.05863	up	0.554905	-0.296555	normal	0.025432	1.01352	normal	0.833109	0.188691	normal
Os03g0222100	1.13e-07	3.81821	up	0.000368022	5.78711	up	--	--	--	--	--	--
Os03g0223000	6.58e-21	2.76258	up	1.06e-17	2.87306	up	0.00630916	-0.99005	normal	0.304513	-0.606168	normal
Os03g0223900	1.07e-07	2.18408	up	4.93e-08	2.11151	up	0.0406711	0.990903	normal	0.374504	0.618657	normal
Os03g0225200	0.000979178	1.06014	up	0.00608548	0.875329	normal	0.754903	-0.168383	normal	0.538594	0.366475	normal
Os03g0226800	4e-16	5.89313	up	0.000466936	4.06851	up	0.37449	-0.808097	normal	0.711592	-0.405172	normal
Os03g0227900	8.69e-05	1.66916	up	1.91e-14	2.60211	up	0.0173351	-0.867635	normal	0.866888	-0.113855	normal
Os03g0228901	6.62e-07	2.81948	up	1.55e-08	2.96428	up	0.0222457	-1.12528	normal	0.438848	-0.511663	normal
Os03g0231950	0.000195156	1.51181	up	9.61e-06	1.64151	up	0.102589	-1.0688	normal	0.232543	-0.860648	normal
Os03g0232200	2.76e-22	7.42767	up	6.6e-14	5.97693	up	0.159618	-1.09966	normal	0.622016	0.375966	normal
Os03g0233200	1.94e-21	Inf	up	--	--	--	0.0331514	-3.51194	normal	0.272243	-1.47861	normal
Os03g0233251	1.36e-33	9.76987	up	--	--	--	0.0144787	-3.3005	normal	0.295538	-1.17781	normal
Os03g0234900	0.00142095	5.05771	up	5.53e-56	7.70717	up	0.746544	-0.252591	normal	0.371651	-0.712608	normal
Os03g0235900	0.00550865	1.1147	up	2.55e-15	2.40677	up	0.916392	-0.0585456	normal	0.969421	-0.0305024	normal
Os03g0237250	1.03e-21	7.85756	up	2.03e-11	7.58667	up	0.0866515	-1.07476	normal	0.842567	-0.197195	normal
Os03g0238800	1.22e-11	1.61222	up	3.85e-05	1.00356	up	0.544389	-0.236781	normal	0.696827	-0.231162	normal
Os03g0243100	7.69e-47	3.49058	up	6.57e-10	1.73285	up	0.911061	0.0461822	normal	0.182474	-0.638202	normal
Os03g0243600	6.9e-09	1.53913	up	8.37e-05	1.07582	up	0.184239	0.460689	normal	0.975337	-0.0243245	normal
Os03g0243750	1.86e-71	7.29398	up	2.99e-31	5.78797	up	0.0173699	-0.846711	normal	0.140541	-0.791154	normal
Os03g0243900	3.32e-05	5.17317	up	5.89e-23	7.87017	up	0.0493925	1.00884	normal	0.843754	0.182898	normal
Os03g0244700	5.55e-25	Inf	up	5.95e-14	Inf	up	0.646994	0.723688	normal	0.741057	0.366486	normal
Os03g0244750	6.3e-15	5.17291	up	4.49e-05	2.53189	up	0.788569	-0.232133	normal	0.706442	-0.362544	normal
Os03g0245500	1.51e-15	Inf	up	--	--	--	0.52839	-1.48338	normal	0.626479	-1.28077	normal
Os03g0246500	2.85e-24	2.98823	up	5.29e-35	2.9457	up	0.0218437	0.774427	normal	0.492707	0.404557	normal
Os03g0249500	4.28e-14	1.93485	up	1.67e-11	1.71423	up	0.184357	0.449572	normal	0.909328	0.0785622	normal
Os03g0253200	4.75e-20	7.6512	up	1.96e-17	7.07323	up	0.818133	-0.145477	normal	0.22907	-0.763877	normal
Os03g0254400	2e-05	1.21642	up	2.15e-10	1.65832	up	0.0130895	0.825195	normal	0.247934	0.579821	normal
Os03g0254700	1.93e-08	1.40547	up	0.0534134	0.514196	normal	0.967017	0.0169126	normal	0.860603	0.135658	normal
Os03g0256800	2.49e-16	5.54	up	2.95e-20	5.76877	up	0.517289	-0.407685	normal	0.770631	-0.250046	normal
Os03g0257000	3.07e-05	2.43456	up	2.82e-09	3.08806	up	0.925936	-0.102699	normal	0.639405	0.424336	normal
Os03g0258900	3.04e-19	7.53709	up	1.02e-16	7.53666	up	0.113166	-1.38312	normal	0.144912	-1.32425	normal
Os03g0259100	3.42e-27	6.45495	up	0.00329031	6.56088	up	0.923785	0.12638	normal	0.883537	0.40605	normal
Os03g0262000	6.47e-10	3.40261	up	8.86e-07	2.70707	up	0.0157665	-1.59862	normal	0.558253	-0.475644	normal
Os03g0262700	4.33e-14	1.98445	up	3.36e-31	2.80984	up	0.901739	0.063866	normal	0.329988	0.491663	normal
Os03g0263000	0.000116858	2.28067	up	0.000957764	2.21373	up	0.947413	0.0788414	normal	0.692498	0.44012	normal
Os03g0263500	3.51e-10	1.45919	up	0.0621985	0.461661	normal	0.00131067	0.977234	normal	0.0158662	1.05716	normal
Os03g0264000	2.29e-05	1.30239	up	0.000571314	1.21554	up	0.457665	0.332204	normal	0.458364	0.432185	normal
Os03g0266100	7.2e-32	2.78824	up	1.64e-17	2.02852	up	0.908323	-0.0555743	normal	0.69117	0.236536	normal
Os03g0267000	3.08e-06	2.97506	up	0.018912	1.49851	normal	0.727023	0.320547	normal	0.361179	1.27179	normal
Os03g0267500	6.95e-05	1.25147	up	6.66e-17	2.21516	up	0.857859	0.115426	normal	0.991625	0.0152317	normal
Os03g0267600	2.81e-42	3.32248	up	5.42e-16	2.07693	up	0.0144037	-0.808313	normal	0.96316	-0.0376817	normal
Os03g0268300	3.8e-09	1.38065	up	2.51e-07	1.20835	up	0.937773	-0.0389564	normal	0.726252	0.209514	normal
Os03g0269900	5.78e-10	1.4836	up	1.53e-16	1.92376	up	0.0783362	0.573888	normal	0.404648	0.436749	normal
Os03g0270700	3.04e-35	3.01953	up	3.7e-23	2.43451	up	0.415146	-0.304233	normal	0.980763	0.0186843	normal
Os03g0272300	1.99e-05	1.04841	up	0.00548024	0.69634	normal	0.922374	0.0421923	normal	0.789851	0.167068	normal
Os03g0273800	6.87e-60	4.63755	up	1.47e-29	2.84767	up	0.01702	0.970076	normal	0.815184	0.195594	normal
Os03g0274400	1.26e-05	2.23644	up	0.0404323	1.65582	normal	0.0107162	-2.48317	normal	0.375588	-0.744551	normal
Os03g0274950	7.79e-09	2.47337	up	0.00034232	1.61528	up	0.0122915	1.29321	normal	0.147786	0.999262	normal
Os03g0277000	8.89e-12	5.29999	up	2e-12	5.10168	up	0.0819082	-1.05855	normal	0.098361	-1.17812	normal
Os03g0278000	5.36e-10	1.45797	up	3.87e-15	1.92128	up	0.0497132	-1.01417	normal	0.329789	-0.750697	normal
Os03g0279000	2.87e-16	1.93967	up	0.113375	0.398844	normal	0.825017	-0.098172	normal	0.581113	0.366644	normal
Os03g0279400	2.15e-16	2.40998	up	1.07e-11	2.02885	up	0.324212	0.362446	normal	0.702466	0.228061	normal
Os03g0280700	7.13e-09	1.37989	up	1.02e-07	1.25938	up	0.0820654	-0.589394	normal	0.987003	0.015186	normal
Os03g0285300	0.00152125	1.82159	up	0.000127735	2.26192	up	0.376132	1.5049	normal	0.184369	1.18837	normal
Os03g0285700	3.67e-12	1.7665	up	0.583927	0.155963	normal	0.859943	-0.0937696	normal	0.766337	-0.221268	normal
Os03g0285900	2.9e-10	1.47465	up	4.35e-07	1.18591	up	0.589183	0.203617	normal	0.620287	0.280463	normal
Os03g0287750	9.57e-09	3.65644	up	2.02e-11	4.63261	up	0.580782	-0.607634	normal	0.777931	-0.32038	normal
Os03g0287800	0.00246924	2.1345	up	5.53e-56	4.04963	up	0.754313	-0.294293	normal	0.98178	0.0325679	normal
Os03g0288900	1.22e-16	7.87274	up	9.7e-07	6.67545	up	0.0329483	-2.27108	normal	0.12625	-1.33157	normal
Os03g0289100	6.47e-11	1.63	up	2.8e-09	1.46771	up	0.686569	0.197118	normal	0.73022	0.206648	normal
Os03g0291800	0.00413258	1.01937	up	2.2e-39	3.65008	up	0.670567	0.357693	normal	0.71999	0.444926	normal
Os03g0293400	4.39e-13	2.37385	up	9.36e-06	1.57684	up	0.305283	-0.481133	normal	0.695811	0.250466	normal
Os03g0293450	0.00222459	1.66865	up	0.440658	0.474294	normal	0.124271	-1.04598	normal	0.568769	-0.498349	normal
Os03g0294032	3.21e-07	3.21046	up	6.04e-12	4.08503	up	0.570699	-0.586167	normal	0.93237	-0.0977507	normal
Os03g0294650	0.00694288	1.58981	up	0.0269136	1.36656	normal	0.523923	0.547991	normal	0.807269	0.293535	normal
Os03g0295300	0.000383046	1.64928	up	1.37e-09	2.34183	up	0.0342149	1.20963	normal	0.0546974	1.2959	normal
Os03g0295500	2.77e-08	1.42731	up	6.43e-05	1.04424	up	0.0871765	-0.596457	normal	0.616634	-0.281756	normal
Os03g0295866	0.000408369	2.09599	up	--	--	--	--	--	--	--	--	--
Os03g0296500	1.75e-05	2.61263	up	4.17e-10	3.49516	up	0.073269	-1.13198	normal	0.927983	-0.0991504	normal
Os03g0297700	5.98e-09	1.63699	up	3.35e-18	2.22365	up	0.0193174	0.841917	normal	0.00422096	1.24857	up
Os03g0298800	4.42e-05	1.02703	up	0.12924	0.410233	normal	0.773165	-0.131833	normal	0.769244	0.182915	normal
Os03g0299700	1.83e-16	7.81188	up	1.46e-05	7.12283	up	0.617652	0.483239	normal	0.275895	0.973122	normal
Os03g0301500	2.67e-15	7.44268	up	--	--	--	0.103345	-4.90676	normal	--	--	--
Os03g0301600	4.55e-16	Inf	up	--	--	--	0.0148784	-3.98327	normal	0.471022	-1.15384	normal
Os03g0301900	2.59e-15	6.37995	up	3.32e-15	6.32182	up	0.604377	-0.423571	normal	0.814798	-0.253071	normal
Os03g0307700	9.27e-06	2.67259	up	0.00218212	1.86641	up	0.177647	-1.33769	normal	0.850445	-0.250341	normal
Os03g0308600	4.36e-30	5.14275	up	4.64e-12	4.65737	up	0.356708	0.522531	normal	0.226573	0.789836	normal
Os03g0308700	1.66e-37	7.6395	up	6.58e-26	7.27788	up	0.890574	-0.107537	normal	0.966076	-0.0486638	normal
Os03g0309300	4.34e-05	6.66722	up	3.21e-09	7.96662	up	0.281353	0.971844	normal	0.132925	1.22123	normal
Os03g0315200	2.28e-18	Inf	up	1.85e-11	Inf	up	--	--	--	--	--	--
Os03g0321000	1.81e-05	1.09062	up	9.46e-08	1.29964	up	0.00674434	0.900245	normal	0.0126328	1.08773	normal
Os03g0327600	1.01e-64	4.47343	up	1.42e-43	3.43272	up	0.987487	0.00522335	normal	0.61266	0.613775	normal
Os03g0328900	6.91e-13	1.67111	up	3.94e-06	1.091	up	0.338671	-0.72174	normal	0.699233	-0.299409	normal
Os03g0330000	0.000103599	1.10282	up	0.00653017	0.787663	normal	0.0122771	-0.886059	normal	0.393602	-0.447962	normal
Os03g0334000	1.05e-14	2.43128	up	9.65e-19	2.60263	up	0.0127998	0.849952	normal	0.464608	0.404522	normal
Os03g0334050	1.28e-17	2.41923	up	2.08e-15	2.22549	up	0.031013	0.709594	normal	0.526821	0.345405	normal
Os03g0335100	2.28e-12	Inf	up	--	--	--	0.17565	-3.07095	normal	--	--	--
Os03g0336200	1.63e-27	3.29987	up	3.92e-13	2.42105	up	0.609484	-0.228651	normal	0.666779	-0.26293	normal
Os03g0336500	0.000103793	1.13033	up	2.09e-07	1.40747	up	0.953308	-0.0355104	normal	0.359559	0.476932	normal
Os03g0336700	1.08e-16	2.00597	up	2.62e-06	1.18425	up	0.0206735	0.751502	normal	0.542351	0.33315	normal
Os03g0337550	9.67e-16	2.09698	up	0.00185785	1.50956	up	0.466386	-0.29415	normal	0.962285	-0.0385387	normal
Os03g0338000	1.91e-13	6.01671	up	3.16e-31	8.43432	up	0.843004	-0.280222	normal	0.90991	0.135431	normal
Os03g0338100	5.47e-14	6.241	up	4.85e-20	8.31183	up	0.808205	-0.370443	normal	0.809422	0.276176	normal
Os03g0339150	0.00146529	1.30158	up	9.35e-08	1.85533	up	0.854802	-0.117095	normal	0.662319	0.295774	normal
Os03g0345100	0.000391065	1.20469	up	0.0175547	0.825885	normal	0.777433	-0.194707	normal	0.0798831	0.962912	normal
Os03g0346200	3.72e-14	4.66691	up	5.74e-05	2.50798	up	0.044968	1.5797	normal	0.842253	-0.285803	normal
Os03g0346700	1.18e-06	1.14444	up	0.000147633	0.901181	normal	0.0823778	0.566711	normal	0.308206	0.507815	normal
Os03g0351400	1.86e-07	1.30285	up	0.00834963	0.692874	normal	0.185921	0.454653	normal	0.912897	-0.0785052	normal
Os03g0353000	6.14e-11	3.12101	up	5.1e-05	2.04873	up	0.194214	-1.19952	normal	0.999727	0.00600268	normal
Os03g0353300	4.8e-19	Inf	up	--	--	--	0.0132497	#NAME?	normal	--	--	--
Os03g0353900	2.26e-16	4.56295	up	2.06e-08	3.28244	up	0.755458	-0.247374	normal	0.62062	-0.438615	normal
Os03g0355500	3.48e-09	3.89636	up	--	--	--	0.0412615	-1.82182	normal	0.389082	-0.827272	normal
Os03g0356414	7.69e-64	4.51389	up	9.72e-18	3.49522	up	0.872192	0.0728254	normal	0.396624	0.441318	normal
Os03g0356484	4.32e-09	2.26477	up	8.48e-08	1.48521	up	0.022277	0.860529	normal	0.00684528	1.21793	up
Os03g0356596	0.000128503	2.30547	up	0.0121792	1.54296	normal	0.107031	-1.43349	normal	0.467588	-0.719071	normal
Os03g0360200	0.00283784	1.81246	up	0.00584115	1.52929	up	0.292431	-0.527896	normal	0.0315417	-1.17847	normal
Os03g0362500	1.37e-11	4.42466	up	--	--	--	--	--	--	--	--	--
Os03g0363950	1.68e-33	5.85221	up	3.35e-17	4.56254	up	0.0143483	-1.29765	normal	0.930966	0.0786525	normal
Os03g0364700	6.56e-07	1.25071	up	0.0362055	-0.634751	normal	0.950399	-0.0385906	normal	0.648267	-0.285788	normal
Os03g0366900	3.99e-07	2.81425	up	8.45e-09	2.94312	up	0.998057	-0.0252616	normal	0.495144	0.566108	normal
Os03g0370200	0.00336889	1.34818	up	0.0150851	1.08078	normal	0.969407	0.0241984	normal	0.647501	0.339255	normal
Os03g0371600	1.31e-16	Inf	up	--	--	--	0.717607	-0.495439	normal	0.647413	-0.642178	normal
Os03g0372500	3.98e-16	2.03932	up	0.00183022	0.868086	normal	0.893234	-0.067425	normal	0.779465	0.175487	normal
Os03g0374500	1.03e-31	Inf	up	3.98e-21	Inf	up	0.665525	-0.352414	normal	0.438848	0.657092	normal
Os03g0374600	1.22e-13	2.20443	up	1.4e-30	2.98321	up	0.205648	0.681582	normal	0.904699	0.170117	normal
Os03g0376900	2.02e-07	1.29942	up	0.20708	0.355957	normal	0.425982	-0.308338	normal	0.99632	0.00792696	normal
Os03g0386500	1.96e-08	2.04379	up	0.00185018	1.63265	up	0.0187644	0.9118	normal	0.865948	-0.136379	normal
Os03g0387300	9.66e-09	3.4056	up	0.000309154	2.17338	up	0.0433237	-1.44672	normal	0.306073	-0.86235	normal
Os03g0387800	4.04e-17	2.21031	up	0.00322635	0.894973	normal	0.193014	-0.467728	normal	0.711009	-0.21706	normal
Os03g0390400	2.19e-06	1.14273	up	5.21e-07	1.18886	up	0.390774	-0.317851	normal	0.950689	0.0484286	normal
Os03g0391000	1.33e-05	1.2046	up	0.000137206	1.04608	up	0.22916	-0.469591	normal	0.860869	-0.122518	normal
Os03g0392400	0.00505873	1.18838	up	0.294414	0.440235	normal	0.148328	-0.533155	normal	0.886005	-0.0999387	normal
Os03g0394900	6.77e-09	2.50047	up	2.13e-06	2.48073	up	0.512947	0.37957	normal	0.16541	0.854857	normal
Os03g0395801	1.36e-05	1.62355	up	0.000186728	1.25919	up	0.107574	-0.708777	normal	0.845715	0.142528	normal
Os03g0396000	1.13e-11	4.81135	up	2.61e-10	4.43591	up	0.067186	-1.36851	normal	0.635982	-0.459588	normal
Os03g0397400	5.71e-10	2.1109	up	0.0563557	0.778705	normal	0.145434	0.638447	normal	0.721407	0.252912	normal
Os03g0401951	1.78e-13	6.03127	up	--	--	--	0.0426664	-2.17052	normal	1	-0.0113089	normal
Os03g0402400	1.82e-06	1.12354	up	0.00579573	0.666581	normal	0.0981708	-0.564891	normal	0.89425	0.0921605	normal
Os03g0403400	1.78e-15	Inf	up	--	--	--	--	--	--	--	--	--
Os03g0405100	4.52e-06	1.18947	up	0.0969186	0.470168	normal	0.0127485	0.87013	normal	0.0798831	0.834738	normal
Os03g0407400	4.2e-34	6.98093	up	5.15e-35	6.80945	up	0.0166282	0.894246	normal	0.877949	0.117183	normal
Os03g0408500	8.37e-06	1.16536	up	0.00656273	0.734818	normal	0.243135	0.453264	normal	0.0920794	0.799899	normal
Os03g0409100	2.71e-23	2.51132	up	5.05e-08	1.48546	up	0.113402	-0.555445	normal	0.425428	-0.41513	normal
Os03g0412300	2.63e-52	4.87828	up	2.69e-110	6.2668	up	0.6696	-0.315729	normal	0.992414	0.0153538	normal
Os03g0414100	6.86e-09	3.79123	up	1.96e-06	3.06389	up	0.826843	-0.27991	normal	0.417253	0.769739	normal
Os03g0415200	0.00902301	2.01875	up	4.22e-09	2.94129	up	0.1161	0.826311	normal	0.505667	-0.474267	normal
Os03g0416300	4.87e-12	4.78475	up	--	--	--	0.0333268	-1.81183	normal	0.196675	-1.06484	normal
Os03g0416350	5.06e-13	5.65246	up	--	--	--	0.0276798	-2.34314	normal	0.10052	-1.41356	normal
Os03g0416400	3.5e-20	5.16723	up	6.23e-23	5.16275	up	0.700481	-0.299071	normal	0.17586	0.89989	normal
Os03g0416500	1.5e-10	2.54867	up	8.37e-12	2.62704	up	0.157703	0.732837	normal	0.537086	1.20556	normal
Os03g0417800	5.62e-25	2.43473	up	2.05e-10	1.52579	up	0.514479	-0.25272	normal	0.935874	-0.0607238	normal
Os03g0417833	1.94e-26	2.49107	up	2.57e-16	1.90629	up	0.509864	-0.260142	normal	0.992834	-0.0104862	normal
Os03g0421250	4.44e-20	8.51275	up	2.07e-24	8.79894	up	0.09018	1.29844	normal	0.0415193	1.63833	normal
Os03g0421400	1.61e-07	1.30492	up	0.0135318	0.651248	normal	0.00401584	0.924799	normal	0.398112	0.442254	normal
Os03g0421800	8.35e-08	2.48479	up	3.08e-27	3.79135	up	0.634521	-0.206769	normal	0.677176	0.295823	normal
Os03g0423300	1.61e-42	3.40829	up	2.39e-11	2.64396	up	0.00857808	-0.856951	normal	0.0864702	-0.789115	normal
Os03g0427100	5.3e-05	1.28601	up	0.18001	0.480821	normal	0.909495	-0.0807096	normal	0.689036	0.275569	normal
Os03g0442800	1.74e-15	Inf	up	--	--	--	--	--	--	--	--	--
Os03g0445700	3.4e-16	3.96445	up	1.9e-22	4.23289	up	0.020335	1.14073	normal	0.953324	0.089838	normal
Os03g0448600	3.87e-06	1.33345	up	0.146553	0.474782	normal	0.0876683	0.621919	normal	0.911913	-0.0846921	normal
Os03g0449200	4.09e-17	Inf	up	1.47e-06	Inf	up	0.0349492	-1.7197	normal	0.877667	-0.190038	normal
Os03g0559900	5.57e-21	2.97865	up	4e-06	1.71194	up	0.0108868	-1.11541	normal	0.331029	-0.56651	normal
Os03g0563600	0.00413341	1.95696	up	--	--	--	--	--	--	--	--	--
Os03g0565600	5.73e-06	1.22143	up	0.000508737	0.943475	normal	0.439581	0.28929	normal	0.556047	-0.326508	normal
Os03g0565900	3.14e-08	6.16681	up	1.09e-18	5.61094	up	0.471939	0.454231	normal	0.691481	0.348163	normal
Os03g0566600	3.92e-13	4.879	up	1.53e-11	4.43842	up	0.171014	-0.9061	normal	0.999922	0.00624907	normal
Os03g0566700	5.62e-10	4.15139	up	6.2e-10	4.10201	up	0.155815	-1.17863	normal	0.794109	-0.298212	normal
Os03g0576900	2.57e-06	1.14779	up	0.355901	0.25484	normal	0.473399	0.270468	normal	0.862331	-0.117793	normal
Os03g0577100	4.83e-21	7.29634	up	2.68e-11	6.53852	up	0.0112565	-1.74865	normal	0.151727	-1.13403	normal
Os03g0577350	2.23e-09	3.9363	up	3.72e-11	4.25353	up	0.683411	0.473153	normal	0.0146901	1.87755	normal
Os03g0578900	1.39e-24	Inf	up	1.03e-10	Inf	up	0.48413	-2.09151	normal	0.468273	-1.8721	normal
Os03g0582000	9.68e-10	1.42311	up	0.0113131	0.614636	normal	0.0100583	-0.859904	normal	0.00133994	-1.39046	down
Os03g0584300	4.18e-09	2.64185	up	4.33e-17	3.20932	up	0.65975	0.205629	normal	0.845235	0.145462	normal
Os03g0588600	4.6e-11	4.57415	up	9.29e-07	3.18501	up	0.0140461	-1.78091	normal	0.695811	-0.378186	normal
Os03g0596400	6.92e-23	2.93311	up	7.57e-13	2.2656	up	0.197121	-0.857504	normal	0.556223	-0.345924	normal
Os03g0596800	9.33e-24	3.10051	up	1.43e-15	2.56667	up	0.273562	-0.519212	normal	0.755088	0.21116	normal
Os03g0597600	1.06e-14	3.48195	up	0.00030131	3.18198	up	0.384528	1.05543	normal	0.274456	0.708283	normal
Os03g0599500	4.49e-08	3.45556	up	3.36e-06	2.89402	up	0.851554	0.160028	normal	0.309262	0.835998	normal
Os03g0601000	1.37e-06	2.95263	up	2.74e-06	2.79225	up	0.0431762	1.41286	normal	0.0263988	1.68556	normal
Os03g0607100	4.1e-17	Inf	up	1.37e-13	Inf	up	0.0306018	-1.59943	normal	0.641593	-0.452457	normal
Os03g0607200	4.4e-33	4.17224	up	2.06e-55	3.82955	up	0.207629	-0.44801	normal	0.9333	0.102491	normal
Os03g0607600	1.19e-13	5.12022	up	5.98e-11	4.4492	up	0.127887	-1.07874	normal	0.131833	-1.20084	normal
Os03g0609800	1.83e-09	1.67736	up	0.0359768	0.666697	normal	0.0190236	-0.896391	normal	0.694187	-0.243034	normal
Os03g0612450	8.33e-12	4.38454	up	1.22e-09	3.83059	up	0.0179246	-1.63083	normal	0.562336	-0.513386	normal
Os03g0618800	3.18e-09	2.62278	up	2.23e-05	1.92081	up	0.014493	-1.02098	normal	0.109251	-0.846444	normal
Os03g0619600	0.000276645	1.11672	up	2.88e-08	1.54135	up	0.218757	-0.473989	normal	0.929918	0.065529	normal
Os03g0621400	0.000112152	2.1737	up	1.33e-05	2.47458	up	0.529233	-0.664723	normal	0.997897	0.0216202	normal
Os03g0622300	0.000283341	1.34168	up	4.45e-06	1.54527	up	0.384008	0.424502	normal	0.310282	0.599421	normal
Os03g0624300	0.00823833	3.75405	up	6.63e-06	4.13615	up	0.0420053	2.16421	normal	0.378768	2.27799	normal
Os03g0636300	2.09e-08	2.66124	up	2.08e-11	2.86336	up	0.103181	0.977865	normal	0.0505864	1.30409	normal
Os03g0636800	5.95e-13	6.05421	up	1.2e-12	4.98467	up	0.0512057	0.999655	normal	0.729073	-0.328242	normal
Os03g0637900	2.14e-23	2.65872	up	7.64e-23	2.57198	up	0.778691	-0.119608	normal	0.703258	-0.221267	normal
Os03g0639200	6.92e-06	1.05764	up	0.523674	0.169051	normal	0.645198	0.175958	normal	0.912996	0.0758512	normal
Os03g0639800	3.63e-81	5.77732	up	4.23e-22	5.23819	up	0.165023	-0.52557	normal	0.445582	0.399737	normal
Os03g0640800	5.65e-27	2.52073	up	8.29e-16	1.87626	up	0.640712	-0.209581	normal	0.828874	0.153357	normal
Os03g0640825	7.22e-26	2.72179	up	9.8e-07	1.42923	up	0.396173	-0.440953	normal	0.999503	-0.00775388	normal
Os03g0643522	0.00620971	1.64487	up	0.00635064	1.61725	up	0.349099	0.844922	normal	0.0963787	1.42625	normal
Os03g0643800	4.9e-15	6.68231	up	1.13e-12	6.00784	up	0.375286	0.836577	normal	0.119468	1.37302	normal
Os03g0643900	1.62e-12	4.04153	up	3.59e-11	3.6713	up	0.398676	-0.635815	normal	0.55474	0.492738	normal
Os03g0646032	1.42e-15	Inf	up	--	--	--	--	--	--	0.607462	0.554286	normal
Os03g0646100	9.06e-67	4.37238	up	4.97e-31	3.07832	up	0.004903	-0.913281	normal	0.875088	0.104952	normal
Os03g0646350	3.84e-06	2.06874	up	2.59e-05	1.81021	up	0.30508	-0.498962	normal	0.484485	-0.440989	normal
Os03g0647400	0.000313578	1.78766	up	0.000615986	1.61215	up	0.983734	-0.0387225	normal	0.595844	0.448205	normal
Os03g0648100	3.18e-10	2.34427	up	1.24e-07	1.70338	up	0.0276126	-0.909791	normal	0.747581	-0.214733	normal
Os03g0648300	9.44e-05	1.39859	up	3.02e-09	1.86281	up	0.0316507	-0.857151	normal	0.705814	0.235118	normal
Os03g0648400	1.99e-13	1.73925	up	2e-05	1.02971	up	0.44327	0.291354	normal	0.517573	0.387808	normal
Os03g0648450	1.15e-08	1.32989	up	3.27e-12	1.64038	up	0.0374485	0.666703	normal	0.243788	0.584188	normal
Os03g0649000	6.16e-05	1.54105	up	0.0185603	0.945235	normal	0.314595	0.533576	normal	0.85412	0.150448	normal
Os03g0649050	5.92e-08	1.69087	up	0.0032608	0.989873	normal	0.217356	0.508537	normal	0.693855	0.255279	normal
Os03g0650000	1.76e-36	3.28666	up	7.54e-15	2.20555	up	0.0110515	-0.830276	normal	0.1703	-0.655967	normal
Os03g0650400	4.64e-13	1.76599	up	4.28e-07	1.25734	up	0.301928	-0.383019	normal	0.858971	-0.120282	normal
Os03g0650700	0.00013515	1.18086	up	0.0100489	0.817635	normal	0.0758302	0.720712	normal	0.0297377	1.04379	normal
Os03g0650900	0.00130803	1.83596	up	1.12e-06	2.37387	up	0.0478857	1.04757	normal	0.671351	0.371536	normal
Os03g0651100	2.32e-05	1.16759	up	0.0448554	0.591485	normal	0.0259379	-0.773798	normal	0.313219	-0.510015	normal
Os03g0651950	3.64e-09	3.66822	up	2.59e-08	3.36488	up	0.0407317	-1.63306	normal	0.0442941	-1.35564	normal
Os03g0652000	4.31e-11	5.50032	up	3.8e-10	4.7477	up	0.0681278	-1.97502	normal	0.0434951	-2.01152	normal
Os03g0655300	0.000150676	1.54007	up	0.00223404	1.22245	up	0.145393	-0.753774	normal	0.701854	-0.285891	normal
Os03g0656201	6.73e-09	2.04558	up	4.19e-07	1.76777	up	0.882881	0.075505	normal	0.830211	0.153834	normal
Os03g0657000	9.79e-10	1.49239	up	0.0017159	0.803101	normal	0.217073	0.448984	normal	0.796712	0.167229	normal
Os03g0658800	3.74e-07	5.76891	up	1.06e-12	5.43813	up	0.743658	0.597626	normal	0.779833	-0.47023	normal
Os03g0665950	4.91e-05	2.1208	up	0.540265	0.386959	normal	0.220691	-0.705349	normal	0.469637	-0.527252	normal
Os03g0666300	5.36e-14	6.22702	up	1.11e-10	7.03948	up	0.029546	-1.70201	normal	0.044305	-1.64846	normal
Os03g0666700	1.97e-13	2.38642	up	6.91e-19	2.65155	up	0.552889	-0.251335	normal	0.816558	0.152954	normal
Os03g0668000	3.58e-06	1.43783	up	0.0292503	0.735972	normal	0.830957	0.103554	normal	0.863138	0.126305	normal
Os03g0669100	5.59e-05	2.25391	up	5.22e-05	2.14542	up	0.0656179	-1.18466	normal	0.110578	-1.06601	normal
Os03g0670700	1.48e-05	1.51256	up	0.000172417	1.43005	up	0.837422	-0.201437	normal	0.819059	0.357371	normal
Os03g0672950	0.00016321	Inf	up	--	--	--	0.472172	-1.85551	normal	0.196365	-3.42634	normal
Os03g0674300	2.45e-08	1.57871	up	0.000772192	1.00329	up	0.883606	-0.0818369	normal	1	-0.000944524	normal
Os03g0678800	0.00217275	1.33395	up	7.18e-21	2.93312	up	0.155038	0.696775	normal	0.774211	0.287477	normal
Os03g0680200	2.84e-25	8.22377	up	1.06e-35	8.71987	up	0.188886	-0.788525	normal	0.762927	-0.265497	normal
Os03g0680500	1.82e-15	Inf	up	2.14e-08	Inf	up	--	--	--	--	--	--
Os03g0681900	4.09e-29	2.63646	up	1.84e-14	1.80534	up	0.0103506	0.803704	normal	0.0542826	0.858904	normal
Os03g0684300	1.57e-08	2.11903	up	2.66e-09	2.10282	up	0.728708	0.20843	normal	0.277554	0.683363	normal
Os03g0686800	2.46e-11	4.61136	up	1.96e-10	4.33166	up	0.463749	-0.684644	normal	0.894835	0.167695	normal
Os03g0689400	2.82e-09	3.60923	up	3.87e-11	3.75951	up	0.904627	0.0956729	normal	0.71592	0.337157	normal
Os03g0689544	6.71e-08	3.44772	up	5.03e-05	3.24856	up	0.628044	0.368162	normal	0.998643	0.0144965	normal
Os03g0690500	6.46e-19	2.44685	up	1.75e-05	1.33559	up	0.0530444	0.985637	normal	0.87226	0.138849	normal
Os03g0695600	1.17e-06	1.14089	up	0.721574	0.0972431	normal	0.629699	-0.19334	normal	0.699233	0.229998	normal
Os03g0699400	0.00114878	1.00609	up	0.27934	0.371477	normal	0.590897	-0.266669	normal	0.790649	0.181348	normal
Os03g0699700	0.00316458	1.77484	up	0.0841775	1.09252	normal	0.173663	-1.19052	normal	0.758485	-0.352137	normal
Os03g0700400	1.33e-16	3.80679	up	6.84e-19	3.80132	up	0.67458	0.301111	normal	0.952818	0.0698909	normal
Os03g0700450	2.21e-17	3.80302	up	2.02e-26	4.18434	up	0.837422	0.113452	normal	0.718176	0.250564	normal
Os03g0704400	2.84e-08	3.21932	up	5.4e-08	3.01656	up	0.960524	-0.0602399	normal	0.834733	0.207318	normal
Os03g0705300	4.67e-12	1.72967	up	7.35e-12	1.67976	up	0.637695	-0.191242	normal	0.80802	-0.155043	normal
Os03g0706500	2.03e-14	Inf	up	2.23e-13	Inf	up	0.828674	0.300001	normal	0.967315	-0.0915861	normal
Os03g0706650	9.43e-12	7.68109	up	2.08e-05	6.88324	up	0.441333	0.792053	normal	0.994723	-0.0349397	normal
Os03g0708200	1.15e-06	1.6159	up	0.0571383	0.711208	normal	0.947593	0.039593	normal	0.289802	0.633616	normal
Os03g0708750	4.11e-09	3.76372	up	9.69e-08	3.57877	up	0.0439908	1.97129	normal	--	--	--
Os03g0711300	7.83e-07	1.28697	up	2.51e-05	1.09286	up	0.111315	0.570282	normal	0.603291	0.300322	normal
Os03g0711600	9.92e-27	2.59183	up	4.66e-14	1.86696	up	0.00282373	-0.966734	normal	0.650899	-0.26126	normal
Os03g0711650	1.03e-20	6.47392	up	6.26e-17	5.80992	up	0.200178	-0.925513	normal	0.654019	-0.42491	normal
Os03g0712500	0.000328049	1.58333	up	0.204481	0.614417	normal	0.0109745	-1.07347	normal	0.18711	-0.72068	normal
Os03g0715600	1.18e-17	Inf	up	--	--	--	0.0195645	-2.17973	normal	0.34812	-0.900404	normal
Os03g0719000	0.000981645	5.91978	up	1.88e-07	6.55996	up	0.91468	0.106619	normal	0.709882	-0.439932	normal
Os03g0721300	0.000404857	1.16555	up	7.82e-21	2.46714	up	0.0529999	-1.04504	normal	0.988825	0.0157855	normal
Os03g0724600	3.89e-51	5.52163	up	1.07e-06	2.58194	up	0.180658	-2.00287	normal	0.769841	-0.400676	normal
Os03g0725400	0.000969744	1.12778	up	0.000231143	1.18723	up	0.440683	0.360931	normal	0.0960454	0.848567	normal
Os03g0725800	7.59e-19	2.35243	up	1.45e-16	2.16831	up	0.0157941	0.785049	normal	0.24876	0.569603	normal
Os03g0726100	1.19e-31	3.21958	up	4.11e-30	3.43223	up	0.404357	-0.514963	normal	0.950563	0.0886966	normal
Os03g0727200	6e-21	6.94848	up	6.8e-08	6.9962	up	0.293265	-0.514608	normal	0.167615	-0.80638	normal
Os03g0727800	6.64e-11	4.39953	up	3.31e-11	5.50389	up	0.639317	-0.460778	normal	0.997999	0.0238838	normal
Os03g0728500	0.000780307	1.85545	up	0.00603188	1.48198	up	0.0632398	-1.28753	normal	0.519318	-0.566935	normal
Os03g0729800	0.00566173	1.55775	up	--	--	--	--	--	--	--	--	--
Os03g0729900	6.54e-07	1.56928	up	2.1e-05	1.33554	up	0.205351	-0.472105	normal	0.507718	-0.359847	normal
Os03g0730500	1.21e-07	3.30027	up	3.82e-08	3.63166	up	0.0149367	-1.46617	normal	0.0176868	-1.63232	normal
Os03g0731850	4.14e-13	Inf	up	--	--	--	0.0412685	#NAME?	normal	--	--	--
Os03g0735300	5.69e-06	1.06827	up	0.000151148	0.899586	normal	0.697785	-0.158772	normal	0.552856	0.327282	normal
Os03g0736300	5.85e-28	3.48487	up	1.09e-55	4.54894	up	0.106575	0.731711	normal	0.268722	0.835238	normal
Os03g0737000	1.22e-05	1.06588	up	0.246517	0.309076	normal	0.0901191	-0.63822	normal	0.11778	-0.837268	normal
Os03g0737900	1.01e-10	1.7858	up	4.76e-08	1.51195	up	0.0693538	-0.635732	normal	0.779336	-0.176136	normal
Os03g0738900	1.01e-48	3.69444	up	1.38e-21	2.55239	up	0.0042557	-0.925244	normal	0.406234	-0.434202	normal
Os03g0743400	8.39e-06	1.07567	up	0.100493	0.424978	normal	0.738947	0.136633	normal	0.968251	-0.0352662	normal
Os03g0743650	2.61e-17	1.96793	up	5.36e-13	1.68958	up	0.0423725	-0.697469	normal	0.849459	-0.137933	normal
Os03g0743900	0.00375707	1.02743	up	0.421823	0.211888	normal	0.11804	0.54537	normal	0.555767	-0.344385	normal
Os03g0744650	2.7e-06	1.10432	up	0.00113342	0.778425	normal	0.463123	-0.279944	normal	0.36428	-0.471764	normal
Os03g0746600	2.01e-07	1.7706	up	2.07e-05	1.45225	up	0.61315	0.239394	normal	0.788146	0.189494	normal
Os03g0746700	8.43e-26	2.99701	up	1.11e-12	2.47714	up	0.257312	-0.406937	normal	0.663208	-0.248646	normal
Os03g0747200	1.85e-09	1.40264	up	0.00338467	0.708219	normal	0.980973	0.00928253	normal	0.660588	0.263159	normal
Os03g0747800	2.63e-21	2.40678	up	1.15e-05	1.23113	up	0.010408	-1.01991	normal	0.235777	-0.577876	normal
Os03g0747850	1.65e-05	2.6023	up	--	--	--	0.0488272	-1.39533	normal	0.501229	-0.594919	normal
Os03g0748900	3.5e-06	1.34935	up	0.0191998	0.730477	normal	0.0427269	-0.724874	normal	0.189503	-0.646477	normal
Os03g0749650	0.00286377	1.12934	up	5.98e-06	1.27894	up	0.155401	-0.494171	normal	0.00528202	-1.17912	down
Os03g0753100	1.2e-60	7.02038	up	3.36e-34	5.93754	up	0.553741	-0.262402	normal	0.760275	-0.237238	normal
Os03g0754500	2.19e-29	3.84509	up	1.58e-24	3.5179	up	0.757457	-0.142622	normal	0.215138	0.604871	normal
Os03g0756500	2.48e-15	3.09442	up	3.87e-17	3.0928	up	0.769855	0.182673	normal	0.101732	1.09338	normal
Os03g0758100	9.83e-10	1.42477	up	8.79e-05	0.935946	normal	0.0151702	-0.856345	normal	0.538073	-0.357119	normal
Os03g0758700	2.7e-14	6.87995	up	--	--	--	--	--	--	--	--	--
Os03g0759500	0.00041341	2.1317	up	0.0267814	1.36854	normal	0.622713	-0.555264	normal	0.933121	0.12747	normal
Os03g0761000	1.17e-08	2.31247	up	6.83e-11	2.42372	up	0.495912	-0.41781	normal	0.254584	0.691678	normal
Os03g0761900	3.17e-23	3.16541	up	1.92e-18	2.82369	up	0.56193	-0.25016	normal	0.659381	-0.263602	normal
Os03g0762400	5.79e-11	2.76378	up	1.11e-11	2.69466	up	0.134229	1.06587	normal	0.742553	-0.259012	normal
Os03g0762450	2e-08	2.70552	up	1.69e-13	3.11046	up	0.101849	1.36678	normal	0.88126	-0.134667	normal
Os03g0762900	4.79e-45	3.56091	up	6.37e-29	2.88225	up	0.922567	-0.0522822	normal	0.123634	0.717839	normal
Os03g0765400	2.9e-10	1.67414	up	0.238748	0.377487	normal	0.631689	0.200191	normal	0.80039	-0.186658	normal
Os03g0766500	0.00436317	1.70871	up	0.0241205	1.35535	normal	0.0199793	-1.54505	normal	0.620287	-0.506322	normal
Os03g0767800	7.23e-10	1.45182	up	0.000754596	0.81947	normal	0.87874	-0.0730787	normal	1	-0.0025869	normal
Os03g0768900	3.74e-17	7.99491	up	4.82e-14	7.14011	up	0.220197	-1.04222	normal	0.53327	-0.615216	normal
Os03g0769400	1.06e-13	1.80914	up	0.0152089	0.653776	normal	0.0544617	-0.871713	normal	0.843754	-0.133255	normal
Os03g0769700	3.08e-06	1.25627	up	5.88e-11	1.66295	up	0.118439	0.535494	normal	0.976611	0.0232928	normal
Os03g0775200	1.34e-19	2.47101	up	3.13e-40	3.42062	up	0.804393	0.102416	normal	0.966544	-0.0316079	normal
Os03g0777100	1.03e-07	1.39287	up	3.35e-06	1.20901	up	0.867731	0.074027	normal	0.761058	0.189301	normal
Os03g0781700	5.66e-05	1.31649	up	0.0158398	0.824094	normal	0.0333371	-0.785562	normal	0.0459348	-0.938213	normal
Os03g0783700	6.43e-07	1.23209	up	0.0989938	0.445657	normal	0.105042	-0.555732	normal	0.360653	-0.462881	normal
Os03g0787100	1.29e-05	1.0971	up	0.0661314	0.492756	normal	0.0924973	-0.596167	normal	0.617233	-0.283521	normal
Os03g0788200	1.53e-11	1.78491	up	1.23e-25	2.54159	up	0.208794	0.434097	normal	0.104067	0.750305	normal
Os03g0788600	9.9e-19	3.31439	up	2.01e-67	4.93919	up	0.152561	0.598299	normal	0.218276	0.651246	normal
Os03g0788650	3.62e-68	4.97971	up	4.79e-103	5.83343	up	0.474473	0.359382	normal	0.566965	0.390427	normal
Os03g0789200	6.46e-06	1.15361	up	1.34e-08	1.38697	up	0.247505	0.407988	normal	0.402918	0.430992	normal
Os03g0790000	0.00125292	1.891	up	0.0171625	1.39602	normal	0.0285605	-1.55463	normal	0.93237	-0.104178	normal
Os03g0793000	1.44e-05	1.13512	up	3.09e-07	1.28506	up	0.00332498	0.952626	normal	0.226548	0.601536	normal
Os03g0793300	2.09e-15	Inf	up	--	--	--	0.0116919	#NAME?	normal	--	--	--
Os03g0794900	7.15e-07	1.29728	up	0.000752753	0.93589	normal	0.556884	0.251066	normal	0.167816	0.848577	normal
Os03g0796000	5.55e-11	2.24475	up	0.000694435	1.40545	up	0.00680603	0.951427	normal	0.314704	1.54853	normal
Os03g0796600	3.08e-20	2.15923	up	3.37e-28	2.59445	up	0.0508088	0.630532	normal	0.632556	0.296882	normal
Os03g0797800	1.11e-40	6.28388	up	9.53e-83	7.17202	up	0.850322	0.154569	normal	0.951623	-0.0914947	normal
Os03g0798300	0.00569562	1.64078	up	--	--	--	0.0520891	-1.81943	normal	0.0478919	-1.72012	normal
Os03g0799100	6.47e-22	2.24975	up	5.36e-24	2.36689	up	0.147284	-0.502076	normal	0.581011	0.311518	normal
Os03g0800200	2.67e-93	6.32197	up	4.75e-26	4.20839	up	0.372847	-0.655319	normal	0.378925	-0.577152	normal
Os03g0800900	1.88e-05	2.26725	up	0.000273155	1.87785	up	0.019099	-1.43262	normal	0.548144	-0.486706	normal
Os03g0803100	3.29e-27	9.92939	up	3.05e-28	9.32881	up	0.623367	-0.341747	normal	0.603152	0.979737	normal
Os03g0803200	7.14e-08	5.50017	up	0.000649294	4.84766	up	0.432382	-0.7319	normal	0.502027	0.630946	normal
Os03g0804100	9.64e-06	2.13945	up	1.51e-06	2.14895	up	0.296023	-0.64718	normal	0.927385	0.0903657	normal
Os03g0805100	6.22e-16	1.92151	up	0.00099038	0.863497	normal	0.0889895	-0.578783	normal	0.122673	-0.720006	normal
Os03g0807000	0.0050947	1.39691	up	0.589884	0.34281	normal	0.842162	0.134632	normal	0.198087	-0.966512	normal
Os03g0808150	2.03e-07	1.81613	up	9.15e-10	1.97682	up	0.167264	-0.73838	normal	0.44066	-0.435755	normal
Os03g0808500	9.19e-32	6.60713	up	7.01e-35	7.60084	up	0.842086	-0.264902	normal	0.741057	-0.37853	normal
Os03g0809900	2.22e-92	6.06855	up	8.65e-68	5.37246	up	0.745368	-0.18518	normal	0.0255368	0.982819	normal
Os03g0810300	1.27e-07	1.62868	up	2.06e-05	1.32237	up	0.501802	-0.340903	normal	0.957405	0.046268	normal
Os03g0811200	2.78e-09	3.44134	up	2.82e-05	2.45545	up	0.0328155	-1.41141	normal	0.489139	-0.584075	normal
Os03g0811700	3.21e-09	1.39353	up	0.00239498	0.739085	normal	0.010815	0.806123	normal	0.0817585	0.791632	normal
Os03g0811900	1.94e-05	1.03559	up	0.0309621	-0.560535	normal	0.00405007	-0.983406	normal	0.236158	-0.640116	normal
Os03g0813200	1.53e-15	Inf	up	--	--	--	--	--	--	--	--	--
Os03g0814600	1.38e-15	Inf	up	--	--	--	0.137904	-1.27023	normal	0.325789	-0.910068	normal
Os03g0817800	6.08e-14	4.83283	up	5.12e-39	6.68004	up	0.218929	-0.664892	normal	0.554049	-0.412069	normal
Os03g0817900	4.79e-25	2.78845	up	6.64e-51	3.7047	up	0.95568	-0.0282294	normal	0.718348	0.220839	normal
Os03g0818000	4.6e-05	1.1366	up	0.0128909	0.720231	normal	0.221679	0.474951	normal	0.236019	0.606933	normal
Os03g0818100	2.84e-45	3.68618	up	3.56e-26	3.39543	up	0.301623	0.37008	normal	0.54083	0.472654	normal
Os03g0818300	1.3e-05	1.0793	up	0.00504439	0.70876	normal	0.456651	-0.323084	normal	0.344743	0.487967	normal
Os03g0822900	4.23e-10	1.60702	up	0.00442523	0.791121	normal	0.96927	-0.0261673	normal	0.787841	0.175786	normal
Os03g0824400	6.37e-07	1.43021	up	0.000453025	1.03421	up	0.425855	-0.345219	normal	0.653504	0.267101	normal
Os03g0825900	3.75e-17	6.45117	up	--	--	--	0.123892	-2.47272	normal	0.87212	-0.252402	normal
Os03g0826000	8.35e-11	4.49621	up	--	--	--	0.0507783	-1.59416	normal	0.240273	-1.04891	normal
Os03g0827900	1.58e-06	1.4786	up	0.00730038	0.879861	normal	0.259086	-0.461725	normal	0.459494	-0.413972	normal
Os03g0831700	4.96e-66	5.02516	up	6.68e-43	4.26154	up	0.037473	-0.724594	normal	0.949625	-0.0493401	normal
Os03g0832400	9.15e-08	1.58599	up	3.5e-10	1.75401	up	0.0714533	0.635538	normal	0.281507	0.548734	normal
Os03g0832600	4.21e-09	1.38354	up	0.979239	-0.0130714	normal	0.789867	-0.118295	normal	0.632515	-0.272363	normal
Os03g0833100	1.26e-06	3.32301	up	6.76e-13	4.92819	up	0.43866	-2.98742	normal	0.531578	-1.94575	normal
Os03g0837000	5.35e-16	5.24762	up	4.35e-13	4.63956	up	0.0423198	-1.30932	normal	0.732138	-0.313217	normal
Os03g0839200	0.00454022	1.18667	up	0.0041726	1.12877	up	0.253352	-0.550496	normal	0.395342	-0.521311	normal
Os03g0839250	0.000257753	1.18448	up	0.0009377	1.05164	up	0.160006	-0.654745	normal	0.364793	-0.492637	normal
Os03g0840900	1.11e-08	1.40858	up	2.51e-06	1.16041	up	1	-0.00156612	normal	0.599615	0.2912	normal
Os03g0841700	0.000108885	1.25012	up	9.74e-05	1.21439	up	0.103494	0.628473	normal	0.0690788	0.87366	normal
Os03g0841850	8.96e-06	2.72086	up	--	--	--	0.0159071	-1.85918	normal	0.104312	-1.34812	normal
Os03g0843300	3.37e-10	1.46111	up	0.618815	0.132951	normal	0.211246	0.425876	normal	0.509589	0.359448	normal
Os03g0844500	3.81e-05	1.15137	up	0.00853378	0.758532	normal	0.581875	0.224721	normal	0.635411	0.275754	normal
Os03g0845300	1.47e-26	7.81981	up	7.29e-08	7.25894	up	0.842861	-0.174061	normal	0.471992	-0.59231	normal
Os03g0847900	0.00323058	1.44312	up	1.19e-05	3.08012	up	0.94167	-0.0712483	normal	0.943921	-0.0564131	normal
Os03g0848250	5.55e-09	3.8262	up	2.37e-08	3.66232	up	0.712867	-0.327091	normal	0.73981	-0.347809	normal
Os03g0848400	3.82e-11	2.30857	up	0.000274868	1.39869	up	0.0109839	1.03605	normal	0.188188	0.745216	normal
Os03g0849500	4.97e-11	8.41772	up	--	--	--	0.0865553	-3.52043	normal	0.384721	-1.45647	normal
Os03g0849600	1.71e-07	1.28394	up	0.00154179	0.800362	normal	0.0495528	-0.660605	normal	0.591098	-0.298276	normal
Os03g0849900	4.75e-12	6.80235	up	3.2e-41	7.40874	up	0.106735	0.69083	normal	0.0628148	0.947879	normal
Os03g0850700	4.07e-19	2.08477	up	8.06e-15	1.80781	up	0.562424	-0.23568	normal	0.433582	-0.440185	normal
Os03g0850900	0.000269019	9.26765	up	1.06e-17	7.96061	up	0.774264	-0.36182	normal	0.323198	-1.3224	normal
Os03g0853500	1.62e-08	3.23538	up	6.04e-08	3.48285	up	0.672824	0.276552	normal	0.873348	0.1614	normal
Os03g0853700	2.98e-05	1.07073	up	0.491141	0.204657	normal	0.0320505	0.751888	normal	0.104117	0.775811	normal
Os03g0854100	1.13e-17	2.01261	up	1.67e-13	1.72513	up	0.192081	-0.472755	normal	0.535493	-0.359677	normal
Os03g0854300	0.000272575	1.03215	up	0.0233571	0.664843	normal	0.484325	0.298761	normal	0.193386	0.657478	normal
Os03g0854400	1.09e-11	2.56681	up	4.5e-11	2.40207	up	0.197861	-0.589226	normal	0.897177	0.0995539	normal
Os03g0855100	7.34e-15	6.62216	up	2.06e-12	5.91544	up	0.287491	-0.760718	normal	0.393832	-0.718285	normal
Os03g0858400	1.23e-08	1.42003	up	4.99e-05	1.02815	up	0.74141	-0.145564	normal	0.388616	0.441172	normal
Os03g0859500	5.39e-32	3.1396	up	2.46e-08	1.72295	up	0.939895	0.0339045	normal	0.905699	-0.0919215	normal
Os03g0860050	0.00401855	1.41416	up	0.0160867	1.14138	normal	0.42534	0.482011	normal	0.863581	0.172652	normal
Os03g0861100	2.01e-14	2.78627	up	3.39e-41	3.36829	up	0.277063	-0.719683	normal	0.255567	-0.687206	normal
Os03g0862200	0.00134906	1.67781	up	0.00414608	1.44022	up	0.178218	1.07625	normal	0.0176868	1.83118	normal
Os04g0106000	0.00018538	1.36549	up	3.05e-17	2.45792	up	0.696029	-0.210933	normal	0.936933	-0.0605068	normal
Os04g0110200	5.38e-09	3.77066	up	1.05e-37	6.28843	up	0.814112	-0.172361	normal	0.869291	0.17232	normal
Os04g0110350	5.63e-09	Inf	up	--	--	--	0.521616	0.76781	normal	0.0960454	1.61781	normal
Os04g0111900	0.000168971	1.17809	up	0.421753	0.294963	normal	0.307666	0.420691	normal	0.927385	0.0733722	normal
Os04g0115500	2.52e-05	4.33404	up	2.76e-38	4.72745	up	0.673347	-0.196073	normal	0.897239	0.111494	normal
Os04g0115700	2.66e-21	8.67495	up	4.96e-06	4.32758	up	0.599123	-0.229162	normal	0.267462	-1.01609	normal
Os04g0116200	7.11e-05	2.45118	up	0.000659889	2.32009	up	0.309302	-0.640959	normal	0.0546822	-0.944129	normal
Os04g0117100	8.91e-07	1.16191	up	4.42e-06	1.08154	up	0.746367	-0.135471	normal	0.72054	0.212489	normal
Os04g0118900	3.2e-06	1.23301	up	0.00351603	0.79822	normal	0.635513	0.206193	normal	0.888776	0.101555	normal
Os04g0142850	4.76e-08	Inf	up	--	--	--	0.104733	-1.76906	normal	0.807429	-0.315046	normal
Os04g0160801	0.000363327	2.11658	up	4.53e-05	2.50709	up	0.411464	-0.592676	normal	0.254926	-0.917216	normal
Os04g0170166	1.44e-07	1.5385	up	0.00239222	0.941928	normal	0.573657	-0.247434	normal	0.868697	-0.116844	normal
Os04g0170500	1.07e-10	2.72615	up	7.78e-10	2.50152	up	0.353782	-0.446877	normal	0.551122	-0.377447	normal
Os04g0176300	4.5e-14	6.10565	up	--	--	--	0.396719	-1.10941	normal	0.146323	-1.7572	normal
Os04g0191600	4.26e-09	2.12383	up	1.1e-10	2.18223	up	0.943495	-0.0667023	normal	0.0332879	1.19166	normal
Os04g0191800	0.00658417	1.26974	up	0.00116111	1.3791	up	0.422001	0.474445	normal	0.278935	0.737254	normal
Os04g0195100	4.24e-10	4.04318	up	1.14e-08	3.61958	up	0.0475924	-1.3337	normal	0.926995	-0.106575	normal
Os04g0208400	2.8e-15	6.75436	up	1.55e-16	6.92655	up	0.491509	0.590162	normal	0.249067	1.01168	normal
Os04g0208425	3.57e-25	6.7022	up	6.39e-22	6.1902	up	0.444974	0.461327	normal	0.374037	0.63846	normal
Os04g0208500	1.8e-14	7.02343	up	1.06e-17	7.96367	up	0.965542	0.0360841	normal	0.198419	0.999952	normal
Os04g0208550	3.67e-21	5.98258	up	3.82e-27	6.21922	up	0.580885	-0.300214	normal	0.356479	0.529517	normal
Os04g0223901	4.53e-06	2.75841	up	6.15e-12	4.07482	up	0.395139	-0.851884	normal	0.605765	1.89761	normal
Os04g0229100	6.24e-13	2.85549	up	9.98e-06	3.45471	up	0.173412	1.31409	normal	0.275836	1.72871	normal
Os04g0231200	0.000986273	1.97582	up	0.0187459	1.45599	normal	0.0404781	-1.65469	normal	0.549326	-0.584807	normal
Os04g0250050	0.0025666	1.53444	up	0.0220947	1.14384	normal	0.342955	-0.584631	normal	0.742509	-0.282628	normal
Os04g0258900	3.44e-09	3.71181	up	1.37e-10	3.83832	up	0.533486	0.422254	normal	0.45392	0.599853	normal
Os04g0266900	1.78e-22	2.97918	up	2.92e-14	2.4326	up	0.0499679	0.693551	normal	0.324457	1.01317	normal
Os04g0281900	1.71e-19	2.14997	up	7.55e-12	1.86597	up	0.443072	-0.311141	normal	0.763448	0.217161	normal
Os04g0283900	3.37e-05	1.79397	up	0.000403823	1.48782	up	0.119733	-0.653671	normal	0.280253	-0.593869	normal
Os04g0284100	0.00059504	1.13863	up	0.09979	0.583336	normal	0.386276	-0.408874	normal	0.463951	-0.442962	normal
Os04g0284600	0.00542932	1.27668	up	0.464338	0.372882	normal	0.319807	-0.673689	normal	1	-0.0084257	normal
Os04g0284900	1.04e-09	2.46899	up	7.77e-08	2.13661	up	0.0415231	-0.843444	normal	0.246874	-0.634805	normal
Os04g0295200	0.00108157	2.49642	up	--	--	--	0.862493	0.194594	normal	0.688166	-0.679079	normal
Os04g0302400	0.0072846	1.52414	up	1.6e-06	2.32973	up	0.111665	-3.5234	normal	0.980646	-0.0581027	normal
Os04g0303100	6.83e-09	Inf	up	--	--	--	0.4704	0.683952	normal	0.990758	-0.0470973	normal
Os04g0310500	2.88e-06	1.11186	up	8.28e-07	1.1581	up	0.676757	-0.168674	normal	0.701435	0.226046	normal
Os04g0311100	2.53e-10	1.47719	up	0.000133358	0.909228	normal	0.264554	0.38821	normal	0.46704	0.382557	normal
Os04g0320000	0.00223251	1.8052	up	7.92e-05	2.42213	up	0.0332442	-1.83677	normal	0.511178	-0.651769	normal
Os04g0332700	0.00205216	2.52659	up	0.749966	0.480454	normal	0.0800598	#NAME?	normal	0.840898	-0.600113	normal
Os04g0338000	9.28e-06	1.05322	up	1.13e-08	1.33395	up	0.00454069	0.885808	normal	0.343341	0.671072	normal
Os04g0348300	3.61e-11	1.56956	up	0.000313261	0.883816	normal	0.177405	0.453977	normal	0.519185	0.347442	normal
Os04g0350300	4.46e-07	2.32047	up	2.04e-06	2.08583	up	0.0969718	-0.804294	normal	0.314254	-0.623959	normal
Os04g0350700	6.67e-05	5.83925	up	4.37e-20	6.3781	up	0.0127296	-1.74982	normal	0.166246	-1.26134	normal
Os04g0352400	9.4e-10	3.75716	up	2.14e-08	3.86253	up	0.722594	-0.442003	normal	0.492676	1.23359	normal
Os04g0363700	8.72e-11	1.6585	up	2.05e-07	1.33638	up	0.38104	-0.347424	normal	0.951372	0.0468664	normal
Os04g0367400	0.000127705	1.81225	up	0.00412335	1.34285	up	0.4266	-0.432615	normal	0.0527294	-1.16988	normal
Os04g0372400	0.000224904	1.10106	up	0.00102026	0.968069	normal	0.138279	-1.33536	normal	0.208937	-1.0385	normal
Os04g0373000	9.91e-09	2.31821	up	1.82e-06	1.91738	up	0.242035	-0.636952	normal	0.717586	-0.278906	normal
Os04g0373150	1.19e-15	7.57139	up	--	--	--	--	--	--	--	--	--
Os04g0375900	8.73e-13	4.95143	up	6.38e-08	3.85557	up	0.0217758	-1.85253	normal	0.156235	-1.09752	normal
Os04g0376600	3.68e-29	4.9208	up	6.69e-31	4.83712	up	0.138643	0.63912	normal	0.0610918	0.945911	normal
Os04g0379800	2.73e-05	2.49919	up	0.0759041	1.23737	normal	0.212892	-1.4743	normal	0.353071	-0.956455	normal
Os04g0379916	1.88e-05	1.0953	up	0.333539	0.401326	normal	0.00309245	-0.973604	normal	0.101066	-0.753978	normal
Os04g0382300	1.03e-14	1.83039	up	0.0228396	0.638914	normal	0.00829155	0.836869	normal	0.550128	0.412334	normal
Os04g0382900	1.95e-13	6.0474	up	1.3e-31	6.21415	up	0.321029	-1.1753	normal	0.230633	-1.32138	normal
Os04g0386700	1.31e-30	6.78834	up	3.82e-16	5.72115	up	0.182685	1.01742	normal	0.380333	4.90927	normal
Os04g0389800	0.00149062	1.91197	up	--	--	--	0.90765	-0.156806	normal	0.844315	0.238188	normal
Os04g0392300	8.38e-32	10.1785	up	1.26e-20	8.38795	up	0.521133	-1.08929	normal	0.728537	-0.51481	normal
Os04g0392500	1.09e-13	Inf	up	8.96e-15	Inf	up	0.906466	0.147613	normal	0.798097	-0.457704	normal
Os04g0393900	1.1e-18	3.04956	up	3.46e-41	3.73575	up	0.00985829	0.855818	normal	0.0714238	0.831985	normal
Os04g0395600	6.62e-36	2.96047	up	1.89e-11	1.68707	up	0.109165	-0.548496	normal	0.964106	0.0342598	normal
Os04g0395651	2.75e-38	3.09157	up	5.67e-06	1.49097	up	0.149333	-0.502578	normal	0.962094	-0.0395274	normal
Os04g0395700	3.28e-07	1.37113	up	0.000401667	0.973772	normal	0.833909	-0.110032	normal	0.551332	0.33914	normal
Os04g0398600	1.17e-08	1.41631	up	0.00479615	0.738226	normal	0.107054	0.545612	normal	0.634662	0.271758	normal
Os04g0402200	5.39e-10	3.97179	up	7.21e-05	5.02217	up	0.886863	-0.301505	normal	0.52348	-1.12811	normal
Os04g0408600	1.04e-06	2.64158	up	1.07e-133	7.09105	up	0.189951	1.08034	normal	0.272942	1.6179	normal
Os04g0409100	7.57e-06	2.59877	up	6.09e-05	2.2641	up	0.158508	-1.0507	normal	0.531474	0.529662	normal
Os04g0410200	4.41e-39	3.53714	up	1.94e-10	2.02481	up	0.129551	-0.555487	normal	1	-0.00416533	normal
Os04g0412700	3.27e-08	3.46733	up	--	--	--	0.117495	-2.35806	normal	--	--	--
Os04g0413900	5.44e-06	1.86728	up	6.76e-09	2.12652	up	0.238298	0.592698	normal	0.170478	0.813948	normal
Os04g0415100	4.66e-47	9.47996	up	4.83e-16	7.4133	up	0.253907	-0.894747	normal	0.197586	-1.16406	normal
Os04g0415401	8.37e-11	2.52	up	3.51e-09	2.24446	up	0.380744	-0.416747	normal	0.993308	-0.0121982	normal
Os04g0416700	2.06e-60	4.04505	up	4.12e-17	6.21909	up	0.79801	0.238075	normal	0.53789	0.459079	normal
Os04g0418800	7.49e-122	7.67176	up	1.49e-09	5.23796	up	0.08502	0.70405	normal	0.804583	0.352824	normal
Os04g0422600	1.31e-14	6.7006	up	7.81e-12	5.05335	up	0.218127	-1.76629	normal	0.898881	-0.179649	normal
Os04g0433300	9.42e-10	4.35882	up	1.59e-14	5.6245	up	0.293158	0.705762	normal	0.336574	0.835793	normal
Os04g0434500	1.32e-37	4.09259	up	3.63e-27	3.22671	up	0.105367	-1.01894	normal	0.305356	0.639355	normal
Os04g0435325	0.000868198	1.73628	up	0.439595	0.461992	normal	0.314684	-0.735784	normal	0.344743	-0.782194	normal
Os04g0435475	2.38e-13	5.48022	up	--	--	--	0.952913	-0.127174	normal	--	--	--
Os04g0438400	1.81e-09	3.4247	up	1.07e-18	4.27116	up	0.0710284	1.0554	normal	0.228098	0.906675	normal
Os04g0440300	3.09e-07	3.05046	up	4.03e-12	3.69566	up	0.135596	-0.854988	normal	0.988875	-0.0170691	normal
Os04g0441700	1.69e-15	Inf	up	1.2e-06	Inf	up	--	--	--	--	--	--
Os04g0446401	0.000991909	1.43654	up	0.0442886	0.89326	normal	0.0127994	-1.16593	normal	0.137287	-0.868773	normal
Os04g0447950	1.59e-05	2.57998	up	1.31e-07	2.9452	up	0.640774	0.353556	normal	0.583264	0.499648	normal
Os04g0448700	0.000437308	2.10567	up	0.00273516	1.98531	up	0.987531	-0.0614865	normal	0.762258	0.357446	normal
Os04g0449900	7.72e-13	1.73224	up	5.47e-09	1.44897	up	0.971863	-0.0226382	normal	0.995511	-0.00894464	normal
Os04g0450500	0.00679936	1.14155	up	5.08e-07	1.76939	up	0.247642	0.51456	normal	0.674077	0.284031	normal
Os04g0450701	3.58e-14	4.73258	up	2.96e-09	3.35925	up	0.0195406	-1.03359	normal	1.96e-13	-3.17359	down
Os04g0452500	1.23e-17	3.89835	up	1.21e-23	4.11243	up	0.636567	0.260845	normal	0.697281	0.286639	normal
Os04g0454900	5.45e-16	Inf	up	--	--	--	--	--	--	0.821743	0.292729	normal
Os04g0456900	9.55e-35	7.73179	up	4.31e-15	5.71989	up	0.196021	-0.903158	normal	0.664101	0.813783	normal
Os04g0461300	0.00149954	1.86457	up	0.551938	0.406929	normal	0.464009	-0.699147	normal	0.72414	-0.397049	normal
Os04g0461750	4.53e-10	6.59375	up	--	--	--	--	--	--	--	--	--
Os04g0462200	2.44e-13	3.97762	up	--	--	--	0.451749	-2.0908	normal	0.601125	0.94044	normal
Os04g0462500	1.45e-13	1.73326	up	0.00015812	0.906738	normal	0.91665	-0.053407	normal	0.545423	-0.359517	normal
Os04g0462550	6.46e-15	1.81894	up	0.599614	-0.155401	normal	0.493291	-0.262264	normal	0.43949	-0.41047	normal
Os04g0464500	9.43e-07	1.14852	up	0.213352	0.316359	normal	0.0131927	0.775807	normal	0.130977	0.707722	normal
Os04g0467100	1.17e-05	1.21555	up	0.135037	0.459822	normal	0.0391317	-0.723304	normal	0.477719	-0.381391	normal
Os04g0471400	3.98e-12	1.61201	up	7.51e-05	0.93838	normal	0.00220697	0.940001	normal	0.230393	0.593974	normal
Os04g0472500	6.44e-09	1.35285	up	0.000185168	0.890691	normal	0.457523	-0.282482	normal	0.786765	0.176013	normal
Os04g0475100	3.18e-06	1.84626	up	0.265792	0.621474	normal	0.722478	0.197032	normal	0.858454	0.151031	normal
Os04g0476100	8.87e-06	1.08302	up	4.31e-20	2.14271	up	0.8536	0.0786757	normal	0.644694	0.282593	normal
Os04g0476700	7.92e-12	1.61885	up	9.28e-12	1.59478	up	0.00488061	0.880702	normal	0.0062857	1.2193	up
Os04g0476800	7.97e-25	2.5685	up	2.43e-16	1.92872	up	0.0193227	0.745963	normal	0.490336	0.653731	normal
Os04g0477500	8.21e-05	1.1672	up	0.00475547	0.851921	normal	0.654664	0.205509	normal	0.654071	0.278092	normal
Os04g0478000	8.25e-08	1.25524	up	4e-06	1.08468	up	0.00717582	-0.875496	normal	0.947564	0.0498991	normal
Os04g0479000	1.59e-08	3.6137	up	--	--	--	0.341322	-1.46613	normal	--	--	--
Os04g0479100	1.97e-11	1.69533	up	2.2e-07	1.32432	up	0.0077209	0.894307	normal	0.070745	0.840693	normal
Os04g0479500	0.00438754	1.0785	up	0.0283855	0.822068	normal	0.105314	-0.741981	normal	0.539441	-0.39021	normal
Os04g0481550	7e-07	3.1019	up	3.24e-11	4.08252	up	0.622699	-0.590076	normal	0.672479	0.455987	normal
Os04g0481600	1.54e-13	2.51633	up	1.55e-20	2.62434	up	0.827415	-0.289127	normal	0.653969	0.42362	normal
Os04g0483400	8.8e-08	1.59864	up	1.61e-10	1.79251	up	0.572086	0.282468	normal	0.00207007	1.35482	up
Os04g0484900	2.02e-06	1.19162	up	4.27e-08	1.32876	up	0.0545558	0.658201	normal	0.0007556	1.39518	up
Os04g0485100	2.28e-13	1.71106	up	3.14e-08	1.29597	up	0.00472972	0.874304	normal	0.111969	0.734573	normal
Os04g0486500	5.88e-05	2.37201	up	0.000561228	2.00129	up	0.0769723	-1.31518	normal	0.435452	-0.627909	normal
Os04g0487100	2.12e-05	1.31305	up	0.00021832	1.13161	up	0.285391	0.415635	normal	0.594953	0.310322	normal
Os04g0487300	1.06e-07	1.51899	up	5.94e-05	1.16758	up	0.196067	0.517276	normal	0.201532	0.657737	normal
Os04g0488100	3.09e-18	2.94848	up	2e-12	2.4544	up	0.615059	0.279944	normal	0.177262	0.783202	normal
Os04g0490000	7.21e-08	1.56666	up	3.19e-05	1.22902	up	0.0645105	0.656511	normal	0.946575	0.0529547	normal
Os04g0493600	0.00193424	1.39277	up	1.34e-69	4.69848	up	0.0257148	2.09637	normal	0.00406167	3.87037	up
Os04g0498900	2.59e-05	2.10072	up	0.400787	0.498875	normal	0.54134	-1.31098	normal	0.868697	-0.323182	normal
Os04g0499100	3.53e-31	5.83502	up	2.61e-07	3.16081	up	0.0718213	-1.61099	normal	0.869491	-0.171506	normal
Os04g0499200	5.61e-23	2.92009	up	2.16e-05	1.50456	up	0.0939405	-0.680861	normal	0.806349	-0.168543	normal
Os04g0500900	8.75e-63	6.63256	up	0.011655	1.5507	normal	0.0569022	-5.02392	normal	0.345947	-1.93773	normal
Os04g0502100	1.57e-11	6.26646	up	--	--	--	--	--	--	--	--	--
Os04g0504800	1.26e-14	1.80429	up	2.52e-15	1.90156	up	0.277099	0.383323	normal	0.122883	0.77061	normal
Os04g0504901	4.52e-18	2.02608	up	2.31e-10	1.4932	up	0.48863	0.258487	normal	0.223904	0.631809	normal
Os04g0505500	0.00741779	1.52728	up	5.73e-05	2.03318	up	0.89041	-0.0912171	normal	0.33565	-0.613686	normal
Os04g0506900	0.00160381	1.13932	up	0.00176211	1.18847	up	0.122764	-0.610851	normal	0.637525	-0.28225	normal
Os04g0508900	8.06e-05	1.1482	up	2.11e-07	1.4105	up	0.0768854	0.686693	normal	0.0282108	1.02435	normal
Os04g0509800	0.000411801	1.70726	up	2.01e-06	2.03011	up	0.272697	-0.72543	normal	0.83287	0.198042	normal
Os04g0510200	2.76e-23	2.32292	up	8.9e-10	1.43757	up	0.00623986	-0.893561	normal	0.333063	-0.500633	normal
Os04g0510500	4e-16	1.95957	up	4.05e-14	1.80144	up	0.155038	0.481508	normal	0.158724	0.665437	normal
Os04g0510700	1.84e-08	2.29457	up	2.88e-06	1.89358	up	0.440408	0.426401	normal	0.191698	0.797925	normal
Os04g0511400	5.21e-32	5.11161	up	3.23e-10	4.15597	up	0.112012	-0.81497	normal	0.60379	-0.369872	normal
Os04g0511500	2.68e-14	6.42512	up	--	--	--	--	--	--	--	--	--
Os04g0512300	2.24e-11	3.83768	up	3.91e-81	6.77887	up	0.179057	-0.984219	normal	0.926028	0.0922045	normal
Os04g0512400	2.02e-23	3.20186	up	1.25e-31	3.4743	up	0.249643	0.458395	normal	0.176389	0.67846	normal
Os04g0514800	1.88e-10	2.32112	up	7.16e-12	2.34526	up	0.735733	-0.150544	normal	0.459871	-0.399458	normal
Os04g0516900	0.00505688	1.67135	up	--	--	--	0.809477	0.298441	normal	--	--	--
Os04g0517500	2.82e-05	2.01161	up	1.77e-10	2.60642	up	0.417544	-0.437797	normal	0.681361	0.406025	normal
Os04g0524900	2.03e-08	3.63352	up	1.09e-13	5.0231	up	0.0544701	1.04261	normal	0.718961	-0.346559	normal
Os04g0528200	6.37e-32	6.80245	up	0.00044905	1.87723	up	0.0474588	-4.66247	normal	0.411649	-1.50962	normal
Os04g0529700	1.39e-21	7.74702	up	0.00193072	4.93392	up	0.0421782	-4.72229	normal	0.409669	-1.40579	normal
Os04g0530600	4.05e-14	2.03302	up	0.00408695	0.880946	normal	0.159783	-0.518621	normal	0.622184	-0.281383	normal
Os04g0530900	2.42e-12	1.8115	up	5.66e-09	1.51425	up	0.317601	-0.37932	normal	0.629237	0.273677	normal
Os04g0531100	6.62e-24	2.35778	up	0.549262	0.168899	normal	0.374085	-0.330302	normal	0.0374813	-0.934571	normal
Os04g0532100	0.00241823	1.76364	up	0.0209836	1.33312	normal	0.0956638	-1.15337	normal	0.0874041	-1.32416	normal
Os04g0533200	4.23e-14	6.68115	up	0.0017813	7.45024	up	0.0298049	-2.76052	normal	0.998137	0.0177767	normal
Os04g0533250	1.55e-15	Inf	up	2.37e-08	Inf	up	0.180689	-2.17492	normal	0.895171	0.288358	normal
Os04g0535200	1.53e-112	6.1455	up	4.11e-72	5.54498	up	0.68787	-0.182258	normal	0.225211	0.664628	normal
Os04g0536500	0.00349557	3.92692	up	3.81e-06	3.29917	up	0.404314	0.710815	normal	0.708795	0.495086	normal
Os04g0538800	1.94e-06	1.51752	up	2.81e-13	2.06173	up	0.580756	-0.226852	normal	0.997585	0.0078442	normal
Os04g0538850	3.43e-08	1.53679	up	5.83e-20	2.28836	up	0.859314	-0.0802065	normal	0.911361	0.0794074	normal
Os04g0540900	2.34e-07	2.07413	up	0.131558	0.983014	normal	0.514576	0.269277	normal	0.648731	-0.396401	normal
Os04g0541100	6.81e-53	4.33346	up	1.44e-54	3.81154	up	0.0414172	-0.710562	normal	0.185552	-0.689837	normal
Os04g0541234	8.87e-28	4.34294	up	2.13e-15	3.4312	up	0.0154407	-0.906345	normal	0.20483	-0.648745	normal
Os04g0541900	2.79e-22	4.63268	up	1.45e-19	4.24708	up	0.916097	0.0585646	normal	0.749138	-0.23791	normal
Os04g0544100	5.31e-06	1.24637	up	0.0117241	0.72562	normal	0.45534	-0.313003	normal	0.941276	0.0567783	normal
Os04g0545000	1.15e-09	3.95821	up	3.42e-09	4.15425	up	0.865523	-0.218675	normal	0.913856	0.150257	normal
Os04g0546300	1.12e-17	2.36929	up	1.95e-11	1.90449	up	0.309414	-0.382102	normal	0.927356	-0.0685263	normal
Os04g0546500	2.69e-08	5.80195	up	--	--	--	--	--	--	--	--	--
Os04g0552300	7.83e-30	8.58905	up	6.6e-53	9.49901	up	0.0450752	-1.40065	normal	0.347725	-0.623411	normal
Os04g0552700	7.59e-13	5.33852	up	6.91e-12	5.0665	up	0.226306	-0.889041	normal	0.987453	-0.02871	normal
Os04g0554200	0.00889093	2.2895	up	7.23e-13	4.05937	up	0.973927	0.0224765	normal	0.291347	-0.730987	normal
Os04g0556000	1.55e-05	2.09618	up	2.46e-14	3.00492	up	0.993804	-0.0380156	normal	0.596625	0.576458	normal
Os04g0556100	0.00609088	1.64574	up	0.00147938	1.9074	up	0.762646	0.345361	normal	0.156235	1.27949	normal
Os04g0559100	4.81e-08	3.47323	up	1.32e-06	3.12821	up	0.0188873	-2.36413	normal	0.350989	-0.881636	normal
Os04g0562000	2.96e-06	1.14692	up	0.00122587	0.805526	normal	0.0242536	-0.758439	normal	0.279459	-0.534894	normal
Os04g0563000	3.74e-17	2.70821	up	7.85e-51	3.9823	up	0.293411	0.413663	normal	0.885804	0.0983436	normal
Os04g0563050	6.56e-09	2.57642	up	1.03e-39	4.2117	up	0.357617	0.356667	normal	0.999795	-0.00444771	normal
Os04g0563700	1.06e-16	5.97729	up	2.36e-13	5.24667	up	0.0903771	-0.889332	normal	0.420551	-0.550951	normal
Os04g0566550	0.000587704	2.04162	up	0.000184448	2.12132	up	0.414869	-0.651252	normal	0.635892	-0.462541	normal
Os04g0566600	7.79e-13	3.23601	up	0.981475	-0.052675	normal	0.0821083	-1.70592	normal	0.30724	-0.975112	normal
Os04g0569900	2.47e-43	3.80543	up	8.93e-33	2.84268	up	0.00282967	0.987417	normal	0.232091	0.651452	normal
Os04g0571200	8.75e-19	3.86986	up	4.26e-11	3.02754	up	0.013772	-1.18287	normal	0.717843	-0.261038	normal
Os04g0577700	1.56e-05	2.37088	up	4.85e-10	2.88268	up	0.691812	-0.223889	normal	0.890311	0.114231	normal
Os04g0577800	0.000515082	1.06147	up	0.992585	0.00272308	normal	0.303377	-0.434958	normal	0.371267	-0.492741	normal
Os04g0578300	1.06e-13	4.12373	up	6.09e-41	5.90785	up	0.0202061	1.43883	normal	0.303451	1.26405	normal
Os04g0578700	1.39e-30	3.17527	up	6.32e-15	2.32256	up	0.302386	-0.42349	normal	0.293434	0.529506	normal
Os04g0578800	0.00606866	1.59704	up	0.0356884	1.2149	normal	0.305252	-0.760858	normal	0.951372	0.0748216	normal
Os04g0578833	2.73e-06	1.80765	up	0.00048514	1.35716	up	0.0644007	-0.804653	normal	0.963158	-0.0432499	normal
Os04g0580400	4.87e-20	5.86504	up	3.76e-07	4.29428	up	0.145905	0.76906	normal	0.928748	-0.104439	normal
Os04g0580700	7.46e-88	7.87612	up	1.99e-62	7.13903	up	0.109213	-0.578534	normal	0.614016	-0.287671	normal
Os04g0581700	0.000744733	1.99339	up	7.34e-05	2.43165	up	0.620682	0.424133	normal	0.83431	0.291111	normal
Os04g0582000	1.16e-05	2.62527	up	0.0429288	1.25426	normal	0.242944	-0.944691	normal	0.633117	-0.477392	normal
Os04g0583700	2.2e-14	2.93009	up	9.52e-08	2.16732	up	0.0148998	-0.97945	normal	0.280056	-0.587974	normal
Os04g0584300	2.04e-08	2.8255	up	3.24e-07	2.48584	up	0.919368	-0.0846754	normal	0.660193	0.3334	normal
Os04g0586700	2.08e-07	3.23612	up	0.00029185	5.1213	up	0.557786	-0.448687	normal	0.394457	-0.682226	normal
Os04g0588200	5.29e-17	7.15838	up	4.35e-13	6.13791	up	0.275509	-0.797301	normal	0.58226	-0.503014	normal
Os04g0588350	1.34e-09	Inf	up	--	--	--	--	--	--	0.805416	-0.394428	normal
Os04g0589600	2.26e-05	1.24385	up	0.00768875	0.812952	normal	0.964981	0.0205813	normal	0.389399	0.463421	normal
Os04g0589900	3.92e-09	1.3713	up	0.478986	0.187053	normal	0.677875	0.167458	normal	0.469406	0.380631	normal
Os04g0590400	2.66e-21	3.19479	up	2.14e-15	2.7422	up	0.316346	0.395974	normal	0.862033	0.125099	normal
Os04g0591300	1.18e-14	6.55692	up	1.36e-14	6.53674	up	0.795835	-0.335923	normal	0.844315	-0.290554	normal
Os04g0592300	0.000204605	2.25028	up	0.000342951	2.15727	up	0.0915843	1.25809	normal	0.67861	0.452379	normal
Os04g0592400	5.14e-09	2.62756	up	1.49e-21	2.22822	up	0.100085	0.565499	normal	0.856089	-0.128298	normal
Os04g0593800	4.1e-18	5.76799	up	2.7e-17	5.45474	up	0.408499	-0.590438	normal	0.794884	-0.259621	normal
Os04g0594000	9.1e-14	3.25732	up	3.03e-14	3.14361	up	0.336124	0.52448	normal	0.0258497	1.21167	normal
Os04g0596200	9.49e-17	6.68095	up	--	--	--	0.0143506	-7.56803	normal	0.252019	-2.36047	normal
Os04g0597000	1.37e-09	1.49599	up	1.76e-09	1.45769	up	0.00380891	-0.938816	normal	0.949692	-0.0495108	normal
Os04g0599650	1.51e-11	2.43012	up	7.18e-24	3.0983	up	0.417805	-0.330614	normal	0.930147	-0.0642957	normal
Os04g0599800	1.04e-05	1.57061	up	0.000454965	1.24873	up	0.0136961	-1.69957	normal	0.086016	-0.998454	normal
Os04g0599900	5.82e-19	2.07544	up	3.37e-09	1.38568	up	0.109439	-0.563494	normal	0.451623	-0.422275	normal
Os04g0600100	0.000186559	2.11789	up	4.49e-05	2.1683	up	0.417114	-0.616804	normal	0.676836	0.372607	normal
Os04g0600500	0.000898577	2.0029	up	--	--	--	0.0873728	-1.72086	normal	0.568818	-0.605649	normal
Os04g0600800	1.59e-05	1.07209	up	2.16e-08	1.33465	up	0.282534	0.387052	normal	0.206762	0.609657	normal
Os04g0600900	2.65e-15	2.44886	up	2.1e-20	4.13716	up	0.442744	-0.531005	normal	0.648267	0.262163	normal
Os04g0609100	2.12e-07	1.21334	up	0.0043081	0.687541	normal	0.0100065	0.802795	normal	0.214047	0.599595	normal
Os04g0612100	7.18e-12	4.9121	up	5.67e-05	5.17839	up	0.0360773	-1.45396	normal	0.0245752	-1.71115	normal
Os04g0612700	4.97e-68	6.5824	up	3.78e-37	5.49766	up	0.954908	0.0408191	normal	0.77986	-0.244679	normal
Os04g0613400	0.00166628	1.1528	up	0.00102697	1.13966	up	0.160288	-0.631699	normal	0.589723	-0.341327	normal
Os04g0613700	1.01e-43	3.76444	up	7.45e-57	4.10807	up	0.188433	-0.609733	normal	0.421051	-0.455277	normal
Os04g0615000	0.00851045	1.23218	up	0.130947	0.716631	normal	0.371749	-0.574364	normal	0.466058	-0.577282	normal
Os04g0615800	9.61e-08	1.99152	up	0.182792	0.570362	normal	0.994231	-0.000176542	normal	0.963471	-0.051873	normal
Os04g0616500	0.00131863	1.01824	up	0.927641	0.0355477	normal	0.239847	-0.492769	normal	0.145532	-0.756178	normal
Os04g0618050	2.12e-05	2.5235	up	--	--	--	0.488408	-0.691998	normal	0.733828	-0.388901	normal
Os04g0618500	1.88e-08	1.4089	up	9.25e-12	1.64013	up	0.8899	0.0578355	normal	0.801022	0.159395	normal
Os04g0618600	2.85e-10	3.34661	up	4.13e-06	2.48979	up	0.54875	-0.402922	normal	0.78169	-0.253106	normal
Os04g0619600	3.73e-17	2.67117	up	4.19e-07	1.77211	up	0.00890185	-0.957058	normal	0.469793	-0.397251	normal
Os04g0623200	3.53e-16	Inf	up	--	--	--	1	-0.0433499	normal	--	--	--
Os04g0623500	1.59e-13	2.99858	up	3.12e-05	2.20043	up	0.179047	-0.716092	normal	5.22e-06	-1.99114	down
Os04g0624800	2.03e-05	2.60199	up	1.98e-10	3.70028	up	0.553732	-0.469001	normal	0.935979	0.097634	normal
Os04g0624900	0.00220888	1.83112	up	0.00253315	1.8346	up	0.949336	-0.109795	normal	0.857218	-0.240103	normal
Os04g0625100	7.49e-05	2.40236	up	--	--	--	0.213728	-1.71459	normal	0.193386	-1.60967	normal
Os04g0625900	4.76e-15	2.07526	up	2.32e-05	1.21194	up	0.814669	-0.111739	normal	0.954389	-0.0473845	normal
Os04g0628000	0.00362962	1.04271	up	1.14e-13	2.12669	up	0.134918	0.585121	normal	0.0687309	0.873586	normal
Os04g0629700	2.91e-09	2.65326	up	1.74e-16	4.55572	up	0.299983	0.6572	normal	0.69262	0.51295	normal
Os04g0630500	1.62e-07	3.2977	up	0.0089743	2.86468	up	0.488309	0.749892	normal	0.861615	0.2361	normal
Os04g0635100	5.43e-11	2.45486	up	0.0459729	-1.38977	normal	0.901493	-0.272378	normal	0.162825	-1.46923	normal
Os04g0636400	3.08e-06	2.53156	up	6.04e-06	2.33609	up	0.422157	-0.877286	normal	0.279381	-1.14363	normal
Os04g0641450	7.27e-05	1.16848	up	1.11e-10	2.3688	up	0.106727	0.60878	normal	0.973141	-0.0257572	normal
Os04g0644700	3.03e-15	4.67549	up	1.32e-07	3.24933	up	0.247915	-0.729271	normal	0.177274	-0.99287	normal
Os04g0644750	5.2e-09	1.50696	up	0.00287918	0.816899	normal	0.799514	0.110185	normal	0.840614	-0.135577	normal
Os04g0644800	0.00278231	1.05385	up	9.04e-06	1.39883	up	0.48413	0.346688	normal	0.978154	-0.0287384	normal
Os04g0644900	3.24e-11	2.18712	up	2.63e-07	1.73831	up	0.556621	-0.243629	normal	0.102737	-0.775769	normal
Os04g0645500	0.000159912	2.26486	up	0.00184842	1.85472	up	0.772134	-0.782832	normal	0.567271	-1.45289	normal
Os04g0645600	1.66e-43	3.35183	up	2.56e-50	3.60575	up	0.0106248	0.800774	normal	0.420253	0.425689	normal
Os04g0645700	0.00363859	1.03091	up	0.31007	0.394361	normal	0.195981	0.639786	normal	0.813738	0.201377	normal
Os04g0646000	4.77e-05	2.45808	up	0.00031862	2.80445	up	1	0.00187529	normal	0.896241	0.196547	normal
Os04g0649100	4.77e-12	1.60607	up	5.13e-24	2.4354	up	0.00185069	0.966353	normal	0.00751496	1.21963	up
Os04g0652600	8.63e-61	4.55335	up	3.94e-39	3.79936	up	0.431562	0.330039	normal	0.354156	0.495377	normal
Os04g0652700	3.77e-10	3.9774	up	1.46e-05	1.18677	up	0.666088	-0.308279	normal	0.620849	0.403039	normal
Os04g0653100	5e-07	1.19802	up	0.00414711	0.702161	normal	0.013778	-0.818432	normal	0.879482	0.100662	normal
Os04g0653300	4.24e-14	6.67063	up	5.18e-16	7.63919	up	--	--	--	0.268774	1.11465	normal
Os04g0653600	3.6e-20	7.67181	up	7.05e-05	6.52548	up	0.984903	0.0103469	normal	0.824041	0.373714	normal
Os04g0656500	5.71e-09	2.32334	up	0.000543403	1.55904	up	0.289992	-0.560472	normal	0.652566	0.307994	normal
Os04g0658100	2.83e-08	1.8496	up	0.0118903	0.935224	normal	0.860003	0.0925347	normal	0.959808	0.0446681	normal
Os04g0658800	8.67e-06	2.73104	up	6.14e-05	2.47598	up	0.149405	-1.14941	normal	0.47262	-0.675028	normal
Os04g0660400	7.37e-23	2.29493	up	2.06e-13	1.70907	up	0.0731554	-0.620114	normal	0.311857	-0.53375	normal
Os04g0660500	1.47e-09	1.42141	up	0.165588	0.352709	normal	0.969398	-0.0233472	normal	0.682842	0.247172	normal
Os04g0661200	1.57e-32	2.87305	up	0.0200253	0.683871	normal	0.0412157	0.693327	normal	0.385331	0.453533	normal
Os04g0661250	1.95e-09	2.19172	up	0.000433469	1.38326	up	0.136732	0.770688	normal	0.657711	0.357383	normal
Os04g0661800	3.67e-05	1.20484	up	0.021992	0.705441	normal	0.753832	0.150258	normal	0.777442	0.192034	normal
Os04g0662850	4.56e-09	1.36969	up	0.0317539	0.52899	normal	0.362775	0.323316	normal	0.805996	0.154925	normal
Os04g0664300	5.4e-27	4.68898	up	1.98e-05	2.33833	up	0.0268962	-1.89398	normal	0.748098	-0.361853	normal
Os04g0666900	4.22e-16	1.89749	up	8.46e-05	0.945127	normal	0.00230768	-0.989311	normal	0.0455924	-0.913498	normal
Os04g0667000	8.02e-05	1.18608	up	6.66e-05	1.16139	up	0.0109745	0.996793	normal	0.0899072	0.878015	normal
Os04g0670000	0.0041826	1.03755	up	0.148513	0.549083	normal	0.0201877	-0.979898	normal	0.560503	-0.355507	normal
Os04g0670100	2.89e-14	Inf	up	--	--	--	0.298289	-1.99936	normal	0.469286	-1.33795	normal
Os04g0670500	8.41e-19	7.47613	up	2.34e-17	7.81185	up	0.0702627	1.31488	normal	0.946959	0.0957435	normal
Os04g0670800	2.75e-07	1.25154	up	7.08e-06	1.08696	up	0.0367133	0.679266	normal	0.0810772	0.794336	normal
Os04g0671900	2.38e-42	3.29001	up	8.43e-43	3.2817	up	0.0793114	-0.605941	normal	0.581505	-0.320849	normal
Os04g0672100	0.000560594	1.18842	up	0.00948676	0.896062	normal	0.00986432	-0.940625	normal	0.252019	-0.586432	normal
Os04g0673700	4.51e-18	2.58764	up	5.03e-10	1.9601	up	0.0124509	-0.954762	normal	0.884944	0.117265	normal
Os04g0675000	4.58e-11	1.65305	up	0.000291677	0.994235	normal	0.38348	0.319109	normal	0.700436	-0.227965	normal
Os04g0676800	1.3e-14	3.74547	up	1.12e-07	2.71373	up	0.023447	-1.10246	normal	0.0619986	-1.09777	normal
Os04g0677033	0.00108223	1.27598	up	1.64e-07	1.76392	up	0.809477	-0.141598	normal	0.687209	0.266186	normal
Os04g0677650	8.99e-21	2.26821	up	9.78e-23	2.67384	up	0.976593	0.0147928	normal	0.883826	-0.100574	normal
Os04g0680800	8.66e-19	2.6944	up	0.0505116	0.785972	normal	0.364179	-0.389669	normal	0.355853	-0.508036	normal
Os04g0682300	5.86e-06	1.30096	up	0.0298178	0.671645	normal	0.807695	0.105622	normal	0.507986	-0.367206	normal
Os04g0682400	4.21e-15	6.69812	up	2.85e-15	6.68642	up	0.0187973	-1.43508	normal	0.247836	-0.861118	normal
Os04g0685500	4.31e-12	4.67585	up	5.59e-08	3.57925	up	0.0341889	-1.54889	normal	0.247716	-0.975882	normal
Os04g0686200	4.07e-77	5.49829	up	7.88e-16	4.16675	up	0.0362045	-0.718009	normal	0.959675	-0.0627467	normal
Os04g0689300	2.61e-17	Inf	up	1.34e-17	Inf	up	0.0291518	-1.35253	normal	0.612906	-0.424907	normal
Os04g0689500	0.00106711	1.23253	up	3.11e-12	1.623	up	0.0501931	-0.673083	normal	0.92357	-0.0727082	normal
Os04g0690500	2.58e-56	6.95052	up	3.86e-62	6.2016	up	0.0400855	0.710947	normal	0.527114	-0.372483	normal
Os04g0690900	8.52e-05	1.62345	up	1.18e-09	2.14697	up	0.0131865	1.13814	normal	0.12927	0.9255	normal
Os04g0692000	2.91e-09	1.38995	up	7.76e-05	0.938192	normal	0.530408	-0.243085	normal	0.60229	-0.293175	normal
Os04g0692725	1.14e-05	1.28242	up	6.19e-06	1.27701	up	0.9457	-0.0399056	normal	0.382112	-0.46982	normal
Os04g0692750	0.00661894	1.10248	up	3.36e-06	1.6135	up	0.592672	0.278458	normal	0.777348	-0.227146	normal
Os05g0100700	2.32e-05	1.25236	up	1.05e-05	1.25828	up	0.183492	-0.504355	normal	0.887675	-0.101087	normal
Os05g0100750	1.63e-09	1.73425	up	6.53e-07	1.4407	up	0.160321	-0.519888	normal	0.780774	-0.17752	normal
Os05g0101300	7.04e-06	2.57587	up	0.0832006	1.06537	normal	0.167786	-1.24218	normal	0.704088	-0.416792	normal
Os05g0102000	1.87e-63	5.92175	up	0.354826	0.975606	normal	0.974855	-0.0788265	normal	0.152536	-2.24652	normal
Os05g0102200	8.12e-09	2.16499	up	0.0421815	1.07173	normal	0.376256	0.444796	normal	0.728676	0.26092	normal
Os05g0102500	6.75e-09	1.7204	up	1.1e-06	1.45052	up	0.768594	-0.147978	normal	0.588668	-0.327388	normal
Os05g0102600	7.65e-58	5.40227	up	3.09e-12	4.20333	up	0.127887	-0.568622	normal	0.997302	0.00461751	normal
Os05g0102800	1.43e-23	2.33726	up	2.39e-08	1.31639	up	0.0035428	0.896644	normal	0.325656	0.490272	normal
Os05g0104000	3.11e-54	4.62354	up	5.91e-49	4.14936	up	0.465891	-0.314452	normal	0.00469803	1.19912	up
Os05g0105600	3.53e-14	1.954	up	0.21842	0.39231	normal	0.990012	-0.0130685	normal	0.66031	-0.26389	normal
Os05g0106700	2.65e-12	2.36735	up	0.000451824	1.16863	up	0.177624	-0.569215	normal	0.978238	0.0236271	normal
Os05g0109600	3.32e-16	2.34677	up	4.6e-14	1.98566	up	0.156653	-0.576952	normal	0.469597	0.401372	normal
Os05g0109650	6.98e-14	2.73957	up	0.0368485	0.959138	normal	0.172062	-0.65418	normal	0.820828	0.167242	normal
Os05g0111000	2.35e-05	1.48122	up	0.000852098	1.1689	up	0.0102883	1.06901	normal	0.0158642	1.20808	normal
Os05g0113400	9.94e-08	1.56572	up	0.412972	-0.356941	normal	0.0553753	-0.641985	normal	0.999503	-0.00312486	normal
Os05g0114000	0.000164542	1.01989	up	2.95e-37	3.02842	up	0.0473593	0.915232	normal	0.180932	1.40277	normal
Os05g0115100	8.52e-07	3.00834	up	3.56e-21	4.81646	up	0.0114378	1.51764	normal	0.812992	-0.193455	normal
Os05g0116350	3.27e-15	7.40045	up	1.37e-15	7.55293	up	0.112253	-1.31231	normal	0.333931	-0.88387	normal
Os05g0116500	7.94e-21	4.86719	up	4.54e-08	4.19982	up	0.0830851	1.07063	normal	0.270759	1.07812	normal
Os05g0116700	8.88e-16	Inf	up	--	--	--	--	--	--	--	--	--
Os05g0116750	7.7e-16	6.90844	up	7.81e-12	5.69814	up	0.0444317	-1.65736	normal	0.477451	-0.683593	normal
Os05g0116850	8.96e-05	Inf	up	--	--	--	--	--	--	--	--	--
Os05g0118700	2.29e-18	Inf	up	2.46e-17	Inf	up	0.884416	-0.140358	normal	0.793884	-0.26781	normal
Os05g0120100	9.92e-06	1.03908	up	0.000135661	0.909183	normal	0.237658	0.404044	normal	0.31592	0.505895	normal
Os05g0121750	2.24e-12	3.37514	up	3.39e-16	3.54941	up	0.0668197	-0.825521	normal	0.401372	-0.504723	normal
Os05g0121900	2.55e-08	2.5239	up	1.55e-09	2.53182	up	0.0930827	-0.691223	normal	0.446498	-0.437066	normal
Os05g0122400	6.79e-06	2.75867	up	0.0458575	2.71519	normal	0.879037	-0.229582	normal	0.591098	-0.591024	normal
Os05g0123100	0.00302766	1.42154	up	4.76e-32	3.1914	up	0.946422	0.0385528	normal	0.928004	0.0729706	normal
Os05g0123150	0.00047557	1.64701	up	3.3e-11	2.87348	up	0.837824	-0.135061	normal	0.9694	0.0436449	normal
Os05g0124000	2.81e-35	8.93317	up	1e-27	8.5117	up	0.0460487	-0.915673	normal	0.238094	-0.693472	normal
Os05g0124600	7.56e-23	6.36294	up	9.01e-27	6.43549	up	0.0756707	-0.92223	normal	0.168459	-0.878381	normal
Os05g0125600	2.74e-05	1.16755	up	2.97e-11	1.68956	up	0.00781125	0.929813	normal	0.00907166	1.15441	up
Os05g0125900	5.88e-11	Inf	up	1.02e-13	Inf	up	0.403456	0.853951	normal	0.999503	-0.0188333	normal
Os05g0127400	0.000111818	1.71867	up	0.0167569	1.08886	normal	0.218905	0.599267	normal	0.835823	0.178177	normal
Os05g0128350	1.45e-05	4.74612	up	2.33e-05	5.01061	up	0.487984	0.486032	normal	0.303451	-0.899887	normal
Os05g0129700	4.66e-64	7.77908	up	3.61e-54	7.34138	up	0.798049	-0.128121	normal	0.714798	-0.222034	normal
Os05g0131900	4.37e-14	1.92569	up	4.43e-08	1.42944	up	0.667607	0.173134	normal	0.542653	0.33421	normal
Os05g0132300	2.42e-13	5.94622	up	1.32e-10	5.08946	up	0.483173	-0.741264	normal	0.744354	0.372434	normal
Os05g0132500	1.97e-05	1.09445	up	0.000326178	0.918398	normal	0.039042	-0.715136	normal	0.531793	-0.341785	normal
Os05g0139300	1.4e-05	2.65215	up	0.00146945	1.95367	up	0.0239221	-1.7799	normal	0.653367	-0.452229	normal
Os05g0144900	0.000556858	2.06166	up	0.19448	0.828461	normal	0.495108	-0.651172	normal	0.109678	-1.40926	normal
Os05g0145000	8.79e-12	1.70944	up	1.14e-11	1.66622	up	0.925016	0.0414023	normal	0.509589	0.35522	normal
Os05g0145700	2.02e-05	2.37719	up	8.99e-07	2.52586	up	0.195363	0.772221	normal	0.340672	0.72545	normal
Os05g0146100	3.06e-20	4.9349	up	5.56e-30	4.25291	up	0.117262	-0.749791	normal	0.945039	-0.0577085	normal
Os05g0147901	7.39e-13	5.51426	up	--	--	--	--	--	--	0.732138	0.440236	normal
Os05g0148300	0.00101954	1.07565	up	0.000232426	1.14095	up	0.734591	-0.176761	normal	0.831514	0.151288	normal
Os05g0148500	2.42e-13	5.78874	up	3.21e-14	6.04559	up	0.0287594	-1.51765	normal	0.0282055	-1.66787	normal
Os05g0150500	1.98e-05	1.14968	up	9.95e-05	1.03485	up	0.437463	-0.312427	normal	0.713627	-0.221807	normal
Os05g0150550	5.99e-06	1.3917	up	0.0167247	0.78679	normal	0.132709	-0.582658	normal	0.736822	-0.210399	normal
Os05g0151200	5.45e-12	5.0207	up	--	--	--	--	--	--	--	--	--
Os05g0152201	5.79e-06	1.48302	up	0.000354584	1.17525	up	0.303944	-0.445311	normal	0.193386	-0.673329	normal
Os05g0152400	9.9e-05	2.35497	up	0.00234597	1.84224	up	0.964607	-0.0775375	normal	0.99159	0.0253578	normal
Os05g0153000	6.62e-37	5.72103	up	7.62e-41	7.20546	up	0.236546	-0.634166	normal	0.523442	-0.390923	normal
Os05g0153200	2.92e-21	7.80187	up	1.07e-19	7.39218	up	0.0370307	-1.21586	normal	0.768848	-0.254535	normal
Os05g0154800	4.64e-05	1.23199	up	0.0160742	0.762345	normal	0.766498	0.141184	normal	0.349178	0.504658	normal
Os05g0154900	7.16e-06	1.4483	up	2.19e-05	1.33435	up	0.737696	0.164156	normal	0.542174	0.366734	normal
Os05g0156200	0.00565088	1.33397	up	0.00804252	1.20512	up	0.743863	0.200021	normal	0.952793	0.0639016	normal
Os05g0157100	0.00124009	1.03034	up	0.70844	0.143984	normal	0.0246615	-1.00282	normal	0.398689	-0.506941	normal
Os05g0160600	4.04e-31	3.25923	up	4.11e-20	2.68456	up	0.514479	0.258626	normal	0.67183	-0.254576	normal
Os05g0160800	1.47e-15	Inf	up	--	--	--	0.118279	-2.57007	normal	0.0928449	-2.6595	normal
Os05g0162500	1.82e-46	4.18494	up	4.63e-22	3.14853	up	0.00584905	0.900156	normal	0.273056	0.553724	normal
Os05g0162600	5.81e-14	3.10709	up	5.63e-16	3.12106	up	0.336643	0.494198	normal	0.0359198	1.10707	normal
Os05g0163100	1.33e-05	1.12423	up	0.0147876	0.655663	normal	0.100324	-0.596627	normal	0.96424	0.0351826	normal
Os05g0164900	4.87e-34	3.09656	up	9.24e-20	2.39424	up	0.0734562	-0.682346	normal	0.634969	-0.269166	normal
Os05g0165500	5.36e-15	4.92454	up	9.46e-35	8.07368	up	0.0813659	0.637977	normal	0.0700581	1.58137	normal
Os05g0165800	4.47e-05	1.44226	up	0.0183216	0.875632	normal	0.657383	0.239802	normal	0.987312	-0.0232905	normal
Os05g0165900	7.92e-11	1.71654	up	0.309737	0.330171	normal	0.648143	0.187955	normal	0.248961	-0.594636	normal
Os05g0169600	0.00476768	2.44316	up	0.145114	2.61897	normal	0.0621729	-3.28366	normal	0.630589	-0.698783	normal
Os05g0169700	0.000585042	2.49923	up	0.247097	0.646133	normal	0.177121	-3.05506	normal	0.378925	-1.65426	normal
Os05g0170000	3.13e-10	2.37697	up	1.06e-28	3.38254	up	0.0373553	0.730952	normal	0.296028	0.542775	normal
Os05g0171900	3.05e-29	4.07887	up	1.1e-11	2.84788	up	0.562908	0.227435	normal	0.117141	-1.03122	normal
Os05g0172000	4.28e-18	2.86041	up	5.94e-26	3.17497	up	0.695342	0.272427	normal	0.13986	-1.01852	normal
Os05g0172500	0.000183099	2.16562	up	0.0001483	2.40927	up	0.0107554	-1.69302	normal	0.8604	-0.185063	normal
Os05g0175800	1.38e-09	3.82208	up	4.3e-11	3.9537	up	0.980402	0.0188652	normal	0.655064	0.394769	normal
Os05g0176100	5.34e-32	3.97905	up	1.2e-54	4.12887	up	0.926127	-0.060957	normal	0.922881	0.101499	normal
Os05g0176600	0.000888722	1.26704	up	0.00883522	0.988137	normal	0.09646	0.690978	normal	1	-0.00144596	normal
Os05g0176800	2.1e-18	Inf	up	1.01e-14	Inf	up	0.6412	-0.442866	normal	0.953625	0.118378	normal
Os05g0177100	9.39e-06	2.71882	up	1.18e-06	2.92083	up	0.0212794	-1.48107	normal	0.484666	-0.575344	normal
Os05g0178950	0.00127618	1.04167	up	7.35e-05	1.19721	up	0.0105052	1.10232	normal	0.109798	0.910115	normal
Os05g0180700	0.000950263	1.11409	up	0.000101702	1.22622	up	0.820888	0.1195	normal	0.456939	0.44252	normal
Os05g0181000	4.12e-19	2.20143	up	1.68e-19	2.18065	up	0.397984	0.314388	normal	0.0393431	0.910776	normal
Os05g0181100	6.38e-25	2.51041	up	9.53e-06	1.18086	up	0.841919	0.12617	normal	0.0893131	0.775461	normal
Os05g0182600	8.62e-19	2.30046	up	1.22e-15	2.068	up	0.350998	0.345885	normal	0.0896223	0.968926	normal
Os05g0185700	1.54e-10	1.5578	up	1.42e-07	1.28189	up	0.0788475	0.602041	normal	0.210669	0.611456	normal
Os05g0188100	3.38e-06	1.09706	up	0.0169451	0.591033	normal	0.0121564	0.795853	normal	0.954389	0.055065	normal
Os05g0188600	7.07e-06	1.10611	up	0.0033916	0.736575	normal	0.906118	0.0510578	normal	0.837746	0.133645	normal
Os05g0191700	5.08e-21	7.77467	up	--	--	--	0.0108536	-4.11779	normal	0.014113	-3.59902	normal
Os05g0195700	0.000328539	1.22525	up	1.26e-11	1.96195	up	0.0131517	1.79066	normal	0.225074	1.28976	normal
Os05g0196200	3.3e-30	3.41891	up	5.46e-09	2.06499	up	0.0622087	0.708296	normal	0.311857	0.548608	normal
Os05g0198700	0.00364319	1.36976	up	1.62e-06	1.92013	up	0.713284	-0.253695	normal	0.394005	0.576923	normal
Os05g0200700	3.85e-05	3.17753	up	4.08e-07	3.49414	up	0.0132467	1.89898	normal	0.353452	0.895986	normal
Os05g0203800	1.92e-42	7.22335	up	8.95e-36	6.72867	up	0.506858	-0.325429	normal	0.998662	0.00757782	normal
Os05g0205400	4.3e-15	7.34917	up	1.92e-18	8.08485	up	--	--	--	--	--	--
Os05g0207500	0.000101234	1.50301	up	0.0502268	0.806696	normal	0.0301769	-0.951656	normal	0.513669	-0.404799	normal
Os05g0209400	5.14e-11	1.60074	up	1.6e-08	1.37206	up	0.00318098	0.962644	normal	0.0767252	0.820601	normal
Os05g0210100	1.46e-05	2.14938	up	3.89e-30	3.72328	up	0.00570672	-0.928332	normal	0.0254102	-0.987143	normal
Os05g0210500	1.25e-08	3.47593	up	--	--	--	0.0790634	-2.40305	normal	0.224095	-1.4577	normal
Os05g0210600	1.35e-10	4.45339	up	2.54e-37	4.34867	up	0.536505	-0.273513	normal	0.867711	-0.155118	normal
Os05g0219800	0.000862418	1.99884	up	0.000300091	2.09676	up	0.644692	-0.510373	normal	0.602348	0.490716	normal
Os05g0223200	3.21e-63	7.63137	up	2.31e-07	6.68101	up	0.282726	1.18005	normal	0.337079	-0.564965	normal
Os05g0226900	1.48e-05	2.67576	up	6.94e-09	2.37765	up	0.197286	0.893707	normal	0.760441	-0.349738	normal
Os05g0235800	2.76e-11	7.01478	up	--	--	--	0.0566373	-2.5293	normal	0.195053	-1.4613	normal
Os05g0239151	5.41e-05	1.23845	up	1.38e-05	1.27693	up	0.606964	0.232749	normal	0.0352393	0.960077	normal
Os05g0239350	3.88e-05	1.86637	up	0.00108428	1.45694	up	0.103687	-0.959694	normal	0.588232	0.393514	normal
Os05g0241000	0.0001499	1.12217	up	0.0199869	0.71487	normal	0.569045	-0.25514	normal	0.918402	0.0761223	normal
Os05g0266900	0.000291944	1.95105	up	6.19e-05	1.99893	up	0.198103	-0.836825	normal	0.873981	-0.161921	normal
Os05g0269100	1.08e-19	2.26688	up	9.19e-11	1.66034	up	0.195301	0.468816	normal	0.052455	0.87622	normal
Os05g0270000	3.33e-11	3.55475	up	8.04e-15	3.67678	up	0.931956	-0.0846364	normal	0.253694	0.742698	normal
Os05g0272200	0.000330007	2.1459	up	5.56e-30	3.70464	up	0.926063	-0.0866727	normal	0.965923	0.0506948	normal
Os05g0279850	4.28e-29	6.21317	up	1.28e-09	3.90259	up	0.153023	-0.73443	normal	0.222348	-0.777153	normal
Os05g0279900	1.82e-45	6.84787	up	3.84e-20	5.25695	up	0.380871	-0.427802	normal	0.66035	-0.370337	normal
Os05g0280200	6.59e-05	2.31795	up	1.56e-05	2.36548	up	0.0975343	-0.975565	normal	0.878688	-0.134124	normal
Os05g0280350	8.17e-13	2.34965	up	1.35e-15	2.46348	up	0.0773376	-0.626737	normal	0.752929	-0.189928	normal
Os05g0298200	3.54e-21	2.26742	up	2.75e-08	1.38378	up	0.594843	0.201734	normal	0.713561	-0.218326	normal
Os05g0298300	4.49e-19	2.73768	up	0.00471565	1.08799	up	0.61476	0.222881	normal	0.665121	-0.276967	normal
Os05g0301700	1.11e-05	1.04555	up	0.0367143	0.518411	normal	0.319863	-0.361878	normal	0.653274	-0.258824	normal
Os05g0302700	3.34e-09	1.39689	up	0.000113022	0.938574	normal	0.206088	-0.472928	normal	0.863336	0.130812	normal
Os05g0302750	0.00833264	1.23147	up	0.471246	0.370483	normal	0.229563	-0.682643	normal	0.903429	0.109485	normal
Os05g0307100	7.05e-06	1.22312	up	3.16e-35	2.93931	up	0.113745	-1.26351	normal	0.449202	-0.583025	normal
Os05g0313700	1.06e-05	2.60904	up	0.0283225	1.33856	normal	0.805423	0.198667	normal	0.671181	-0.424959	normal
Os05g0319700	6.8e-54	6.52196	up	5.01e-61	6.58717	up	0.320847	-0.389338	normal	0.874221	-0.110459	normal
Os05g0320300	7.92e-15	1.86868	up	4.76e-13	1.72155	up	0.525178	-0.25104	normal	0.950563	-0.0494945	normal
Os05g0324000	2.33e-11	4.16756	up	--	--	--	0.080397	-3.17097	normal	0.51391	-0.895975	normal
Os05g0324400	1.57e-05	2.64032	up	0.000192024	2.2663	up	0.376672	0.79874	normal	0.128352	1.32712	normal
Os05g0331200	0.000898089	1.29178	up	0.00446481	1.0754	up	0.542774	-0.28527	normal	0.38716	-0.492164	normal
Os05g0334750	0.000931383	1.96637	up	2.55e-07	3.07817	up	0.0111656	1.52958	normal	0.29971	0.879063	normal
Os05g0335500	1.6e-08	6.70449	up	2.06e-26	8.98695	up	0.0587387	0.982615	normal	0.215508	1.13685	normal
Os05g0339000	0.004464	1.02824	up	0.112416	0.59548	normal	0.608822	0.259332	normal	0.900662	0.105124	normal
Os05g0349500	0.002022	1.00417	up	0.120228	0.53462	normal	0.0589068	0.756052	normal	0.118671	0.804719	normal
Os05g0349600	2.1e-07	1.21342	up	1.53e-05	1.02321	up	0.00723457	0.833662	normal	0.0947098	0.781276	normal
Os05g0350900	8.95e-24	Inf	up	8.15e-17	Inf	up	0.0233787	-1.62793	normal	0.50865	0.545711	normal
Os05g0352750	2.31e-15	7.45473	up	--	--	--	0.248885	-2.30453	normal	--	--	--
Os05g0353500	5.42e-54	3.79319	up	1.54e-15	4.39907	up	0.435995	-0.674198	normal	0.83431	-0.184175	normal
Os05g0354400	5.46e-11	1.53189	up	2.25e-13	1.70927	up	0.283848	-0.390483	normal	0.719583	-0.22214	normal
Os05g0367200	0.000177195	2.07766	up	1.34e-06	2.4104	up	0.0630314	-1.2159	normal	0.705586	-0.342488	normal
Os05g0369700	4.84e-09	3.79742	up	--	--	--	0.0671616	1.78254	normal	--	--	--
Os05g0371100	2.46e-11	2.32686	up	2.27e-07	1.84891	up	0.794499	0.133539	normal	0.572502	0.347979	normal
Os05g0371200	5.44e-07	1.17343	up	5.19e-05	0.959513	normal	0.901666	0.0509748	normal	0.336749	0.488071	normal
Os05g0372866	6.5e-07	5.7058	up	1.53e-18	7.24099	up	0.32533	-0.925274	normal	0.437134	-0.672393	normal
Os05g0373000	1.93e-05	1.11636	up	1.07e-12	1.71832	up	0.377451	0.320594	normal	0.533006	0.338887	normal
Os05g0373500	1.12e-14	3.20867	up	4.92e-07	2.04654	up	0.428379	-0.435781	normal	0.818015	0.17921	normal
Os05g0377000	4.06e-05	2.13111	up	8.82e-08	2.46643	up	0.532375	0.338192	normal	0.999795	0.00647478	normal
Os05g0378800	2.29e-20	2.31833	up	8.13e-12	1.75247	up	0.00447952	-0.94731	normal	0.999234	0.00143263	normal
Os05g0383200	0.00877617	1.16106	up	2.88e-10	2.25523	up	0.654851	0.21117	normal	0.504401	0.393321	normal
Os05g0386201	4.2e-22	5.49993	up	8.88e-27	4.83981	up	0.203956	-0.534174	normal	0.812723	-0.166143	normal
Os05g0386700	5.11e-06	3.52713	up	1.59e-18	5.57289	up	0.0736207	1.20503	normal	0.347346	1.0845	normal
Os05g0386800	1.18e-36	3.59886	up	2.92e-59	4.17574	up	0.0564826	0.703319	normal	0.246685	0.698783	normal
Os05g0389000	3.71e-78	5.06905	up	4.1e-18	4.3794	up	0.770005	0.12435	normal	0.371807	0.716964	normal
Os05g0389900	0.000178949	2.2246	up	0.0006654	1.97695	up	0.101275	-1.25821	normal	0.954031	-0.0826062	normal
Os05g0390500	1.91e-05	1.14819	up	7.4e-08	1.36952	up	0.0193323	0.793462	normal	0.281227	0.549021	normal
Os05g0390550	2.45e-22	5.55178	up	3.47e-12	4.23803	up	0.0265051	-1.11874	normal	0.187261	-0.832435	normal
Os05g0390600	8.07e-89	6.00411	up	1.68e-36	4.45613	up	0.00708612	-0.88974	normal	0.1929	-0.625669	normal
Os05g0390932	0.00372135	1.30249	up	0.0385038	0.920396	normal	0.374703	0.568893	normal	0.796712	0.257862	normal
Os05g0391200	1.88e-10	1.7929	up	3.45e-25	2.60431	up	0.0285373	-0.754731	normal	0.663208	-0.253065	normal
Os05g0391500	1.71e-28	2.75539	up	4.26e-30	2.77454	up	0.683411	-0.166844	normal	1	0.00193689	normal
Os05g0392700	1.54e-08	1.32962	up	0.0350729	0.525094	normal	0.0172611	0.752169	normal	0.611598	0.284206	normal
Os05g0393700	2.15e-05	1.70669	up	0.00416461	1.17374	up	0.554356	-0.300294	normal	0.888832	-0.110041	normal
Os05g0395300	1.07e-08	1.33347	up	2.63e-11	1.56539	up	0.0098972	0.804096	normal	0.0204502	1.03988	normal
Os05g0396700	0.000482418	2.07342	up	0.00152402	2.9261	up	0.586547	-0.429191	normal	0.986761	0.0299514	normal
Os05g0397300	0.000165677	1.1432	up	0.349297	-0.590319	normal	0.894917	0.0568906	normal	0.468715	-0.389492	normal
Os05g0399400	1.87e-16	4.77804	up	1.16e-08	7.70712	up	0.0250695	2.32099	normal	0.0904184	2.6163	normal
Os05g0399700	1.97e-98	5.76033	up	2.86e-12	9.06568	up	0.0414461	2.53351	normal	0.113093	2.82842	normal
Os05g0400400	4.11e-08	1.31171	up	1.64e-08	1.32982	up	0.89423	-0.0619153	normal	0.723255	-0.210172	normal
Os05g0401000	8.06e-07	1.5155	up	6.46e-18	2.30063	up	0.266361	-0.618364	normal	0.588221	-0.336511	normal
Os05g0402700	9.74e-14	1.72925	up	0.242548	0.300986	normal	0.573914	-0.234782	normal	0.475893	-0.414816	normal
Os05g0404600	8.16e-06	1.86462	up	0.139767	0.698972	normal	0.528045	0.312283	normal	0.678244	0.284669	normal
Os05g0408850	0.000100387	2.35119	up	--	--	--	0.886353	0.182813	normal	0.627563	0.531111	normal
Os05g0409100	0.0035686	1.75445	up	0.00884289	1.59385	up	0.192955	-1.09182	normal	0.88059	-0.189858	normal
Os05g0409400	0.0002311	2.11669	up	0.0417891	1.20949	normal	0.0305443	-2.16858	normal	0.0735719	-1.51743	normal
Os05g0410500	1.78e-15	Inf	up	--	--	--	0.983734	0.0215793	normal	0.740809	-0.381465	normal
Os05g0410601	9.43e-17	7.88548	up	4.07e-16	7.66229	up	0.910006	0.0788276	normal	0.79182	-0.252412	normal
Os05g0412400	2.51e-13	1.97325	up	1.44e-09	1.64485	up	0.103817	-0.61907	normal	0.817203	0.150236	normal
Os05g0413200	0.000169728	1.02666	up	1.27e-08	1.43742	up	0.130646	-0.598496	normal	0.129126	-0.706336	normal
Os05g0414400	2.85e-07	2.42456	up	3.18e-07	2.60846	up	0.0331045	-1.0491	normal	0.957448	-0.0534404	normal
Os05g0417000	9.07e-06	1.26497	up	1.43e-24	2.50085	up	0.651912	0.234553	normal	0.487117	0.373022	normal
Os05g0417900	4.88e-05	6.81541	up	1.14e-12	6.62846	up	0.0746154	1.57908	normal	--	--	--
Os05g0420000	0.00194371	1.25893	up	0.0564201	0.714014	normal	0.0282621	1.1368	normal	0.329322	0.717145	normal
Os05g0420500	2.43e-19	2.26691	up	7.66e-07	1.33343	up	0.109607	-0.566692	normal	0.857125	-0.121987	normal
Os05g0423400	1.73e-59	7.125	up	7.11e-58	6.93808	up	0.649803	-0.251538	normal	0.808167	-0.155428	normal
Os05g0424800	6.19e-06	1.35605	up	2.34e-11	1.81527	up	0.225085	-0.458032	normal	0.721407	0.213077	normal
Os05g0426300	3.65e-05	1.02964	up	2.99e-16	1.90686	up	0.00149156	0.976694	normal	0.00461061	1.19786	up
Os05g0427900	0.00429282	3.3486	up	3.08e-22	6.01727	up	0.100779	1.61868	normal	0.213425	0.974578	normal
Os05g0429100	6.61e-18	2.01117	up	9.41e-12	1.5872	up	0.0250464	-0.739474	normal	0.998164	0.00396058	normal
Os05g0430300	4.32e-05	1.05706	up	0.00195746	0.806863	normal	0.0793122	0.579317	normal	0.955298	0.0440374	normal
Os05g0431266	5.49e-09	2.57283	up	9.15e-12	2.72675	up	0.0151794	1.32394	normal	0.0312952	1.39004	normal
Os05g0437800	8.86e-07	2.35534	up	4.04e-15	3.11922	up	0.177523	0.716112	normal	0.00410334	1.50078	up
Os05g0438500	4.05e-11	3.80162	up	7e-06	2.65371	up	0.0121646	1.22462	normal	0.785267	0.255893	normal
Os05g0438700	8.51e-94	7.93149	up	6.57e-07	5.55025	up	0.0174562	-2.56452	normal	0.00973199	-2.61901	down
Os05g0439750	0.000243161	2.7026	up	--	--	--	0.014471	-2.3375	normal	0.524039	-0.628483	normal
Os05g0440000	6.75e-23	5.48139	up	6.59e-40	6.50108	up	0.78684	-0.233063	normal	0.913149	0.105254	normal
Os05g0446300	9.15e-06	1.16957	up	0.0354411	0.590318	normal	0.663056	0.18993	normal	0.500269	0.377625	normal
Os05g0446900	8.49e-17	2.32278	up	7.52e-07	1.49567	up	0.331149	-0.399684	normal	0.994088	-0.0108541	normal
Os05g0447200	0.000720223	1.0918	up	3.2e-05	1.84356	up	0.117221	-0.582021	normal	0.776504	-0.1809	normal
Os05g0447250	0.000664782	1.21326	up	0.00273045	1.76066	up	0.103467	-0.634049	normal	0.657711	-0.266799	normal
Os05g0451100	5.21e-10	2.22195	up	0.0156211	1.00433	normal	0.96248	0.0219652	normal	0.89627	-0.102069	normal
Os05g0453500	2.67e-27	2.89051	up	3.94e-31	2.98844	up	0.813176	-0.103423	normal	0.345059	-0.550141	normal
Os05g0453900	4.95e-10	3.99311	up	--	--	--	0.0188313	-2.38065	normal	0.117585	-1.40772	normal
Os05g0454400	4.56e-13	5.73758	up	8.98e-13	6.04165	up	0.510135	0.6451	normal	0.526821	0.65906	normal
Os05g0455200	2.87e-12	3.39855	up	4.3e-17	3.65916	up	1	-0.00342664	normal	0.799954	0.182161	normal
Os05g0455250	5.53e-22	3.91586	up	8.54e-15	3.53586	up	0.571304	-0.236459	normal	0.883826	-0.10073	normal
Os05g0456300	7.35e-20	3.72362	up	6.08e-11	3.59573	up	0.418249	-0.49043	normal	0.0117347	-1.09237	normal
Os05g0458300	0.000616364	Inf	up	--	--	--	0.0375171	-3.95785	normal	0.204638	-2.2012	normal
Os05g0458600	7.2e-05	5.80646	up	1.85e-33	8.01476	up	0.720863	0.286549	normal	0.421426	0.642302	normal
Os05g0459000	1.27e-05	1.83984	up	1.81e-05	1.71258	up	0.666496	0.237902	normal	0.664714	0.308833	normal
Os05g0459300	0.000120386	2.00123	up	2e-19	3.34052	up	0.936584	0.040924	normal	0.188188	0.670014	normal
Os05g0459400	3.79e-25	5.09565	up	3.22e-09	3.3344	up	0.0748536	-1.10372	normal	0.334603	-0.696087	normal
Os05g0460475	4.42e-08	3.39755	up	--	--	--	0.640959	-0.587853	normal	0.945272	0.117401	normal
Os05g0460700	0.00531222	1.64096	up	0.0445755	1.18642	normal	0.159405	-1.17192	normal	0.684641	-0.427653	normal
Os05g0461300	1.13e-10	1.5074	up	0.00604504	0.669979	normal	0.0110568	-0.83378	normal	0.154126	-0.689419	normal
Os05g0461600	6.66e-09	1.51481	up	0.639148	0.244666	normal	0.34667	0.529148	normal	0.871499	0.480261	normal
Os05g0465100	5.86e-05	1.13611	up	9.46e-08	1.40965	up	0.834379	-0.0966278	normal	0.786637	-0.170488	normal
Os05g0465250	0.00090982	1.30967	up	0.0186538	0.932118	normal	0.957931	0.0273935	normal	0.903429	-0.100189	normal
Os05g0465800	1.07e-24	Inf	up	2.06e-13	Inf	up	0.595246	0.473556	normal	0.888223	0.29806	normal
Os05g0466200	1.57e-29	6.40114	up	1.98e-31	6.28887	up	0.245346	0.661539	normal	0.21706	1.26197	normal
Os05g0467600	1.34e-24	4.95189	up	5.98e-39	5.45286	up	0.879156	-0.0883519	normal	0.821866	-0.162512	normal
Os05g0467700	1.75e-18	4.44021	up	9.37e-19	4.25779	up	0.593102	0.289115	normal	0.068964	0.971757	normal
Os05g0468100	3.87e-11	4.67516	up	--	--	--	--	--	--	--	--	--
Os05g0468400	9.1e-16	Inf	up	--	--	--	--	--	--	0.482959	0.709377	normal
Os05g0472300	2.08e-05	1.08263	up	2.63e-06	1.15839	up	0.00442484	0.995553	normal	0.00361847	1.26806	up
Os05g0472700	2.86e-10	4.26887	up	6.85e-50	7.87162	up	0.20626	0.615211	normal	0.366372	0.634644	normal
Os05g0472850	3.8e-06	2.85313	up	2.03e-12	6.02842	up	0.81089	0.178175	normal	0.521363	0.543273	normal
Os05g0475400	1.56e-09	4.54158	up	1.37e-26	3.89223	up	0.597431	0.322251	normal	0.817203	-0.192313	normal
Os05g0477666	4.42e-41	5.98662	up	2.67e-35	5.96336	up	0.0127567	-2.37242	normal	0.0597344	-1.66445	normal
Os05g0480400	0.000114583	1.39783	up	7.64e-05	1.36071	up	0.0335019	-1.12855	normal	0.106587	-0.849919	normal
Os05g0480600	1.21e-34	3.15276	up	3.81e-31	2.95036	up	0.648768	-0.183555	normal	0.489348	0.369747	normal
Os05g0481400	0.000356275	1.50209	up	0.00117303	1.31045	up	0.380481	0.493476	normal	0.694781	0.321757	normal
Os05g0481500	2.58e-05	1.05619	up	6.81e-05	0.985703	normal	0.115647	0.528685	normal	0.923839	-0.0690369	normal
Os05g0481900	1.91e-25	4.54639	up	4.43e-30	4.61304	up	0.659374	0.215873	normal	0.119382	0.79284	normal
Os05g0482400	0.000506758	2.19913	up	5.4e-18	3.62044	up	0.974549	-0.0364066	normal	0.48999	-0.54058	normal
Os05g0482700	6.2e-11	1.52031	up	0.00715866	0.650567	normal	1	-0.00128988	normal	0.934471	0.0642893	normal
Os05g0484000	2.8e-31	Inf	up	--	--	--	0.0206867	#NAME?	normal	--	--	--
Os05g0484700	1.51e-22	Inf	up	--	--	--	0.0242282	-6.96801	normal	--	--	--
Os05g0484800	6.27e-05	2.26777	up	0.000185954	2.03772	up	0.0206082	-1.11437	normal	0.0056333	-1.56525	down
Os05g0486200	2.3e-15	1.9669	up	4.3e-08	1.39512	up	0.0245741	-0.769641	normal	0.747584	0.193352	normal
Os05g0486300	1.4e-08	3.22022	up	1.97e-12	3.59284	up	0.0418888	-1.35875	normal	0.985364	0.0249641	normal
Os05g0486700	1.54e-05	1.01725	up	0.000443691	0.838384	normal	0.138503	-0.511938	normal	0.793013	0.165673	normal
Os05g0489700	1.46e-07	1.26396	up	0.00139975	0.787395	normal	0.891881	0.0582876	normal	0.41429	0.421458	normal
Os05g0490800	0.000277455	1.02871	up	0.000767043	0.935888	normal	0.518997	-0.267895	normal	0.514416	0.353744	normal
Os05g0491000	3.69e-09	2.68426	up	1.33e-07	2.33355	up	0.639349	-0.257316	normal	0.544602	-0.401585	normal
Os05g0491100	2.4e-13	1.75517	up	0.0127197	0.620144	normal	0.0316339	-0.774683	normal	0.536977	-0.386808	normal
Os05g0491800	1.89e-15	Inf	up	--	--	--	0.602519	-0.764867	normal	0.478526	-0.774805	normal
Os05g0491900	1.44e-28	7.97865	up	2.2e-14	7.65788	up	0.941036	-0.107484	normal	0.762666	-0.247379	normal
Os05g0497150	2.22e-15	4.40349	up	7.11e-06	3.40191	up	0.143502	-0.901551	normal	0.295414	-0.784376	normal
Os05g0497500	9.66e-05	1.18623	up	0.0189819	0.744173	normal	0.48413	0.326416	normal	0.590736	0.338882	normal
Os05g0498300	1.12e-05	1.44515	up	6.71e-06	1.42011	up	0.0621906	-0.74194	normal	0.603553	-0.313249	normal
Os05g0498700	3.33e-06	1.09266	up	0.658454	-0.125407	normal	0.0477887	-0.663061	normal	0.109199	-0.75181	normal
Os05g0498900	6.66e-06	1.95336	up	2.47e-08	2.16836	up	0.0444722	1.77637	normal	0.0717304	1.15956	normal
Os05g0500200	0.00516121	1.40304	up	0.01106	1.21605	normal	0.989148	-0.0314476	normal	0.886464	-0.230857	normal
Os05g0500700	0.000318193	2.15497	up	4.21e-07	2.79171	up	0.0756517	-1.13821	normal	0.744443	-0.298914	normal
Os05g0500900	7.9e-18	8.13983	up	2.85e-14	9.15547	up	0.803591	-0.188959	normal	0.735682	-0.296699	normal
Os05g0500950	5.04e-63	7.21678	up	1.04e-40	7.7097	up	0.930772	-0.0559387	normal	0.650143	-0.257229	normal
Os05g0501001	3.85e-14	6.72368	up	1.16e-11	6.05887	up	0.179727	-1.18948	normal	0.235473	-1.08659	normal
Os05g0501650	7.67e-12	2.20207	up	0.00308238	0.944945	normal	0.207427	0.536394	normal	0.422228	0.428691	normal
Os05g0501700	8.48e-10	1.90379	up	3.23e-11	1.96053	up	0.0846417	0.664798	normal	0.42572	0.451908	normal
Os05g0502200	2.23e-25	4.71344	up	1.62e-18	4.0797	up	0.660426	-0.248419	normal	0.761842	-0.231122	normal
Os05g0503000	3.69e-12	1.68863	up	3.89e-12	1.6568	up	0.00230009	-0.994965	normal	0.068588	-0.855936	normal
Os05g0503100	1.78e-07	3.27281	up	1.99e-15	4.45299	up	0.718702	0.26399	normal	0.953367	-0.0770259	normal
Os05g0509900	2.2e-10	2.40926	up	1.27e-05	1.73413	up	0.898983	-0.0870794	normal	0.945225	0.0634671	normal
Os05g0510400	2.69e-33	3.11908	up	1.71e-20	2.48511	up	0.550758	-0.247753	normal	0.510161	0.355159	normal
Os05g0512000	3.1e-15	5.60667	up	1.03e-09	4.26758	up	0.0697799	-1.41578	normal	0.0348252	-1.71958	normal
Os05g0512400	2.94e-06	1.2364	up	0.000859103	0.896882	normal	0.0373387	-0.777445	normal	0.953367	0.0449165	normal
Os05g0513200	9.92e-08	1.84358	up	1.34e-05	1.5097	up	0.719821	-0.258527	normal	0.633572	0.320177	normal
Os05g0513600	1.81e-09	3.60999	up	--	--	--	0.0340615	-2.4577	normal	0.268774	-1.10269	normal
Os05g0515400	1.42e-05	1.80621	up	3.55e-12	2.43429	up	0.878984	0.0848044	normal	0.577263	0.356929	normal
Os05g0515900	0.000213613	1.91301	up	2.06e-22	3.64553	up	0.422469	0.408911	normal	0.0625486	0.984014	normal
Os05g0516100	3.12e-21	5.64771	up	8.07e-20	5.40302	up	0.256259	0.54149	normal	0.860474	-0.154025	normal
Os05g0518200	1.32e-39	6.79713	up	5.15e-06	4.79358	up	0.0370487	-1.27237	normal	0.94738	-0.0783172	normal
Os05g0519400	5.27e-11	1.55983	up	1.51e-13	1.83735	up	0.127887	0.546136	normal	0.133559	0.82593	normal
Os05g0520300	0.00904093	1.47704	up	0.00678999	1.44422	up	0.0125542	-1.48686	normal	0.386216	-0.653919	normal
Os05g0521950	2.34e-10	3.95394	up	1.44e-42	6.18957	up	0.0237623	1.16893	normal	0.0210573	1.37465	normal
Os05g0526300	5.9e-05	1.24297	up	6.68e-06	1.32341	up	0.0604886	0.789815	normal	0.178617	0.744132	normal
Os05g0529600	1.05e-19	4.90106	up	3.95e-09	4.10908	up	0.0160433	-1.27662	normal	0.783835	0.208723	normal
Os05g0531600	2.12e-12	5.32096	up	--	--	--	--	--	--	--	--	--
Os05g0532500	1.61e-09	3.94961	up	1.28e-05	2.75287	up	0.368981	-0.791937	normal	0.644402	-0.481241	normal
Os05g0533800	1.88e-15	3.74526	up	5.5e-09	3.12525	up	0.0409893	-0.856226	normal	0.171279	-0.737921	normal
Os05g0535200	5.45e-13	5.37781	up	1.88e-07	5.1033	up	0.34449	-0.745583	normal	0.671168	-0.41781	normal
Os05g0535400	8.81e-09	3.58404	up	1.69e-10	3.76677	up	0.247353	0.778941	normal	0.281065	0.864057	normal
Os05g0535600	0.000829907	1.52611	up	0.171626	0.669249	normal	0.570842	-0.357434	normal	0.477165	-0.531126	normal
Os05g0535700	4.52e-16	2.55753	up	1.38e-11	2.1651	up	0.101537	-0.636966	normal	0.994005	0.00842758	normal
Os05g0537700	1.47e-05	5.91167	up	--	--	--	0.045215	#NAME?	normal	--	--	--
Os05g0539300	1.35e-45	8.50159	up	--	--	--	0.0381404	-6.1355	normal	0.268163	-2.41511	normal
Os05g0540000	1.72e-05	1.07094	up	0.217308	0.338173	normal	0.152858	0.478848	normal	0.477719	-0.378799	normal
Os05g0541500	2.66e-05	2.38384	up	1.85e-07	2.69343	up	0.513111	-0.51208	normal	0.601622	0.449893	normal
Os05g0542300	1.28e-18	3.51844	up	5.49e-13	2.95181	up	0.777896	0.152092	normal	0.344924	-0.602264	normal
Os05g0542600	3.24e-14	1.90634	up	2.05e-09	1.51948	up	0.00788665	0.911209	normal	0.0226719	1.02325	normal
Os05g0542666	1.8e-05	1.6134	up	2.82e-05	1.50627	up	0.0521963	0.980314	normal	0.0791489	1.06971	normal
Os05g0542900	2.13e-12	1.63369	up	2.53e-19	2.16063	up	0.340286	-0.358688	normal	0.315455	0.554326	normal
Os05g0543200	3.2e-12	1.62264	up	4.84e-06	1.07689	up	0.981855	0.00772374	normal	0.364063	0.470496	normal
Os05g0548200	3.89e-14	6.72226	up	--	--	--	0.389045	-1.20433	normal	0.931914	-0.165755	normal
Os05g0548700	1.39e-07	3.14349	up	--	--	--	0.317411	-0.994236	normal	0.784933	-0.330527	normal
Os05g0550600	1.37e-27	7.06077	up	3.21e-15	6.73103	up	0.716285	0.354068	normal	0.227605	2.55457	normal
Os05g0551000	2.07e-05	1.10441	up	0.890437	-0.0514295	normal	0.0643076	-0.681555	normal	0.228393	-0.609389	normal
Os05g0551100	2.74e-62	6.2521	up	3.55e-17	4.16178	up	0.219626	-0.56979	normal	0.857218	0.133683	normal
Os05g0552000	0.0050338	4.58956	up	--	--	--	0.0355361	-2.19733	normal	0.146549	-1.46592	normal
Os05g0553000	4.65e-06	1.07582	up	0.4873	-0.190116	normal	0.317451	-0.412999	normal	0.592945	-0.313166	normal
Os05g0554800	2.14e-07	3.07256	up	1.22e-07	2.99105	up	0.0464041	-1.08341	normal	0.398097	-0.596329	normal
Os05g0556400	2.43e-29	5.63466	up	5.55e-53	7.12632	up	0.460764	-0.504069	normal	0.924955	-0.0877651	normal
Os05g0556800	2.48e-30	Inf	up	5.08e-18	Inf	up	0.441687	1.14477	normal	0.48689	1.29929	normal
Os05g0557100	0.000794424	2.31534	up	0.000827058	1.56946	up	0.0122453	-1.82366	normal	0.00633074	-1.674	down
Os05g0557600	9.79e-06	1.07692	up	0.00117303	0.797934	normal	0.396526	0.309238	normal	0.97758	0.0230263	normal
Os05g0557950	2.05e-06	2.69956	up	4.79e-07	2.69091	up	0.0140211	1.76229	normal	0.303477	1.75507	normal
Os05g0560100	1.1e-24	3.56442	up	0.00816578	1.24855	up	0.711143	-0.351616	normal	0.927462	-0.172772	normal
Os05g0561500	9.54e-10	1.56011	up	7.17e-07	1.26929	up	0.0701496	-0.638435	normal	0.868671	0.11057	normal
Os05g0567100	2.14e-08	1.37227	up	6.59e-12	1.78734	up	0.525978	0.275345	normal	0.588164	0.378832	normal
Os05g0569800	7e-08	2.6887	up	1.94e-12	3.0874	up	0.403837	-0.552785	normal	0.362594	0.624011	normal
Os05g0569900	9.1e-09	2.97758	up	2e-20	3.92678	up	0.0547068	-0.995718	normal	0.935364	-0.072646	normal
Os05g0570200	2.41e-17	Inf	up	--	--	--	0.0593784	#NAME?	normal	--	--	--
Os05g0570350	1.74e-15	Inf	up	--	--	--	--	--	--	--	--	--
Os05g0571600	6.88e-06	1.87343	up	0.338311	0.507556	normal	0.933797	-0.0764131	normal	0.899137	0.123575	normal
Os05g0573500	9.94e-10	2.56046	up	1.74e-09	2.40369	up	0.85583	-0.115346	normal	0.819197	-0.181454	normal
Os05g0573600	3.53e-05	Inf	up	--	--	--	0.0298817	-7.01962	normal	0.188209	-3.25058	normal
Os05g0573900	1.05e-20	Inf	up	1.17e-16	Inf	up	0.0342149	-1.25919	normal	0.209588	-0.905598	normal
Os05g0573950	2.65e-56	5.7556	up	6.71e-80	6.23669	up	0.386094	1.01396	normal	0.578773	0.627478	normal
Os05g0574000	3.73e-17	7.99344	up	7.74e-19	8.74599	up	0.396387	1.12326	normal	0.556591	0.741611	normal
Os05g0577700	9.5e-05	1.08291	up	0.054189	0.567259	normal	0.0221917	-0.807273	normal	0.0521229	-0.895287	normal
Os05g0580000	1.08e-101	5.66181	up	1.48e-81	4.94358	up	0.212892	-0.457629	normal	0.456114	-0.422651	normal
Os05g0580500	2.25e-20	4.77521	up	6.81e-29	5.11008	up	0.510086	0.395948	normal	0.18091	0.804258	normal
Os05g0580800	0.00102626	1.33233	up	0.378936	0.405313	normal	0.966588	0.0241769	normal	0.967793	0.0423655	normal
Os05g0583400	0.00397897	1.05839	up	0.00425752	1.0022	up	0.842413	-0.129416	normal	0.280253	0.615155	normal
Os05g0583600	1.18e-12	6.99764	up	1.14e-11	5.63364	up	0.0786127	-1.5145	normal	0.0308614	-1.82651	normal
Os05g0584600	3.33e-24	2.56999	up	1.1e-09	1.64247	up	0.316466	0.350203	normal	0.351068	-0.471157	normal
Os05g0587100	2.19e-08	1.4055	up	9.57e-07	1.22262	up	0.915802	0.0443031	normal	0.947639	0.048225	normal
Os05g0587300	2.41e-42	4.20826	up	1.56e-24	3.72199	up	0.565725	-0.234305	normal	0.495652	-0.369083	normal
Os05g0587350	8.24e-24	4.7024	up	2.58e-13	3.66252	up	0.502323	-0.347265	normal	0.693404	-0.275049	normal
Os05g0588500	8.56e-13	5.40045	up	--	--	--	--	--	--	--	--	--
Os05g0588550	5.14e-16	Inf	up	--	--	--	--	--	--	0.846639	-0.396121	normal
Os05g0589400	1.28e-05	2.6479	up	1.33e-12	4.21837	up	0.874612	-0.110831	normal	0.310603	-0.669303	normal
Os05g0592300	1.99e-11	2.81275	up	0.000532539	1.60827	up	0.672249	0.299282	normal	0.499296	0.551621	normal
Os06g0101000	1.63e-05	1.01582	up	0.00221911	0.734655	normal	0.879546	0.0624621	normal	0.730858	0.205695	normal
Os06g0104200	2e-12	4.58245	up	6.23e-07	3.1987	up	0.0461341	-1.28933	normal	0.281326	-0.844995	normal
Os06g0106800	3.55e-30	2.86532	up	6.78e-06	2.03551	up	0.488683	-0.412911	normal	0.175537	-0.971611	normal
Os06g0107600	2.02e-08	3.37128	up	0.000146221	2.29191	up	0.0231568	-1.25973	normal	0.0249511	-1.45696	normal
Os06g0107650	0.000863608	1.97701	up	0.635283	0.336243	normal	0.0694214	-1.21818	normal	0.232091	-0.950526	normal
Os06g0111600	3.06e-08	1.37147	up	5.67e-07	1.22696	up	0.0704701	0.616347	normal	0.0960285	0.769138	normal
Os06g0114500	1.13e-12	1.66318	up	1.6e-06	1.13444	up	0.0122915	-0.818966	normal	0.511978	-0.358534	normal
Os06g0118700	0.00111371	1.21446	up	0.0263943	1.73817	normal	0.104635	-0.855346	normal	1.96e-07	-2.12001	down
Os06g0121600	1.22e-05	2.49979	up	0.00340791	1.69363	up	0.93677	0.0737718	normal	0.789614	0.296897	normal
Os06g0127250	0.000396647	1.14502	up	0.0584536	0.646031	normal	0.372143	-0.429374	normal	0.772604	0.200655	normal
Os06g0127900	2.41e-09	3.22182	up	6.15e-07	3.38001	up	0.371717	-0.624892	normal	0.400776	-0.688802	normal
Os06g0132500	3.94e-11	6.02564	up	1.28e-110	6.8302	up	0.971274	0.0199955	normal	0.981631	0.0285564	normal
Os06g0132600	0.00535481	1.60713	up	0.000291689	1.91411	up	0.219226	0.903388	normal	0.148358	1.17329	normal
Os06g0134500	2.75e-08	3.46933	up	5.75e-10	3.67773	up	0.638883	-0.377309	normal	0.979173	0.0387507	normal
Os06g0134700	1.13e-09	4.04429	up	7.66e-11	4.57561	up	0.0738445	-1.48254	normal	0.733966	-0.366664	normal
Os06g0134750	5.94e-08	3.4381	up	0.00012638	4.20372	up	0.190475	-1.06432	normal	1	0.0056137	normal
Os06g0136900	5.49e-20	4.66904	up	0.0082315	1.61109	up	0.136768	-1.17288	normal	0.879741	-0.183731	normal
Os06g0138000	9.13e-08	1.35165	up	0.000488918	0.905073	normal	0.249309	0.446537	normal	0.287689	0.54876	normal
Os06g0139700	1.18e-15	1.92957	up	6.67e-26	2.46769	up	0.0018048	0.991319	normal	0.000147303	1.54627	up
Os06g0140300	1.18e-05	2.68778	up	0.000131236	2.34434	up	0.07491	-1.43386	normal	0.807408	-0.276694	normal
[truncated: 1,710 more rows]

## Sheet: 11 specific-2D
Table S5-2 DEGs specifically down-regulated in LJ11 after 2 days of cold stress
Gene ID	11_0_2_FDR	11_0_2_log2FC	11_0_2_regulated	11_0_4_FDR	11_0_4_log2FC	11_0_4_regulated	25_0_2_FDR	25_0_2_log2FC	25_0_2_regulated	25_0_4_FDR	25_0_4_log2FC	25_0_4_regulated
Os01g0100600	1.3e-09	-1.92226	down	0.000225607	-1.07434	down	0.0365807	0.964691	normal	0.437909	0.536071	normal
Os01g0100650	0.000528345	-1.82764	down	0.133295	-0.700508	normal	0.403837	0.638504	normal	0.71999	0.377741	normal
Os01g0101150	5.82e-13	-2.33635	down	1.82e-11	-2.13458	down	0.057974	-0.729132	normal	0.387816	-0.469773	normal
Os01g0101600	9.21e-10	-1.53149	down	4.03e-12	-1.76212	down	0.989964	-0.0118214	normal	0.910587	-0.0782787	normal
Os01g0102400	3.61e-13	#NAME?	down	5.73e-14	#NAME?	down	--	--	--	--	--	--
Os01g0102850	0.00141816	-3.21399	down	0.0569381	-1.6043	normal	0.671635	0.369047	normal	0.550121	0.580121	normal
Os01g0102900	8.08e-24	-4.98976	down	6.32e-26	-5.37808	down	0.309122	0.624293	normal	0.998666	-0.00493122	normal
Os01g0104100	9.23e-06	-1.11993	down	3.61e-05	-1.03094	down	0.255163	0.411112	normal	0.723036	0.214512	normal
Os01g0105800	0.00609581	-1.44386	down	0.230527	-0.574266	normal	0.0528046	1.34387	normal	0.098361	1.33354	normal
Os01g0105900	5.51e-08	-1.3556	down	1.62e-07	-1.32999	down	0.00145093	0.971168	normal	0.711974	-0.217266	normal
Os01g0106900	3.76e-34	-3.36273	down	8.05e-37	-3.65451	down	0.473325	-0.283678	normal	0.255456	-0.564918	normal
Os01g0107900	5.61e-08	-1.35325	down	1.99e-09	-1.50903	down	0.00330442	0.936693	normal	0.254564	0.56699	normal
Os01g0108400	1.64e-09	#NAME?	down	1.81e-09	#NAME?	down	--	--	--	--	--	--
Os01g0110100	1.37e-15	-3.58244	down	0.0906945	0.516133	normal	0.775051	0.310182	normal	0.628101	-0.517708	normal
Os01g0111100	8.74e-15	-2.24627	down	1.32e-11	-1.95236	down	0.757744	0.164262	normal	0.388616	-0.551397	normal
Os01g0113350	7.49e-09	#NAME?	down	9.24e-09	#NAME?	down	--	--	--	--	--	--
Os01g0113950	4.83e-11	#NAME?	down	5.94e-11	#NAME?	down	--	--	--	--	--	--
Os01g0114300	2.2e-06	-1.86125	down	8.08e-08	-2.01842	down	0.0210521	-1.3513	normal	0.266844	-0.806401	normal
Os01g0115600	3.13e-05	#NAME?	down	0.000414282	-4.98325	down	--	--	--	--	--	--
Os01g0115725	3.8e-10	#NAME?	down	7.89e-07	-4.1654	down	--	--	--	--	--	--
Os01g0115750	4e-20	#NAME?	down	5.7e-21	-8.34851	down	--	--	--	--	--	--
Os01g0116400	5.66e-11	#NAME?	down	5.23e-10	-6.58374	down	--	--	--	--	--	--
Os01g0116650	2.34e-19	#NAME?	down	2.29e-18	-6.67119	down	--	--	--	--	--	--
Os01g0116900	1.18e-13	-5.75043	down	4.6e-18	-8.02893	down	--	--	--	--	--	--
Os01g0117025	3.86e-11	-7.04755	down	3.09e-05	-2.75081	down	--	--	--	--	--	--
Os01g0117100	0.000272281	-1.97701	down	0.0012331	-1.58276	down	0.810045	-0.275928	normal	1	-0.00934869	normal
Os01g0117200	0.00369058	#NAME?	down	0.00401186	#NAME?	down	--	--	--	--	--	--
Os01g0117650	0.000121186	-2.33771	down	0.119734	-0.819641	normal	0.739221	-0.279135	normal	0.981453	-0.033183	normal
Os01g0120300	2.56e-10	-1.59369	down	4.33e-05	-1.05071	down	0.403834	-0.310595	normal	0.323198	-0.49703	normal
Os01g0120500	1.11e-09	-2.04477	down	4.32e-16	-3.1499	down	0.717452	-0.176875	normal	0.358049	-0.512718	normal
Os01g0121600	6.47e-08	-1.34467	down	3.27e-07	-1.28563	down	0.187385	0.454045	normal	0.796712	-0.162935	normal
Os01g0123700	3.06e-14	#NAME?	down	2.65e-15	#NAME?	down	--	--	--	--	--	--
Os01g0123900	1.13e-23	-9.95577	down	6.8e-23	-9.65406	down	--	--	--	--	--	--
Os01g0124000	1.7e-26	-10.6731	down	9.18e-26	-10.2622	down	--	--	--	--	--	--
Os01g0125550	0.000304534	-2.70275	down	0.0611327	-1.16843	normal	--	--	--	0.24951	1.09264	normal
Os01g0127900	0.00733928	-1.39373	down	0.167725	1.08026	normal	0.114601	1.90624	normal	0.399298	1.77111	normal
Os01g0128800	1.27e-05	-1.08363	down	4.97e-06	-1.14949	down	0.734257	0.13468	normal	0.974014	-0.0253485	normal
Os01g0131300	4.86e-12	-2.09509	down	1.96e-07	-1.46712	down	0.0877839	0.571991	normal	0.755357	-0.190995	normal
Os01g0132500	1.3e-09	-2.33995	down	0.00158932	-1.06177	down	0.951422	-0.0539094	normal	0.951927	0.0621122	normal
Os01g0132766	1.58e-34	-3.4056	down	4.94e-26	-2.8015	down	0.520332	0.358239	normal	0.927385	0.0797572	normal
Os01g0135600	8.52e-09	-3.30481	down	0.00865327	-1.20585	down	0.364224	0.988429	normal	0.0909528	1.43325	normal
Os01g0136300	0.000374084	-5.41671	down	0.211699	0.938009	normal	0.459288	-0.543796	normal	0.666894	-0.446308	normal
Os01g0136850	1.26e-11	-3.84761	down	3.37e-05	-1.87026	down	0.0864526	1.38811	normal	0.205274	1.30947	normal
Os01g0138500	5.53e-09	-3.0465	down	0.630871	-0.214299	normal	0.79751	-0.222975	normal	0.328036	-0.818343	normal
Os01g0138800	0.00619407	-1.72523	down	0.00685583	-1.59245	down	0.0670399	1.4172	normal	0.23681	-1.06125	normal
Os01g0138900	1.25e-51	-4.36479	down	1e-32	-3.23984	down	0.409767	0.790233	normal	0.744948	0.272156	normal
Os01g0139700	5.61e-05	-2.6686	down	0.00011538	-2.51797	down	0.238966	1.05716	normal	--	--	--
Os01g0141100	6.52e-08	-1.3695	down	5.01e-07	-1.28112	down	0.166305	0.46483	normal	0.929918	0.0645165	normal
Os01g0141600	1e-27	-3.45073	down	6.95e-14	-2.09439	down	0.450012	-0.436715	normal	0.347346	-0.645951	normal
Os01g0142100	6.66e-60	-4.84926	down	2.58e-41	-3.77868	down	0.730143	-0.252718	normal	0.56557	-0.385208	normal
Os01g0142200	0.000992374	-1.7088	down	0.0198263	-1.0843	normal	0.0554247	-1.22036	normal	0.514416	-0.539389	normal
Os01g0143100	2.04e-06	-1.95685	down	0.000977557	-1.21535	down	0.360989	0.592731	normal	0.865516	0.186777	normal
Os01g0143800	1.94e-15	-2.02947	down	9.99e-07	-1.22232	down	0.0643571	1.01349	normal	0.111578	0.741704	normal
Os01g0144100	2.32e-36	-6.32762	down	3.35e-28	-4.52821	down	0.084456	-1.52904	normal	0.17684	-1.21491	normal
Os01g0144800	1.17e-06	-3.80407	down	2.15e-06	-3.57429	down	--	--	--	--	--	--
Os01g0149900	2.03e-13	-3.89825	down	1e-06	-2.10317	down	0.226087	0.744061	normal	0.987789	0.0464406	normal
Os01g0151100	8.05e-05	-1.00368	down	2.14e-05	-1.06824	down	0.941325	0.0310875	normal	0.932332	0.0625517	normal
Os01g0151200	6.63e-30	-3.4694	down	1.54e-22	-2.893	down	0.0099838	0.804311	normal	0.723547	0.210394	normal
Os01g0151400	2.26e-12	-3.10742	down	0.00223633	-1.06298	down	0.0251525	-0.91838	normal	0.632418	-0.429746	normal
Os01g0153050	3e-05	-2.75434	down	0.000193672	-2.22836	down	0.884055	-0.237161	normal	0.976195	-0.0687116	normal
Os01g0153400	3.36e-12	-1.80951	down	3.39e-07	-1.27984	down	0.00658424	0.981589	normal	0.211004	0.659878	normal
Os01g0155400	1.77e-09	-1.63107	down	1.13e-07	-1.38806	down	0.198064	0.514995	normal	0.929746	-0.0706414	normal
Os01g0158100	2.73e-08	-1.99326	down	1.97e-12	-2.51092	down	0.808061	-0.214699	normal	0.873841	0.167384	normal
Os01g0158400	2.1e-10	-5.36162	down	2.57e-06	-3.00492	down	0.664195	0.471636	normal	--	--	--
Os01g0161300	4.17e-10	#NAME?	down	8.95e-10	#NAME?	down	--	--	--	--	--	--
Os01g0164600	2.07e-22	-2.98689	down	2.16e-24	-3.30293	down	0.364515	-0.4794	normal	0.0340372	-1.24949	normal
Os01g0165800	6.69e-05	-1.04759	down	8.01e-08	-1.39601	down	0.0633385	-0.911025	normal	0.748654	-0.214452	normal
Os01g0166100	5.2e-08	-1.4691	down	0.0340356	-0.553773	normal	0.960947	-0.027571	normal	0.22778	-0.598477	normal
Os01g0166700	1.81e-21	-3.01391	down	8.17e-10	-1.72672	down	0.170765	-0.614481	normal	0.132922	-0.818992	normal
Os01g0166800	1.06e-07	-1.96699	down	0.000177428	-1.2582	down	0.345467	-0.493455	normal	0.851746	-0.154425	normal
Os01g0168200	3.27e-13	-4.26322	down	9.97e-06	-1.99892	down	0.427397	0.631606	normal	0.952932	0.0971305	normal
Os01g0170600	1.01e-06	-1.44588	down	1.1e-05	-1.2471	down	0.384923	0.449627	normal	0.298377	0.643034	normal
Os01g0171800	2.77e-06	-1.34414	down	5.45e-12	-1.99621	down	0.0514367	-0.828242	normal	0.0171822	-1.20587	normal
Os01g0172400	2.36e-06	-1.31896	down	7.18e-13	-2.15822	down	0.544312	-0.251601	normal	0.677409	-0.26687	normal
Os01g0172600	6.12e-21	-7.68926	down	1.05e-14	-4.48027	down	--	--	--	--	--	--
Os01g0172701	7.51e-22	-3.83928	down	1.2e-22	-4.07115	down	0.742553	0.254859	normal	0.900662	-0.150491	normal
Os01g0176050	0.0052131	-2.1619	down	0.0985786	-1.08344	normal	0.739016	-0.359234	normal	0.697207	-0.427515	normal
Os01g0178100	1.41e-05	-1.39475	down	1.74e-05	-1.38673	down	0.896064	0.0768025	normal	0.973815	0.0339311	normal
Os01g0178200	2.75e-06	-1.96382	down	0.0018463	-1.1605	down	0.046259	-1.01905	normal	0.101899	-1.01422	normal
Os01g0178300	6.74e-07	-4.12262	down	4.59e-05	-3.08366	down	--	--	--	--	--	--
Os01g0179800	7.34e-09	-4.57388	down	4.59e-05	-2.81512	down	0.249751	0.535289	normal	0.922739	-0.0888445	normal
Os01g0182600	2.85e-07	-1.6474	down	7.19e-05	-1.38395	down	0.576197	0.274139	normal	0.786137	-0.228797	normal
Os01g0183300	8.2e-16	-6.61908	down	1.65e-06	-2.51735	down	0.178401	1.13624	normal	0.972289	0.102068	normal
Os01g0184500	1.98e-07	-1.30422	down	5.73e-07	-1.28241	down	0.00533312	0.868742	normal	0.263228	0.549749	normal
Os01g0186900	3.32e-07	-7.07541	down	0.000952262	-3.41529	down	--	--	--	--	--	--
Os01g0190000	1.38e-10	-1.611	down	0.00130264	-0.80816	normal	0.906065	-0.0574278	normal	0.626966	0.274879	normal
Os01g0190300	1.28e-13	-1.92553	down	3.91e-08	-1.37911	down	0.0471276	0.862143	normal	0.901913	-0.1306	normal
Os01g0191900	1.28e-14	-3.22042	down	0.23942	-0.398686	normal	0.0115377	1.37236	normal	0.0288051	1.72522	normal
Os01g0193400	1.87e-05	-3.10053	down	0.135864	-0.927162	normal	0.871362	-0.258141	normal	0.989417	0.0501738	normal
Os01g0193500	1.98e-06	-2.5415	down	0.00442073	-1.2962	down	0.600495	0.448907	normal	0.300726	0.904564	normal
Os01g0193600	1.14e-06	-2.21711	down	0.00698504	-1.06212	down	0.384923	0.617973	normal	0.514454	0.583112	normal
Os01g0193700	6.35e-07	-2.22429	down	7e-06	-1.81664	down	0.816674	0.186098	normal	0.962285	0.0678443	normal
Os01g0194000	2.52e-38	-3.85309	down	1.94e-16	-2.41015	down	0.0207364	1.12799	normal	0.212511	0.756348	normal
Os01g0194600	0.000776748	-1.93504	down	0.0239481	-1.18129	normal	0.949647	-0.148157	normal	0.823187	0.362013	normal
Os01g0198900	1.26e-41	-4.3427	down	1.88e-22	-2.73193	down	0.141996	-0.683907	normal	0.0263645	-1.16566	normal
Os01g0199700	4.13e-07	-3.98142	down	1.07e-11	#NAME?	down	--	--	--	--	--	--
Os01g0199900	1.09e-05	-1.14066	down	3.08e-07	-1.30943	down	0.897675	-0.0682391	normal	0.7136	-0.22735	normal
Os01g0200700	8.57e-60	-8.61824	down	2.99e-22	-4.67524	down	0.0549225	1.18144	normal	0.593062	0.643766	normal
Os01g0203400	2.77e-08	-3.75275	down	0.00715617	-1.36229	down	0.970969	-0.0694936	normal	0.273941	-1.01274	normal
Os01g0205200	9.18e-07	-3.25058	down	0.585675	-0.306689	normal	0.429767	1.07223	normal	0.676715	0.458074	normal
Os01g0208700	3.77e-49	-4.2543	down	5.19e-34	-3.4561	down	0.0306251	0.769835	normal	0.491732	0.391606	normal
Os01g0208800	3.77e-45	-4.02757	down	3.98e-29	-3.0696	down	0.00761633	0.969335	normal	0.301353	0.565875	normal
Os01g0209700	1.75e-09	-5.92511	down	3.13e-06	-4.09611	down	0.247901	-0.911278	normal	0.0502061	-1.5989	normal
Os01g0209750	8.72e-12	-5.84074	down	5.01e-08	-4.18511	down	0.0986393	-1.25239	normal	0.0522293	-1.57017	normal
Os01g0209800	1.56e-11	-3.86784	down	1.03e-11	-3.92613	down	0.0412615	1.70367	normal	--	--	--
Os01g0210600	1.45e-06	-1.1996	down	1.97e-14	-1.96838	down	0.475865	-0.322112	normal	0.56437	-0.317697	normal
Os01g0210700	1.4e-09	-3.76991	down	5.72e-07	-2.63181	down	0.718574	0.471236	normal	0.63076	0.517012	normal
Os01g0210750	0.00363994	-1.27116	down	0.000221488	-1.52974	down	0.386297	-0.585321	normal	0.554953	-0.493191	normal
Os01g0211600	4.58e-05	-2.3825	down	0.000633455	-1.78193	down	0.855992	-0.196514	normal	0.412629	-0.766927	normal
Os01g0212100	6.38e-07	-1.28116	down	4.79e-05	-1.02322	down	0.0169107	-0.840043	normal	0.153365	-0.692012	normal
Os01g0214200	2.96e-07	-1.92656	down	3.83e-07	-1.79588	down	0.0141095	-1.27554	normal	0.34486	-0.629326	normal
Os01g0215100	6.37e-14	-5.78243	down	0.0102906	-1.26503	normal	0.603656	-0.601335	normal	0.142246	1.27627	normal
Os01g0218700	1.34e-07	-1.31737	down	2.18e-08	-1.42758	down	0.119364	0.516675	normal	0.987807	-0.0150046	normal
Os01g0220200	1.9e-11	-1.68769	down	2.04e-09	-1.51855	down	0.00386705	0.915887	normal	0.313317	0.507854	normal
Os01g0220700	8.09e-32	#NAME?	down	1.76e-33	#NAME?	down	--	--	--	--	--	--
Os01g0221600	1.63e-55	-4.67032	down	5.25e-35	-3.37444	down	0.29062	0.530846	normal	0.943495	-0.0675246	normal
Os01g0221900	2.79e-16	-2.84192	down	0.00369346	-0.854278	normal	0.161327	0.72222	normal	0.820242	0.209349	normal
Os01g0223200	6e-18	-2.82858	down	0.000209937	-1.04808	down	0.868978	0.123537	normal	0.956243	0.0576806	normal
Os01g0224100	0.00769015	-1.20365	down	0.000163595	-1.91924	down	0.412923	-0.409736	normal	0.262137	-0.584385	normal
Os01g0227100	2.01e-14	-1.95287	down	7.75e-12	-1.77607	down	0.0290179	1.01463	normal	0.765157	0.187472	normal
Os01g0227350	4e-37	-6.12881	down	6.07e-29	-4.46735	down	--	--	--	--	--	--
Os01g0227400	1.01e-48	-8.65266	down	1.34e-23	-3.64469	down	0.164781	1.29036	normal	0.404986	1.0101	normal
Os01g0227500	6.83e-94	-11.6295	down	3.21e-56	-5.07138	down	0.975535	0.0454941	normal	0.6309	1.02143	normal
Os01g0227700	5.91e-10	#NAME?	down	1.22e-06	-4.54137	down	--	--	--	--	--	--
Os01g0227800	2.55e-49	-6.10064	down	3.19e-24	-3.23096	down	0.0203336	1.68642	normal	0.0861653	1.57871	normal
Os01g0228600	3.09e-14	-2.7323	down	6.42e-10	-2.1112	down	0.915696	-0.052709	normal	0.274347	-0.541553	normal
Os01g0229500	7.91e-37	-4.17768	down	6.6e-10	-1.58904	down	0.0975302	0.735687	normal	0.269761	0.654449	normal
Os01g0232700	6.75e-11	-1.74516	down	1.88e-08	-1.45126	down	0.306004	0.4353	normal	0.816888	0.167653	normal
Os01g0234100	0.000146471	-1.80893	down	0.0291125	-0.918869	normal	0.87693	0.147625	normal	0.67935	0.429637	normal
Os01g0235100	0.00373743	-1.47049	down	3.93e-05	-2.39236	down	0.145854	-0.624255	normal	0.0351296	-1.07137	normal
Os01g0236700	8.42e-20	-2.3543	down	7.53e-24	-2.67658	down	0.195113	0.464361	normal	0.598683	-0.303708	normal
Os01g0237100	9.66e-86	-6.42831	down	1.89e-68	-5.43027	down	0.761526	-0.267684	normal	0.835823	0.222344	normal
Os01g0238500	1.71e-55	-7.18903	down	1.06e-37	-5.31124	down	0.036185	0.780151	normal	0.303355	0.550057	normal
Os01g0238850	9.26e-05	-1.08852	down	0.000240241	-0.992995	normal	0.956316	0.0257568	normal	0.992893	-0.0113338	normal
Os01g0239000	3.52e-12	-1.84489	down	3.88e-16	-2.2806	down	0.233622	0.409169	normal	0.97758	0.0236012	normal
Os01g0239100	4.47e-05	-1.27428	down	0.00136068	-0.952002	normal	0.447066	0.386275	normal	0.399285	0.526343	normal
Os01g0239200	8.86e-28	-3.36233	down	1.31e-18	-2.81894	down	0.669503	-0.185229	normal	0.190293	-0.693346	normal
Os01g0241000	3.09e-07	-1.71304	down	2.39e-05	-1.32519	down	0.840811	0.12319	normal	0.702739	-0.30469	normal
Os01g0248500	0.00789015	-2.16265	down	0.0101309	-2.14086	normal	0.166537	1.06559	normal	0.974171	-0.0625232	normal
Os01g0249300	1e-05	-1.10067	down	3.02e-06	-1.16351	down	0.154251	-0.499688	normal	0.28215	-0.530096	normal
Os01g0252600	6.44e-73	-9.09091	down	2.44e-70	-7.72057	down	--	--	--	--	--	--
Os01g0254200	8.69e-05	-1.1026	down	8.12e-05	-1.0764	down	0.195044	-0.494754	normal	0.443004	-0.413647	normal
Os01g0259900	2.47e-07	-2.45709	down	2.34e-06	-2.21292	down	0.812515	0.203014	normal	0.903429	0.150483	normal
Os01g0262700	6.49e-05	-1.28387	down	0.000149081	-1.16906	down	0.0213523	-1.06066	normal	0.148375	-0.835696	normal
Os01g0265400	4.5e-05	-1.57941	down	1.7e-05	-1.57493	down	0.521603	-0.422598	normal	0.602778	-0.424322	normal
Os01g0265800	1.71e-09	-1.5314	down	7.38e-10	-1.54938	down	0.0666976	-0.630191	normal	0.536261	-0.33459	normal
Os01g0266500	0.00114914	-1.42516	down	0.752118	0.116633	normal	0.242532	0.565599	normal	0.526708	0.430509	normal
Os01g0268100	0.000684683	-1.18652	down	0.00077181	-1.12112	down	0.730143	0.184332	normal	0.992972	0.0134899	normal
Os01g0268300	1.09e-08	-1.44714	down	9.05e-06	-1.10557	down	0.372004	0.343867	normal	0.558253	0.327829	normal
Os01g0268900	1.24e-09	-2.05243	down	7.28e-05	-1.21971	down	0.391294	0.538844	normal	0.139131	0.995306	normal
Os01g0271400	6.48e-11	-1.71037	down	2.35e-12	-1.81141	down	0.520644	0.287586	normal	0.703618	0.245401	normal
Os01g0272800	1.68e-21	-3.1333	down	4.17e-11	-1.92671	down	0.140794	0.78468	normal	0.859485	0.182343	normal
Os01g0272850	2.12e-14	-2.49112	down	1.48e-12	-2.23578	down	0.167201	0.701704	normal	0.640418	0.365923	normal
Os01g0275900	4.76e-32	-3.71101	down	3.46e-06	-1.21638	down	0.975816	-0.0310294	normal	0.947334	-0.0638968	normal
Os01g0276400	4.34e-07	-1.75537	down	2.39e-07	-1.71588	down	0.307824	0.54973	normal	0.844647	0.182299	normal
Os01g0278900	4.57e-40	-3.70305	down	5.23e-27	-2.85922	down	0.6503	-0.296744	normal	0.562057	-0.334161	normal
Os01g0279100	1.31e-39	-4.47209	down	2.15e-28	-3.91538	down	0.299477	-0.394326	normal	0.182522	-0.689693	normal
Os01g0279700	1.81e-32	-3.51338	down	4.46e-33	-3.78321	down	0.957193	-0.0328269	normal	0.598628	-0.294265	normal
Os01g0284700	2.28e-05	-1.46071	down	0.0104026	-0.933772	normal	0.0851114	0.668843	normal	0.798826	0.182687	normal
Os01g0286600	1.51e-15	-2.06537	down	6.2e-08	-1.3514	down	0.046061	-0.675488	normal	0.0874103	-0.782351	normal
Os01g0292200	9.62e-12	-1.75576	down	2.27e-24	-2.81567	down	0.00263125	0.924914	normal	0.509129	-0.374597	normal
Os01g0293000	1.07e-11	-4.56718	down	2.16e-09	-3.7772	down	0.287942	-2.36739	normal	0.868934	-0.298138	normal
Os01g0295900	1.48e-14	-2.40214	down	3.08e-12	-2.06064	down	0.679487	-0.285416	normal	0.774191	-0.259025	normal
Os01g0296200	0.00387649	-3.16361	down	0.21358	0.654156	normal	0.336949	-0.593579	normal	0.833082	-0.193952	normal
Os01g0302000	1.48e-28	-7.08186	down	1.92e-18	-3.97605	down	0.0461459	-1.86988	normal	0.0248622	-1.92488	normal
Os01g0303000	6.17e-54	-7.21351	down	3.67e-32	-5.54962	down	0.118279	0.970819	normal	0.93978	0.0915159	normal
Os01g0306800	1.76e-08	-2.43292	down	0.00131314	-1.15938	down	0.206913	0.498103	normal	0.0978582	0.800516	normal
Os01g0306900	1.96e-08	-2.06926	down	2.27e-05	-1.42128	down	0.0127851	1.36141	normal	0.31767	0.789066	normal
Os01g0309800	7.5e-23	-6.3762	down	1.72e-14	-4.25713	down	0.0142754	2.11723	normal	0.0337032	3.07431	normal
Os01g0320700	0.000690909	-1.04629	down	4.91e-11	-2.08946	down	0.215202	-0.738396	normal	0.699573	-0.322194	normal
Os01g0321300	9.41e-20	-2.36708	down	4.94e-19	-2.37105	down	0.563754	0.22128	normal	0.957405	0.0422241	normal
Os01g0323300	4.45e-53	-4.54521	down	2.97e-53	-4.5125	down	0.152241	-0.832784	normal	0.437008	-0.579102	normal
Os01g0324400	0.00128596	-1.6031	down	0.580713	-0.236768	normal	0.737046	0.181914	normal	0.860163	0.146497	normal
Os01g0326100	1.42e-06	-3.66179	down	8.48e-11	-6.79999	down	--	--	--	--	--	--
Os01g0328600	7.1e-06	-1.35487	down	5.17e-06	-1.44708	down	0.288906	0.480925	normal	0.846342	-0.157143	normal
Os01g0332150	7.14e-09	-5.76244	down	1.2e-09	-6.20186	down	0.163306	1.09765	normal	0.897692	0.181354	normal
Os01g0332800	8.99e-42	-10.4507	down	2.6e-35	-8.50757	down	0.16163	1.31088	normal	--	--	--
Os01g0337700	9.8e-13	-3.36025	down	0.000354022	-1.35409	down	0.028363	1.30241	normal	0.174898	1.04614	normal
Os01g0339500	2.61e-29	-5.69354	down	4.19e-26	-4.65394	down	--	--	--	--	--	--
Os01g0339600	5.78e-08	-2.57703	down	1.11e-06	-2.07173	down	0.732983	-0.326268	normal	0.542007	0.558545	normal
Os01g0346250	2.57e-06	-3.11357	down	3.15e-05	-2.41359	down	0.0218043	7.11605	normal	--	--	--
Os01g0346400	0.00181748	-2.92368	down	0.144941	-1.25203	normal	--	--	--	0.897239	0.186382	normal
Os01g0350000	9.94e-10	-4.84077	down	2.92e-07	1.94722	up	0.0257373	1.73975	normal	0.206447	2.87708	normal
Os01g0352100	7.41e-28	#NAME?	down	1.13e-30	#NAME?	down	--	--	--	--	--	--
Os01g0354700	1.31e-08	-2.23459	down	8.1e-05	-1.3809	down	0.933904	0.0677227	normal	0.997979	0.0138574	normal
Os01g0355500	1.05e-06	-1.3859	down	5e-05	-1.10619	down	0.0184849	0.905647	normal	0.246685	0.637714	normal
Os01g0355800	0.000109668	#NAME?	down	0.0330022	-2.44113	normal	--	--	--	--	--	--
Os01g0356400	5.37e-12	-1.8723	down	1.92e-18	-2.55571	down	0.0167689	-0.864699	normal	0.00882761	-1.27032	down
Os01g0357100	6.06e-09	-2.60064	down	4.78e-11	-3.1669	down	0.967244	0.0165219	normal	0.622229	0.274958	normal
Os01g0358300	2.82e-47	-5.08123	down	5.39e-31	-3.52724	down	0.69573	-0.269811	normal	0.526751	-0.504467	normal
Os01g0359400	6.1e-07	-1.31811	down	4.54e-06	-1.18083	down	0.727796	-0.154387	normal	0.38992	-0.452567	normal
Os01g0361000	8.3e-14	-1.94786	down	1.38e-09	-1.62635	down	0.989521	0.00428761	normal	0.99503	0.00722753	normal
Os01g0361500	3.64e-65	-9.69259	down	1.92e-55	-7.74416	down	--	--	--	--	--	--
Os01g0362100	6.65e-05	-2.10645	down	0.000399126	-1.83153	down	0.23054	-0.504282	normal	0.446935	-0.434036	normal
Os01g0364000	0.000151888	-2.20559	down	0.0106799	-1.30732	normal	0.463749	-0.603236	normal	0.597563	-0.508401	normal
Os01g0364400	8.3e-09	#NAME?	down	3.92e-06	-4.46834	down	--	--	--	--	--	--
Os01g0367100	0.000616482	-1.04351	down	4.22e-06	-1.37882	down	0.483191	-0.358496	normal	0.273485	-0.65511	normal
Os01g0367400	4.75e-05	-1.58333	down	0.0104514	-0.908002	normal	0.310678	-0.524944	normal	0.0513931	-1.1489	normal
Os01g0368000	0.000548489	-2.12619	down	0.964382	-0.0411169	normal	0.35268	0.905919	normal	0.684195	0.823818	normal
Os01g0368700	2.57e-06	-3.91116	down	6.4e-06	-3.69645	down	--	--	--	--	--	--
Os01g0368900	6.33e-12	-7.56573	down	2.51e-10	-5.93058	down	--	--	--	--	--	--
Os01g0369600	0.000546133	-1.17437	down	0.452201	-0.250618	normal	0.486962	0.336995	normal	0.946347	-0.0619647	normal
Os01g0369900	1.78e-06	-4.959	down	0.000175837	-3.41424	down	--	--	--	--	--	--
Os01g0369950	2.47e-10	-7.24783	down	0.000244102	-2.73845	down	--	--	--	--	--	--
Os01g0371200	4.07e-05	-2.19697	down	0.0035286	-1.36965	down	0.0980335	-1.90522	normal	0.131581	-1.55067	normal
Os01g0372100	0.000899969	-2.32235	down	7.79e-05	-2.98734	down	0.0383838	-2.24998	normal	--	--	--
Os01g0373400	1.98e-05	-2.11514	down	2.04e-05	-1.93181	down	0.75861	0.240776	normal	0.947108	-0.0895709	normal
Os01g0382700	9.28e-41	-3.91304	down	3.98e-21	-2.48608	down	0.368609	0.478346	normal	0.767593	0.244412	normal
Os01g0386700	7.82e-08	-1.3461	down	1.11e-08	-1.46528	down	0.575487	0.213053	normal	0.759504	-0.188984	normal
Os01g0388500	5.01e-10	-1.94901	down	1.06e-06	-1.43534	down	0.00451709	-0.923176	normal	0.0503733	-0.872172	normal
Os01g0389700	3.01e-41	-9.17621	down	1.16e-34	-7.14077	down	--	--	--	--	--	--
Os01g0390600	0.000298059	-1.93593	down	0.0270031	-1.04465	normal	0.0976881	1.15031	normal	0.275885	0.943583	normal
Os01g0390900	6.38e-05	-1.35492	down	1.01e-06	-1.61741	down	0.0774784	-0.824537	normal	0.193594	-0.760937	normal
Os01g0392100	0.00021807	-1.41135	down	0.0477143	-0.694698	normal	0.0481223	1.03141	normal	0.279184	0.772371	normal
Os01g0495900	4.79e-29	-3.00833	down	6.34e-26	-2.78712	down	0.606261	0.226105	normal	0.980012	0.024997	normal
Os01g0500900	1.67e-06	-1.48261	down	1.4e-09	-1.85674	down	0.232971	0.55083	normal	0.981365	-0.0247617	normal
Os01g0501700	3.16e-28	-2.92798	down	3.61e-27	-2.90384	down	0.456665	0.302649	normal	0.96436	-0.0357747	normal
Os01g0501800	6.62e-30	-5.4081	down	1.96e-20	-4.65439	down	0.514581	-0.358564	normal	0.206489	-0.798527	normal
Os01g0502800	2.2e-10	-1.6275	down	0.000147617	-0.947086	normal	0.620872	0.204415	normal	0.967055	-0.0342763	normal
Os01g0504100	1.56e-12	-2.3318	down	3.8e-09	-1.86412	down	0.112437	-0.661315	normal	0.320718	-0.548289	normal
Os01g0506100	0.00466893	-1.16074	down	0.256459	-0.436129	normal	0.227026	0.648262	normal	0.278888	0.723099	normal
Os01g0508500	3.83e-12	-6.48116	down	0.0030313	-1.68226	down	0.532256	1.18815	normal	0.052283	1.65544	normal
Os01g0509700	2.43e-09	-5.70352	down	0.007871	-1.70888	down	--	--	--	--	--	--
Os01g0510100	1.23e-08	-1.44459	down	9.43e-20	-2.44464	down	0.221597	0.417893	normal	0.72931	0.205723	normal
Os01g0510500	0.000613274	-1.42638	down	0.934029	0.0311228	normal	0.403483	0.522651	normal	0.66714	0.373217	normal
Os01g0510600	3.04e-07	-1.36343	down	1.39e-06	-1.25017	down	0.632862	0.278267	normal	0.817941	0.169717	normal
Os01g0511000	6.01e-06	-2.86332	down	6.31e-05	-2.38684	down	1	-0.0174017	normal	0.17664	-1.05323	normal
Os01g0511600	8.73e-32	-3.94903	down	5.5e-19	-2.78864	down	0.0245051	1.9122	normal	0.146072	1.12206	normal
Os01g0519400	0.000916897	-1.03736	down	0.0668462	-0.552007	normal	0.704225	0.19185	normal	0.903175	0.099663	normal
Os01g0520600	2.89e-09	-2.70111	down	1.7e-06	-1.91707	down	0.701062	-0.48505	normal	0.818841	0.231557	normal
Os01g0523401	8.44e-09	-4.96081	down	0.00159283	-1.97782	down	--	--	--	--	--	--
Os01g0524500	1.38e-25	-2.8455	down	3.97e-12	-1.75715	down	0.21322	0.776008	normal	0.608012	0.323854	normal
Os01g0524700	0.000103894	-1.0094	down	8.24e-07	-1.26584	down	0.0160913	0.875902	normal	0.262955	0.59747	normal
Os01g0532700	6.46e-05	-2.06592	down	0.00172712	-1.44021	down	0.019099	1.52234	normal	0.179425	1.12086	normal
Os01g0537250	0.00136879	-3.03781	down	0.308486	0.798744	normal	0.66765	-2.56138	normal	0.828087	-0.894184	normal
Os01g0539400	4.05e-08	-1.39679	down	0.00166225	-0.834455	normal	0.522083	0.237969	normal	0.904898	0.0831834	normal
Os01g0540800	3.27e-07	-1.27084	down	0.0326178	-0.551355	normal	0.405095	-0.310064	normal	0.633359	-0.27388	normal
Os01g0542700	0.000157472	-2.57143	down	0.318835	0.526042	normal	0.646021	0.370522	normal	0.951372	-0.0846253	normal
Os01g0544200	2.96e-11	-6.27211	down	6.64e-14	#NAME?	down	--	--	--	--	--	--
Os01g0546800	0.000772123	-1.3054	down	0.800611	-0.101882	normal	0.930651	-0.0567604	normal	0.883572	0.114197	normal
Os01g0547600	3.74e-09	-4.11829	down	0.0976029	-0.78583	normal	0.180899	0.784883	normal	0.561075	1.02638	normal
Os01g0551000	1.01e-60	-5.09566	down	1.59e-43	-3.92733	down	0.265044	0.648054	normal	0.838848	-0.207984	normal
Os01g0552300	1.05e-15	-2.07895	down	3.48e-27	-3.02333	down	0.89392	-0.0686983	normal	0.957234	-0.0465846	normal
Os01g0552500	7.2e-12	-3.3317	down	0.00028262	-1.42556	down	0.513915	-0.53305	normal	0.920538	0.120001	normal
Os01g0553400	0.000342933	-1.51129	down	0.0622196	-0.712343	normal	0.340933	-0.561002	normal	0.936933	-0.0777805	normal
Os01g0557100	9.97e-33	-4.94136	down	3.44e-27	-3.99114	down	0.968454	0.0612048	normal	0.380068	0.857329	normal
Os01g0558800	1.42e-13	-2.2285	down	2.81e-08	-1.55487	down	0.334969	0.48164	normal	0.425567	0.512713	normal
Os01g0559500	5.23e-12	-1.89733	down	2.92e-12	-1.87149	down	0.855673	-0.109728	normal	0.960315	0.0454644	normal
Os01g0559600	1.42e-08	-2.40515	down	2.95e-06	-1.85575	down	0.521205	0.240563	normal	0.712043	-0.220374	normal
Os01g0559750	9.53e-06	-1.36002	down	7.18e-05	-1.30731	down	0.0712865	-0.615859	normal	0.936933	-0.0625945	normal
Os01g0563000	2.72e-25	-6.61322	down	2.18e-11	-3.28564	down	0.0478664	1.41685	normal	0.633408	1.20433	normal
Os01g0564300	7.75e-05	#NAME?	down	0.00425434	-4.9821	down	--	--	--	--	--	--
Os01g0564400	2.41e-06	-1.98307	down	0.00765075	-0.989687	normal	0.997365	0.000551398	normal	0.942136	0.079294	normal
Os01g0565900	0.000691468	-2.64048	down	0.000775356	-2.66478	down	0.111073	-1.7751	normal	--	--	--
Os01g0567400	7.07e-06	-3.14963	down	3.16e-06	-3.11679	down	0.013309	2.10502	normal	--	--	--
Os01g0575200	2.02e-06	-2.86246	down	4.81e-11	-3.98765	down	0.0129663	1.42357	normal	0.574073	-0.550801	normal
Os01g0580000	1.86e-07	-1.61036	down	0.00164012	-0.908898	normal	0.488683	-0.342137	normal	0.824864	-0.162792	normal
Os01g0580800	6.9e-12	-2.40629	down	0.0191981	-0.680259	normal	0.0273114	0.86434	normal	0.387374	0.505879	normal
Os01g0585300	2.75e-28	-3.14401	down	8.99e-19	-2.57814	down	0.574487	0.270376	normal	0.674964	-0.23896	normal
Os01g0587400	0.00336348	-1.90107	down	0.020751	-1.38688	normal	0.700839	0.378124	normal	0.447052	0.746521	normal
Os01g0588900	1.79e-07	-3.95132	down	2.85e-08	-4.3415	down	0.0145833	1.08351	normal	0.384503	0.524815	normal
Os01g0589000	2.47e-07	-1.35318	down	4.51e-05	-1.03947	down	0.693571	-0.188411	normal	0.933013	0.0647618	normal
Os01g0591000	3.3e-12	-2.7321	down	2.74e-10	-2.275	down	0.974978	0.0192506	normal	0.143734	-1.27173	normal
Os01g0591250	0.000117599	-2.78954	down	0.277424	-0.751684	normal	0.996487	0.0132942	normal	--	--	--
Os01g0591300	9.51e-58	-7.56976	down	3.63e-29	-3.70743	down	0.0365573	1.7333	normal	--	--	--
Os01g0595600	1.9e-12	#NAME?	down	4.73e-13	#NAME?	down	--	--	--	--	--	--
Os01g0597600	0.000782484	-9.80895	down	0.00998761	-6.64756	down	--	--	--	--	--	--
Os01g0598400	7.3e-10	-2.37012	down	1.65e-13	-2.79173	down	0.576625	-0.601293	normal	0.667364	0.458292	normal
Os01g0598900	4.02e-18	-2.60169	down	7.25e-11	-1.80081	down	--	--	--	--	--	--
Os01g0599550	3.35e-12	-6.04618	down	0.000326776	-2.03247	down	0.924131	0.110675	normal	0.833082	-0.288774	normal
Os01g0600400	1.91e-08	-1.86546	down	2.63e-07	-1.61664	down	0.439137	-0.437991	normal	0.986761	-0.0206678	normal
Os01g0600500	1.44e-06	-1.59372	down	4.21e-05	-1.27864	down	0.620044	0.241047	normal	0.655143	-0.306321	normal
Os01g0600900	4.9e-21	-5.95399	down	2.31e-12	-4.57589	down	0.0670399	-1.51392	normal	0.136167	-1.68404	normal
Os01g0602200	0.00112129	-2.92989	down	0.00466246	-2.45393	down	--	--	--	--	--	--
Os01g0603200	0.000283248	-2.07646	down	0.0227043	-1.14549	normal	0.0574756	1.44173	normal	0.71952	0.513394	normal
Os01g0604500	1.01e-08	-1.79667	down	2.34e-07	-1.54284	down	0.526372	0.364306	normal	0.925121	-0.0990575	normal
Os01g0605000	0.000101706	-1.89574	down	0.00720715	-1.16104	down	0.433642	0.527069	normal	0.830837	0.229454	normal
Os01g0606400	2.86e-11	-3.50762	down	9.33e-07	-2.16005	down	0.7817	-0.280178	normal	0.193859	-1.15203	normal
Os01g0607800	2.24e-22	-4.7494	down	4.56e-08	-2.01448	down	0.106081	1.92798	normal	0.0879916	1.47144	normal
Os01g0612900	2.99e-08	-1.47134	down	1.88e-07	-1.40322	down	0.180956	0.609127	normal	0.621397	0.339998	normal
Os01g0613500	1.5e-13	-7.60723	down	1.18e-14	-7.56392	down	--	--	--	--	--	--
Os01g0617900	2.74e-24	-2.67084	down	2.32e-23	-2.61978	down	0.357298	-0.388158	normal	0.89909	-0.0962707	normal
Os01g0618400	1.73e-34	-3.32416	down	4.57e-22	-2.55035	down	0.289952	0.419152	normal	0.557324	0.340425	normal
Os01g0618800	7.17e-06	-1.18047	down	7.59e-13	-1.98704	down	0.0230509	0.718112	normal	0.486753	0.372712	normal
Os01g0620301	3.41e-06	#NAME?	down	3.7e-06	#NAME?	down	--	--	--	--	--	--
Os01g0621300	0.000594898	-1.3024	down	0.0217863	-0.814228	normal	0.0977405	-0.569801	normal	0.519952	-0.35887	normal
Os01g0622300	3.14e-07	-1.47797	down	1.42e-09	-1.72316	down	0.0165872	-0.913865	normal	0.0195371	-1.10433	normal
Os01g0626900	1.13e-05	-1.13409	down	0.549275	-0.165951	normal	0.00689451	0.860566	normal	0.220036	0.598629	normal
Os01g0627400	0.000253263	-1.79332	down	0.00818231	-1.22276	down	0.829342	-0.241562	normal	0.804968	-0.28252	normal
Os01g0627450	0.00450837	-1.52992	down	0.0232511	-1.15444	normal	0.980691	0.0166921	normal	0.867711	-0.155439	normal
Os01g0627500	7.39e-36	-4.06974	down	6.88e-19	-2.52067	down	0.119385	0.822335	normal	0.318109	0.796094	normal
Os01g0627550	5.27e-38	-4.06721	down	1.04e-20	-2.59553	down	0.0313447	1.0181	normal	0.297224	0.823168	normal
Os01g0627800	4.59e-37	-3.93061	down	2.09e-20	-2.54348	down	0.166922	0.947514	normal	0.224375	0.992619	normal
Os01g0628700	1.05e-39	-4.66778	down	1.06e-06	-1.21614	down	0.358903	-0.507093	normal	0.892521	0.150958	normal
Os01g0629400	2.68e-18	-2.25039	down	3.8e-20	-2.43504	down	0.58904	0.218902	normal	0.994228	-0.00841547	normal
Os01g0629750	1.74e-06	-1.33021	down	7.35e-05	-1.06303	down	0.608275	0.254057	normal	0.772247	0.208773	normal
Os01g0632700	1.1e-06	-1.7998	down	7.96e-05	-1.34518	down	0.102765	-0.878405	normal	0.592241	-0.393768	normal
Os01g0633000	1.97e-42	-3.88189	down	1.8e-21	-2.62844	down	0.928926	0.0598722	normal	0.350651	-0.468654	normal
Os01g0635550	4.06e-25	-9.11771	down	3.58e-27	-10.8933	down	--	--	--	--	--	--
Os01g0636600	5.54e-12	-1.77141	down	8.91e-18	-2.22873	down	0.164243	-0.553469	normal	0.172588	-0.697879	normal
Os01g0638600	6.12e-14	-6.01638	down	0.00146217	-1.62659	down	0.269893	0.947558	normal	0.262473	1.81426	normal
Os01g0640700	5.79e-23	-3.03228	down	1.6e-08	-1.53021	down	0.511991	0.338937	normal	0.493816	0.444109	normal
Os01g0640800	0.000334108	-1.16137	down	8.6e-05	-1.22912	down	0.572086	0.328215	normal	0.572502	0.413477	normal
Os01g0641100	0.0028352	-1.41553	down	0.164362	-0.598392	normal	0.388711	-0.534727	normal	0.668695	-0.350282	normal
Os01g0646700	1.95e-07	-1.48958	down	0.000270531	-0.942965	normal	0.611331	-0.210232	normal	0.892872	-0.0945789	normal
Os01g0647800	7.01e-07	-2.61754	down	0.0471508	-0.870664	normal	0.620044	0.408646	normal	0.487103	0.642171	normal
Os01g0647850	2.57e-06	-1.48929	down	2.39e-05	-1.27557	down	0.631395	0.273814	normal	0.644114	0.342429	normal
Os01g0648000	4.29e-07	-2.61861	down	9.16e-06	-2.04107	down	0.0542554	1.25992	normal	0.757492	-0.363519	normal
Os01g0649900	7.41e-06	-3.60971	down	0.796132	-0.17309	normal	0.287275	1.06351	normal	0.9694	-0.0728375	normal
Os01g0650000	0.00270888	-2.2053	down	0.0097516	0.914586	normal	0.327808	0.715003	normal	0.783312	0.285373	normal
Os01g0650200	5.92e-26	-5.17775	down	7.34e-13	-2.77706	down	0.0492877	1.60393	normal	0.597122	0.607104	normal
Os01g0651350	5.19e-05	-2.94447	down	0.765771	-0.217896	normal	0.825252	-0.334007	normal	0.475883	-0.836994	normal
Os01g0655500	1.48e-14	-2.35196	down	3.64e-09	-1.67587	down	0.265729	0.448713	normal	0.612714	0.307673	normal
Os01g0655800	4.44e-05	-1.01313	down	3.5e-07	-1.27481	down	0.871538	-0.0737428	normal	0.651705	-0.256146	normal
Os01g0656200	1.38e-18	-2.58405	down	1.35e-07	-1.48145	down	0.454826	0.485816	normal	0.918873	0.197325	normal
Os01g0656250	7.18e-22	-3.16594	down	5.16e-09	-1.72747	down	0.0655397	1.06251	normal	0.688744	0.66773	normal
Os01g0660550	2.06e-05	-1.54532	down	0.0155023	-0.807264	normal	0.671871	-0.249439	normal	0.633007	-0.345292	normal
Os01g0662300	1.86e-11	-2.07256	down	0.200428	-0.365321	normal	0.637807	0.508726	normal	0.903038	-0.103348	normal
Os01g0662600	3.19e-12	-1.95051	down	4.52e-08	-1.60918	down	0.129551	0.514929	normal	0.278935	0.572586	normal
Os01g0663051	4.79e-06	-8.47782	down	0.000186718	-6.12149	down	0.162959	-2.23157	normal	0.103925	-2.57074	normal
Os01g0664000	4.23e-17	-2.22994	down	3.76e-16	-2.11201	down	0.9767	0.0150238	normal	0.722445	-0.24589	normal
Os01g0665500	0.00876202	-1.72869	down	0.237724	0.632098	normal	0.0232458	1.46806	normal	0.328523	0.956838	normal
Os01g0667100	7.99e-07	-1.72289	down	5.17e-06	-1.50165	down	0.892464	0.0840005	normal	0.923712	0.0936145	normal
Os01g0669100	1.52e-10	-5.67428	down	1.42e-05	-2.76694	down	--	--	--	--	--	--
Os01g0672400	9.33e-32	-3.31852	down	3.2e-31	-3.44916	down	0.0395486	0.701311	normal	0.808268	0.162031	normal
Os01g0672500	1.34e-07	-1.3127	down	2.11e-18	-2.27205	down	0.362775	-0.339218	normal	0.199098	-0.617602	normal
Os01g0673500	3.16e-09	-1.61064	down	4.49e-07	-1.32173	down	0.221436	-0.501993	normal	0.386158	-0.475204	normal
Os01g0673700	0.000136355	-1.81321	down	0.0413209	-0.855096	normal	0.697174	0.290252	normal	0.96275	-0.0644547	normal
Os01g0673800	9.9e-15	-2.24712	down	7.25e-18	-2.67546	down	0.224769	-0.43518	normal	0.370956	-0.453139	normal
Os01g0674700	4.97e-07	-1.25452	down	7.79e-08	-1.34194	down	0.0057987	0.907855	normal	0.131531	0.722332	normal
Os01g0675800	3.95e-17	-2.70574	down	2.11e-19	-2.83476	down	0.843867	0.163422	normal	0.696425	0.37671	normal
Os01g0676200	8.92e-35	-4.08514	down	9.03e-28	-3.48971	down	0.350405	0.73054	normal	0.628484	0.407149	normal
Os01g0677900	4.07e-06	#NAME?	down	0.0108093	-2.78045	normal	--	--	--	--	--	--
Os01g0678100	1.41e-22	#NAME?	down	6.08e-25	#NAME?	down	--	--	--	--	--	--
Os01g0678600	1.76e-30	-3.0868	down	4.61e-16	-2.13955	down	0.200589	0.851984	normal	0.581975	0.30686	normal
Os01g0679900	2.34e-05	-1.08372	down	0.472881	0.189901	normal	0.0707119	0.596897	normal	0.936313	0.0619698	normal
Os01g0680600	9.42e-05	-1.47335	down	0.0114237	-0.87952	normal	0.988988	0.00735477	normal	0.735963	0.277571	normal
Os01g0680700	3.1e-17	-2.1826	down	6.94e-13	-1.88327	down	0.767577	-0.12687	normal	0.727915	-0.206687	normal
Os01g0681000	3.64e-13	-5.46697	down	5.37e-07	-3.16489	down	0.532684	0.549967	normal	0.318703	0.904538	normal
Os01g0681400	1.43e-05	-1.65619	down	0.000829878	-1.17309	down	0.832141	-0.147644	normal	0.468611	-0.52487	normal
Os01g0681700	5.65e-15	-7.83884	down	3.59e-05	-2.28455	down	--	--	--	--	--	--
Os01g0681800	3.94e-12	-7.30582	down	6.54e-13	-7.25105	down	--	--	--	--	--	--
Os01g0682500	3.25e-32	-5.78675	down	5.71e-23	-4.53033	down	0.364384	0.439592	normal	0.824122	0.178091	normal
Os01g0683800	5.86e-05	-2.2918	down	0.049255	-0.965824	normal	0.0678377	1.38035	normal	0.349536	0.886024	normal
Os01g0687500	0.00629475	-1.25771	down	0.0187965	-1.05434	normal	0.713069	0.198192	normal	0.738004	0.244411	normal
Os01g0688600	7.93e-17	-3.03292	down	1.55e-14	-2.65545	down	0.258514	0.622191	normal	0.724134	0.300354	normal
Os01g0691500	6.17e-08	-1.70777	down	5.76e-06	-1.35023	down	0.464174	-0.392742	normal	0.347346	-0.599935	normal
Os01g0692000	0.00683874	-1.83383	down	0.583871	0.335371	normal	0.875883	-0.175462	normal	0.859405	-0.216008	normal
Os01g0692100	0.00369881	-3.51889	down	0.321646	-0.871646	normal	0.798484	0.267198	normal	0.360043	2.10984	normal
Os01g0692200	1.66e-66	-5.47178	down	1.06e-32	-3.2364	down	0.991363	-0.0271158	normal	0.528187	-0.43578	normal
Os01g0692600	1.44e-05	-1.57107	down	0.000258984	-1.23505	down	0.927975	0.0566645	normal	0.754109	0.249595	normal
Os01g0693800	8.11e-05	-1.64289	down	2.26e-06	-2.12747	down	0.0172412	0.811305	normal	0.287689	0.547089	normal
Os01g0693900	2.15e-08	-3.2152	down	0.000105442	-1.93504	down	0.0311355	1.03386	normal	0.444387	0.554957	normal
Os01g0695300	7.44e-71	-5.48571	down	1e-33	-3.33366	down	0.012169	1.07756	normal	0.468261	0.659213	normal
Os01g0695700	3.55e-14	-6.42651	down	0.00152758	-1.92143	down	0.521927	0.86093	normal	0.808263	0.511367	normal
Os01g0696000	5.12e-05	-1.49686	down	0.00111341	-1.11958	down	0.142473	-0.826141	normal	0.778502	-0.23777	normal
Os01g0696100	8.15e-05	-2.52469	down	0.000236728	-2.15437	down	0.317347	-0.994263	normal	0.226257	-1.12748	normal
Os01g0696800	6.29e-28	#NAME?	down	2.83e-21	-5.22701	down	--	--	--	--	--	--
Os01g0699100	4.59e-09	-2.8316	down	4.18e-05	-1.72884	down	0.0112565	2.81061	normal	0.456678	0.817676	normal
Os01g0701700	1.68e-06	-3.46362	down	1.44e-05	-3.03308	down	0.625162	0.381067	normal	0.997103	0.0181568	normal
Os01g0703000	6.5e-05	-1.71654	down	3.43e-06	-1.89127	down	0.514247	0.588755	normal	0.559921	0.598933	normal
Os01g0703400	1.82e-05	-1.06847	down	8.22e-26	-2.8111	down	0.110921	-0.555256	normal	0.274169	-0.538474	normal
Os01g0704300	6.21e-12	-5.12058	down	4.2e-07	-3.31182	down	0.211198	0.631411	normal	0.711474	-0.304978	normal
Os01g0704700	1.1e-08	-1.58108	down	5.58e-13	-1.99185	down	0.521249	-0.324842	normal	0.332785	-0.575083	normal
Os01g0705300	7.91e-23	-3.04948	down	9.38e-09	-1.5635	down	0.0711316	0.954422	normal	0.136801	0.819715	normal
Os01g0706900	2.21e-06	-2.85559	down	0.0208309	-1.1078	normal	0.297743	-1.65745	normal	0.312596	-1.46117	normal
Os01g0708900	5.49e-16	-2.13338	down	1.53e-16	-2.14181	down	0.0121302	0.932747	normal	0.478575	-0.448479	normal
Os01g0710250	0.00424316	-1.75399	down	0.00151034	-1.82893	down	0.590474	0.544207	normal	0.883826	0.207222	normal
Os01g0710700	5.44e-13	-1.84736	down	1.22e-23	-2.72514	down	0.535617	0.231297	normal	0.0923169	-0.76998	normal
Os01g0711200	3.69e-07	-3.59512	down	7.67e-09	-4.03922	down	--	--	--	--	--	--
Os01g0711400	3.79e-36	-4.68875	down	8.2e-29	-4.45062	down	0.873603	0.0762412	normal	0.470212	-0.423126	normal
Os01g0712600	2.08e-05	-1.23508	down	0.000138655	-1.06669	down	0.957359	0.0283649	normal	0.696046	-0.279118	normal
Os01g0715000	0.000672025	-1.00433	down	0.0897184	-0.487577	normal	0.317065	0.472625	normal	0.413846	0.501051	normal
Os01g0716800	0.000651914	-1.89343	down	7.19e-05	-2.34314	down	0.0450562	0.699756	normal	0.440252	-0.438051	normal
Os01g0717000	1.98e-35	-4.06258	down	2.6e-30	-3.9826	down	0.0227109	0.976488	normal	0.877212	0.129904	normal
Os01g0717400	1.57e-24	-7.67309	down	3.22e-14	-4.73028	down	0.600443	0.795964	normal	0.719583	0.681247	normal
Os01g0717501	3.85e-17	-8.21719	down	3.46e-13	-5.7079	down	--	--	--	--	--	--
Os01g0717700	2.17e-20	-2.82301	down	2.62e-14	-2.30679	down	0.0740639	-0.965209	normal	0.0125871	-1.26297	normal
Os01g0719700	2.81e-20	-2.39101	down	1.56e-09	-1.54587	down	0.0450058	0.668034	normal	0.748434	0.197043	normal
Os01g0719900	2.82e-10	#NAME?	down	1.91e-05	-3.24274	down	--	--	--	--	--	--
Os01g0720400	1.01e-80	-6.39466	down	1.1e-52	-4.95027	down	0.32018	0.632064	normal	0.311367	-1.03272	normal
Os01g0720500	5.87e-34	-4.71254	down	7.8e-13	-2.45506	down	0.156324	-1.0359	normal	0.00470396	-2.2247	down
Os01g0721000	0.000463673	-1.09696	down	0.848834	0.0597502	normal	0.0203443	1.17206	normal	0.0646323	1.06611	normal
Os01g0723800	0.000110801	-1.8876	down	3.05e-07	-1.89731	down	0.90581	0.0831572	normal	0.235637	-0.797716	normal
Os01g0724500	3.71e-05	-1.95707	down	6.51e-05	-1.73306	down	0.563562	-0.50113	normal	0.962101	0.066742	normal
Os01g0727800	1.93e-10	-4.10788	down	0.831941	-0.115479	normal	0.689757	0.424419	normal	0.46078	0.829969	normal
Os01g0727820	1.52e-06	-3.91391	down	0.978063	0.0121731	normal	0.464803	0.795427	normal	0.398864	1.04769	normal
Os01g0727840	2.02e-07	-4.09164	down	0.149748	-0.880083	normal	0.98119	0.0306409	normal	0.66478	0.473835	normal
Os01g0730800	5.38e-10	-1.58513	down	5.14e-08	-1.42877	down	0.23912	0.457138	normal	0.615221	0.298463	normal
Os01g0731201	1.04e-13	-5.55047	down	1.57e-10	-3.78162	down	--	--	--	--	--	--
Os01g0732000	0.00137751	-1.41694	down	0.0326176	-0.858992	normal	0.211386	-0.664565	normal	0.199779	-0.824812	normal
Os01g0732100	3.23e-21	-2.4739	down	1.51e-11	-1.70087	down	0.780036	0.12128	normal	0.989287	-0.012826	normal
Os01g0735500	6.1e-06	-2.6372	down	3.78e-05	-2.1492	down	0.0975343	1.4395	normal	0.154904	1.29374	normal
Os01g0738500	6.99e-06	-1.12005	down	2.64e-05	-1.04787	down	0.382792	0.326112	normal	0.674135	0.244415	normal
Os01g0739400	9.3e-17	-2.49596	down	0.000274999	-0.976684	normal	0.935563	-0.0573912	normal	0.86504	0.292478	normal
Os01g0740600	1.03e-12	-2.75823	down	1.09e-05	-1.45111	down	0.932059	0.0435348	normal	0.949169	-0.0463782	normal
Os01g0742350	3.36e-09	-1.72519	down	2.8e-09	-1.67765	down	0.93984	-0.0488799	normal	0.597794	0.318526	normal
Os01g0743400	2.86e-05	-1.24252	down	0.00631701	-0.774432	normal	0.666088	0.230589	normal	0.60804	0.347275	normal
Os01g0747300	2.47e-06	-2.55581	down	6.64e-06	-2.44754	down	0.721185	-0.332907	normal	0.00574468	-1.65725	down
Os01g0747700	2.82e-13	-2.98937	down	2.02e-08	-2.01749	down	0.306138	-0.660094	normal	0.642538	-0.395025	normal
Os01g0748600	2.2e-09	-1.78026	down	1.51e-18	-2.42184	down	0.0047796	0.994087	normal	0.410492	-0.491398	normal
Os01g0749200	2.58e-21	-2.46531	down	2.18e-13	-1.89658	down	0.239416	0.645697	normal	0.662782	0.251525	normal
Os01g0749900	1.39e-09	-1.57854	down	0.076714	-0.455208	normal	0.901157	0.0525487	normal	0.410393	-0.423403	normal
Os01g0750600	1.96e-39	-4.2458	down	4.41e-32	-3.53081	down	0.552922	0.418126	normal	0.727107	0.334307	normal
Os01g0750666	5.39e-29	-4.9467	down	1.43e-21	-3.6244	down	0.634535	0.440753	normal	0.921358	-0.146982	normal
Os01g0752100	8.46e-10	-1.75329	down	1.99e-12	-1.98367	down	0.912527	0.0674435	normal	0.953677	0.0591856	normal
Os01g0757700	1.95e-24	-2.79006	down	4.55e-17	-2.18184	down	0.200035	-0.55847	normal	0.232325	-0.657626	normal
Os01g0759400	2.05e-07	-2.44654	down	3.12e-09	-2.96991	down	0.199883	-0.984497	normal	0.897692	-0.154294	normal
Os01g0760000	3.33e-18	-4.99485	down	8.77e-12	-3.11113	down	0.0706728	3.18913	normal	--	--	--
Os01g0761500	3.13e-05	-2.80303	down	0.235505	-0.687524	normal	0.803698	0.264317	normal	0.919299	0.15646	normal
Os01g0761600	5.55e-08	-2.24901	down	0.0365463	-0.746306	normal	0.905634	0.0893111	normal	0.858985	0.172678	normal
Os01g0762300	7.04e-07	-1.43491	down	1.21e-06	-1.35846	down	0.583981	0.28854	normal	0.458704	0.472336	normal
Os01g0764500	4.16e-05	-1.11121	down	0.00015716	-0.997075	normal	0.149403	-0.597229	normal	0.35042	-0.517338	normal
Os01g0764600	0.000101234	-1.09617	down	0.000210006	-1.01376	down	0.0540708	-0.763708	normal	0.468261	-0.414192	normal
Os01g0764900	6.5e-32	-3.35399	down	9.54e-27	-2.91705	down	0.0940099	0.858246	normal	0.210171	0.822901	normal
Os01g0765000	0.000223446	-1.75765	down	4.48e-08	-2.56856	down	0.777694	-0.303895	normal	1	0.00605102	normal
Os01g0766200	4.15e-18	-2.38366	down	2.97e-12	-1.81398	down	0.284003	0.514653	normal	0.298644	0.79873	normal
Os01g0768100	6.16e-19	-2.41606	down	1.26e-13	-1.92167	down	0.0118429	1.11994	normal	0.144249	0.876559	normal
Os01g0769000	3.18e-09	-1.48651	down	1.22e-11	-1.74547	down	0.698485	0.151756	normal	0.92515	-0.0676531	normal
Os01g0769900	3.65e-10	-1.9178	down	5.32e-05	-1.06935	down	0.908674	0.0570335	normal	0.25864	0.582612	normal
Os01g0770000	8.99e-10	-3.7839	down	4.09e-13	-4.86147	down	0.190915	-1.2724	normal	0.568474	-0.501737	normal
Os01g0770100	3.3e-12	-4.21559	down	6.28e-09	-3.20339	down	0.264849	-1.20062	normal	0.360779	-0.84891	normal
Os01g0770200	2.42e-13	-4.43971	down	6.2e-19	-6.72487	down	--	--	--	--	--	--
Os01g0770500	0.00026207	-1.3239	down	1.08e-05	-1.5427	down	0.844433	-0.153084	normal	0.689949	-0.342022	normal
Os01g0773700	5.39e-24	-3.54967	down	7.51e-14	-2.75429	down	0.487757	0.354226	normal	0.831798	-0.158647	normal
Os01g0774200	8.17e-11	-4.81644	down	2.87e-06	-2.68642	down	0.448653	-0.912921	normal	--	--	--
Os01g0775500	1.8e-05	-1.17886	down	0.000522021	-0.923588	normal	0.476207	-0.311074	normal	0.686379	-0.248475	normal
Os01g0776600	2.07e-06	-1.34768	down	0.0104078	-0.696537	normal	0.736817	0.155002	normal	0.771705	-0.192761	normal
Os01g0776700	1.6e-20	-2.41827	down	1.32e-21	-2.55251	down	0.0287378	0.903627	normal	0.435059	0.432331	normal
Os01g0776800	5.78e-05	-1.59123	down	0.000470237	-1.28088	down	0.1064	-0.829652	normal	0.498501	-0.463921	normal
Os01g0777700	3.03e-06	-1.56316	down	0.00017174	-1.18051	down	0.994167	-0.0144944	normal	0.399192	-0.524895	normal
Os01g0777800	2.03e-05	-2.57882	down	0.000826343	-1.78019	down	0.758564	-0.345177	normal	0.492489	-0.691826	normal
Os01g0778100	0.00575966	-1.84665	down	0.052745	-1.21952	normal	--	--	--	--	--	--
Os01g0778900	4.62e-05	-2.50016	down	4.08e-05	-2.31269	down	0.341547	0.897462	normal	0.833401	0.281185	normal
Os01g0779100	1.26e-06	-2.86526	down	0.468027	-0.362722	normal	0.922713	0.0926949	normal	0.936569	0.113473	normal
Os01g0781100	7.55e-08	-2.5342	down	0.000441579	-1.42172	down	0.417675	0.618776	normal	0.505162	0.621364	normal
Os01g0781200	0.000459613	-1.04783	down	0.000254549	-1.06091	down	0.522455	-0.352554	normal	0.799268	-0.200333	normal
Os01g0782200	1.08e-31	-5.56285	down	1.19e-16	-3.39377	down	0.303327	-1.15018	normal	0.337911	-0.973777	normal
Os01g0782300	6.89e-28	-4.12705	down	2.45e-25	-3.64666	down	0.245395	-0.782935	normal	0.0162776	-1.75073	normal
Os01g0782500	5.28e-08	-1.51934	down	6.26e-09	-1.58599	down	0.291861	-0.443799	normal	0.0523545	-0.957554	normal
Os01g0783100	1.67e-10	-2.37374	down	1.23e-07	-1.79603	down	0.842133	0.133816	normal	0.853263	-0.178528	normal
Os01g0784500	1.38e-25	-3.0933	down	1.34e-21	-2.68159	down	0.805074	0.135851	normal	0.873552	0.129851	normal
Os01g0784700	9.65e-39	-9.24309	down	2.97e-34	-7.62612	down	--	--	--	--	--	--
Os01g0784800	7.13e-09	-2.05798	down	0.0186538	-0.744175	normal	0.393361	-0.514539	normal	0.311351	-0.732081	normal
Os01g0784833	1.72e-10	-1.84671	down	0.503181	-0.186086	normal	0.613803	-0.41545	normal	0.370129	-0.797936	normal
Os01g0785700	0.00344096	-1.08631	down	0.0232643	-0.806238	normal	0.945366	0.038122	normal	0.634832	0.323276	normal
Os01g0786700	0.000209364	-2.65105	down	4.77e-06	-3.61411	down	--	--	--	--	--	--
Os01g0786800	3.28e-11	-3.02132	down	2.11e-16	-3.73056	down	0.0277303	-1.91089	normal	0.800877	-0.292568	normal
Os01g0787400	8.95e-15	-2.03662	down	0.0271803	-0.559936	normal	0.788954	0.146204	normal	0.953873	0.0497484	normal
Os01g0788950	0.000426716	-1.19763	down	0.0442189	-0.645368	normal	0.0481788	0.854964	normal	0.159996	0.793986	normal
Os01g0791033	0.00558115	-3.70278	down	0.0851996	-1.9577	normal	0.155128	2.07704	normal	0.150582	1.3449	normal
Os01g0793900	3.84e-30	-6.2234	down	3.03e-07	-1.82963	down	0.540684	0.603077	normal	0.796833	0.376953	normal
Os01g0794400	2.72e-53	-5.72211	down	0.944466	-0.0345216	normal	0.0316936	3.61013	normal	0.0597344	3.28255	normal
Os01g0794800	1.13e-10	-6.13754	down	0.252838	-0.680227	normal	--	--	--	--	--	--
Os01g0794900	0.00025814	-2.59721	down	0.937745	-0.0571149	normal	0.540292	0.535359	normal	0.410365	0.774373	normal
Os01g0798500	3.42e-21	-2.50822	down	5.77e-10	-1.55555	down	0.355265	0.547484	normal	0.201756	0.658028	normal
Os01g0799100	5.95e-06	-1.66096	down	0.00105118	-1.10708	down	0.291503	0.596594	normal	0.661285	0.362611	normal
Os01g0800500	7.44e-48	-6.77061	down	4.05e-37	-5.41611	down	0.27052	-1.12938	normal	0.475744	-0.820827	normal
Os01g0801800	1.47e-07	-2.62313	down	8.14e-05	-1.70436	down	0.600547	0.431759	normal	0.70016	0.401319	normal
Os01g0802100	4.34e-13	-2.506	down	1.44e-13	-2.45125	down	0.264957	0.595144	normal	0.407123	-0.644481	normal
Os01g0805000	3.69e-30	-3.10596	down	1.75e-18	-2.26268	down	0.358287	0.61662	normal	0.81588	-0.154732	normal
Os01g0805200	1.06e-44	-4.07645	down	9.48e-41	-4.01072	down	0.950997	-0.0369983	normal	0.897177	-0.0956495	normal
Os01g0805300	9.93e-16	-3.81688	down	1.06e-13	-3.48713	down	0.732582	0.206157	normal	0.45392	-0.422209	normal
Os01g0805800	3.09e-07	-1.59565	down	1.1e-07	-1.60168	down	0.916948	0.0625512	normal	0.844125	-0.164151	normal
Os01g0806300	0.0018192	-1.71958	down	0.662423	-0.220363	normal	0.223858	0.851674	normal	0.231757	0.975738	normal
Os01g0807900	0.000154813	-1.12413	down	0.00034254	-1.02811	down	0.238662	-0.512354	normal	0.306415	-0.568016	normal
Os01g0810100	5.11e-29	-2.97802	down	4.18e-35	-3.4019	down	0.0540319	-0.729524	normal	0.0800783	-0.847485	normal
Os01g0810200	2.36e-31	-3.16463	down	2.96e-13	-1.93443	down	0.00954785	0.835814	normal	0.150023	0.845618	normal
Os01g0815700	2.19e-05	-1.05455	down	9.72e-09	-1.43669	down	0.208078	0.452705	normal	0.552559	0.330495	normal
Os01g0817000	8.06e-49	-4.20782	down	1.64e-31	-3.15989	down	0.119455	0.807041	normal	0.0929135	1.02043	normal
Os01g0817100	4.14e-33	-4.91078	down	1.36e-11	-2.14417	down	0.0301553	1.35917	normal	0.179428	1.14264	normal
Os01g0817700	3.17e-15	-2.09584	down	2.58e-10	-1.73557	down	0.565414	-0.228615	normal	0.783179	-0.1768	normal
Os01g0818000	1.29e-12	-1.80912	down	1.32e-12	-1.7944	down	0.527146	0.261061	normal	0.923048	0.0742772	normal
Os01g0820050	2.62e-06	-5.07872	down	3.04e-05	-4.03053	down	--	--	--	--	--	--
Os01g0821300	1.41e-13	-6.86567	down	2.88e-07	-3.18776	down	--	--	--	--	--	--
Os01g0821600	0.00136473	-4.43301	down	0.026059	-2.69921	normal	0.0309121	1.13769	normal	0.234487	0.854223	normal
Os01g0823200	1.04e-05	-3.15689	down	0.537501	-0.377501	normal	0.56204	-0.554186	normal	0.908208	0.156591	normal
Os01g0823600	4.07e-12	-9.32313	down	9.85e-08	-5.99442	down	--	--	--	--	--	--
Os01g0823700	3.88e-05	-4.46238	down	0.0037095	-2.54619	down	--	--	--	--	--	--
Os01g0828100	1.57e-08	-2.12044	down	3.21e-17	-3.61004	down	0.941972	-0.0873855	normal	0.954389	0.0790135	normal
Os01g0829000	3.15e-07	-2.11955	down	0.000950183	-1.18169	down	0.108792	0.914454	normal	0.0222824	1.39248	normal
Os01g0830100	8.64e-05	-1.08809	down	0.00139997	-0.858444	normal	0.0549039	0.715968	normal	0.655107	0.280322	normal
Os01g0832000	3.97e-20	-2.79919	down	3.6e-13	-2.04471	down	0.0152249	-1.0416	normal	0.203645	-0.705001	normal
Os01g0833000	7.34e-12	-2.15746	down	1.23e-21	-3.1329	down	0.607208	-0.358951	normal	0.906889	-0.122046	normal
Os01g0833600	1.49e-08	-4.93036	down	5.68e-06	-3.54227	down	--	--	--	0.00427445	2.44601	up
Os01g0835500	5.95e-34	-3.28739	down	1.98e-15	-2.05861	down	0.0271607	-1.43466	normal	0.638763	-0.389748	normal
Os01g0837600	3.82e-17	-2.78011	down	8.8e-21	-3.24323	down	0.429019	-0.669949	normal	0.0365735	-1.44632	normal
Os01g0837800	1.89e-10	-1.63055	down	1e-05	-1.16518	down	0.014863	0.763662	normal	0.809354	0.154393	normal
Os01g0838100	1.02e-08	-1.45429	down	0.0044947	-0.711794	normal	0.40637	0.322111	normal	0.791371	0.170459	normal
Os01g0838600	7.63e-09	-5.48844	down	0.16467	1.04155	normal	--	--	--	--	--	--
Os01g0839801	0.000303384	-1.16395	down	0.0199676	-0.714103	normal	0.0402458	1.07105	normal	0.608074	0.358453	normal
Os01g0841700	0.00187145	-3.01366	down	0.00245555	-2.84617	down	0.586611	0.633492	normal	0.89627	0.265327	normal
Os01g0841800	1.8e-28	-2.95876	down	2.54e-15	-2.0221	down	0.747104	0.145854	normal	0.92515	0.0721231	normal
Os01g0842200	0.00065156	-1.50993	down	3.5e-05	-1.98332	down	0.00329344	0.902644	normal	0.152135	0.846619	normal
Os01g0848300	2.22e-06	-1.91859	down	6.84e-07	-1.89365	down	0.475013	0.530307	normal	0.540357	0.559026	normal
Os01g0849950	0.000697631	-1.76343	down	0.000127771	-2.16396	down	0.122734	-0.965962	normal	0.317791	-0.763429	normal
Os01g0850000	3.14e-12	-2.0539	down	2.28e-08	-1.52855	down	0.0118409	-0.822604	normal	0.0854386	-0.785955	normal
Os01g0850200	7.6e-06	-1.35988	down	3.55e-09	-1.78351	down	0.0418236	0.929907	normal	0.673156	0.324441	normal
Os01g0850700	2.33e-08	-4.32131	down	1.31e-07	-3.95852	down	0.721185	0.306587	normal	0.345621	-0.885381	normal
Os01g0851600	6.67e-05	-2.0846	down	0.000607481	-1.6074	down	0.0679737	-1.19116	normal	0.552216	-0.502158	normal
Os01g0851700	1.73e-32	-3.26717	down	7.47e-23	-2.72413	down	0.541191	0.23132	normal	0.631559	0.374138	normal
Os01g0853000	1.72e-23	-3.82295	down	1.18e-24	-4.09446	down	0.565252	0.350734	normal	0.880694	-0.153427	normal
Os01g0855900	1.4e-05	-1.92837	down	0.000208992	-1.57434	down	0.0423971	-0.926781	normal	0.408539	-0.505419	normal
Os01g0856900	2.6e-08	-1.6245	down	9.07e-10	-1.74876	down	0.426385	0.413363	normal	0.998643	0.00777415	normal
Os01g0858900	4.4e-07	-1.88132	down	0.196943	-0.429015	normal	0.281849	0.511874	normal	0.895053	0.116103	normal
Os01g0860800	6.71e-05	-1.26719	down	0.00704907	-0.68324	normal	0.00700251	0.967575	normal	1	0.00404363	normal
Os01g0862800	1.62e-09	-4.41829	down	2.18e-05	-2.65336	down	--	--	--	--	--	--
Os01g0862850	2.66e-12	-5.33502	down	4.2e-07	-2.88947	down	--	--	--	--	--	--
Os01g0864200	1.7e-23	#NAME?	down	2.28e-19	-7.59371	down	--	--	--	--	--	--
Os01g0866300	1.27e-05	-1.11003	down	9.46e-06	-1.11143	down	0.878779	-0.0731671	normal	0.988814	-0.0130936	normal
Os01g0866400	2.64e-33	-6.45309	down	3.39e-22	-4.7661	down	0.0137058	1.04335	normal	0.586125	0.572405	normal
Os01g0869200	9.46e-15	-2.86523	down	1.24e-09	-2.01587	down	0.957319	-0.0592714	normal	0.539644	-0.522899	normal
Os01g0869600	8.21e-06	-1.14294	down	6.69e-07	-1.25753	down	0.317451	0.382615	normal	0.8871	0.101933	normal
Os01g0869800	4.44e-32	-7.33855	down	6.84e-19	-4.89773	down	0.0208966	1.37411	normal	0.711095	0.468606	normal
Os01g0870201	0.000164292	-1.41178	down	0.00466662	-0.982781	normal	0.943951	-0.0616378	normal	0.812348	-0.210576	normal
Os01g0870500	3.11e-11	#NAME?	down	0.00057942	-2.2888	down	--	--	--	--	--	--
Os01g0871100	6.64e-07	-1.78207	down	0.000144082	-1.29262	down	0.310432	-0.524909	normal	0.420759	-0.523809	normal
Os01g0871150	0.00353004	-1.73856	down	0.264887	-0.605157	normal	0.926822	-0.133978	normal	0.877763	0.198824	normal
Os01g0871200	1.53e-44	-4.33649	down	6.23e-37	-4.08868	down	0.225587	0.430343	normal	0.90435	0.0867024	normal
Os01g0871800	1.94e-07	-3.71582	down	0.416327	-0.467148	normal	0.0854963	-1.61825	normal	0.0869758	-1.50682	normal
Os01g0872100	5.63e-07	-3.3866	down	0.0482343	-1.04344	normal	0.300956	-0.904182	normal	0.350035	-0.877271	normal
Os01g0872201	5.93e-08	-4.00916	down	0.42678	-0.410191	normal	0.468517	-0.537557	normal	0.70627	-0.356751	normal
Os01g0872900	1.24e-11	-6.37673	down	1.69e-06	-3.08034	down	--	--	--	--	--	--
Os01g0873100	9.08e-10	#NAME?	down	0.00166999	-2.78634	down	--	--	--	--	--	--
Os01g0873200	1.98e-16	-5.44574	down	1.35e-10	-3.82905	down	0.357317	-0.503947	normal	0.144526	-0.923835	normal
Os01g0873300	0.00276513	-1.79219	down	0.0192224	-1.31595	normal	0.424074	0.771652	normal	0.145532	1.3032	normal
Os01g0874800	1.97e-09	-1.75284	down	0.000484245	-0.953387	normal	0.338422	0.431151	normal	0.307832	0.573023	normal
Os01g0876650	3.06e-05	#NAME?	down	0.0370545	-2.60167	normal	--	--	--	--	--	--
Os01g0882400	5.04e-06	-2.36096	down	0.0970165	-0.728323	normal	0.417493	0.654003	normal	0.327355	0.868357	normal
Os01g0882500	8.64e-19	-3.978	down	2.78e-08	-2.15	down	0.0613287	2.2282	normal	0.000115683	1.73611	up
Os01g0884800	2.05e-10	-2.85043	down	0.00107539	-1.22085	down	0.120805	1.03516	normal	0.318552	0.846466	normal
Os01g0884850	5.18e-23	-2.61531	down	2.92e-17	-2.1704	down	0.842102	0.0985597	normal	0.976976	-0.024856	normal
Os01g0886000	2.23e-10	-2.14604	down	1.82e-10	-2.06437	down	0.740492	0.190531	normal	0.403834	-0.589587	normal
Os01g0886350	2.31e-20	-2.46958	down	5.74e-12	-1.7468	down	0.327391	0.427801	normal	0.595858	0.331965	normal
Os01g0887100	1.98e-13	-2.28787	down	1.12e-14	-2.5301	down	0.604619	-0.341808	normal	0.591251	-0.428066	normal
Os01g0887400	5.99e-08	-2.03979	down	0.0997216	-0.547879	normal	0.217285	0.718345	normal	0.0123985	1.4434	normal
Os01g0888500	3.55e-09	-1.49522	down	4.47e-07	-1.25942	down	0.301903	0.378304	normal	0.789286	0.171328	normal
Os01g0892300	1.69e-06	-5.42765	down	0.000447248	-3.25631	down	--	--	--	--	--	--
Os01g0892600	5.63e-07	-1.44893	down	2.25e-05	-1.17626	down	0.0128228	-0.954956	normal	0.0399428	-0.989733	normal
Os01g0895100	2.75e-32	-3.18712	down	1.99e-21	-2.51053	down	0.141605	0.531954	normal	0.96051	0.0418692	normal
Os01g0896500	4.29e-33	-3.69084	down	5.81e-21	-2.96843	down	0.773839	0.115701	normal	0.92515	-0.0678769	normal
Os01g0897200	9.03e-14	-1.97584	down	0.000132726	-0.960569	normal	0.804548	-0.112099	normal	0.624709	-0.277867	normal
Os01g0899200	3.68e-38	-4.34683	down	0.0352106	-0.558439	normal	0.175395	0.968432	normal	0.296038	1.30381	normal
Os01g0900400	5.93e-08	-5.86025	down	0.000121867	-3.00481	down	--	--	--	--	--	--
Os01g0900900	4.87e-08	-2.68333	down	0.000120875	-1.62337	down	0.884096	-0.143297	normal	0.898596	-0.147115	normal
Os01g0901600	1.98e-13	-6.69647	down	8.85e-11	-5.26568	down	0.944849	-0.159913	normal	--	--	--
Os01g0902300	6.5e-06	-1.82426	down	2.48e-06	-1.91724	down	0.634071	-0.21023	normal	0.803433	-0.163184	normal
Os01g0904300	1.54e-05	-1.48639	down	1.24e-08	-1.93656	down	0.0147585	-1.27286	normal	0.167518	-0.893977	normal
Os01g0904700	6.44e-07	-1.70321	down	0.00219875	-0.962264	normal	0.60715	0.291152	normal	0.83373	0.183385	normal
Os01g0905300	5e-15	-5.92491	down	7.23e-10	-3.45846	down	--	--	--	--	--	--
Os01g0908200	6.95e-08	-3.48557	down	3.18e-11	-4.78242	down	0.00601841	-0.896216	normal	1.71e-06	-1.9051	down
Os01g0908600	0.00623029	-3.8372	down	0.744446	-0.47441	normal	0.83763	0.327278	normal	0.551268	-0.87639	normal
Os01g0910200	0.00387259	-1.34391	down	0.227298	-0.513642	normal	0.654562	-0.331528	normal	0.78169	-0.265771	normal
Os01g0910500	6.04e-29	-12.6303	down	5.84e-14	-5.51383	down	0.0204747	1.76721	normal	0.314073	1.46979	normal
Os01g0910900	2.52e-131	-10.6651	down	5.48e-113	-8.87414	down	--	--	--	--	--	--
Os01g0912700	3.83e-28	-4.72856	down	6.94e-29	-4.95683	down	0.0783284	-0.851532	normal	0.0868287	-0.952547	normal
Os01g0913000	2.66e-17	-4.17072	down	3.94e-19	-4.61877	down	0.168554	-0.49032	normal	0.0517666	-0.873436	normal
Os01g0914800	3.18e-16	-2.15552	down	1.34e-13	-1.89886	down	0.264678	0.434163	normal	0.96316	-0.0381153	normal
Os01g0915350	2.69e-08	-2.68247	down	0.0411916	-0.785395	normal	0.044039	1.18869	normal	0.667955	0.377148	normal
Os01g0917100	3.44e-29	-3.00058	down	4.34e-22	-2.58537	down	0.771047	-0.130344	normal	0.843913	-0.131343	normal
Os01g0919400	2.79e-06	-1.97349	down	0.000264631	-1.44188	down	0.294512	0.96578	normal	0.779177	0.211475	normal
Os01g0919700	3.87e-52	-4.4101	down	2.17e-33	-3.27623	down	0.406304	-0.408394	normal	0.14244	-0.835331	normal
Os01g0919800	1.2e-13	-7.38763	down	1.18e-06	-3.89244	down	0.0457509	1.34773	normal	0.278588	0.949437	normal
Os01g0919950	2.65e-05	-1.07467	down	4.19e-17	-2.22259	down	0.0997534	-0.608613	normal	0.159864	-0.690605	normal
Os01g0921100	0.00126863	-2.14823	down	0.924033	-0.0821779	normal	0.277016	0.91017	normal	0.317088	1.0899	normal
Os01g0921800	1.04e-05	-2.00845	down	0.00634903	-1.14193	down	0.978765	0.013615	normal	0.533381	-0.350879	normal
Os01g0922000	1.09e-24	-5.73936	down	2.74e-08	-2.1578	down	0.770362	-0.249495	normal	0.712209	-0.355034	normal
Os01g0922700	2.05e-10	-6.2843	down	1.85e-06	-3.54076	down	--	--	--	--	--	--
Os01g0924000	5.99e-23	-2.60842	down	7.47e-17	-2.22974	down	0.60803	0.229295	normal	0.82793	-0.138839	normal
Os01g0927600	6.78e-05	-1.11114	down	5.49e-07	-1.48185	down	0.314595	0.376716	normal	0.904326	0.09234	normal
Os01g0929000	2.66e-34	-3.37097	down	6.27e-25	-2.85904	down	0.607903	-0.210299	normal	0.533975	-0.339513	normal
Os01g0930000	3.99e-23	-3.18695	down	9e-16	-2.36562	down	0.209619	-0.666826	normal	0.472693	-0.49533	normal
Os01g0930200	3.31e-12	-1.91131	down	1.76e-07	-1.50158	down	0.00482827	0.883411	normal	0.539013	0.344251	normal
Os01g0930400	4.6e-11	-4.11261	down	1.27e-12	-4.14818	down	--	--	--	--	--	--
Os01g0930900	5.02e-08	-2.10573	down	9.45e-07	-1.96409	down	0.811446	-0.46614	normal	0.906046	-0.233016	normal
Os01g0931100	2.51e-06	-1.66112	down	1.22e-06	-1.74927	down	0.514581	0.618189	normal	0.163304	-0.701613	normal
Os01g0933200	2.27e-19	-2.95641	down	0.000105442	-1.09058	down	0.220106	0.575895	normal	0.463227	0.74409	normal
Os01g0934100	1.98e-38	-3.95611	down	2.33e-39	-4.30043	down	0.0138296	0.836609	normal	0.311351	0.528071	normal
Os01g0935400	0.000455429	-1.65321	down	0.474999	-0.308883	normal	0.152652	-0.770343	normal	0.768488	0.22841	normal
Os01g0935450	0.00142962	-1.56566	down	0.206317	-0.557214	normal	0.1567	-0.828851	normal	0.867994	0.153102	normal
Os01g0938100	2.85e-06	-3.15155	down	5.9e-06	-3.05178	down	0.0462004	-0.743629	normal	0.0194184	-1.07977	normal
Os01g0940600	1.91e-24	-4.08313	down	8.88e-11	-2.13356	down	0.713083	0.272669	normal	0.676609	0.383382	normal
Os01g0942900	0.000639169	-1.38406	down	6.08e-06	-1.76945	down	0.473017	-0.964808	normal	0.263774	-1.28304	normal
Os01g0943950	1.25e-12	-1.83042	down	1.68e-11	-1.70433	down	0.951096	0.0269096	normal	0.626479	-0.291189	normal
Os01g0944200	0.000130801	-1.03823	down	0.000189057	-1.07171	down	0.500484	-0.275028	normal	0.436206	-0.450679	normal
Os01g0945250	6.71e-13	-5.44751	down	6.47e-19	#NAME?	down	--	--	--	--	--	--
Os01g0945300	1.62e-54	#NAME?	down	4.86e-55	#NAME?	down	--	--	--	--	--	--
Os01g0945400	2.78e-40	-9.47403	down	3.15e-41	-10.0147	down	--	--	--	--	--	--
Os01g0945666	0.000106238	-2.05331	down	0.000343317	-1.71926	down	0.300789	0.689172	normal	0.748284	0.32481	normal
Os01g0946200	1.38e-10	-2.45731	down	9.86e-10	-2.18126	down	0.125848	0.875825	normal	0.852139	0.198979	normal
Os01g0947700	6.69e-08	-2.3079	down	0.00187606	-1.15149	down	0.791762	-0.20465	normal	0.687078	-0.352981	normal
Os01g0947767	2.28e-05	-1.78761	down	0.0260186	-0.835246	normal	0.148582	-0.878634	normal	0.107096	-1.12883	normal
Os01g0949300	5.18e-19	-2.44272	down	2.77e-12	-1.97472	down	0.0185385	0.741038	normal	0.236019	0.657585	normal
Os01g0949700	3.96e-07	-6.36204	down	0.000191137	-3.73661	down	0.327896	-1.06517	normal	0.459847	-0.761345	normal
Os01g0950866	1.3e-39	-5.12246	down	2.22e-31	-4.02011	down	0.302698	0.756669	normal	0.672479	-0.446989	normal
Os01g0952700	0.000207052	-1.6039	down	0.000884495	-1.32347	down	0.94739	0.0509095	normal	0.92515	0.113338	normal
Os01g0953500	1.31e-16	-2.66615	down	0.562666	0.164429	normal	0.110122	0.795651	normal	0.588191	0.596298	normal
Os01g0954000	1.74e-07	-3.29414	down	0.000200413	-1.9724	down	0.0375582	1.38814	normal	0.880694	-0.193303	normal
Os01g0958100	2.15e-18	-2.28011	down	5.54e-10	-1.55601	down	0.511198	0.299477	normal	0.684263	0.247248	normal
Os01g0959800	4.15e-24	-3.18185	down	6.23e-25	-3.15087	down	0.654517	0.24058	normal	0.690543	-0.300827	normal
Os01g0959900	7.3e-45	-5.26368	down	2.39e-27	-3.6603	down	0.129408	1.00747	normal	0.561184	0.424077	normal
Os01g0960300	7.14e-18	-2.36308	down	7.53e-13	-1.87174	down	0.340268	0.427003	normal	0.42826	0.467181	normal
Os01g0960500	7.76e-06	-1.27394	down	0.8408	-0.0636031	normal	0.00908671	0.944526	normal	0.242622	0.623909	normal
Os01g0963400	2.56e-11	-2.34805	down	4.41e-07	-1.69813	down	0.204475	0.603919	normal	0.94738	0.0663903	normal
Os01g0963600	3.06e-48	-10.7959	down	9.71e-48	-10.5808	down	--	--	--	--	--	--
Os01g0965900	1.38e-12	-6.59767	down	6.16e-07	-3.75712	down	0.533947	0.682219	normal	0.8076	0.505296	normal
Os01g0966200	1.36e-16	-3.17692	down	3.5e-06	-1.50132	down	0.438563	0.637291	normal	0.994316	-0.0127758	normal
Os01g0966700	7.09e-14	-2.35628	down	7.47e-23	-3.19413	down	0.144617	-1.03287	normal	0.150634	-1.14972	normal
Os01g0966801	4.82e-08	-2.83026	down	4.75e-10	-3.05245	down	0.718026	-0.436859	normal	0.724494	-0.413824	normal
Os01g0967400	5.16e-07	-1.3825	down	5.37e-05	-1.07106	down	0.501296	0.311938	normal	0.99632	-0.00867139	normal
Os01g0967900	1.18e-11	-2.05064	down	8.96e-07	-1.38293	down	0.561327	0.310452	normal	0.709008	0.276373	normal
Os01g0970700	5.96e-62	-5.6551	down	1.38e-47	-4.71521	down	0.654851	0.304668	normal	0.855354	-0.195709	normal
Os01g0973100	3.49e-10	-10.7627	down	9.57e-11	#NAME?	down	--	--	--	--	--	--
Os01g0973150	7.65e-07	-9.55932	down	2.47e-07	#NAME?	down	--	--	--	--	--	--
Os01g0974400	6.54e-30	-4.25731	down	1.29e-12	-2.19132	down	0.436035	0.80674	normal	0.77986	0.468636	normal
Os01g0975300	1.05e-05	-2.04096	down	0.195122	-0.770943	normal	0.212382	2.08167	normal	0.000428888	2.19032	up
Os01g0975900	5.11e-113	-9.64805	down	1.03e-42	-4.91972	down	0.0567421	3.86536	normal	0.360568	3.61296	normal
Os01g0976700	4.48e-05	-1.26732	down	0.0160431	-0.710309	normal	0.6503	0.229582	normal	0.89627	-0.108988	normal
Os01g0978100	5.34e-20	-2.72139	down	7.48e-21	-2.88281	down	0.420149	-0.302057	normal	0.00326302	-1.24285	down
Os02g0101500	4.75e-55	-5.71534	down	2.65e-46	-5.55908	down	0.335716	-0.455599	normal	0.29042	-0.525628	normal
Os02g0102200	4.32e-10	-7.89611	down	7.48e-09	-6.53502	down	--	--	--	--	--	--
Os02g0102250	4.28e-11	-7.61135	down	9.6e-09	-5.99452	down	--	--	--	--	--	--
Os02g0102850	3.11e-05	-1.73708	down	0.0216145	-0.857132	normal	0.196236	-0.736523	normal	0.936569	-0.0800673	normal
Os02g0103700	3.61e-12	-2.53429	down	1.77e-10	-2.31003	down	0.270569	0.380251	normal	0.259748	0.557386	normal
Os02g0103850	2.11e-34	-5.0857	down	4.23e-34	-5.19043	down	0.0660932	0.619745	normal	0.862191	-0.11741	normal
Os02g0110200	4.6e-115	-11.4149	down	9.28e-58	-4.77299	down	0.0129297	3.00027	normal	--	--	--
Os02g0114300	0.00363328	-1.75287	down	0.000946863	-1.49449	down	0.605641	-0.712548	normal	0.389493	-1.16954	normal
Os02g0115600	1.58e-15	-2.13688	down	2.34e-18	-2.32161	down	0.997	-0.0126662	normal	0.989287	0.0159117	normal
Os02g0115650	6.68e-14	-2.30674	down	7.14e-21	-3.15983	down	0.468453	-0.448444	normal	0.747094	-0.271543	normal
Os02g0115700	1.05e-08	-2.55467	down	0.000506031	-1.38592	down	0.569397	0.460308	normal	0.861255	-0.215498	normal
Os02g0115801	9.05e-06	-2.72283	down	0.113346	-0.869678	normal	0.27674	0.771361	normal	0.827435	0.265532	normal
Os02g0116000	2.38e-06	-1.22309	down	3.38e-05	-1.05073	down	0.965171	0.0184745	normal	0.468588	-0.397163	normal
Os02g0116100	0.00908251	-1.70228	down	0.000752301	-2.15393	down	--	--	--	--	--	--
Os02g0116600	1.23e-05	-1.1049	down	1.97e-13	-1.88637	down	0.279158	-0.407374	normal	0.163304	-0.674031	normal
Os02g0117100	1.95e-17	-2.18474	down	6.53e-20	-2.36989	down	0.861769	-0.0930892	normal	0.646527	-0.284179	normal
Os02g0117600	3.99e-25	-5.25936	down	1.98e-17	-3.85005	down	0.851554	0.163964	normal	0.705248	-0.395738	normal
Os02g0117700	0.00141667	-2.20267	down	0.952219	-0.0754165	normal	0.017509	1.97162	normal	--	--	--
Os02g0118000	5.42e-19	-3.01319	down	2.93e-07	-1.50556	down	0.34442	0.507551	normal	0.630728	0.367036	normal
Os02g0120600	1.31e-10	-6.69338	down	6.96e-07	-4.4312	down	0.0988018	1.53514	normal	0.719583	-0.582913	normal
Os02g0121000	1.96e-05	-1.09812	down	1.66e-12	-1.83799	down	0.271309	0.457412	normal	0.723911	-0.238788	normal
Os02g0121400	3.45e-08	-1.69886	down	7.04e-05	-1.14678	down	0.409763	0.422269	normal	0.745852	0.251144	normal
Os02g0121500	7.47e-05	-1.42944	down	2.65e-06	-1.84206	down	0.00236328	-0.995866	normal	0.270616	-0.541891	normal
Os02g0121600	0.000498682	-2.84581	down	0.000259003	-2.81393	down	--	--	--	--	--	--
Os02g0122500	1.05e-13	-3.70709	down	7.76e-09	-2.64358	down	0.0160299	0.928182	normal	0.0975915	0.784925	normal
Os02g0122900	1.11e-11	-1.94399	down	1.68e-09	-1.64896	down	0.350998	-0.461809	normal	0.775627	-0.208821	normal
Os02g0125000	1.6e-17	-2.40008	down	2.39e-14	-2.08149	down	0.790088	0.156017	normal	0.656401	0.320262	normal
Os02g0125300	3.4e-19	-2.57203	down	2.34e-14	-2.29453	down	0.0165712	0.757464	normal	0.21797	0.614633	normal
Os02g0125350	1.1e-12	-2.98126	down	1.7e-09	-2.25436	down	0.168358	1.00099	normal	0.418834	0.746722	normal
Os02g0126000	2.66e-40	-5.26067	down	1.87e-20	-2.9605	down	0.604536	-0.545793	normal	0.721805	0.392551	normal
Os02g0126400	1.91e-27	-3.19503	down	3.35e-30	-3.62045	down	0.387966	0.312967	normal	0.822546	-0.145561	normal
Os02g0127700	2.35e-05	-1.2133	down	0.000190247	-1.03344	down	0.265882	0.452014	normal	0.594962	0.321527	normal
Os02g0129900	1.67e-10	-3.55043	down	3.83e-06	-2.2762	down	0.67987	0.249867	normal	0.971161	0.0410374	normal
Os02g0131200	1.49e-05	-1.33899	down	0.00229268	-0.894758	normal	0.184376	0.625094	normal	0.223861	0.716062	normal
Os02g0135200	0.00263243	-1.4502	down	0.753536	0.13431	normal	0.0137825	1.337	normal	0.149661	1.03715	normal
Os02g0135900	5.05e-15	-2.57154	down	4.55e-15	-2.47094	down	0.297196	-0.567743	normal	0.258102	-0.741748	normal
Os02g0136150	1.58e-05	-2.46879	down	4.39e-06	-2.42409	down	0.46534	-0.791279	normal	0.81651	-0.293857	normal
Os02g0136800	4.26e-22	-2.91868	down	4.04e-06	-1.22192	down	0.294445	0.460469	normal	0.888776	0.112415	normal
Os02g0137200	8.75e-19	-2.32822	down	8.24e-08	-1.42275	down	0.0427939	1.10862	normal	0.185206	0.644246	normal
Os02g0137600	2.84e-05	-2.25318	down	0.0513602	-0.900764	normal	0.1262	1.04225	normal	0.28145	0.910131	normal
Os02g0137700	0.00014327	-3.42259	down	1.42e-06	-4.90458	down	0.0924169	-1.10806	normal	0.0377183	-1.52785	normal
Os02g0137800	6.35e-06	-1.51221	down	7.73e-05	-1.25221	down	0.0321916	-0.932113	normal	0.120069	-0.845686	normal
Os02g0139000	1.28e-13	-2.24118	down	5.94e-13	-2.09133	down	0.442303	0.493585	normal	0.93125	0.105682	normal
Os02g0139100	8.27e-12	-1.95503	down	5.86e-08	-1.46787	down	0.0411493	0.879194	normal	0.310251	0.614878	normal
Os02g0140200	0.00419905	-1.14019	down	0.000206681	-1.41323	down	0.0274382	-1.31543	normal	0.167615	-0.994777	normal
Os02g0142450	3.58e-06	-1.44252	down	0.000303556	-1.06567	down	0.440294	-0.371485	normal	0.693514	-0.26188	normal
Os02g0142500	0.00847264	-1.44174	down	0.377667	-0.447827	normal	0.764	-0.291345	normal	0.957433	0.0752171	normal
Os02g0146500	9.07e-09	-2.03355	down	2.36e-08	-1.99718	down	0.831952	0.10277	normal	0.853491	0.134515	normal
Os02g0147100	0.00528378	-1.82884	down	0.00986863	-1.59378	down	0.298955	-1.13901	normal	0.440803	-0.781934	normal
Os02g0147200	4.99e-12	-2.30204	down	4.58e-08	-1.72342	down	0.970859	0.022751	normal	0.931834	-0.0929335	normal
Os02g0147700	0.000577502	-1.17281	down	0.131532	-0.487627	normal	0.202481	-0.636514	normal	0.976557	-0.0306251	normal
Os02g0148000	7.24e-12	-2.35675	down	0.000868154	-1.15618	down	0.0690729	0.686658	normal	0.781739	-0.170843	normal
Os02g0151800	3.18e-06	-1.18068	down	0.000950183	-0.870789	normal	0.42534	-0.298525	normal	0.769314	-0.185479	normal
Os02g0152900	2.33e-29	-5.44239	down	1.51e-11	-2.45239	down	0.818416	-0.257	normal	0.635959	-0.446678	normal
Os02g0153300	0.00133944	-1.24023	down	0.176149	-0.487227	normal	0.0434097	1.02087	normal	0.807905	0.232069	normal
Os02g0155900	0.000143736	-3.50247	down	6.04e-06	-4.72273	down	0.140811	-1.6193	normal	0.490766	-0.71039	normal
Os02g0157600	4.48e-08	-5.10445	down	4.21e-07	-4.46426	down	--	--	--	--	--	--
Os02g0157950	3.95e-09	-1.50491	down	1.23e-09	-1.53426	down	0.64171	0.22936	normal	0.630576	0.311472	normal
Os02g0158550	0.00840258	-1.58165	down	6.41e-07	2.4875	up	0.675037	0.583651	normal	0.49973	1.12062	normal
Os02g0160400	0.000407598	-2.49908	down	0.428847	-0.566679	normal	--	--	--	--	--	--
Os02g0160500	1.69e-40	-3.78532	down	5.28e-11	-1.77751	down	0.0366183	1.30871	normal	0.530061	0.673056	normal
Os02g0160900	1.05e-10	-4.68791	down	0.00036986	-1.91585	down	--	--	--	--	--	--
Os02g0162600	9.5e-20	-6.96124	down	1.16e-17	-6.36679	down	--	--	--	--	--	--
Os02g0163600	1.03e-07	-1.63737	down	2.35e-06	-1.38361	down	0.367935	-0.522454	normal	0.894379	-0.124537	normal
Os02g0164800	0.000464616	-1.77016	down	1.76e-05	-2.04939	down	0.219226	-0.694992	normal	0.0140046	-1.5748	normal
Os02g0167100	1.38e-13	-2.85758	down	4.35e-16	-3.04068	down	0.569826	-0.435286	normal	0.549677	-0.52762	normal
Os02g0168700	1.02e-10	-2.57374	down	7.68e-10	-2.26878	down	0.673347	0.302815	normal	0.882736	0.165553	normal
Os02g0168800	8.94e-13	-1.84953	down	3.81e-11	-1.67765	down	0.370086	-0.338215	normal	0.102665	-0.756853	normal
Os02g0169000	6.26e-07	-1.59651	down	3.16e-05	-1.26028	down	0.952176	0.0357012	normal	0.684751	0.292055	normal
Os02g0169800	1.1e-18	-2.39849	down	8.1e-13	-1.85073	down	0.176199	-0.617676	normal	0.337715	-0.561504	normal
Os02g0169900	2.74e-31	-3.7927	down	7.89e-22	-2.95744	down	0.792532	-0.149737	normal	0.940208	-0.0636209	normal
Os02g0170000	1.73e-55	-5.6774	down	1.25e-28	-3.47701	down	0.330955	-0.45474	normal	0.207029	-0.7094	normal
Os02g0174100	0.00375191	-1.15514	down	0.246293	-0.433678	normal	0.563269	0.338747	normal	0.638912	0.363353	normal
Os02g0175000	0.00371451	-1.76951	down	9.43e-09	-3.99628	down	0.76711	-0.350895	normal	0.304493	-0.981716	normal
Os02g0177700	5.41e-09	-2.80898	down	0.00235278	-1.21574	down	0.0734164	0.965387	normal	0.721108	-0.419727	normal
Os02g0178000	4.16e-20	-3.83876	down	6.17e-23	-3.98027	down	0.949716	0.0672571	normal	0.924046	0.142231	normal
Os02g0179100	0.000175339	-1.0179	down	0.00169947	-0.829032	normal	0.561594	0.251082	normal	0.820668	0.15643	normal
Os02g0181200	0.000656762	-4.86237	down	0.0140649	-2.95977	normal	--	--	--	--	--	--
Os02g0182700	4.77e-12	-2.13791	down	3.5e-06	-1.32094	down	0.406573	0.437367	normal	0.926932	0.0897457	normal
Os02g0182800	1.99e-14	-1.94506	down	7.85e-09	-1.47577	down	0.456338	0.271387	normal	0.927733	-0.064631	normal
Os02g0185200	0.00981378	-1.68924	down	0.382152	-0.524823	normal	0.105318	2.20467	normal	0.346381	1.99331	normal
Os02g0185350	4.62e-05	#NAME?	down	0.000423447	-6.31015	down	--	--	--	--	--	--
Os02g0186800	2.65e-07	-2.40153	down	3.59e-05	-1.70564	down	0.420848	0.515927	normal	0.618509	-0.457546	normal
Os02g0187300	8.65e-08	-1.90475	down	4.97e-13	-2.90493	down	0.182911	-0.875809	normal	0.0978582	-1.23497	normal
Os02g0188000	2.5e-47	-4.13522	down	3.78e-32	-3.19416	down	0.187166	0.654606	normal	0.71592	0.29376	normal
Os02g0189000	1.3e-12	-1.79161	down	9.08e-05	-0.995716	normal	0.261744	0.622487	normal	0.784305	0.173013	normal
Os02g0190000	0.000954101	-1.0202	down	0.359841	-0.281003	normal	0.982086	0.012428	normal	0.320605	0.603191	normal
Os02g0190300	2.97e-05	-1.19494	down	0.00435278	-0.782678	normal	0.0999085	0.661304	normal	0.94487	-0.0612553	normal
Os02g0190600	7.93e-36	-3.49845	down	3.2e-27	-2.88495	down	0.472447	-0.350091	normal	0.875916	-0.119665	normal
Os02g0191700	8.35e-10	-1.99734	down	3.35e-06	-1.40476	down	0.554544	0.304595	normal	0.823	-0.183712	normal
Os02g0192700	2.75e-13	-3.54439	down	9.28e-10	-2.84265	down	0.719674	0.217723	normal	0.553343	-0.328537	normal
Os02g0193100	3.93e-05	#NAME?	down	4.84e-05	#NAME?	down	--	--	--	--	--	--
Os02g0193200	4.71e-12	-7.28693	down	2.96e-08	-3.91284	down	--	--	--	--	--	--
Os02g0194700	7.6e-114	-10.0912	down	1.91e-106	-10.7335	down	--	--	--	--	--	--
Os02g0197125	1.46e-70	-9.65432	down	1.89e-54	-7.26189	down	--	--	--	--	--	--
Os02g0197200	1.77e-133	-10.8673	down	3.36e-104	-8.13092	down	--	--	--	--	--	--
Os02g0197600	4.26e-29	-5.27841	down	6.62e-21	-4.70655	down	0.684165	-0.208326	normal	0.240302	-0.742315	normal
Os02g0199600	7.6e-27	-6.28364	down	3.3e-19	-4.05379	down	--	--	--	--	--	--
Os02g0199666	7.82e-50	-6.03829	down	1.31e-36	-4.34605	down	0.591217	-0.571177	normal	0.665929	0.594887	normal
Os02g0200900	0.000171783	-1.0125	down	1.6e-05	-1.22408	down	0.679208	0.165773	normal	0.572456	-0.330834	normal
Os02g0203300	0.000204854	-1.88666	down	0.277005	-0.478731	normal	0.232971	0.739595	normal	0.25095	1.1501	normal
Os02g0206550	1.51e-05	-4.18413	down	3.19e-05	-3.87525	down	--	--	--	--	--	--
Os02g0207500	1.25e-06	-4.56918	down	0.3991	-0.530405	normal	0.0869136	2.75549	normal	0.230019	1.39927	normal
Os02g0208700	1.26e-06	-3.7375	down	0.000372761	-2.38067	down	--	--	--	--	--	--
Os02g0209400	3.15e-10	-6.73111	down	8.76e-07	-3.70027	down	--	--	--	--	--	--
Os02g0210800	0.00162866	-1.48656	down	0.0271166	-0.941709	normal	0.825235	-0.185877	normal	0.729169	-0.324321	normal
Os02g0211000	0.000189544	-3.89716	down	0.416536	0.519962	normal	0.018023	4.00303	normal	0.230019	4.00883	normal
Os02g0212500	1.31e-08	-5.90956	down	0.0407749	-1.4039	normal	--	--	--	--	--	--
Os02g0213100	0.000283065	-2.16368	down	0.000636742	-1.85919	down	0.18349	-1.61833	normal	0.00460373	-3.72732	down
Os02g0216300	1.32e-31	-3.45483	down	1.88e-11	-1.9701	down	0.343971	0.49981	normal	0.176718	0.876972	normal
Os02g0218400	2.72e-11	-2.25965	down	3.16e-05	-1.27051	down	0.924155	0.0636464	normal	0.879455	0.143726	normal
Os02g0218500	1.33e-09	-3.74056	down	0.00381518	-1.38937	down	0.891094	-0.206191	normal	0.940006	0.121497	normal
Os02g0219900	9.11e-30	-3.031	down	5.13e-18	-2.23665	down	0.12871	0.531681	normal	0.627114	-0.283137	normal
Os02g0221600	7.13e-06	-1.34589	down	6.21e-06	-1.31097	down	0.176265	0.56021	normal	0.182342	-0.776472	normal
Os02g0224900	9.32e-06	-1.18443	down	8.56e-07	-1.29013	down	0.659547	-0.205811	normal	0.555542	-0.34579	normal
Os02g0225000	1.39e-38	-3.62217	down	2.34e-31	-3.14276	down	0.532973	-0.299552	normal	0.150578	-0.780362	normal
Os02g0226200	3.2e-15	-9.58277	down	0.00494153	-1.6976	down	0.645597	-0.659353	normal	0.762874	-0.538489	normal
Os02g0226900	1.91e-05	-2.30901	down	2.34e-05	-2.30053	down	0.950516	0.0423134	normal	0.963474	-0.0568679	normal
Os02g0227000	1.01e-14	-2.855	down	1.23e-07	-1.71444	down	0.199234	0.922877	normal	0.101607	1.27234	normal
Os02g0227400	2.89e-05	-1.05451	down	0.000664946	-0.850931	normal	0.444976	0.286239	normal	0.930746	-0.0641329	normal
Os02g0228600	0.000137069	-3.26919	down	0.0387179	-1.4168	normal	--	--	--	--	--	--
Os02g0229900	2.17e-28	#NAME?	down	4.17e-22	-5.35979	down	--	--	--	--	--	--
Os02g0230200	0.000115632	-2.73295	down	0.682989	-0.284501	normal	0.210117	0.935768	normal	0.660193	0.460695	normal
Os02g0234400	0.00679931	-1.76899	down	0.0728199	-1.09261	normal	--	--	--	0.207228	1.17473	normal
Os02g0234500	5.17e-83	-6.23083	down	9.04e-59	-4.9361	down	0.0778399	-0.853748	normal	0.0158698	-1.36902	normal
Os02g0238500	5.95e-06	-1.68235	down	4.35e-05	-1.41902	down	0.135124	-0.811262	normal	0.473335	-0.511216	normal
Os02g0240300	1.74e-20	#NAME?	down	4.79e-20	#NAME?	down	--	--	--	--	--	--
Os02g0245200	1.57e-24	-3.61256	down	1.69e-19	-2.92579	down	0.441729	-0.535681	normal	0.683636	-0.363888	normal
Os02g0245800	1.37e-13	-4.09682	down	7.87e-21	-5.53878	down	0.430453	-0.805648	normal	0.0177098	-2.04051	normal
Os02g0247800	1.12e-35	-4.72999	down	5.29e-20	-2.92004	down	0.704132	0.296207	normal	0.50442	0.659062	normal
Os02g0250400	7.77e-13	-1.83957	down	0.188852	-0.367583	normal	0.387749	0.624992	normal	0.701852	0.453094	normal
Os02g0251700	0.000265281	-1.59614	down	0.000125632	-1.56436	down	0.76105	0.238664	normal	0.522617	0.558095	normal
Os02g0254550	8.3e-32	-4.05551	down	6.39e-34	-4.07768	down	0.952742	0.0636493	normal	0.865015	0.252703	normal
Os02g0254700	1.67e-06	-1.20253	down	0.342116	-0.253546	normal	0.0326763	0.68493	normal	0.217558	0.598173	normal
Os02g0255700	1.25e-54	-4.80788	down	9.2e-36	-3.82826	down	0.940545	0.052269	normal	0.120166	-1.11895	normal
Os02g0258000	4.13e-14	#NAME?	down	1.79e-12	-5.86487	down	--	--	--	--	--	--
Os02g0259600	3.7e-29	-2.98805	down	3.08e-15	-2.03083	down	0.660217	0.202323	normal	0.944806	-0.0516104	normal
Os02g0260400	1.39e-05	-1.92932	down	0.000852064	-1.32628	down	0.891283	-0.135468	normal	0.908942	0.130204	normal
Os02g0262800	2.34e-08	-5.44503	down	9.07e-05	-2.98104	down	--	--	--	--	--	--
Os02g0264300	0.00101112	-1.09443	down	0.000217438	-1.1901	down	0.947413	-0.0598972	normal	0.954864	0.0609899	normal
Os02g0266500	0.00128462	-1.04377	down	0.166348	-0.432536	normal	0.263211	0.535079	normal	0.432131	0.50028	normal
Os02g0267000	6.1e-08	-1.70041	down	0.000643023	-0.996586	normal	0.976705	0.0150099	normal	0.895038	-0.108313	normal
Os02g0273700	9.99e-48	-4.28113	down	9.24e-23	-2.57953	down	0.0770911	0.983506	normal	0.653622	0.333252	normal
Os02g0273800	1.65e-08	-1.81515	down	0.000364372	-1.05834	down	0.387684	0.413404	normal	0.890311	0.115682	normal
Os02g0275200	5.33e-15	-8.57823	down	2.35e-07	-4.36159	down	0.0127567	2.20846	normal	--	--	--
Os02g0276400	2.24e-05	-1.0532	down	4.69e-08	-1.36707	down	0.0547701	-0.649934	normal	0.0980337	-0.760151	normal
Os02g0277700	0.00366952	-2.16417	down	0.0061667	-1.97628	down	0.0405912	-1.71072	normal	0.0778391	-1.50583	normal
Os02g0278400	2.09e-09	-3.39607	down	7.38e-08	-2.81267	down	0.464433	-1.29737	normal	0.397844	-1.36532	normal
Os02g0278450	2.56e-14	-3.96677	down	4.61e-17	-4.57023	down	0.135138	-2.02705	normal	--	--	--
Os02g0278700	0.000309343	-2.2855	down	0.0866047	-0.953679	normal	0.0186149	-1.52411	normal	0.000263342	-2.62392	down
Os02g0279150	0.00223251	-1.87994	down	0.247567	-0.6445	normal	0.0498583	-1.39112	normal	0.000183404	-2.86425	down
Os02g0280500	9.84e-29	-5.68235	down	1.71e-22	-4.75018	down	0.687393	-0.293944	normal	0.288091	-0.713733	normal
Os02g0281101	0.000992603	-2.05436	down	0.956549	-0.0498673	normal	0.348304	0.704943	normal	0.996146	-0.0247317	normal
Os02g0281200	1.07e-08	-3.0459	down	2.91e-06	-2.31378	down	0.289162	0.924453	normal	0.279249	1.00634	normal
Os02g0282000	0.00395417	-6.28299	down	0.0115434	-5.24067	normal	--	--	--	--	--	--
Os02g0285800	9.44e-10	-3.22989	down	4.77e-10	-3.36678	down	0.974495	-0.0207663	normal	0.242213	-0.58222	normal
Os02g0286891	2.51e-05	-2.76037	down	5.55e-05	-2.41776	down	0.422731	0.839087	normal	0.339643	0.930941	normal
Os02g0287700	1.37e-11	-4.25232	down	1.03e-06	-2.60549	down	0.820878	-0.317163	normal	0.659521	-0.493347	normal
Os02g0291500	1.92e-05	-1.16945	down	2.59e-05	-1.12004	down	0.0344299	0.907153	normal	0.154719	0.804758	normal
Os02g0294100	5.42e-07	-1.51841	down	4.37e-08	-1.61712	down	0.630756	-0.268038	normal	0.833775	-0.166062	normal
Os02g0296800	0.00589925	-1.00312	down	0.930604	0.0314482	normal	0.197977	0.588455	normal	0.492962	0.440487	normal
Os02g0298200	0.000319284	-1.58278	down	0.041688	-0.804708	normal	0.0295279	1.30221	normal	0.530061	0.572443	normal
Os02g0299300	5.76e-15	-3.62693	down	7.71e-10	-2.44173	down	0.483501	0.525103	normal	0.788669	0.295891	normal
Os02g0300700	2.32e-05	-1.65057	down	5.72e-05	-1.1105	down	0.022244	0.871964	normal	0.483962	-0.442239	normal
Os02g0301400	0.00546128	-3.71104	down	0.0903119	-1.80247	normal	0.212643	-1.42322	normal	--	--	--
Os02g0302200	2.48e-18	-2.80146	down	9.48e-07	-1.3838	down	0.161453	0.816189	normal	0.609486	0.343503	normal
Os02g0302700	1.62e-10	#NAME?	down	2.22e-07	-4.37106	down	--	--	--	--	--	--
Os02g0305700	1.58e-07	-1.5535	down	0.000305482	-1.01164	down	0.3831	-0.456098	normal	0.709797	-0.268595	normal
Os02g0307800	5.61e-24	-2.78381	down	1.75e-15	-2.06634	down	0.0309148	0.979798	normal	0.29178	0.592375	normal
Os02g0310400	0.000514733	-1.90097	down	0.00385606	-1.42332	down	0.61884	-0.41437	normal	0.703181	-0.377272	normal
Os02g0312800	3.23e-05	-1.77399	down	0.261898	-0.430386	normal	0.410198	-0.541464	normal	0.936313	0.085717	normal
Os02g0313450	1.06e-07	-1.90241	down	2.29e-08	-1.91293	down	0.3923	-0.533557	normal	0.655143	-0.365941	normal
Os02g0314300	1.46e-82	-12.031	down	3.12e-76	-9.67314	down	--	--	--	--	--	--
Os02g0321000	5.33e-05	-2.12672	down	0.0321376	-0.978948	normal	0.608822	0.424491	normal	0.199304	1.04577	normal
Os02g0323600	4.45e-09	#NAME?	down	0.0717864	-1.23922	normal	--	--	--	0.214049	4.0139	normal
Os02g0326000	4.7e-28	-4.14953	down	9.3e-14	-2.3643	down	0.923732	0.0771934	normal	0.88931	0.156701	normal
Os02g0326500	7.04e-22	-3.00923	down	5.66e-18	-2.59832	down	0.0616967	-0.639112	normal	0.252676	-0.561003	normal
Os02g0327000	2.48e-09	-1.63099	down	2.29e-05	-1.10731	down	0.225293	0.452518	normal	0.413954	-0.451128	normal
Os02g0328300	1.56e-43	-3.88511	down	3.94e-27	-2.87589	down	0.416095	-0.320373	normal	0.088302	-0.796787	normal
Os02g0433600	6.03e-09	-1.58179	down	4.69e-05	-1.05923	down	0.32014	0.442414	normal	0.587293	0.343683	normal
Os02g0435400	9.93e-05	-1.41145	down	7.77e-05	-1.36203	down	0.031377	-1.06528	normal	0.0845166	-1.03534	normal
Os02g0436400	4.65e-08	-2.20396	down	2e-06	-1.84531	down	0.260569	-0.481734	normal	0.40916	-0.466512	normal
Os02g0437200	6.49e-19	-3.7669	down	4.87e-13	-2.68668	down	0.388424	0.762179	normal	0.702807	0.428195	normal
Os02g0437901	0.000791136	-1.33939	down	0.00250917	-1.12256	down	0.0723943	-0.839686	normal	0.325942	-0.593894	normal
Os02g0440000	5.74e-05	-1.0023	down	1.39e-09	-1.51838	down	0.623947	-0.198807	normal	0.81566	-0.148795	normal
Os02g0460200	1.24e-18	-6.50096	down	1.06e-11	-4.26819	down	0.775661	-0.288482	normal	0.180369	-0.958699	normal
Os02g0461100	2.82e-06	-1.36769	down	0.000150999	-1.05966	down	0.526032	-0.302429	normal	0.627725	-0.306756	normal
Os02g0462300	5.65e-09	-2.22803	down	1.37e-06	-1.6857	down	0.0688111	-1.03018	normal	0.344535	-0.678214	normal
Os02g0464400	2.59e-12	-2.26949	down	4.15e-10	-1.90829	down	0.895929	-0.0979498	normal	0.797299	-0.217285	normal
Os02g0466600	0.000548109	-1.19682	down	0.0119939	-0.82027	normal	0.6506	0.262451	normal	0.661624	0.328667	normal
Os02g0470000	8.94e-14	-3.40861	down	5.88e-05	-1.48808	down	0.775452	0.222298	normal	0.826938	0.229789	normal
Os02g0470100	2.61e-05	-2.62105	down	6.02e-05	-2.27559	down	0.915199	0.112217	normal	0.957509	0.0879975	normal
Os02g0473000	8.74e-06	-1.21884	down	2.96e-05	-1.11228	down	0.905335	0.0575962	normal	0.657711	-0.272773	normal
Os02g0473200	2.86e-05	-1.29631	down	8.71e-07	-1.49408	down	0.932133	0.0472443	normal	0.713324	-0.253886	normal
Os02g0474000	0.00229206	-1.23765	down	0.00328473	-1.1573	down	0.783282	0.116268	normal	0.772775	0.180608	normal
Os02g0474300	6.48e-05	-1.20773	down	0.00330395	-0.849287	normal	0.871216	-0.092352	normal	0.858011	-0.133616	normal
Os02g0475400	5.45e-56	-4.60411	down	7.1e-26	-2.82767	down	0.452438	-0.369122	normal	0.314666	-0.510073	normal
Os02g0477100	1.39e-52	-5.25547	down	2.07e-29	-3.27237	down	0.57377	-0.459362	normal	0.966076	-0.0599281	normal
Os02g0477300	4.91e-09	-1.62984	down	0.00189805	-0.78735	normal	0.249402	-0.417777	normal	0.543433	-0.330582	normal
Os02g0489500	2.73e-08	-4.10711	down	0.000193434	-2.21543	down	0.598419	0.651373	normal	0.815152	0.383893	normal
Os02g0491400	7.46e-09	-1.49745	down	0.0687555	-0.467349	normal	0.501299	0.275439	normal	0.115965	0.747674	normal
Os02g0503100	1.39e-38	-3.65999	down	1.06e-35	-3.43149	down	0.0374349	-1.32844	normal	0.0412416	-1.0636	normal
Os02g0503900	5.16e-19	-4.40473	down	0.908307	0.0425998	normal	0.92935	0.115731	normal	0.780306	-0.708623	normal
Os02g0504000	4.67e-110	-8.41363	down	4.7e-41	-3.7784	down	0.0806354	2.59398	normal	0.0480097	4.18337	normal
Os02g0506600	9.17e-60	-4.91974	down	2e-35	-3.60768	down	0.053376	0.741267	normal	0.781267	0.198088	normal
Os02g0507400	8.07e-15	-1.97204	down	2.91e-09	-1.50224	down	0.333524	-0.358923	normal	0.429526	-0.410181	normal
Os02g0509600	0.000204879	-4.33752	down	7.09e-06	#NAME?	down	--	--	--	--	--	--
Os02g0515000	8.78e-06	-1.13154	down	4.45e-10	-1.58743	down	0.533253	-0.268033	normal	0.557124	-0.334904	normal
Os02g0516800	3.81e-06	-2.26484	down	0.59396	-0.233264	normal	0.015253	1.46528	normal	0.166387	1.16164	normal
Os02g0517900	9.47e-45	#NAME?	down	3.76e-34	-6.72374	down	--	--	--	--	--	--
Os02g0518000	4.94e-37	-6.92188	down	1.17e-20	-4.01226	down	0.382066	0.966138	normal	0.390646	1.09998	normal
Os02g0518400	4.19e-24	-4.15011	down	1.76e-15	-2.80359	down	0.450311	-0.585185	normal	0.618078	-0.466397	normal
Os02g0518500	4.52e-09	-3.07629	down	4.92e-08	-2.54387	down	0.885218	-0.161227	normal	0.550836	-0.583727	normal
Os02g0518600	3.47e-20	-3.46434	down	4.9e-21	-3.38651	down	0.638319	0.433302	normal	0.151446	1.23548	normal
Os02g0518800	9.31e-05	-1.15439	down	0.00030331	-1.02957	down	0.0472204	-0.797786	normal	0.460427	-0.422843	normal
Os02g0519300	0.000117081	-1.33709	down	0.00536624	-0.892442	normal	0.0501437	-0.997657	normal	0.40014	-0.561278	normal
Os02g0521700	1.39e-07	-1.8113	down	0.000315521	-1.13905	down	0.652509	-0.268613	normal	0.959512	-0.0502486	normal
Os02g0522300	6.32e-11	-2.15776	down	4.39e-15	-2.82236	down	0.169369	0.55543	normal	0.47735	-0.410945	normal
Os02g0527300	5.45e-14	-3.51468	down	4.45e-11	-2.97278	down	0.674267	0.173343	normal	0.468773	0.416699	normal
Os02g0529400	7.63e-16	-2.05927	down	1.63e-19	-2.34113	down	0.0131693	0.822883	normal	0.66985	0.254681	normal
Os02g0529900	8.78e-22	-4.17829	down	2.42e-14	-2.83559	down	0.920573	-0.107936	normal	1	-0.00273654	normal
Os02g0531200	9.92e-07	-1.47211	down	2.61e-09	-1.76746	down	0.173147	-0.654823	normal	0.254408	-0.684259	normal
Os02g0532800	3.62e-05	-2.02298	down	1.39e-05	-2.21914	down	0.134772	0.607816	normal	0.804538	0.178007	normal
Os02g0532900	0.00292011	-1.61904	down	0.0377963	0.824191	normal	0.560017	0.382942	normal	0.536965	-0.534445	normal
Os02g0533000	1.78e-11	-1.87424	down	3.82e-11	-1.88635	down	0.204572	0.45664	normal	0.675857	0.246106	normal
Os02g0533200	5e-26	-4.19728	down	1.82e-27	-4.52691	down	0.81973	-0.223133	normal	0.425012	-0.621941	normal
Os02g0535000	6.17e-08	-1.4013	down	0.0178103	-0.602173	normal	0.0989474	0.611792	normal	0.239488	0.60576	normal
Os02g0535901	6.9e-07	-5.19739	down	1.1e-06	-5.15504	down	--	--	--	--	--	--
Os02g0537700	3.98e-21	-2.70781	down	3.72e-20	-2.79569	down	0.89102	0.0597599	normal	0.285864	-0.54821	normal
Os02g0537950	0.000174082	-2.46643	down	2.74e-06	-3.06313	down	0.830957	-0.310795	normal	1	0.0243771	normal
Os02g0538000	1.13e-23	-2.6288	down	6.64e-16	-2.07293	down	0.212244	0.469163	normal	0.714912	0.221024	normal
Os02g0539100	8.55e-06	-1.11127	down	1.41e-08	-1.44935	down	0.0237004	0.714152	normal	0.952984	0.0458021	normal
Os02g0539600	4.31e-14	-1.93856	down	3.17e-15	-2.0883	down	0.342462	-0.349002	normal	0.276539	-0.534616	normal
Os02g0549600	0.00077226	-1.04831	down	0.00643786	-0.80817	normal	0.879961	-0.0846458	normal	0.999503	-0.0053768	normal
Os02g0552550	0.00227675	-1.80117	down	0.0442205	-1.06701	normal	0.369718	-0.808207	normal	0.646036	-0.485167	normal
Os02g0552600	5.03e-07	-1.68326	down	1.58e-12	-2.39911	down	0.10453	-0.860382	normal	0.646527	-0.342869	normal
Os02g0554100	5.15e-05	-1.98277	down	0.908091	-0.0486474	normal	0.93118	-0.0699684	normal	0.98667	-0.0141572	normal
Os02g0554800	1.69e-14	-2.66837	down	4.84e-06	-1.39738	down	0.199416	-0.705836	normal	0.709877	-0.274377	normal
Os02g0555000	0.00179874	-1.05028	down	0.000826498	-1.0821	down	0.441207	-0.389713	normal	0.499983	-0.43024	normal
Os02g0555832	2.48e-17	-2.47712	down	1.14e-13	-2.05664	down	0.0705513	1.18021	normal	0.00669359	1.81507	up
Os02g0556800	2.35e-11	-3.0292	down	5.34e-12	-3.24882	down	0.00154502	0.967246	normal	0.253761	0.566556	normal
Os02g0557700	8.63e-13	-1.80405	down	1.99e-10	-1.61152	down	0.882676	-0.0726039	normal	0.978186	0.0233316	normal
Os02g0557800	1.66e-18	-2.26693	down	3.38e-18	-2.30329	down	0.502995	-0.29481	normal	0.626896	-0.291656	normal
Os02g0558100	3.29e-06	-2.1914	down	1.25e-06	-2.11044	down	0.949796	-0.0762176	normal	0.216265	-1.04237	normal
Os02g0558200	7.41e-08	-1.93567	down	1.91e-12	-2.53002	down	0.800082	-0.181715	normal	0.120166	-1.08365	normal
Os02g0558300	4.42e-05	-2.23228	down	3.36e-06	-2.37634	down	0.286653	-0.789324	normal	0.219879	-1.01267	normal
Os02g0564300	1.25e-14	-2.06483	down	2.1e-16	-2.17006	down	0.923773	0.052685	normal	0.581698	0.344543	normal
Os02g0564400	0.000905678	-1.37462	down	1.49e-05	-1.98504	down	0.832822	-0.0939168	normal	0.845085	-0.129205	normal
Os02g0565400	1.67e-09	-1.7812	down	7.18e-06	-1.24903	down	0.270569	0.502856	normal	0.257987	0.641606	normal
Os02g0565500	8.4e-07	-3.87478	down	0.0710531	-1.14354	normal	0.988036	-0.069438	normal	0.888162	-0.212787	normal
Os02g0566450	1.28e-19	-2.34739	down	1.87e-18	-2.30884	down	0.0166282	0.808162	normal	0.117462	0.745606	normal
Os02g0567000	1.32e-15	-2.03551	down	2.53e-15	-2.03222	down	0.106605	-0.584721	normal	0.657096	-0.257559	normal
Os02g0567200	5.21e-12	-2.22963	down	1.55e-16	-2.66771	down	0.618507	0.313966	normal	0.961652	-0.0608227	normal
Os02g0567450	3.01e-11	-2.09344	down	1.12e-11	-2.06787	down	0.480945	0.443361	normal	0.86837	0.170419	normal
Os02g0570500	7.06e-14	#NAME?	down	1.07e-05	-2.70719	down	--	--	--	--	--	--
Os02g0570600	6.28e-10	-6.77467	down	0.000138724	-2.89962	down	--	--	--	--	--	--
Os02g0570900	9.66e-10	-9.53191	down	1.82e-10	#NAME?	down	--	--	--	--	--	--
Os02g0571300	2.08e-05	-4.3373	down	0.64506	-0.312089	normal	0.10338	1.42525	normal	0.391836	1.85273	normal
Os02g0571800	2.28e-13	#NAME?	down	2.33e-12	-7.74538	down	--	--	--	--	--	--
Os02g0572000	1.7e-08	#NAME?	down	2.32e-06	-5.51315	down	--	--	--	--	--	--
Os02g0573200	2.9e-13	-1.84548	down	1.68e-11	-1.71909	down	0.433239	0.287446	normal	0.81099	-0.151636	normal
Os02g0574100	3.67e-23	#NAME?	down	3.2e-23	#NAME?	down	--	--	--	--	--	--
Os02g0574300	1.02e-48	-10.1846	down	1.43e-50	#NAME?	down	--	--	--	--	--	--
Os02g0575500	2.67e-19	-2.41016	down	3.42e-22	-2.73206	down	0.815697	0.0963103	normal	0.313277	-0.501928	normal
Os02g0577400	1.7e-09	-1.98393	down	4.69e-09	-1.84175	down	0.430096	-0.484046	normal	0.760441	-0.261002	normal
Os02g0578000	2.5e-05	-5.69347	down	0.00165275	-3.32265	down	--	--	--	--	--	--
Os02g0578400	1.51e-14	-3.83554	down	8.18e-10	-2.5893	down	0.579081	-0.502414	normal	0.630418	-0.489089	normal
Os02g0578500	1.3e-16	-4.01169	down	2.16e-10	-2.56552	down	0.715689	-0.337073	normal	0.957226	-0.0767342	normal
Os02g0579800	1.23e-14	-2.11957	down	2e-15	-2.13728	down	0.178987	0.583646	normal	0.974516	-0.0401313	normal
Os02g0581100	3.04e-74	-6.02516	down	1.36e-31	-3.54814	down	0.183057	-0.767065	normal	0.00726577	-1.14781	down
Os02g0581300	2.92e-05	-1.06522	down	0.000280905	-0.913234	normal	0.570606	0.221076	normal	0.884386	-0.100401	normal
Os02g0581400	1.02e-05	-1.14303	down	0.0035827	-0.739277	normal	0.100801	-0.590794	normal	0.261703	-0.560102	normal
Os02g0583000	2.3e-17	#NAME?	down	4.9e-19	#NAME?	down	--	--	--	--	--	--
Os02g0588600	5.04e-19	-4.73493	down	1.5e-19	-4.98702	down	0.414882	-0.848474	normal	0.304584	-0.985709	normal
Os02g0589000	6.32e-07	-6.38427	down	0.0213096	-1.81081	normal	0.235492	1.15447	normal	0.503282	1.212	normal
Os02g0591000	2.46e-06	-1.59967	down	1.77e-09	-2.0206	down	0.887595	-0.121321	normal	0.575284	-0.474275	normal
Os02g0594900	2.23e-28	-2.97302	down	2.73e-22	-2.53933	down	0.129259	-0.644677	normal	0.236019	-0.647535	normal
Os02g0595100	0.000107973	-1.71787	down	0.000209156	-1.51476	down	0.825381	-0.176995	normal	0.59718	-0.450986	normal
Os02g0595200	1.78e-13	-2.77728	down	9.75e-14	-2.65829	down	0.948695	0.0570844	normal	0.959808	-0.0779874	normal
Os02g0595300	6.74e-09	-2.16051	down	6.72e-07	-1.70738	down	0.510447	-0.480221	normal	0.9428	-0.0859584	normal
Os02g0595700	3.66e-15	-2.23278	down	9.58e-18	-2.61163	down	0.227094	0.43723	normal	0.964317	-0.0358554	normal
Os02g0597200	1.71e-52	-4.40045	down	2.04e-52	-4.45789	down	0.250771	0.59103	normal	0.813349	0.208366	normal
Os02g0599400	2.27e-14	#NAME?	down	3.63e-12	-5.51322	down	--	--	--	--	--	--
Os02g0599700	6.34e-19	-2.60201	down	5.7e-06	-1.19325	down	0.644966	0.239	normal	0.729034	-0.259407	normal
Os02g0600200	2.02e-07	-1.29987	down	1.48e-10	-1.64279	down	0.128444	0.902397	normal	0.353089	0.473833	normal
Os02g0603000	0.000170501	-2.62245	down	0.00119649	-2.10401	down	0.201227	-1.36131	normal	0.359904	-0.898197	normal
Os02g0603033	2.55e-05	-3.04814	down	0.000898232	-2.18438	down	0.169657	-1.38109	normal	0.775627	-0.348271	normal
Os02g0603600	1.1e-09	-3.46086	down	2.45e-11	-3.55673	down	0.827746	-0.29339	normal	0.648267	-0.646741	normal
Os02g0603700	3.05e-12	-3.12191	down	4.85e-11	-2.92012	down	0.148582	0.738721	normal	0.73812	0.28179	normal
Os02g0603800	5.45e-27	-2.98325	down	1.22e-32	-3.51854	down	0.18908	0.453892	normal	0.897311	0.090404	normal
Os02g0605900	1.27e-21	-7.50943	down	7.62e-20	-7.03476	down	--	--	--	--	--	--
Os02g0608200	9.56e-08	-1.54935	down	3.53e-05	-1.10407	down	0.008782	0.961277	normal	0.721411	0.237722	normal
Os02g0608900	8.07e-21	-2.6308	down	1.03e-20	-2.55376	down	0.153234	-0.638723	normal	0.313719	-0.578947	normal
Os02g0610700	0.00220552	-1.14905	down	4.86e-08	-2.53014	down	0.0100273	1.05605	normal	0.978535	-0.0323733	normal
Os02g0610800	3.58e-10	-1.63314	down	7.7e-13	-1.95217	down	0.28828	0.378256	normal	0.156375	0.723004	normal
Os02g0612200	0.00212753	-1.99708	down	0.41142	-0.496403	normal	0.216427	1.04742	normal	0.280268	1.17338	normal
Os02g0614100	2.33e-10	-1.58679	down	1.02e-12	-1.81202	down	0.83748	0.0890831	normal	0.695811	-0.234817	normal
Os02g0614500	1.95e-18	-2.26524	down	1.29e-19	-2.34727	down	0.650007	-0.227108	normal	0.833082	-0.153267	normal
Os02g0614732	5.64e-08	-2.79888	down	0.072156	-0.757502	normal	0.0251526	1.69524	normal	0.147207	1.52905	normal
Os02g0617600	6.26e-07	-1.23912	down	0.000288923	-0.914388	normal	0.580119	0.211853	normal	0.61964	0.27793	normal
Os02g0617800	3.72e-24	-3.60696	down	4.2e-13	-2.42219	down	0.462867	-0.513074	normal	0.451727	-0.517082	normal
Os02g0618100	2.41e-17	-5.11693	down	1.24e-12	-3.45592	down	--	--	--	0.303099	0.988193	normal
Os02g0618400	0.000361711	-4.74905	down	0.00362561	-3.46204	down	--	--	--	--	--	--
Os02g0618525	6.08e-05	-3.96131	down	0.000965538	-2.91356	down	--	--	--	--	--	--
Os02g0620600	2.56e-18	-8.30232	down	0.00023444	-1.79345	down	0.0601262	-1.74148	normal	0.575177	-0.663284	normal
Os02g0620800	0.0016416	-1.54379	down	0.0837146	-0.761561	normal	0.96776	0.0329041	normal	0.504121	0.588171	normal
Os02g0621100	1.37e-07	-1.8155	down	7.63e-06	-1.44167	down	0.606964	0.340945	normal	0.721108	0.319663	normal
Os02g0623500	6.53e-11	-1.7535	down	1.54e-07	-1.35381	down	0.680109	-0.189199	normal	0.473161	-0.404796	normal
Os02g0623932	3.22e-21	#NAME?	down	2.29e-14	-4.46319	down	--	--	--	--	--	--
Os02g0627700	2.94e-15	-7.88398	down	1.12e-10	-4.15013	down	--	--	--	--	--	--
Os02g0627750	9.78e-16	-5.29602	down	9.33e-12	-4.05822	down	--	--	--	--	--	--
Os02g0629200	8.38e-19	-2.30348	down	6.91e-08	-1.40402	down	0.345105	0.6341	normal	0.50493	-0.611918	normal
Os02g0629266	5.67e-17	-2.19104	down	6.01e-13	-1.92749	down	0.270774	0.584849	normal	0.482323	-0.588224	normal
Os02g0632900	6.5e-09	-7.14621	down	0.000164271	-2.92775	down	--	--	--	--	--	--
Os02g0633400	2.13e-06	-1.55919	down	0.127145	-0.468745	normal	0.123742	0.671285	normal	0.570577	0.372862	normal
Os02g0635000	3.24e-10	-1.70809	down	2.16e-09	-1.57747	down	0.359206	-0.394201	normal	0.869491	-0.118594	normal
Os02g0636300	1.37e-12	-2.03106	down	2.66e-09	-1.61882	down	0.0912899	0.710626	normal	0.381562	0.519599	normal
Os02g0638300	2.96e-62	-5.05108	down	3.48e-36	-3.44838	down	0.0635488	1.92802	normal	0.0858544	1.51914	normal
Os02g0638650	8.65e-08	-2.50937	down	0.0222148	-1.05115	normal	0.0218368	1.65356	normal	0.779693	0.514266	normal
Os02g0639100	4.7e-34	#NAME?	down	1.49e-33	-7.81611	down	--	--	--	--	--	--
Os02g0643500	1.13e-30	-3.09305	down	3.87e-21	-2.51325	down	0.0718313	0.611717	normal	0.855241	0.126742	normal
Os02g0644700	4.53e-19	-2.33765	down	9.99e-10	-1.53161	down	0.860112	-0.0911389	normal	0.660015	-0.267349	normal
Os02g0646200	1.01e-06	-1.67998	down	5.73e-11	-2.25312	down	0.801834	0.164374	normal	0.898809	-0.129636	normal
Os02g0649700	5.88e-14	-1.92222	down	1.26e-17	-2.19935	down	0.511172	0.287754	normal	0.771889	-0.200851	normal
Os02g0649750	5.54e-13	-1.82534	down	7.29e-19	-2.32675	down	0.492499	0.264715	normal	0.733966	-0.207859	normal
Os02g0649800	0.000648192	-1.56501	down	1.49e-05	-1.88743	down	0.611665	-0.404802	normal	0.344914	-0.744335	normal
Os02g0651300	6.42e-17	-2.27405	down	4.95e-20	-2.64267	down	0.137889	0.495861	normal	0.705537	0.22244	normal
Os02g0651900	2.2e-05	-1.7758	down	3.28e-07	-2.30517	down	0.0332442	-1.87011	normal	0.10187	-1.3889	normal
Os02g0652000	0.00523005	-1.583	down	8.59e-07	1.7461	up	0.906065	-0.11411	normal	0.252541	1.33758	normal
Os02g0652600	2.25e-33	-3.25627	down	3.74e-26	-2.81656	down	0.671145	0.259843	normal	0.799132	-0.164045	normal
Os02g0653800	5.87e-06	-1.18981	down	1.98e-11	-1.76966	down	0.0181646	-0.830315	normal	0.0709134	-0.840739	normal
Os02g0653850	0.000103283	-1.41079	down	2.06e-07	-1.85503	down	0.148999	-0.762385	normal	0.437787	-0.533411	normal
Os02g0653900	0.00900863	-3.4633	down	0.185083	-1.40643	normal	0.22936	0.477029	normal	0.674601	0.245864	normal
Os02g0657600	0.00231692	-1.46011	down	0.0220959	-0.994062	normal	0.746429	-0.207513	normal	0.747094	-0.258811	normal
Os02g0657700	1.75e-16	-2.1702	down	3.85e-21	-2.49371	down	0.165176	0.606796	normal	0.746936	0.23363	normal
Os02g0661100	7.48e-35	-3.99083	down	8.83e-38	-4.33185	down	0.350243	0.795131	normal	0.507479	0.701946	normal
Os02g0661500	3.56e-16	-3.11615	down	9.22e-07	-1.59893	down	0.921716	-0.101861	normal	0.803094	0.246701	normal
Os02g0664700	1.18e-05	-1.16411	down	0.00220706	-0.79128	normal	0.662602	-0.188418	normal	0.834733	-0.139029	normal
Os02g0665000	1.49e-08	-1.50563	down	2.72e-08	-1.44178	down	0.402063	-0.366359	normal	0.646142	-0.283187	normal
Os02g0665250	2.15e-18	-2.9387	down	3.36e-11	-2.02879	down	0.0334066	1.43027	normal	0.00560512	1.9447	up
Os02g0665400	3.22e-11	-1.92972	down	0.000110827	-1.04402	down	0.60685	-0.233388	normal	0.53175	-0.362007	normal
Os02g0667300	7.59e-10	-2.34831	down	9.49e-07	-1.76643	down	0.904893	-0.117816	normal	0.995588	-0.0149606	normal
Os02g0668100	1.43e-27	-2.90224	down	1.43e-23	-2.62817	down	0.0644372	0.661386	normal	0.754109	0.204548	normal
Os02g0672700	1.38e-06	-1.2154	down	5.18e-12	-1.74886	down	0.495102	-0.293965	normal	0.804247	-0.165964	normal
Os02g0675000	0.00265977	-1.97824	down	0.231147	-0.728715	normal	0.575259	-0.671193	normal	0.734211	0.393998	normal
Os02g0675100	3.52e-13	-2.5889	down	1.4e-06	-1.52745	down	1	-0.00301941	normal	0.475744	0.556078	normal
Os02g0675800	2.1e-14	-2.02989	down	8.53e-14	-1.93789	down	0.26515	0.469472	normal	0.945372	-0.0582812	normal
Os02g0676800	1.46e-45	-8.52747	down	2.01e-48	-8.49685	down	--	--	--	--	--	--
Os02g0677300	1.15e-15	-9.42911	down	1.64e-07	-4.86536	down	--	--	--	--	--	--
Os02g0677600	1.62e-28	-7.35616	down	3.52e-18	-4.92545	down	0.363451	0.809268	normal	0.911072	0.168109	normal
Os02g0679200	4.52e-06	-3.01769	down	3.2e-05	-2.46742	down	--	--	--	--	--	--
Os02g0683800	2.52e-05	-1.36387	down	0.0013288	-0.982265	normal	0.916392	0.0573756	normal	0.306357	-0.618573	normal
Os02g0684300	8.57e-08	-1.51688	down	0.000402632	-0.954025	normal	0.0605061	0.743196	normal	0.190047	0.697447	normal
Os02g0687500	8.42e-07	-1.67916	down	5.65e-08	-1.79836	down	0.969822	0.01565	normal	0.861255	-0.117136	normal
Os02g0687550	0.000145848	-2.5129	down	0.098134	-0.95115	normal	0.66584	-0.429191	normal	0.858985	-0.223866	normal
Os02g0689500	1.33e-17	-5.13807	down	2.55e-10	-2.92865	down	0.976705	0.0482676	normal	0.804746	-0.318743	normal
Os02g0689550	9.36e-41	-4.24961	down	6e-30	-3.26185	down	0.729953	0.243805	normal	0.971959	-0.0326746	normal
Os02g0689700	1.38e-11	-2.52864	down	1.3e-07	-1.78159	down	0.740268	0.235908	normal	0.696955	0.348348	normal
Os02g0693000	5.96e-05	-2.99995	down	0.00474027	-1.86344	down	0.15539	0.802043	normal	0.440132	0.530969	normal
Os02g0693400	7.28e-12	-2.54414	down	6.99e-13	-2.58699	down	0.0650717	0.968493	normal	0.807269	-0.244977	normal
Os02g0693450	2.33e-07	-2.24028	down	3.48e-06	-1.96905	down	0.0207043	1.31504	normal	0.975024	0.0498395	normal
Os02g0694201	2.89e-09	-3.05037	down	0.011074	-1.05426	normal	0.999653	-0.017163	normal	0.846745	-0.193426	normal
Os02g0694400	5.5e-07	-1.7352	down	0.000282915	-1.16325	down	0.19905	-0.666563	normal	0.735075	-0.255731	normal
Os02g0694800	9.36e-11	-1.77277	down	9.35e-09	-1.51303	down	0.0140104	-1.01328	normal	0.0817144	-0.902384	normal
Os02g0696600	4.18e-05	-1.02811	down	6.88e-09	-1.49136	down	0.527217	0.236556	normal	0.514931	-0.350964	normal
Os02g0697300	9.6e-08	-1.32914	down	0.000569058	-0.863393	normal	0.0471407	0.636376	normal	0.490633	0.390413	normal
Os02g0697400	6.78e-05	-5.77382	down	0.0580724	-1.65676	normal	0.384621	-1.01429	normal	--	--	--
Os02g0697500	7.33e-05	-4.10574	down	0.779367	-0.200938	normal	0.786953	0.402099	normal	--	--	--
Os02g0697550	8.31e-42	-3.83037	down	2.31e-18	-2.37647	down	0.705547	-0.155726	normal	0.15072	-0.677141	normal
Os02g0698000	6.4e-55	-6.18542	down	3.7e-41	-5.34356	down	0.0281722	0.697787	normal	0.643417	-0.260632	normal
Os02g0699400	3.42e-08	-1.3746	down	9.83e-09	-1.44449	down	0.39906	0.310532	normal	0.763959	-0.187218	normal
Os02g0699800	8.8e-05	-1.42552	down	0.175229	-0.458938	normal	1	-0.0105628	normal	0.544602	0.435938	normal
Os02g0700300	4.98e-05	-3.06986	down	0.000516457	-2.49986	down	1	-0.0113747	normal	0.475893	-0.712811	normal
Os02g0700500	0.000148837	-1.56252	down	0.675185	-0.165943	normal	0.56302	-0.53678	normal	0.28665	-0.796795	normal
Os02g0701600	3.49e-06	-1.15395	down	5.24e-07	-1.25341	down	0.0186293	-0.78044	normal	0.909853	-0.078619	normal
Os02g0701900	0.00210824	-1.17562	down	2.65e-05	-1.68192	down	0.0682923	-0.879687	normal	0.554935	-0.392751	normal
Os02g0702000	3.79e-21	-2.66604	down	8.89e-25	-2.8775	down	0.6412	0.280651	normal	0.544671	0.444213	normal
Os02g0703300	1.16e-17	-3.21316	down	4.16e-17	-2.9748	down	0.0932716	1.00562	normal	0.0045523	-1.85478	down
Os02g0703600	3.88e-26	-4.54633	down	2.97e-32	-5.52298	down	0.614001	0.568103	normal	0.882736	0.193379	normal
Os02g0703700	3.9e-19	-4.40196	down	1.47e-26	-5.81375	down	0.961538	0.0318822	normal	0.705814	-0.309966	normal
Os02g0704000	1.02e-101	-7.55539	down	9.61e-80	-6.44102	down	0.908648	-0.181962	normal	0.301414	-0.841661	normal
Os02g0704131	3.99e-94	-7.36044	down	6.87e-72	-6.33795	down	0.8899	0.1559	normal	0.635982	-0.536828	normal
Os02g0704500	0.000147917	-1.06818	down	0.0397158	-0.563317	normal	0.0142738	0.892797	normal	0.437008	0.447002	normal
Os02g0705100	1.15e-05	-2.95866	down	7.14e-06	-3.11146	down	0.0669699	-0.864105	normal	0.000144959	-1.74205	down
Os02g0706400	6.39e-15	-2.17022	down	4.67e-14	-2.03475	down	0.110412	-0.706189	normal	0.254564	-0.646062	normal
Os02g0708100	7.96e-08	-1.33967	down	3.48e-06	-1.15845	down	0.665492	0.168811	normal	1	0.0005675	normal
Os02g0709200	5.76e-07	-1.51276	down	8.74e-05	-1.12582	down	0.274107	0.476728	normal	0.595844	0.337286	normal
Os02g0709701	3.47e-10	-3.47072	down	2.66e-07	-2.42998	down	0.0258958	-2.61367	normal	0.0767024	-1.76454	normal
Os02g0710500	7.48e-05	-2.6597	down	0.037203	-1.26307	normal	0.0193174	2.14466	normal	0.879347	0.214593	normal
Os02g0715400	7.76e-05	-1.13266	down	0.309664	-0.290389	normal	0.504723	0.308726	normal	0.0724331	0.883209	normal
Os02g0716500	0.00024049	-1.08984	down	4.09e-05	-1.30317	down	0.476813	-0.351079	normal	0.0779592	-1.05837	normal
Os02g0722450	5.02e-06	-2.92576	down	0.000105236	1.49695	up	0.733752	0.507558	normal	0.488743	0.917251	normal
Os02g0726600	4.14e-26	-3.54745	down	2.92e-19	-2.87731	down	0.682474	0.287138	normal	0.766885	0.286315	normal
Os02g0727300	0.000135771	-1.11901	down	0.00824235	-0.745572	normal	0.148901	-0.591327	normal	0.941833	-0.059199	normal
Os02g0727400	0.00938531	-1.13633	down	0.235847	-0.481792	normal	0.332912	-0.576971	normal	1	0.00252541	normal
Os02g0727700	9.44e-08	-2.45203	down	1.88e-05	-1.73955	down	0.917521	0.0742154	normal	0.972513	-0.0423381	normal
Os02g0729100	2.68e-05	-2.85366	down	5.57e-06	-2.95454	down	--	--	--	--	--	--
Os02g0729300	9.36e-08	-1.48005	down	0.119768	-0.418997	normal	0.490604	0.291531	normal	0.233364	0.609189	normal
Os02g0729700	0.000258847	-1.1438	down	0.01982	-0.806068	normal	0.042659	1.24768	normal	0.864851	0.145645	normal
Os02g0729801	1.92e-07	-1.32451	down	3.71e-07	-1.33566	down	0.0190467	1.56965	normal	0.531793	0.338608	normal
Os02g0730800	1.05e-13	-2.08604	down	5.53e-19	-2.50311	down	0.620902	-0.326919	normal	0.798826	0.218549	normal
Os02g0731200	2.96e-18	-4.09536	down	9.43e-17	-3.9003	down	0.650816	0.41253	normal	0.989912	-0.0358133	normal
Os02g0731600	2.42e-33	-3.43997	down	1.99e-19	-2.41123	down	0.69543	0.307131	normal	0.249349	-0.622613	normal
Os02g0731900	0.00352235	-2.47013	down	0.0188028	-1.83807	normal	0.0876868	1.04135	normal	0.166058	1.03813	normal
Os02g0732900	1.84e-08	-1.40374	down	5.83e-07	-1.25326	down	0.0275501	0.768829	normal	0.0854055	0.98689	normal
Os02g0733200	0.00290844	-1.01111	down	0.523854	0.201237	normal	0.0168859	1.00489	normal	0.0205044	1.16702	normal
Os02g0733800	4e-06	-1.31112	down	1.74e-06	-1.32293	down	0.229064	-0.521489	normal	0.713888	-0.238412	normal
Os02g0735200	8.83e-06	-1.32915	down	0.0772352	-0.493482	normal	0.927785	0.0498529	normal	0.228448	-0.726961	normal
Os02g0735800	6.23e-09	-2.0582	down	1.88e-06	-1.56064	down	0.853585	0.112418	normal	0.990546	0.016861	normal
Os02g0739000	5.37e-21	-2.43818	down	1.35e-12	-1.808	down	0.516615	-0.260348	normal	0.457609	-0.396587	normal
Os02g0739100	5.82e-38	-3.84482	down	2.8e-37	-4.04169	down	0.00879356	0.958331	normal	0.312451	0.556536	normal
Os02g0739600	5.76e-09	-1.50208	down	1.93e-14	-2.14402	down	0.0821685	0.57828	normal	1	0.00121038	normal
Os02g0739650	0.00363532	-1.41663	down	1	-0.00597005	normal	0.0572841	0.985226	normal	0.820994	0.16663	normal
Os02g0740600	0.000337446	-2.6857	down	0.433306	-0.49729	normal	0.0123937	2.22522	normal	--	--	--
Os02g0743200	5.5e-05	-1.40854	down	2.71e-05	-1.40304	down	0.0102977	1.23371	normal	0.607824	0.420346	normal
Os02g0744000	5.95e-43	-3.87372	down	7.91e-20	-2.36383	down	0.404357	0.486876	normal	0.66035	0.292838	normal
Os02g0744100	8.59e-12	-2.51565	down	1.74e-05	-1.39529	down	0.375565	0.550255	normal	0.355794	0.689343	normal
Os02g0744800	5.35e-05	-1.09665	down	0.876583	-0.0489398	normal	1	-0.00383095	normal	0.342576	0.482655	normal
Os02g0744900	1.64e-22	-3.64223	down	5.48e-21	-3.84526	down	0.210544	-0.508281	normal	0.283832	-0.635191	normal
Os02g0745200	0.000361798	-2.35353	down	0.532488	-0.38223	normal	0.915802	0.1035	normal	0.771383	-0.343072	normal
Os02g0745700	6e-13	-1.86075	down	1.49e-10	-1.61821	down	0.00282481	0.979324	normal	0.941276	-0.0579326	normal
Os02g0749800	2.63e-21	-3.17243	down	1.41e-15	-2.57942	down	0.705241	-0.217122	normal	0.790263	-0.204694	normal
Os02g0749900	2.3e-10	-2.35563	down	8.96e-07	-1.69913	down	0.0662787	0.659152	normal	0.314178	0.524954	normal
Os02g0750600	8.38e-19	-2.35507	down	1.55e-08	-1.42038	down	0.171227	0.509188	normal	0.933288	0.0671077	normal
Os02g0750701	1.29e-10	-2.25073	down	2.46e-11	-2.37047	down	0.576625	0.320808	normal	0.914969	0.10645	normal
Os02g0751600	1.07e-78	-6.14125	down	9.45e-33	-3.23148	down	0.274389	0.829723	normal	0.197926	0.808757	normal
Os02g0754300	1.46e-25	-2.7591	down	2.34e-12	-1.77818	down	0.322057	0.747877	normal	0.809294	0.156541	normal
Os02g0754600	3.22e-47	-5.55	down	4.61e-36	-4.49347	down	--	--	--	0.196917	1.19755	normal
Os02g0754650	5.83e-46	-5.50342	down	2.55e-39	-4.96522	down	0.870168	0.156472	normal	0.108175	1.25756	normal
Os02g0754700	0.000343345	-1.13978	down	0.0157417	-0.733214	normal	0.0513767	0.800291	normal	0.644114	0.31165	normal
Os02g0754900	8.22e-10	-1.56356	down	0.000105441	-0.966623	normal	0.347752	0.350452	normal	0.9924	-0.0103265	normal
Os02g0755500	2.32e-08	-3.23728	down	4.94e-19	-6.74277	down	--	--	--	--	--	--
Os02g0755600	1.39e-30	-4.86919	down	3.23e-29	-4.39523	down	--	--	--	--	--	--
Os02g0759900	3.4e-06	-1.92238	down	6.17e-05	-1.63008	down	0.141691	0.782855	normal	0.0607841	0.91458	normal
Os02g0760300	1.52e-06	-1.29018	down	3.84e-08	-1.53947	down	0.0707655	-0.609865	normal	0.581664	-0.306888	normal
Os02g0761400	7.2e-32	-3.35413	down	2.49e-23	-2.90751	down	0.0576981	0.614756	normal	0.7757	0.177661	normal
Os02g0761600	0.00354649	-1.04434	down	2.43e-06	1.24515	up	0.361599	0.549289	normal	0.448072	0.562897	normal
Os02g0761700	3.54e-08	-1.66282	down	5.1e-07	-1.5056	down	0.265386	0.442193	normal	0.984131	0.019804	normal
Os02g0762100	1.34e-12	-6.57279	down	4.54e-10	-4.36216	down	--	--	--	--	--	--
Os02g0762300	0.000918467	-1.1499	down	0.931192	-0.0358559	normal	0.0121149	1.03857	normal	0.529544	0.421801	normal
Os02g0762400	2.61e-22	-2.58687	down	3.77e-13	-1.84287	down	0.338831	-0.385235	normal	0.472488	-0.397245	normal
Os02g0764100	0.00820015	-1.35982	down	0.319425	-0.470534	normal	0.442303	-0.72809	normal	0.598775	0.515767	normal
Os02g0764500	1.18e-25	-4.91784	down	1.24e-16	-3.5353	down	0.236647	0.608178	normal	0.920033	-0.101787	normal
Os02g0766000	3.55e-17	-2.67274	down	5.69e-12	-2.07588	down	0.346836	0.382001	normal	0.93775	-0.0614843	normal
Os02g0768600	1.14e-13	-1.88686	down	1.67e-16	-2.15609	down	0.850524	0.079609	normal	0.967156	-0.0304287	normal
Os02g0769900	6.33e-08	-2.29816	down	2.01e-09	-2.4167	down	0.846714	-0.175959	normal	0.647391	-0.427545	normal
Os02g0770100	0.00228415	-1.27848	down	0.357195	-0.361497	normal	0.176516	0.749657	normal	0.435749	0.59006	normal
Os02g0773300	7.33e-28	-2.98206	down	1.4e-23	-2.64276	down	0.236125	-0.490905	normal	0.133559	-0.765441	normal
Os02g0773500	5.62e-42	-4.59567	down	1.98e-26	-3.15401	down	0.536196	-0.444173	normal	0.553285	-0.437973	normal
Os02g0774100	2.74e-10	-3.16496	down	5.68e-08	-2.60572	down	0.293826	-0.554274	normal	0.924504	-0.0834992	normal
Os02g0774200	5.1e-09	-3.24375	down	0.000342559	-1.63741	down	0.386381	1.19045	normal	0.701992	0.443958	normal
Os02g0775050	1.1e-11	-2.14709	down	7.4e-08	-1.58502	down	0.671528	0.240038	normal	0.441561	0.506625	normal
Os02g0775100	4.14e-11	-2.22292	down	0.00253512	-0.9039	normal	0.617652	0.312768	normal	0.0452003	1.15452	normal
Os02g0775600	1.41e-05	-2.6976	down	3.46e-08	-3.78524	down	0.0711902	-1.43138	normal	0.373478	-0.65253	normal
Os02g0776400	4.34e-18	#NAME?	down	1.17e-14	-5.29139	down	--	--	--	--	--	--
Os02g0777700	3.59e-06	-1.16955	down	0.00345989	-0.732228	normal	0.858424	0.0762128	normal	0.339491	-0.487276	normal
Os02g0778200	1.66e-13	-1.87342	down	2.02e-09	-1.53938	down	0.00929371	0.829279	normal	0.173982	0.650509	normal
Os02g0778300	8.91e-05	-1.0124	down	1.68e-05	-1.09484	down	0.0141281	-0.828679	normal	0.029874	-0.960727	normal
Os02g0779000	0.000100193	-2.80923	down	2.27e-10	#NAME?	down	--	--	--	--	--	--
Os02g0780800	0.00125239	-1.094	down	0.147981	-0.467688	normal	0.860912	-0.119688	normal	0.831315	-0.179303	normal
Os02g0782366	1.81e-05	-3.0306	down	0.296504	0.548385	normal	0.0137116	1.87945	normal	0.305736	1.10004	normal
Os02g0784900	6.46e-11	-1.97234	down	4.03e-09	-1.68974	down	0.889139	-0.0923916	normal	0.770133	0.212744	normal
Os02g0787800	6.16e-13	-2.91924	down	8.98e-13	-2.9166	down	0.0187599	-0.835256	normal	0.0150799	-1.09374	normal
Os02g0788500	5.36e-05	-1.98881	down	0.0088085	-1.20624	down	0.0345291	0.938837	normal	0.422646	0.531607	normal
Os02g0793900	1.19e-06	-1.32513	down	0.313501	0.264473	normal	0.322568	-0.366707	normal	0.730861	-0.204615	normal
Os02g0794400	9.38e-23	-2.56627	down	2.92e-18	-2.28821	down	0.394677	0.358172	normal	0.744354	0.202671	normal
Os02g0795000	0.000585189	-1.07237	down	0.000524517	-1.04395	down	0.0193161	-0.975381	normal	0.19195	-0.70774	normal
Os02g0795900	5.83e-06	-1.75355	down	0.014465	-0.852698	normal	0.215559	0.649071	normal	0.492676	0.496464	normal
Os02g0797500	2.71e-10	-1.58173	down	1.85e-09	-1.5125	down	0.871819	0.0675199	normal	0.549677	-0.323937	normal
Os02g0798200	2.9e-11	-1.80501	down	0.000494622	-0.89389	normal	0.250216	-0.561061	normal	0.0445803	-0.92615	normal
Os02g0800000	2.61e-22	-2.53122	down	5.17e-23	-2.61665	down	0.757703	0.130851	normal	0.876928	-0.107557	normal
Os02g0804500	6.75e-25	-2.96016	down	8.92e-20	-2.47833	down	0.795513	-0.147119	normal	0.5381	-0.392701	normal
Os02g0805500	6.7e-09	-1.7371	down	4.49e-05	-1.1473	down	0.980691	-0.0232062	normal	0.824099	0.166655	normal
Os02g0806000	8.9e-16	-2.25983	down	3.39e-10	-1.663	down	0.609487	-0.25523	normal	0.670234	-0.275335	normal
Os02g0806300	1.27e-23	-4.69645	down	1.18e-22	-4.17946	down	0.973829	-0.0906228	normal	0.942014	-0.121083	normal
Os02g0807750	4.13e-06	-1.77241	down	0.0238627	-0.77961	normal	0.0598665	-0.903389	normal	0.45392	-0.483591	normal
Os02g0814400	9.31e-29	-3.18445	down	3.89e-30	-3.2022	down	0.0398532	-0.952094	normal	0.0890003	-0.964694	normal
Os02g0814800	2.49e-19	-2.83262	down	4.43e-14	-2.20512	down	0.632886	0.301988	normal	0.5076	0.4998	normal
Os02g0814900	5.65e-09	-2.39644	down	9.89e-08	-2.00684	down	0.624904	-0.356797	normal	0.581585	-0.471193	normal
Os02g0815200	2.72e-17	-2.23661	down	2.45e-14	-1.95672	down	0.631534	-0.290543	normal	0.881859	-0.110583	normal
Os02g0815300	8.33e-06	-1.64655	down	3.1e-06	-1.63645	down	0.613803	0.323999	normal	0.775459	0.26102	normal
Os02g0815400	1.75e-74	-5.70192	down	4.42e-50	-4.34024	down	0.959603	-0.0454624	normal	0.51541	-0.488785	normal
Os02g0818000	0.00250699	-2.60849	down	1.15e-06	-5.11176	down	0.00384255	0.954633	normal	0.742981	-0.420094	normal
Os02g0822100	4.33e-11	-2.13087	down	3.75e-14	-2.54285	down	0.274389	-0.447534	normal	0.103114	-0.749659	normal
Os02g0822150	5.92e-05	-1.9495	down	6.37e-09	-3.28729	down	0.213323	-0.678938	normal	0.136265	-0.96595	normal
Os02g0822400	1.17e-05	-1.08718	down	0.000600193	-0.865339	normal	0.013778	0.771269	normal	0.456114	0.393205	normal
Os02g0822500	2.26e-10	-1.60559	down	5.38e-07	-1.29905	down	0.44977	0.275066	normal	0.975965	0.0261454	normal
Os02g0822600	4.69e-30	-3.11168	down	3.57e-13	-1.8423	down	0.355596	0.637689	normal	0.957881	0.0448804	normal
Os02g0823100	1.64e-05	-6.70461	down	0.000212919	-5.43895	down	0.101544	-1.61963	normal	0.662344	-0.440429	normal
Os02g0827200	1.25e-12	-1.81483	down	1.82e-15	-2.19532	down	0.882468	0.0700146	normal	0.84402	-0.138652	normal
Os02g0828100	3.21e-12	-3.91476	down	5.21e-11	-3.24024	down	0.898736	-0.202158	normal	0.980157	-0.0548917	normal
Os02g0828200	3.32e-10	-1.65105	down	6.92e-11	-1.7915	down	0.0276107	0.697218	normal	0.542653	0.332617	normal
Os02g0828500	1.97e-17	-4.87106	down	7.94e-06	-1.86122	down	0.157175	-1.17843	normal	0.466895	-0.620714	normal
Os02g0829500	1.61e-44	-4.71501	down	4.31e-18	-2.41531	down	0.720247	-0.235517	normal	0.880265	-0.138254	normal
Os02g0829850	7.81e-07	-2.43552	down	1.83e-10	-3.56632	down	0.521977	-0.494462	normal	0.56437	-0.516138	normal
Os02g0830100	3.39e-06	-1.17366	down	3.54e-12	-1.82266	down	0.897959	-0.0609694	normal	0.725881	-0.208987	normal
Os02g0831000	6.7e-08	-1.51641	down	4.03e-07	-1.37548	down	0.981147	0.011215	normal	0.958079	-0.0429058	normal
Os02g0833400	6.7e-19	-2.61934	down	2.87e-12	-1.86546	down	0.84408	0.0998393	normal	0.886658	-0.109934	normal
Os02g0833600	2.03e-09	-2.44644	down	6.35e-05	-1.42988	down	0.672931	0.303154	normal	0.743978	-0.279149	normal
Os02g0834700	2.34e-36	-4.99955	down	4.22e-30	-4.39497	down	0.329954	-0.519708	normal	0.00119069	-1.91922	down
Os03g0100030	3.21e-50	-4.64752	down	8.24e-29	-3.43322	down	0.106356	0.867469	normal	0.544002	0.335137	normal
Os03g0100040	4.05e-15	-2.51523	down	1.98e-08	-1.63546	down	0.0306918	1.00689	normal	0.262053	0.725769	normal
Os03g0100200	9.04e-19	-2.45309	down	1.14e-19	-2.6017	down	0.604403	0.199332	normal	0.857649	0.120396	normal
Os03g0101400	6.74e-08	-1.42938	down	2.04e-08	-1.45545	down	0.11004	-0.709608	normal	0.98152	-0.0228723	normal
Os03g0101900	1.49e-07	-1.43048	down	0.00364666	-0.759386	normal	0.844192	0.0908361	normal	0.819197	-0.156718	normal
Os03g0103800	1.96e-10	-1.83376	down	6.86e-12	-2.00697	down	0.969977	0.0252661	normal	0.863581	-0.218149	normal
Os03g0104000	2.26e-10	-6.80137	down	5.79e-07	-3.75362	down	0.541005	-1.1676	normal	0.620609	-0.800444	normal
Os03g0104800	0.000226263	-2.28272	down	0.000155206	-2.17139	down	0.95672	0.0579683	normal	0.938927	0.114815	normal
Os03g0106000	2.34e-05	-1.10635	down	0.110353	-0.417631	normal	0.447491	0.298762	normal	0.663326	0.25804	normal
Os03g0107800	1.12e-19	-2.38822	down	5.01e-19	-2.41645	down	0.975917	-0.0184905	normal	0.352893	-0.470366	normal
Os03g0108600	5.52e-14	-1.90768	down	8.8e-18	-2.23879	down	0.31249	0.378212	normal	0.500889	0.36876	normal
Os03g0109700	2e-27	-3.93707	down	3.17e-24	-3.65176	down	0.0144503	-1.29028	normal	0.192815	-0.854032	normal
Os03g0114100	0.00577009	-2.1533	down	0.00904294	-2.02971	down	--	--	--	--	--	--
Os03g0114400	5.02e-07	-2.95518	down	3.91e-09	-3.32213	down	0.707913	-0.461582	normal	0.477163	-0.726311	normal
Os03g0114550	1.09e-10	-2.40403	down	2.84e-17	-3.47	down	0.548365	-0.409763	normal	0.320685	-0.757091	normal
Os03g0114900	5.03e-13	-2.34349	down	1.36e-08	-1.72715	down	0.0117415	0.989461	normal	0.163924	0.755421	normal
Os03g0114950	3.3e-12	-2.33148	down	3.23e-15	-2.88133	down	0.237302	0.624543	normal	0.40226	0.580817	normal
Os03g0115300	2.88e-05	-1.82249	down	0.0125914	-0.965781	normal	0.670095	-0.318695	normal	0.922236	0.105307	normal
Os03g0116300	2.85e-10	-1.79128	down	2.06e-07	-1.3011	down	0.00448591	0.926232	normal	0.262702	0.708018	normal
Os03g0116333	1.66e-06	-1.46941	down	3.52e-05	-1.212	down	0.0323412	0.884684	normal	0.229716	0.685818	normal
Os03g0117100	7.62e-44	-4.3181	down	5.64e-28	-3.44391	down	0.0349411	1.27358	normal	0.174848	0.656497	normal
Os03g0117200	0.00379253	-1.11694	down	0.0297858	-0.783354	normal	0.749864	0.194863	normal	0.621236	0.370362	normal
Os03g0118600	2.33e-23	-3.43986	down	3.17e-14	-2.33353	down	0.069771	-0.986697	normal	0.0854055	-1.1198	normal
Os03g0119700	5.44e-08	-2.82024	down	4.27e-09	-3.17428	down	0.830957	0.219422	normal	0.663839	0.468955	normal
Os03g0121700	1.28e-13	-1.8805	down	0.00232873	-0.764035	normal	0.150649	0.904022	normal	0.539432	0.33403	normal
Os03g0122000	2.07e-11	-1.94759	down	1.65e-07	-1.43666	down	0.643091	-0.262423	normal	0.722687	-0.259021	normal
Os03g0122200	9.36e-22	-2.5195	down	7.02e-12	-1.72916	down	0.541191	0.390875	normal	0.909331	0.0842361	normal
Os03g0122600	8.19e-05	-1.5189	down	4.47e-08	-2.08192	down	0.040706	-0.931743	normal	0.00141943	-1.69442	down
Os03g0124000	1.36e-59	-5.64237	down	4.79e-36	-3.67804	down	0.061999	3.06449	normal	0.00775879	1.96117	up
Os03g0124033	2.89e-38	-5.59854	down	8.6e-23	-3.43014	down	0.0949486	2.79268	normal	0.126777	1.64337	normal
Os03g0124200	1.8e-09	-2.62016	down	0.0271784	-0.804018	normal	0.0217993	1.24765	normal	0.34981	0.834372	normal
Os03g0124300	2.3e-16	-2.15702	down	7.04e-13	-1.94225	down	0.0983366	0.542826	normal	0.377053	0.451789	normal
Os03g0124500	0.000845963	-1.82484	down	0.00223152	-1.51821	down	0.185267	-0.862541	normal	0.156235	-1.06563	normal
Os03g0125000	9.07e-34	-3.28434	down	9.19e-20	-2.36775	down	0.980103	-0.0305238	normal	0.329309	-0.492868	normal
Os03g0126000	0.00324145	-1.57136	down	0.0159482	-1.23102	normal	0.0299898	0.747471	normal	0.961471	-0.0395314	normal
Os03g0126300	6.58e-37	-4.24438	down	3.15e-15	-2.2186	down	0.490697	0.480832	normal	0.932276	-0.0765355	normal
Os03g0126600	1.38e-06	-1.80187	down	0.207804	-0.425923	normal	0.0369063	1.23654	normal	0.327916	0.702663	normal
Os03g0127900	2.72e-06	-2.01532	down	0.000140109	-1.55565	down	0.885306	0.0637816	normal	0.722651	-0.210893	normal
Os03g0128800	4.57e-29	-4.55977	down	4.47e-21	-3.6315	down	0.0717219	0.869342	normal	0.647074	0.359634	normal
Os03g0129300	5.2e-30	-4.61165	down	6.88e-22	-4.15237	down	0.949647	0.0278664	normal	0.749329	-0.219347	normal
Os03g0129800	1.36e-23	-5.20369	down	6.43e-12	-2.73245	down	0.861843	-0.23682	normal	0.973815	0.0671547	normal
Os03g0130100	2.48e-16	-8.06091	down	4.64e-17	-7.0179	down	--	--	--	--	--	--
Os03g0130200	2.46e-08	-6.6735	down	1.17e-09	#NAME?	down	--	--	--	--	--	--
Os03g0130400	7.66e-05	-1.05698	down	0.0220506	-0.599884	normal	0.401935	0.315489	normal	0.949625	0.0505246	normal
Os03g0131500	1.52e-18	-2.35892	down	3.57e-11	-1.68641	down	0.0125167	0.917744	normal	0.51783	0.389343	normal
Os03g0131800	1.69e-14	-2.27861	down	3.85e-08	-1.51093	down	0.0148649	-0.901412	normal	0.241815	-0.600317	normal
Os03g0131900	6.85e-07	-3.19679	down	0.113752	-0.823106	normal	0.67268	-0.395606	normal	0.682505	-0.425808	normal
Os03g0134300	2.46e-10	-1.5934	down	4.2e-09	-1.50762	down	0.0146979	0.770962	normal	0.262914	0.55015	normal
Os03g0134500	1.03e-07	#NAME?	down	0.000742476	-2.85241	down	--	--	--	--	--	--
Os03g0135600	1.96e-23	-2.94059	down	2.06e-18	-2.43211	down	0.30549	0.540439	normal	0.44006	0.532863	normal
Os03g0137300	3.4e-20	-2.38212	down	1.19e-20	-2.43164	down	0.381963	0.355537	normal	0.851895	0.1345	normal
Os03g0138700	9.09e-06	-2.38539	down	2.03e-10	-3.30825	down	0.962155	-0.0825724	normal	0.382565	-1.23022	normal
Os03g0138900	1.92e-22	-3.84475	down	3.37e-14	-2.59848	down	0.977306	-0.0347703	normal	0.943753	-0.0776226	normal
Os03g0139400	3.73e-16	-2.37363	down	7.58e-14	-2.0809	down	0.885218	0.0820401	normal	0.483568	-0.468754	normal
Os03g0140700	8.99e-15	-2.37053	down	4.66e-25	-3.70542	down	0.287749	-0.395366	normal	0.766138	-0.185406	normal
Os03g0143000	2.36e-07	-1.82192	down	3.49e-05	-1.35104	down	0.220197	-0.666702	normal	0.629808	-0.358224	normal
Os03g0144000	0.000330916	-1.29439	down	0.0755691	-0.597335	normal	0.0138301	-1.21815	normal	0.800814	-0.197477	normal
Os03g0146400	2.39e-17	-2.19806	down	5.49e-19	-2.30231	down	0.49597	-0.285733	normal	0.0847177	-0.831339	normal
Os03g0146500	5.26e-20	-2.58172	down	3.23e-10	-1.63812	down	0.0763318	0.771675	normal	0.574278	0.378835	normal
Os03g0148400	4.38e-07	-1.84705	down	0.00161859	-1.04599	down	0.366046	-0.559866	normal	0.997928	-0.00885341	normal
Os03g0149300	3.9e-11	#NAME?	down	2.96e-09	-8.15469	down	--	--	--	--	--	--
Os03g0149800	0.003227	-2.01226	down	8.88e-06	2.27722	up	0.122542	1.51238	normal	0.279334	2.117	normal
Os03g0150901	0.0092844	-2.32442	down	0.886271	0.0953612	normal	0.8899	0.16025	normal	0.353079	0.884176	normal
Os03g0157400	1.21e-46	-4.35072	down	8.25e-69	-5.95653	down	0.0272049	-1.08236	normal	0.19173	-0.80501	normal
Os03g0157450	2.5e-14	-4.30596	down	7.94e-26	-7.8603	down	--	--	--	--	--	--
Os03g0157800	1.84e-07	-1.30132	down	2.53e-13	-1.85491	down	0.968194	0.0169805	normal	0.199021	-0.630478	normal
Os03g0158000	0.00362962	-2.12523	down	0.008547	-1.85171	down	--	--	--	--	--	--
Os03g0158300	8.58e-45	-4.83389	down	1.04e-23	-3.05099	down	0.100743	1.24841	normal	0.101732	0.856634	normal
Os03g0158600	2.17e-07	-3.80446	down	3.89e-05	-2.57947	down	--	--	--	--	--	--
Os03g0158900	0.00135443	-1.67144	down	0.0645029	-0.859776	normal	0.683689	0.368579	normal	0.108175	1.29346	normal
Os03g0160600	6.72e-06	-2.33313	down	0.0154361	-1.02127	normal	0.407868	-0.676127	normal	0.574278	-0.537151	normal
Os03g0161200	2.23e-18	-4.28647	down	3.19e-09	-2.41125	down	0.0486301	0.681869	normal	0.9287	0.0715637	normal
Os03g0161302	7.02e-14	-3.9864	down	7.5e-08	-2.47623	down	0.0613715	0.629752	normal	0.927913	-0.0629445	normal
Os03g0161500	1.55e-17	-2.539	down	9.78e-10	-1.67573	down	0.988988	0.00695678	normal	0.558242	-0.369564	normal
Os03g0161900	4.24e-21	-3.24407	down	3.78e-37	-4.80582	down	0.668888	-0.381349	normal	0.365774	-0.814202	normal
Os03g0163100	3.6e-06	-1.30665	down	0.00278072	-0.808573	normal	0.577645	0.266039	normal	0.945086	0.0611475	normal
Os03g0168200	2.36e-18	-2.53134	down	1.48e-20	-2.6431	down	0.547508	0.401425	normal	0.97838	0.0420953	normal
Os03g0168400	0.000836169	-1.06494	down	0.00871773	-0.800744	normal	0.786653	0.137157	normal	0.871591	-0.125439	normal
Os03g0169400	6.92e-06	-3.42845	down	3.49e-06	-3.57876	down	--	--	--	--	--	--
Os03g0169700	1.74e-11	-1.69181	down	5.28e-13	-1.85996	down	0.00190697	0.983602	normal	0.405291	0.436094	normal
Os03g0169900	6.29e-08	-1.99094	down	3.44e-10	-2.52075	down	0.940755	0.0328117	normal	0.393357	-0.456166	normal
Os03g0170100	3.49e-10	-2.56425	down	1.11e-27	-5.38037	down	0.0214916	-3.72362	normal	--	--	--
Os03g0170200	8.05e-07	-1.91669	down	3.06e-05	-1.48814	down	0.464186	-0.474502	normal	0.779778	-0.252779	normal
Os03g0170500	5.07e-19	-4.11286	down	1.87e-16	-3.74704	down	0.821076	-0.185579	normal	0.76823	-0.281207	normal
Os03g0171600	9.65e-06	-2.10449	down	2.96e-06	-2.31311	down	0.58704	0.211793	normal	0.64065	-0.280729	normal
Os03g0171900	0.00633626	-2.30647	down	0.699033	-0.258585	normal	0.474473	0.267272	normal	0.928004	0.119702	normal
Os03g0172100	9.01e-08	-2.56756	down	0.021508	-0.92373	normal	0.0126521	2.47847	normal	0.0368259	1.67763	normal
Os03g0174600	1.61e-10	-2.25159	down	4.93e-07	-1.62269	down	0.309657	-0.597319	normal	0.586836	-0.417434	normal
Os03g0178066	0.00069961	-1.83055	down	0.00139481	-1.72105	down	0.150421	0.773576	normal	0.873504	0.159364	normal
Os03g0178100	5.03e-10	-1.55795	down	1.37e-20	-2.41951	down	0.361612	0.349226	normal	0.791401	-0.174997	normal
Os03g0178150	0.00916502	-1.6721	down	2.45e-08	-4.73878	down	0.995766	-0.0695583	normal	--	--	--
Os03g0178200	1.04e-17	-2.23069	down	1.01e-08	-1.43179	down	0.61336	0.368648	normal	0.695811	0.233221	normal
Os03g0180100	0.00489328	-1.59249	down	0.000631363	-1.82211	down	0.0179154	-1.86988	normal	0.000295427	-2.42687	down
Os03g0180300	1.72e-10	-1.60843	down	4.98e-07	-1.2886	down	0.725425	-0.14541	normal	0.476461	-0.377271	normal
Os03g0182400	4.56e-10	-1.59939	down	1.26e-09	-1.61172	down	0.0131948	0.775404	normal	0.938927	-0.0555017	normal
Os03g0183500	0.000547135	#NAME?	down	0.0210895	-5.2485	normal	--	--	--	--	--	--
Os03g0184000	1.22e-17	-2.19304	down	7.5e-09	-1.46673	down	0.581674	0.209886	normal	0.646223	-0.259833	normal
Os03g0185950	0.000783111	-2.11065	down	0.0125479	-1.41289	normal	--	--	--	--	--	--
Os03g0186600	1.33e-25	-3.90862	down	4.53e-25	-3.66372	down	0.507636	0.564706	normal	0.874126	-0.207005	normal
Os03g0186800	1.94e-06	-1.44013	down	1.33e-07	-1.55715	down	0.501259	0.333632	normal	0.872544	0.131437	normal
Os03g0187700	7.62e-06	-1.13792	down	4.48e-20	-2.4377	down	0.626126	0.232173	normal	0.959776	0.0448405	normal
Os03g0189400	6.56e-24	-7.45588	down	9.63e-12	-3.61389	down	0.0390923	3.51106	normal	0.403237	2.8301	normal
Os03g0189600	3.66e-40	-3.78495	down	3.12e-19	-2.32354	down	0.0359395	-1.06853	normal	0.00669359	-1.37939	down
Os03g0190300	1.94e-12	-1.94807	down	5.51e-33	-3.61779	down	0.885218	-0.121788	normal	0.582567	-0.440159	normal
Os03g0190400	6.05e-07	-2.45149	down	9.52e-12	-3.34431	down	0.99429	-0.0559549	normal	0.781739	-0.383533	normal
Os03g0190900	0.00153184	-1.05599	down	0.00333869	-0.936611	normal	0.931709	0.051375	normal	0.983591	-0.0245945	normal
Os03g0191100	9.93e-07	-1.28914	down	1.95e-07	-1.34593	down	0.446604	0.305717	normal	0.883826	0.104562	normal
Os03g0192550	7.19e-07	-6.04308	down	0.0192514	-1.61775	normal	--	--	--	--	--	--
Os03g0194600	9.1e-10	#NAME?	down	1.06e-06	-5.45143	down	--	--	--	--	--	--
Os03g0196600	0.00286101	-1.35621	down	0.00603202	-1.1474	down	0.140305	0.854019	normal	0.486041	-0.616931	normal
Os03g0199000	6.37e-11	-2.91845	down	1.25e-05	-1.66354	down	0.386094	0.62733	normal	0.595844	0.500457	normal
Os03g0200200	0.000121374	-2.25141	down	0.000147877	1.60473	up	0.240093	1.19835	normal	0.389856	1.64841	normal
Os03g0201600	1.06e-09	-2.11745	down	0.00119468	-1.00575	down	0.0667782	0.905194	normal	0.23138	0.78276	normal
Os03g0206400	0.00749805	-1.02211	down	2.62e-10	1.65232	up	0.0550844	1.1021	normal	0.432677	0.454053	normal
Os03g0206600	3.06e-05	-1.43868	down	0.00268064	-0.968691	normal	0.37021	0.47036	normal	0.594129	0.384367	normal
Os03g0206700	1.25e-12	-2.06005	down	1.01e-21	-2.85477	down	0.353115	0.530345	normal	0.76329	-0.282677	normal
Os03g0206750	4.79e-15	-2.03711	down	4.01e-30	-3.10922	down	0.267639	0.534114	normal	0.76917	-0.240015	normal
Os03g0206900	4.71e-08	-1.66211	down	2.28e-05	-1.21776	down	0.664909	0.238901	normal	0.678296	0.30012	normal
Os03g0208500	1.02e-09	-1.60401	down	0.000880749	-0.84154	normal	0.0321916	0.735861	normal	0.556101	0.334608	normal
Os03g0209600	5.31e-05	-1.03122	down	0.109792	-0.413105	normal	0.120024	0.545984	normal	0.355417	0.476356	normal
Os03g0210700	4.7e-14	-2.48071	down	8.68e-11	-2.07355	down	0.543281	0.283578	normal	0.632896	-0.281465	normal
Os03g0210883	0.00126459	-2.24225	down	0.00381895	-1.96551	down	--	--	--	--	--	--
Os03g0210900	0.0003329	-1.90795	down	0.0108843	-1.20346	normal	0.908415	0.114379	normal	0.92221	-0.139782	normal
Os03g0211500	2.19e-09	-2.73633	down	1.14e-09	-2.57193	down	0.0451671	-1.25098	normal	0.0293916	-1.54593	normal
Os03g0211600	0.000729622	-1.62476	down	2.03e-10	-3.18362	down	0.645004	0.361069	normal	0.906192	-0.149734	normal
Os03g0213900	3.93e-10	-1.56645	down	6.44e-09	-1.46422	down	0.0330171	-0.712751	normal	0.126838	-0.711338	normal
Os03g0215700	0.00332741	-1.67851	down	0.323102	0.405021	normal	0.114601	1.45125	normal	0.870624	0.209211	normal
Os03g0217000	4.81e-14	-2.44176	down	9.4e-13	-2.1942	down	0.23287	0.659516	normal	0.796465	0.240953	normal
Os03g0219200	2.43e-19	-2.35901	down	4.01e-11	-1.66195	down	0.903263	-0.067298	normal	0.98178	-0.0204239	normal
Os03g0219350	0.00377635	-1.54992	down	0.7511	-0.167773	normal	0.014143	1.53763	normal	0.0923108	1.30555	normal
Os03g0219700	1.08e-12	-1.87677	down	8.27e-15	-2.02585	down	0.682703	0.186213	normal	0.862769	0.127201	normal
Os03g0219800	7.3e-10	-1.55002	down	2.89e-09	-1.52493	down	0.167671	0.63261	normal	0.537839	0.334191	normal
Os03g0221300	8.18e-05	-1.19748	down	0.000187127	-1.09455	down	0.0362508	-0.935767	normal	0.503601	-0.417824	normal
Os03g0221600	6.87e-06	-3.3954	down	0.0960407	-1.06965	normal	--	--	--	--	--	--
Os03g0221700	0.000792384	-1.30234	down	0.61799	0.165462	normal	0.764627	-0.232865	normal	0.716943	-0.28712	normal
Os03g0223100	3.6e-29	-4.43571	down	2.61e-10	-1.98694	down	0.520895	0.349857	normal	0.608133	0.426859	normal
Os03g0223400	5.52e-12	-2.96851	down	1.35e-06	-1.83612	down	0.604216	0.341339	normal	0.0198914	-1.25686	normal
Os03g0226300	1.81e-06	-3.8629	down	0.00847049	-1.70069	down	0.401916	-0.724023	normal	0.657711	-0.451579	normal
Os03g0226700	0.000208164	-1.22962	down	0.000608631	-1.08405	down	0.784171	0.158546	normal	0.52699	0.423014	normal
Os03g0227400	1.92e-15	-2.6545	down	3.87e-06	-1.36233	down	0.490697	0.337248	normal	0.550738	0.523709	normal
Os03g0227700	5.78e-08	-5.93233	down	2.27e-08	-6.32283	down	0.838639	0.202091	normal	0.474399	-0.717072	normal
Os03g0228200	5.05e-22	-3.99137	down	4.81e-24	-4.43199	down	0.866945	-0.452035	normal	0.918064	0.204833	normal
Os03g0229575	0.00153677	-1.67883	down	0.000729172	-1.65217	down	0.112341	-1.15878	normal	0.196005	-1.06966	normal
Os03g0229600	4.17e-14	-1.98658	down	5.17e-06	-1.14189	down	0.15689	0.547186	normal	0.834733	0.148955	normal
Os03g0232400	0.000136353	-1.95041	down	1.09e-07	-3.2827	down	0.768789	-0.244829	normal	0.639603	-0.445269	normal
Os03g0232500	9.9e-11	-1.76255	down	4.22e-05	-1.05886	down	0.507034	-0.306527	normal	0.63096	0.289087	normal
Os03g0238300	6.84e-25	-4.48924	down	6.39e-18	-3.23977	down	0.390877	0.791186	normal	0.252733	1.06218	normal
Os03g0239200	4.52e-06	-1.1451	down	9.16e-13	-1.84156	down	0.163711	0.468379	normal	0.755076	0.189827	normal
Os03g0242300	0.0021708	-3.16858	down	0.231706	-0.993609	normal	0.412034	0.524315	normal	0.947642	0.0729283	normal
Os03g0244000	3.08e-19	-3.74597	down	8.18e-12	-2.63098	down	0.892464	-0.0777063	normal	0.137355	-0.797636	normal
Os03g0244950	3.59e-24	-3.17779	down	3.25e-32	-3.75857	down	0.453908	0.559481	normal	0.973815	0.0534697	normal
Os03g0245100	0.000204645	-1.62311	down	0.000406715	-1.42378	down	0.107108	-0.885467	normal	0.160318	-0.939297	normal
Os03g0247000	5.46e-12	-1.8789	down	8.09e-09	-1.50705	down	0.420274	-0.351394	normal	0.458364	-0.421531	normal
Os03g0249200	2.14e-07	-2.06813	down	1.11e-07	-2.18465	down	0.951881	0.0377096	normal	0.895818	-0.127423	normal
Os03g0251350	1.42e-42	-7.20537	down	6.09e-24	-4.55098	down	0.311938	-0.428101	normal	0.0914523	-0.84699	normal
Os03g0251425	0.00089554	-2.30222	down	0.0442361	-1.29675	normal	--	--	--	--	--	--
Os03g0255900	4.03e-07	-4.14429	down	1.42e-07	-4.42823	down	--	--	--	--	--	--
Os03g0257600	0.000984951	-1.86163	down	0.0283353	0.909968	normal	0.13435	0.782695	normal	0.776395	-0.264173	normal
Os03g0262200	2.34e-19	-2.32727	down	8.92e-23	-2.62062	down	0.577426	0.224597	normal	0.944113	0.054939	normal
Os03g0262500	8.35e-19	-2.28919	down	4.37e-18	-2.23452	down	0.898266	-0.0691975	normal	0.867653	-0.119175	normal
Os03g0265100	5.78e-06	-1.13113	down	6.82e-08	-1.34743	down	0.703464	0.159361	normal	0.464148	0.39364	normal
Os03g0265400	1.19e-30	-3.08433	down	4.26e-19	-2.32611	down	0.160603	0.961758	normal	0.423258	0.43169	normal
Os03g0265800	8.82e-13	-1.83144	down	5.73e-05	-1.00155	down	0.459656	0.284999	normal	0.802351	-0.160219	normal
Os03g0265900	5.75e-12	-1.74297	down	6.32e-08	-1.39189	down	0.0287249	-0.771567	normal	0.16644	-0.658699	normal
Os03g0268900	3.46e-05	-1.12601	down	0.000683527	-0.896093	normal	0.71404	-0.179869	normal	0.91961	0.0774274	normal
Os03g0269100	4.79e-34	-3.55239	down	7.69e-14	-1.93856	down	0.706217	0.189784	normal	0.991796	0.0170626	normal
Os03g0271100	3.09e-06	-1.16322	down	3.95e-08	-1.39686	down	0.898772	0.0530968	normal	0.802855	0.156444	normal
Os03g0271500	1.45e-05	-1.22671	down	0.00161745	-0.857271	normal	0.476936	-0.305622	normal	0.267753	-0.583279	normal
Os03g0274000	3.39e-05	-1.07123	down	7.48e-10	-1.65635	down	0.904961	-0.0595629	normal	0.661948	-0.265985	normal
Os03g0275450	1.3e-05	-1.52667	down	1.57e-05	-1.4815	down	0.0764375	-0.873074	normal	0.485573	-0.462073	normal
Os03g0275500	0.000124962	-1.03495	down	2.69e-08	-1.58007	down	0.89368	-0.0658087	normal	0.948395	0.0545118	normal
Os03g0276500	1.6e-31	-3.69414	down	1.41e-23	-3.31844	down	0.0260924	1.53378	normal	0.819197	0.15873	normal
Os03g0276600	2.17e-06	-1.70834	down	0.000349706	-1.18855	down	0.444083	-0.484877	normal	0.994991	-0.0149462	normal
Os03g0276900	1.4e-09	-1.55934	down	1.31e-08	-1.43578	down	0.0449828	-0.725796	normal	0.326281	-0.505155	normal
Os03g0277100	5.51e-23	-2.70595	down	1.16e-24	-2.7715	down	0.159488	0.683325	normal	0.871387	-0.152357	normal
Os03g0278900	2.79e-33	-4.14454	down	9.49e-25	-3.74004	down	0.0265589	1.18935	normal	0.192407	0.715113	normal
Os03g0279950	9.34e-10	-2.39892	down	1.73e-08	-2.03833	down	0.318074	0.671171	normal	0.958291	-0.075124	normal
Os03g0280900	0.000606298	-1.9466	down	0.0162813	-1.21668	normal	0.211033	1.03105	normal	0.47953	0.709792	normal
Os03g0281800	0.00832713	-1.24174	down	0.136236	-0.640586	normal	0.589006	0.379289	normal	0.603616	0.454033	normal
Os03g0283100	1.54e-19	-2.4243	down	0.120632	-0.399784	normal	0.0237797	0.73208	normal	0.471201	0.540963	normal
Os03g0284100	6.24e-27	-2.99526	down	1.82e-20	-2.65807	down	0.0133217	-0.811479	normal	0.0143478	-1.06846	normal
Os03g0284150	4.21e-24	-2.79234	down	3.46e-15	-2.21644	down	0.101821	-0.558698	normal	0.0431253	-0.907311	normal
Os03g0284400	4.68e-29	-2.98949	down	7.47e-14	-1.9071	down	0.270569	0.738312	normal	0.255313	0.583524	normal
Os03g0284600	5.65e-16	-3.53019	down	7.7e-19	-4.1442	down	0.0552705	-0.987938	normal	0.202519	-0.818608	normal
Os03g0284900	4.75e-19	-2.34807	down	2.94e-19	-2.33122	down	0.719025	0.168125	normal	0.736713	-0.22525	normal
Os03g0285133	9.62e-05	-2.80178	down	0.00107887	-2.21676	down	--	--	--	--	--	--
Os03g0286300	4.93e-18	-2.26039	down	1.98e-10	-1.68253	down	0.884719	0.0604692	normal	0.97423	0.0269007	normal
Os03g0288700	1.63e-09	-1.56123	down	6.53e-06	-1.12435	down	0.668057	0.174955	normal	0.526205	0.348265	normal
Os03g0289300	3.11e-12	-2.07631	down	9.44e-08	-1.48756	down	0.768517	-0.178781	normal	0.898881	-0.108772	normal
Os03g0290300	3.28e-05	-2.57288	down	1.5e-05	-2.7656	down	0.14611	0.483565	normal	0.546801	-0.32787	normal
Os03g0292600	2.72e-12	-2.72823	down	5.75e-21	-3.82174	down	1	-0.00904449	normal	0.571442	-0.581752	normal
Os03g0292700	5.89e-09	-2.45805	down	5.06e-17	-3.69495	down	0.613966	0.475702	normal	0.799268	-0.317377	normal
Os03g0293100	1.84e-50	-4.40302	down	1.64e-32	-3.44549	down	0.683578	-0.246665	normal	0.245505	-0.584525	normal
Os03g0293850	1.11e-18	-2.27411	down	3.62e-11	-1.67517	down	0.0232369	-0.788909	normal	0.443004	-0.406463	normal
Os03g0295800	5.46e-13	-1.83932	down	2.96e-09	-1.48571	down	0.332861	0.369206	normal	0.562695	0.327468	normal
Os03g0299900	1.29e-08	-1.53987	down	1.03e-06	-1.27124	down	0.529006	0.240363	normal	0.719583	0.214001	normal
Os03g0301200	7.79e-10	-3.19953	down	1.23e-08	-2.87026	down	0.885218	0.0780363	normal	0.604157	0.332291	normal
Os03g0302800	7.14e-18	-3.0829	down	3.53e-15	-2.48021	down	0.214111	0.823669	normal	0.265425	1.0671	normal
Os03g0302850	9.91e-20	-3.28141	down	1.45e-19	-3.11063	down	0.743436	0.302851	normal	0.496428	0.917244	normal
Os03g0305000	9.42e-08	-2.50868	down	5.89e-08	-2.63599	down	0.362134	0.515862	normal	0.766223	-0.276249	normal
Os03g0305050	7.1e-05	-2.5375	down	9.36e-05	-2.56855	down	0.281718	0.691727	normal	0.969573	0.0533572	normal
Os03g0305200	0.000300096	-2.54986	down	0.00573669	-1.83833	down	0.221229	0.98229	normal	0.529295	-0.65059	normal
Os03g0305800	3.32e-05	-3.03905	down	0.444988	-0.512088	normal	--	--	--	--	--	--
Os03g0306800	2.53e-12	-1.80461	down	4.5e-07	-1.33362	down	0.944551	0.0399659	normal	0.856946	0.122007	normal
Os03g0307000	4.63e-44	-3.93519	down	5.4e-48	-4.17086	down	0.49561	0.401951	normal	0.988836	0.0230771	normal
Os03g0307100	5.84e-13	-1.8331	down	1.55e-13	-1.9271	down	0.341088	-0.348436	normal	0.0960285	-0.762206	normal
Os03g0308100	6.55e-05	-1.04273	down	9.42e-06	-1.1366	down	0.267419	0.434886	normal	0.591537	0.316077	normal
Os03g0309800	2.54e-16	-2.12685	down	1.71e-14	-1.95523	down	0.10406	0.609436	normal	0.366854	0.488343	normal
Os03g0310701	0.00636293	-1.86041	down	0.000537247	-2.48112	down	--	--	--	--	--	--
Os03g0310800	1.81e-29	-3.05954	down	4.36e-19	-2.42978	down	0.600779	0.202698	normal	0.96436	-0.0408315	normal
Os03g0310900	2.12e-15	-6.22515	down	8.88e-18	-6.60144	down	--	--	--	--	--	--
Os03g0311000	2.44e-07	-3.46016	down	6.36e-05	-2.43826	down	0.172805	-0.746729	normal	0.922881	0.0911658	normal
Os03g0311300	7.33e-41	-4.05884	down	1.69e-37	-4.08461	down	0.573721	-0.232673	normal	0.182162	-0.654591	normal
Os03g0311401	8.01e-11	-4.46012	down	1.96e-14	-5.41969	down	--	--	--	--	--	--
Os03g0313800	2.14e-17	-3.47889	down	0.0159587	-0.779471	normal	0.10105	1.08426	normal	0.665497	0.409858	normal
Os03g0314700	1.45e-38	-3.71484	down	1.78e-35	-3.44777	down	0.90075	-0.0984051	normal	0.826872	0.189341	normal
Os03g0315800	8.47e-48	-4.12544	down	4.43e-26	-2.82447	down	0.23137	0.505292	normal	0.983347	-0.0170011	normal
Os03g0316200	4.46e-13	-1.82824	down	6.37e-17	-2.15258	down	0.0241569	3.22682	normal	0.155699	2.79374	normal
Os03g0319000	0.000626156	-5.85485	down	0.00445789	-4.45002	down	--	--	--	--	--	--
Os03g0319050	0.00162628	-6.63428	down	0.00730352	-5.21949	down	--	--	--	--	--	--
Os03g0319300	4.79e-07	-1.43545	down	9.37e-14	-2.1475	down	0.809943	0.0999176	normal	0.167816	-0.683851	normal
Os03g0319400	0.00284322	-1.13937	down	0.010594	-0.96898	normal	0.488476	0.254759	normal	0.957297	0.0438067	normal
Os03g0320000	5.49e-06	-2.42009	down	8.21e-06	-2.15925	down	0.367106	-0.796335	normal	0.543492	-0.603374	normal
Os03g0320900	4.21e-06	-1.75282	down	5.03e-08	-2.00502	down	0.0205535	-1.34378	normal	0.337277	-0.70163	normal
Os03g0322600	2.82e-55	-4.5621	down	5.66e-40	-3.73051	down	0.0320446	-0.9653	normal	0.447226	-0.466271	normal
Os03g0322700	8.63e-08	-2.20214	down	4.44e-08	-2.10397	down	0.937427	-0.0928624	normal	0.666779	-0.426697	normal
Os03g0323100	1.61e-07	-2.91501	down	1.05e-07	-2.69944	down	0.99707	0.00813565	normal	0.945372	-0.106785	normal
Os03g0323200	6.69e-29	-3.8017	down	1.9e-30	-4.30642	down	0.0787903	-0.622944	normal	0.0158662	-1.11904	normal
Os03g0324600	0.0011212	-1.48099	down	8.66e-09	-3.30703	down	0.390536	-0.655649	normal	0.889129	-0.161612	normal
Os03g0326600	1.22e-06	-1.55965	down	1.32e-05	-1.33277	down	0.566175	0.329547	normal	0.534829	0.443295	normal
Os03g0331600	4.55e-22	-2.56228	down	1.1e-23	-2.76393	down	0.990472	0.00494795	normal	0.824122	-0.141538	normal
Os03g0332100	1.34e-06	-1.46644	down	0.137469	-0.441606	normal	0.589192	0.330495	normal	0.96436	-0.0379802	normal
Os03g0332400	9.62e-05	-1.14923	down	0.0210909	-0.653435	normal	0.199769	-0.508743	normal	0.930407	-0.0650767	normal
Os03g0333000	1.77e-07	-1.60329	down	1.9e-06	-1.39881	down	0.638617	-0.26671	normal	0.786928	-0.208535	normal
Os03g0333400	3.69e-65	-5.38422	down	2.43e-33	-3.60579	down	0.320215	-0.445766	normal	0.127187	-0.712836	normal
Os03g0333700	1.02e-13	-2.97284	down	0.00373207	-0.955759	normal	0.643515	0.289614	normal	0.904948	0.12577	normal
Os03g0334200	1.19e-07	-2.26801	down	2.65e-08	-2.25047	down	0.649689	0.357793	normal	0.585872	-0.543202	normal
Os03g0334250	5.02e-11	-2.1357	down	2.05e-10	-1.97275	down	0.852124	0.123898	normal	0.562281	-0.473517	normal
Os03g0336000	2.33e-27	-3.3673	down	3.32e-21	-2.73462	down	0.529986	-0.36576	normal	0.823561	-0.186728	normal
Os03g0337200	6.53e-07	-1.58687	down	0.0195835	-0.692418	normal	0.823224	0.123881	normal	0.885045	-0.121914	normal
Os03g0337500	4.36e-05	-1.03109	down	3.24e-08	-1.4344	down	0.113745	-0.544145	normal	0.359199	-0.475778	normal
Os03g0340001	1.31e-07	-1.65346	down	1.61e-06	-1.43245	down	0.13754	-0.786905	normal	0.897438	0.111324	normal
Os03g0340900	2.43e-05	-1.06872	down	4.87e-07	-1.3129	down	0.00630105	0.845862	normal	0.658312	0.252552	normal
Os03g0341300	3.54e-12	-4.14238	down	0.0569661	0.735677	normal	0.0118443	1.7502	normal	0.601472	0.785686	normal
Os03g0341600	0.000153964	-5.08243	down	0.00316989	-3.62113	down	0.47008	-0.780733	normal	1	0.00720923	normal
Os03g0342400	6.7e-12	-3.35151	down	4.34e-12	-3.09547	down	--	--	--	--	--	--
Os03g0342850	9.64e-06	-1.83397	down	0.0607295	-0.687655	normal	0.252895	-0.652209	normal	0.936569	-0.0800138	normal
Os03g0343900	2.22e-61	-5.62164	down	2.98e-35	-4.1414	down	0.0329821	-1.08709	normal	1.86e-06	-1.9991	down
Os03g0344100	1.26e-05	-1.08974	down	2.2e-05	-1.05687	down	0.773498	0.116922	normal	0.900662	-0.0866307	normal
Os03g0344900	3.82e-25	-2.73628	down	2.1e-12	-1.77959	down	0.0299898	0.743336	normal	0.44502	0.415241	normal
Os03g0346800	0.00312407	-1.21026	down	0.00696671	-1.02817	down	0.0264933	-1.14438	normal	0.216868	-0.798621	normal
Os03g0348200	3.51e-36	#NAME?	down	3.22e-39	#NAME?	down	--	--	--	--	--	--
Os03g0351800	2.68e-05	-1.06789	down	5.13e-12	-1.77213	down	0.0134518	0.887531	normal	0.669929	0.270626	normal
Os03g0352200	2.56e-08	-1.53122	down	2.72e-08	-1.48782	down	0.0922597	-0.704636	normal	0.15501	-0.755465	normal
Os03g0353400	1.11e-17	-3.04423	down	8.03e-18	-3.3632	down	0.23972	0.415636	normal	0.560676	0.340812	normal
Os03g0354500	0.000154599	-2.73136	down	0.000713854	-2.42736	down	--	--	--	--	--	--
Os03g0356300	2.6e-14	-2.15504	down	0.00119672	-0.885185	normal	0.104548	0.820822	normal	0.567245	0.333852	normal
Os03g0356526	5.99e-18	-4.96484	down	1.99e-15	-3.89211	down	0.0429556	1.55502	normal	--	--	--
Os03g0358100	2.97e-06	-1.21935	down	4.27e-08	-1.41169	down	0.147024	-0.546432	normal	0.162513	-0.689337	normal
Os03g0360600	3.56e-14	-1.92238	down	1.28e-23	-2.65816	down	0.924587	0.0421247	normal	0.718176	-0.219439	normal
Os03g0362200	3.7e-08	-1.58766	down	0.00139193	-0.870821	normal	0.0125018	1.71308	normal	0.245207	0.774448	normal
Os03g0363500	1.54e-24	-2.81591	down	8.54e-20	-2.40375	down	0.0636228	-0.772332	normal	0.225074	-0.659604	normal
Os03g0364400	2.9e-20	-2.51096	down	7.61e-32	-3.3542	down	0.32533	-0.519483	normal	0.45392	-0.501034	normal
Os03g0371300	2.64e-67	-8.02413	down	5.98e-75	-9.39814	down	--	--	--	--	--	--
Os03g0375200	1.66e-10	#NAME?	down	1.79e-09	-8.30426	down	--	--	--	--	--	--
Os03g0376600	9.59e-12	-2.02061	down	0.00380381	-0.763231	normal	0.153659	1.00116	normal	0.457812	0.399895	normal
Os03g0382350	1.91e-05	-1.69702	down	0.000305805	-1.39959	down	0.540684	0.35976	normal	0.664282	-0.374915	normal
Os03g0388500	9.73e-11	-1.7682	down	8.03e-10	-1.76945	down	0.00241515	0.935187	normal	0.27798	0.54669	normal
Os03g0388900	1.47e-33	-6.15276	down	4.01e-18	-3.81135	down	0.0231568	1.97033	normal	0.620807	0.406799	normal
Os03g0389400	0.00275397	-1.14386	down	0.797811	0.0933929	normal	0.548942	0.326374	normal	0.537477	-0.456469	normal
Os03g0393700	8.87e-12	-2.89025	down	0.000239554	-1.30682	down	0.242944	-0.542776	normal	0.314073	-0.585213	normal
Os03g0395000	0.000979474	-1.00783	down	0.209198	-0.371702	normal	0.850564	0.0991933	normal	0.462615	0.430734	normal
Os03g0395900	6.61e-18	-2.21827	down	4.03e-09	-1.47786	down	0.0137479	-0.827072	normal	0.0458673	-0.892991	normal
Os03g0399532	1.3e-07	-1.52833	down	4.08e-07	-1.41609	down	0.532138	-0.289962	normal	0.488878	-0.405206	normal
Os03g0399600	0.000417449	-1.21443	down	0.00236137	-0.990456	normal	0.57377	0.310335	normal	0.86585	0.14904	normal
Os03g0400700	3.26e-09	-5.51836	down	5.38e-06	-3.60937	down	0.184802	2.10334	normal	--	--	--
Os03g0400901	8.61e-06	-3.15824	down	7.33e-05	-2.56628	down	--	--	--	--	--	--
Os03g0401100	3.56e-25	-8.59086	down	6.78e-20	-6.70985	down	--	--	--	--	--	--
Os03g0402800	1.31e-11	-4.91389	down	5.31e-10	-4.32598	down	0.0336001	0.73803	normal	0.864856	-0.123581	normal
Os03g0407000	4.01e-07	-1.2688	down	4.26e-05	-1.01905	down	0.102665	0.604477	normal	0.910396	0.0838936	normal
Os03g0407100	2.58e-35	-4.65125	down	8.65e-14	-2.25437	down	0.388424	0.880252	normal	0.601623	0.703239	normal
Os03g0410100	7.6e-05	-1.95564	down	0.041448	-0.880906	normal	0.0659617	1.22696	normal	0.202684	1.05171	normal
Os03g0410700	6.13e-18	-3.01609	down	7.48e-14	-2.40471	down	0.966178	0.0289861	normal	0.555668	-0.495663	normal
Os03g0411100	4.34e-05	-1.03162	down	4.14e-05	-1.02417	down	0.451912	0.300849	normal	0.828087	0.146154	normal
Os03g0411900	4.19e-10	#NAME?	down	0.0896647	-1.13723	normal	0.649483	-1.09584	normal	0.562745	-1.26359	normal
Os03g0413000	4.06e-35	-3.9496	down	8.93e-33	-3.71809	down	0.643773	0.300403	normal	0.362915	-0.732061	normal
Os03g0413100	4.47e-19	-2.31518	down	1.2e-08	-1.42721	down	0.0765104	0.699088	normal	0.0779592	0.870396	normal
Os03g0413250	1.95e-12	-2.2521	down	7.78e-12	-2.09397	down	0.453831	0.46553	normal	0.378312	0.648345	normal
Os03g0414400	1.33e-25	-4.18728	down	1.87e-20	-3.32562	down	0.865502	-0.166912	normal	0.838314	-0.224431	normal
Os03g0423800	1.28e-09	-1.56224	down	7.01e-10	-1.64505	down	0.822333	0.0919077	normal	0.898251	-0.0888375	normal
Os03g0424000	1.17e-14	-2.60506	down	7.77e-06	-1.33258	down	0.0670102	0.993565	normal	0.417452	0.629237	normal
Os03g0425000	5.28e-57	-5.03739	down	8.35e-39	-3.70237	down	0.961643	0.0299642	normal	0.83637	-0.179677	normal
Os03g0425800	1.34e-06	-1.21084	down	4.52e-07	-1.2586	down	0.447003	0.287324	normal	0.709346	-0.223196	normal
Os03g0426900	1.46e-14	-1.95843	down	2.71e-11	-1.71407	down	0.175167	0.465073	normal	0.673644	0.243737	normal
Os03g0428800	7.43e-17	-2.30484	down	4.92e-12	-1.98446	down	0.0253777	0.707235	normal	0.202359	0.617203	normal
Os03g0431200	0.00243504	-1.17906	down	0.0542969	-0.700991	normal	0.999274	-0.00865415	normal	0.605926	-0.319093	normal
Os03g0431500	1.4e-06	-1.44008	down	0.0509736	-0.553306	normal	0.784053	0.144	normal	0.665423	0.286235	normal
Os03g0437600	8.45e-06	-2.86733	down	0.000130683	-2.18967	down	0.0569677	1.85158	normal	--	--	--
Os03g0438100	1.57e-08	-1.41806	down	2.09e-14	-1.9859	down	0.0419299	-0.681754	normal	0.0500933	-0.893174	normal
Os03g0439700	2.81e-16	-4.28561	down	2.53e-12	-3.47195	down	0.365549	0.45755	normal	0.897239	0.117943	normal
Os03g0441601	0.0029376	-1.20201	down	0.0426586	-0.759078	normal	0.103422	0.90964	normal	0.678173	0.369888	normal
Os03g0452300	6.47e-32	-3.20087	down	7.24e-21	-2.54078	down	0.597718	0.352846	normal	0.759692	-0.18513	normal
Os03g0453800	1.5e-07	-1.56774	down	5.06e-08	-1.70632	down	0.190522	0.634002	normal	0.580784	0.392108	normal
Os03g0563300	1.3e-41	-3.89974	down	1.86e-27	-3.13189	down	0.712394	-0.150604	normal	0.483067	-0.368918	normal
Os03g0564200	7.51e-10	-5.89381	down	4.86e-08	-4.26519	down	--	--	--	--	--	--
Os03g0565200	3.9e-53	-5.25103	down	1.08e-54	-5.54479	down	0.58027	-0.290287	normal	0.0741234	-1.00362	normal
Os03g0569800	4.07e-12	-2.26676	down	7.18e-20	-3.06229	down	0.115061	-0.881756	normal	0.328644	-0.685782	normal
Os03g0569900	2.65e-05	-1.22089	down	0.000508828	-1.00336	down	0.40365	0.371719	normal	0.491594	0.408145	normal
Os03g0571700	1.19e-05	-3.33557	down	0.000703859	-2.40901	down	--	--	--	--	--	--
Os03g0572900	9.26e-24	-3.96188	down	3.59e-13	-2.5117	down	0.0396446	-0.917758	normal	0.0804628	-0.951765	normal
Os03g0572925	1.18e-33	-3.84151	down	5.49e-22	-2.76374	down	0.0678033	-0.866555	normal	0.12793	-0.888903	normal
Os03g0575200	6.54e-33	-8.50624	down	2.76e-16	-3.47533	down	--	--	--	0.147103	5.89477	normal
Os03g0575700	0.0019625	-1.72275	down	1e-05	-2.3844	down	0.516315	-0.704145	normal	0.86236	0.229475	normal
Os03g0577500	0.000593928	-1.52404	down	0.00018849	1.14174	up	0.725918	0.256238	normal	0.796712	0.30886	normal
Os03g0579000	1.93e-28	-2.95396	down	1.55e-21	-2.48691	down	0.317141	0.387791	normal	0.956361	-0.0463623	normal
Os03g0580200	6.39e-19	#NAME?	down	1.24e-15	-7.38605	down	--	--	--	--	--	--
Os03g0582100	3.71e-07	-3.03987	down	1.33e-05	-2.27803	down	0.702017	-0.402777	normal	0.469708	-0.718282	normal
Os03g0583800	4.36e-23	-2.84673	down	2.21e-27	-3.3625	down	0.00140026	0.978831	normal	0.478524	0.376793	normal
Os03g0586400	7.73e-11	-2.35255	down	0.0328477	-0.670901	normal	0.013819	-1.09996	normal	0.199817	-0.73138	normal
Os03g0586500	9.45e-16	-4.96521	down	1.67e-08	-3.04648	down	0.365831	0.324799	normal	0.809181	-0.195289	normal
Os03g0586800	8.17e-05	-1.03658	down	0.000156096	-0.972765	normal	0.756292	0.124072	normal	0.980731	0.0205201	normal
Os03g0588100	2.46e-15	-5.25048	down	4.79e-10	-3.20691	down	--	--	--	--	--	--
Os03g0591000	8.63e-06	-1.64934	down	0.0156446	-0.814369	normal	0.284378	0.550576	normal	0.665497	0.328233	normal
Os03g0592500	6.13e-24	-5.89868	down	1.04e-15	-4.91395	down	0.0495025	-1.10497	normal	0.076915	-1.37886	normal
Os03g0593100	0.00586605	-1.1521	down	0.0787489	-0.686239	normal	0.906054	0.0597394	normal	0.855241	0.133228	normal
Os03g0593700	8.22e-05	-1.49332	down	0.00351564	-1.02309	down	0.0576981	-0.901519	normal	0.472828	-0.462429	normal
Os03g0594900	2.38e-07	-4.06275	down	5.81e-11	-6.84144	down	--	--	--	--	--	--
Os03g0595050	7.33e-16	-3.3067	down	2.37e-30	-5.31174	down	0.261313	-1.00808	normal	0.30646	-0.951956	normal
Os03g0597200	1.9e-08	-2.02285	down	2.27e-20	-4.12908	down	0.956316	0.0335568	normal	0.450924	-0.541573	normal
Os03g0599600	0.000339591	-1.46789	down	2.26e-05	-1.65189	down	0.653533	-0.343743	normal	0.535348	-0.536284	normal
Os03g0602500	0.000203287	-2.48594	down	0.000157875	-2.38824	down	--	--	--	--	--	--
Os03g0602600	2.35e-17	-2.90241	down	2.5e-09	-1.81753	down	0.359981	-0.52568	normal	0.759055	-0.250878	normal
Os03g0603600	0.00536495	-1.33868	down	0.000476061	-1.58121	down	0.0277999	1.03062	normal	0.0519189	-1.37954	normal
Os03g0604200	0.00091571	-2.31131	down	0.00140168	-2.18519	down	--	--	--	--	--	--
Os03g0606600	8.97e-12	-5.10023	down	0.0018601	-1.62399	down	0.769459	0.321297	normal	0.508907	0.680751	normal
Os03g0607500	6.51e-11	-1.74342	down	6.85e-10	-1.72393	down	0.00677704	0.842145	normal	0.306415	0.518422	normal
Os03g0608800	1.04e-05	-1.41919	down	0.000130589	-1.17003	down	0.1201	-0.751086	normal	0.549554	-0.395071	normal
Os03g0610800	2.69e-28	-6.66334	down	1.7e-17	-3.7279	down	0.0686521	1.46657	normal	0.919406	0.268442	normal
Os03g0610900	0.00898897	-1.1726	down	0.764474	-0.135682	normal	0.0219077	1.08648	normal	0.442668	0.558528	normal
Os03g0611200	1.78e-10	-1.92628	down	4.28e-11	-2.09974	down	0.112572	-0.663263	normal	0.0352393	-1.05644	normal
Os03g0622600	0.00503437	-1.45662	down	0.189095	-0.619138	normal	0.775624	0.235117	normal	0.617817	0.470607	normal
Os03g0625201	6.34e-28	-8.05879	down	5.04e-27	-8.03038	down	--	--	--	--	--	--
Os03g0625300	2.01e-18	#NAME?	down	4.58e-19	-8.14544	down	--	--	--	--	--	--
Os03g0626700	8.63e-10	-3.51653	down	0.0203457	-1.03743	normal	0.0499171	1.68919	normal	0.526302	0.626599	normal
Os03g0626750	5.76e-06	-3.09231	down	0.000365644	-2.13221	down	0.220313	1.10862	normal	0.504582	0.696024	normal
Os03g0629900	4.58e-15	-3.3341	down	1.2e-10	-2.54223	down	0.338935	-0.667033	normal	0.724225	-0.32787	normal
Os03g0633900	4.25e-19	-2.37248	down	1.16e-20	-2.44961	down	0.331149	-0.424998	normal	0.627779	-0.298606	normal
Os03g0634000	1.69e-09	-1.50894	down	0.041561	-0.521584	normal	0.312226	0.366921	normal	0.513056	0.354901	normal
Os03g0634400	1.67e-85	-7.01373	down	7.02e-55	-5.40538	down	0.675255	0.463162	normal	0.71592	-0.579606	normal
Os03g0635000	1.08e-14	-4.14553	down	2.53e-13	-3.45843	down	0.0168445	-1.89742	normal	0.180355	-1.15559	normal
Os03g0639300	1.21e-18	-3.75661	down	9.66e-13	-2.81144	down	0.0982382	1.11264	normal	0.968083	-0.0611954	normal
Os03g0639350	9.19e-32	-4.00241	down	8.6e-23	-3.02494	down	0.0670399	1.21167	normal	0.937672	-0.108648	normal
Os03g0639600	6.65e-09	-1.46166	down	5.83e-15	-1.99486	down	0.0351164	0.725338	normal	0.948757	0.0530643	normal
Os03g0639700	8.78e-15	-2.29628	down	4.49e-11	-1.83973	down	0.889706	0.0769106	normal	0.708016	0.258742	normal
Os03g0641250	4.21e-08	-4.67608	down	9.84e-06	-3.18101	down	--	--	--	--	--	--
Os03g0642450	4.63e-12	-4.08868	down	4.21e-09	-2.92864	down	0.322702	-0.89933	normal	0.821997	-0.272791	normal
Os03g0644400	7.72e-07	-1.34754	down	0.000631698	-0.897553	normal	0.170743	0.565023	normal	0.703318	0.253855	normal
Os03g0645900	3.11e-18	-3.62652	down	0.486694	-0.41544	normal	0.821346	0.239241	normal	0.669929	-0.732315	normal
Os03g0645966	9.2e-14	-3.31551	down	0.2176	-0.695367	normal	0.679208	0.498196	normal	0.779449	-0.637657	normal
Os03g0648600	1.9e-15	-5.78911	down	3.15e-14	-4.63645	down	--	--	--	--	--	--
Os03g0651000	1.91e-21	-3.00413	down	3.58e-15	-2.29437	down	0.203665	-0.62601	normal	0.308735	-0.627905	normal
Os03g0651900	3.88e-05	-2.22317	down	0.000213013	-1.79792	down	1	-0.0326462	normal	0.823644	0.267999	normal
Os03g0654400	0.000695548	-2.64822	down	0.000109688	-3.23205	down	0.679426	-0.287489	normal	0.534044	-0.500667	normal
Os03g0655700	7.83e-05	-1.03	down	0.0020568	-0.787138	normal	0.991484	-0.0114254	normal	0.57458	-0.317579	normal
Os03g0656500	9.23e-14	-1.89309	down	0.00144336	-0.822713	normal	0.422184	0.346257	normal	0.442933	0.406009	normal
Os03g0656800	6.24e-27	-2.84758	down	2.1e-14	-1.95472	down	0.0540156	0.68595	normal	0.219271	0.62052	normal
Os03g0657100	5.87e-11	-1.92891	down	6.86e-05	-1.08931	down	0.215315	0.546766	normal	0.21227	0.686591	normal
Os03g0657400	2.19e-05	#NAME?	down	0.0238178	-2.27442	normal	--	--	--	--	--	--
Os03g0659200	6.24e-18	-2.21585	down	1.83e-09	-1.52028	down	0.312989	0.798843	normal	0.1674	0.674049	normal
Os03g0659400	1.13e-33	-3.7942	down	5.89e-28	-3.21939	down	0.561251	0.445739	normal	0.492489	0.613139	normal
Os03g0660700	2.05e-08	-1.40211	down	2.92e-07	-1.28022	down	0.850524	0.0795468	normal	0.543433	0.329651	normal
Os03g0673700	2.94e-07	-1.78124	down	0.00630685	-0.863987	normal	0.0682535	0.935347	normal	0.384618	0.631315	normal
Os03g0679700	3.05e-22	-4.19214	down	1.03e-17	-3.57116	down	0.767577	-0.124841	normal	0.592964	-0.302828	normal
Os03g0682100	2.72e-10	-7.04714	down	6.48e-09	-5.68225	down	--	--	--	--	--	--
Os03g0684400	1.98e-16	-2.16171	down	9.18e-19	-2.42718	down	0.763394	-0.128124	normal	0.101149	-0.754247	normal
Os03g0684500	2.87e-05	-1.73154	down	0.00403815	-1.16227	down	0.683411	0.228979	normal	0.724344	0.266675	normal
Os03g0684700	9.09e-13	-7.46424	down	9.35e-10	-5.87362	down	0.426126	0.680178	normal	0.357982	-0.887882	normal
Os03g0685000	6.63e-19	-2.33368	down	7.69e-18	-2.25813	down	0.201908	0.681508	normal	0.684701	0.268352	normal
Os03g0685100	7.43e-12	-3.65216	down	2.06e-05	-1.8284	down	0.312499	0.75731	normal	0.323159	0.855725	normal
Os03g0687200	6.19e-08	-1.37209	down	5.14e-06	-1.13689	down	0.105561	0.584121	normal	0.442822	0.41985	normal
Os03g0688300	0.000623229	-2.09577	down	0.000793613	-2.05584	down	0.606261	-0.51976	normal	0.614031	-0.529383	normal
Os03g0688450	5.35e-06	-2.5845	down	1.01e-06	-2.57802	down	0.94167	-0.101649	normal	0.435951	-0.747608	normal
Os03g0691400	4.4e-09	-1.81974	down	0.159689	-0.407595	normal	0.0335337	1.17238	normal	0.693885	0.352473	normal
Os03g0694000	2.15e-22	-7.98759	down	6.02e-15	-4.99869	down	--	--	--	--	--	--
Os03g0694800	3.05e-12	-1.81749	down	4.68e-13	-1.96198	down	0.526629	-0.246621	normal	0.296606	-0.526433	normal
Os03g0696300	2.47e-05	-1.8335	down	0.0347639	-0.773795	normal	0.00657506	0.891296	normal	0.168553	0.959147	normal
Os03g0699300	7.87e-26	-3.6702	down	4.4e-13	-2.19042	down	0.521603	0.369452	normal	0.417743	0.557495	normal
Os03g0701300	1.35e-06	-1.69114	down	7.89e-06	-1.47369	down	0.827105	0.163951	normal	0.788669	-0.268764	normal
Os03g0701900	1.58e-07	-1.305	down	0.00149028	-0.800141	normal	0.762347	-0.130427	normal	0.761091	-0.187842	normal
Os03g0703400	3.47e-10	-1.57158	down	1.94e-12	-1.78533	down	0.164176	0.492135	normal	0.60852	0.29145	normal
Os03g0703900	5.66e-05	-1.74076	down	0.0163297	-0.928743	normal	0.926449	0.059192	normal	0.888956	-0.130418	normal
Os03g0704000	1.37e-19	-2.34882	down	1.07e-06	-1.21905	down	0.144535	0.931991	normal	0.321925	0.502685	normal
Os03g0704100	5.69e-32	-4.15537	down	1.31e-32	-4.33769	down	0.39682	0.449753	normal	0.643653	-0.370295	normal
Os03g0707200	1.7e-14	-2.03846	down	7.51e-20	-2.43243	down	0.258537	-0.549784	normal	0.709882	-0.259457	normal
Os03g0708500	9.87e-07	-1.25875	down	8.56e-10	-1.64172	down	0.391928	0.307343	normal	0.43869	0.417599	normal
Os03g0710000	9.08e-09	-2.33667	down	4.71e-05	-1.46964	down	0.291851	0.403467	normal	0.517737	0.44284	normal
Os03g0710600	3.89e-61	-4.95718	down	5.59e-25	-2.85417	down	0.615072	0.234126	normal	0.605582	0.297976	normal
Os03g0710700	5.15e-08	-2.74491	down	1.31e-08	-2.9931	down	0.219465	-1.56701	normal	0.147332	-1.75683	normal
Os03g0711100	3.04e-35	-3.42519	down	8.21e-19	-2.40448	down	0.0296875	1.27906	normal	0.24888	0.607989	normal
Os03g0716900	4.04e-05	-3.00962	down	0.000227013	-2.67566	down	0.349533	-0.798918	normal	0.798826	-0.290484	normal
Os03g0717900	9.63e-39	-3.66123	down	1.5e-26	-2.99546	down	0.0324903	0.716246	normal	0.349363	0.48252	normal
Os03g0717950	2.79e-21	-3.77504	down	3.24e-24	-4.19376	down	0.709021	0.27551	normal	0.936571	0.0920865	normal
Os03g0718800	1.4e-24	-3.47154	down	1.76e-16	-2.47048	down	0.169085	1.04085	normal	0.99312	-0.0175649	normal
Os03g0720300	8.25e-10	-1.8916	down	4.54e-18	-2.28986	down	0.0290338	0.729301	normal	0.962696	0.0476081	normal
Os03g0722000	0.000816415	-4.22033	down	0.00624049	-3.18002	down	--	--	--	--	--	--
Os03g0722100	6.36e-06	-1.12398	down	1.41e-11	-1.80841	down	0.377604	-0.6343	normal	0.581253	-0.362849	normal
Os03g0724700	7.46e-10	-4.62482	down	1.96e-05	-2.49842	down	--	--	--	--	--	--
Os03g0726200	1.14e-08	-1.78116	down	9.24e-06	-1.36255	down	0.782149	-0.166822	normal	0.833391	-0.166651	normal
Os03g0726500	3e-07	-1.43351	down	1.73e-23	-3.74515	down	0.0709405	0.770428	normal	0.206893	-0.695705	normal
Os03g0726900	0.000216406	-1.99366	down	0.00391356	-1.38831	down	0.661763	-0.404712	normal	0.538073	-0.599197	normal
Os03g0729000	3.07e-63	-5.38984	down	6.44e-36	-3.88813	down	0.0825508	0.616819	normal	0.390798	0.680534	normal
Os03g0729200	1.15e-20	-2.41463	down	1.58e-12	-1.81148	down	0.00823429	0.879022	normal	0.0504997	0.891355	normal
Os03g0729700	0.00575987	-1.75215	down	0.476996	-0.427661	normal	0.23287	1.10373	normal	0.304855	0.983617	normal
Os03g0730000	6.5e-20	-2.62946	down	9.82e-15	-2.10067	down	0.720497	-0.218036	normal	0.999242	0.00622434	normal
Os03g0730400	2.9e-06	-3.37564	down	0.369361	0.475116	normal	0.662112	0.408954	normal	0.893562	-0.248715	normal
Os03g0731100	2.86e-09	-2.55699	down	1.67e-07	-2.16595	down	0.822285	-0.159917	normal	0.644114	-0.367219	normal
Os03g0731900	5.86e-24	-3.04933	down	9.87e-30	-3.75469	down	0.909447	-0.054242	normal	0.751505	-0.194147	normal
Os03g0732100	2.02e-18	-3.61661	down	1.21e-06	-1.63256	down	0.0544617	0.818138	normal	0.497562	0.450074	normal
Os03g0732200	7.04e-06	-1.11587	down	2.07e-05	-1.07117	down	0.232452	-0.425712	normal	0.734753	-0.203563	normal
Os03g0732700	7.64e-25	-4.16065	down	7.93e-10	-2.01119	down	0.237335	0.694431	normal	0.540389	0.509836	normal
Os03g0733800	0.000131767	-1.07376	down	0.00595558	-0.748641	normal	0.0125234	0.916377	normal	0.400239	0.478	normal
Os03g0735000	1e-25	-3.55048	down	3.37e-21	-3.16859	down	0.84383	-0.0896067	normal	0.339594	-0.480703	normal
Os03g0735025	1.27e-05	-2.78235	down	4.57e-05	-2.35334	down	--	--	--	--	--	--
Os03g0736200	0.00199369	-1.80275	down	0.00208314	-1.65293	down	0.892174	0.141258	normal	0.684641	0.436386	normal
Os03g0736400	2.47e-31	-3.31262	down	1.18e-17	-2.23931	down	0.816221	0.127162	normal	0.708828	0.256961	normal
Os03g0736600	4.86e-30	-3.06385	down	2.36e-25	-2.82865	down	0.692256	0.163494	normal	0.637773	-0.273154	normal
Os03g0736900	2.09e-23	-4.49771	down	1.74e-18	-3.74004	down	0.414661	-0.463708	normal	0.859335	-0.157749	normal
Os03g0737400	1.7e-07	-1.76406	down	1.36e-07	-1.701	down	0.490012	-0.409565	normal	0.965923	-0.0448244	normal
Os03g0738400	1.03e-28	-3.88404	down	4.46e-23	-3.70006	down	0.399959	0.350364	normal	0.845715	-0.139657	normal
Os03g0742400	7.99e-07	-1.30444	down	0.000117402	-0.988775	normal	0.926375	-0.0490818	normal	0.505667	-0.368156	normal
Os03g0743200	1.66e-07	-2.47696	down	0.0264651	-0.885213	normal	0.526197	0.492747	normal	0.216488	0.99412	normal
Os03g0744700	2.14e-17	-4.91886	down	1.58e-14	-4.33427	down	0.588673	-0.33657	normal	0.468261	-0.530908	normal
Os03g0746800	3.02e-05	-1.51925	down	0.00259739	-1.04116	down	0.52781	-0.321549	normal	0.925511	-0.0787268	normal
Os03g0746900	2.23e-18	-4.75051	down	6.32e-26	-7.16748	down	--	--	--	--	--	--
Os03g0747700	8.1e-14	-2.38086	down	7.31e-05	-1.13075	down	0.573968	0.331221	normal	0.924504	-0.085291	normal
Os03g0748200	1.53e-07	-1.57618	down	2.42e-06	-1.3551	down	0.823176	-0.132675	normal	0.735963	-0.240116	normal
Os03g0748600	0.00459027	-1.38537	down	0.0272934	-0.981006	normal	0.76778	0.249528	normal	0.545894	0.559153	normal
Os03g0751400	8.83e-06	-1.56325	down	0.55322	-0.19445	normal	0.144435	1.38484	normal	0.451265	0.515313	normal
Os03g0752300	0.000164136	-2.20234	down	0.000107899	-2.31242	down	0.38034	0.437232	normal	0.584758	0.374121	normal
Os03g0752800	1.17e-07	-1.34989	down	3.19e-06	-1.22815	down	0.111153	1.01069	normal	0.245351	0.572718	normal
Os03g0754200	4.59e-07	-1.41387	down	0.00526435	-0.746874	normal	0.499336	0.324699	normal	0.66425	0.288695	normal
Os03g0757100	4.41e-08	-4.52498	down	0.000466503	-2.28677	down	--	--	--	--	--	--
Os03g0757200	3.97e-50	-4.26499	down	8.86e-36	-3.48404	down	0.0253913	0.872832	normal	0.463773	0.444368	normal
Os03g0758400	6.21e-06	-1.21602	down	4.84e-11	-1.77456	down	0.686072	0.199423	normal	0.810415	0.175863	normal
Os03g0758900	2.69e-06	-1.67292	down	0.00639398	-0.947937	normal	0.187329	0.718304	normal	0.528511	0.471918	normal
Os03g0760100	3.35e-12	-3.58033	down	4.4e-08	-2.56673	down	0.760299	-0.328838	normal	0.443383	0.707737	normal
Os03g0764300	6.1e-13	-1.82131	down	1.16e-15	-2.08037	down	0.00200219	0.988116	normal	0.527884	0.350972	normal
Os03g0765200	1.01e-14	-1.97977	down	4.35e-18	-2.29777	down	0.0996076	-0.565335	normal	0.239628	-0.57297	normal
Os03g0765900	4.19e-19	-4.07306	down	1.77e-13	-3.16737	down	0.559732	0.284295	normal	0.450636	-0.393422	normal
Os03g0766600	1.2e-15	-5.64385	down	2.81e-19	-7.03353	down	--	--	--	--	--	--
Os03g0766800	3.29e-74	-6.55209	down	9.11e-65	-6.44297	down	0.0865553	1.22551	normal	0.669293	-0.332622	normal
Os03g0766900	9.5e-06	-1.53405	down	0.00123742	-1.04227	down	0.959485	-0.0397519	normal	0.802355	0.184353	normal
Os03g0769100	5.26e-30	-3.09973	down	4.32e-13	-1.83433	down	0.499413	0.43502	normal	0.951372	0.0498259	normal
Os03g0769900	5.24e-07	-1.69914	down	3.61e-07	-1.65007	down	0.178218	0.692006	normal	0.717845	0.297909	normal
Os03g0772300	8e-13	-1.8227	down	8.45e-16	-2.05688	down	0.653428	0.196771	normal	0.51862	-0.380663	normal
Os03g0775000	5.54e-12	-2.5697	down	1.64e-12	-2.74581	down	0.0753179	-0.976806	normal	0.0372745	-1.33948	normal
Os03g0775500	7.36e-16	-2.2255	down	6.25e-09	-1.50632	down	0.116531	-0.660571	normal	0.856772	-0.131322	normal
Os03g0775600	3.59e-06	-1.17572	down	4.98e-07	-1.26173	down	0.101597	0.595552	normal	0.581	0.322085	normal
Os03g0776150	3.89e-22	-2.63389	down	3.17e-11	-1.68808	down	0.196214	0.550082	normal	0.436221	0.459592	normal
Os03g0778000	4.2e-21	-2.7962	down	2.12e-24	-2.98574	down	0.535886	-0.378246	normal	0.929746	0.086322	normal
Os03g0778100	4e-40	-5.6511	down	3.67e-29	-5.05319	down	0.388686	-0.357841	normal	0.12917	-0.80316	normal
Os03g0780500	5.28e-09	-1.54387	down	0.014573	-0.625669	normal	0.89828	-0.0646597	normal	0.467316	0.388456	normal
Os03g0781000	1.55e-19	-4.18624	down	6.33e-10	-2.40835	down	0.051612	0.986856	normal	0.920577	0.111257	normal
Os03g0781100	0.00202256	-1.69887	down	0.0734046	-0.879902	normal	0.56338	0.455113	normal	0.337079	0.811149	normal
Os03g0781400	1.15e-31	-3.9907	down	2.38e-15	-2.31677	down	0.750629	-0.253862	normal	0.552193	-0.461822	normal
Os03g0782200	7.58e-17	-11.1587	down	1.44e-17	-12.7015	down	--	--	--	--	--	--
Os03g0784000	1.87e-11	-1.84327	down	2.52e-11	-1.78179	down	0.398891	-0.409338	normal	0.676279	-0.279315	normal
Os03g0785200	1.35e-20	-2.45053	down	3.37e-18	-2.34679	down	0.130729	-0.524464	normal	0.319327	-0.497586	normal
Os03g0786250	8.49e-100	-7.44379	down	1.81e-63	-5.42846	down	0.0115929	2.55831	normal	0.0406532	1.62188	normal
Os03g0788500	1.24e-10	-1.98596	down	8.33e-10	-1.81633	down	0.623802	0.27576	normal	0.987285	0.0223985	normal
Os03g0788550	5.04e-05	-1.77485	down	2.13e-07	-2.19205	down	1	-0.00533171	normal	0.97039	0.05657	normal
Os03g0794500	4.88e-07	-1.44476	down	0.00233773	-0.830062	normal	0.146773	-0.53087	normal	0.0344227	-0.958869	normal
Os03g0795200	0.00010539	-1.52767	down	2.11e-16	-2.4576	down	0.902574	0.0793202	normal	0.931644	0.0865808	normal
Os03g0799700	5.21e-19	-2.51437	down	7.79e-11	-1.70809	down	0.0681278	0.754243	normal	0.11061	0.833237	normal
Os03g0800500	2.96e-08	-1.90617	down	1.12e-06	-1.56851	down	0.909631	0.0677453	normal	0.893562	-0.119479	normal
Os03g0801300	0.000356669	-2.53905	down	0.0935182	-1.1257	normal	--	--	--	--	--	--
Os03g0801500	2.94e-05	-1.17125	down	0.173091	-0.375765	normal	0.0754495	0.765442	normal	0.257685	0.655524	normal
Os03g0801700	4.18e-09	-2.29375	down	3.26e-08	-2.00008	down	0.661763	-0.333527	normal	0.92103	-0.111824	normal
Os03g0801900	8.84e-05	-1.17567	down	1.43e-10	-1.95789	down	0.439581	0.382711	normal	0.855125	0.151856	normal
Os03g0804200	6.94e-06	-1.9238	down	1.23e-09	2.25678	up	0.0366534	1.07896	normal	0.128476	1.33496	normal
Os03g0804400	2.83e-13	-1.93657	down	4.6e-07	-1.27583	down	0.0552042	0.735905	normal	0.553343	0.360838	normal
Os03g0805400	2.76e-06	-1.3146	down	1.03e-07	-1.4633	down	0.843086	0.0956872	normal	0.812724	-0.168377	normal
Os03g0805600	2.49e-07	-3.85845	down	4.81e-08	-4.27333	down	0.0480619	-1.83955	normal	0.588135	-0.64053	normal
Os03g0807400	6.16e-06	-1.17534	down	1.64e-06	-1.22359	down	0.822245	0.107217	normal	0.882736	0.108706	normal
Os03g0809100	2.44e-08	-1.52318	down	1.07e-08	-1.52349	down	0.0532196	0.779089	normal	0.847269	0.152099	normal
Os03g0811100	6.61e-13	-1.81703	down	4.75e-12	-1.74883	down	0.821346	0.0948624	normal	0.573717	-0.30963	normal
Os03g0813700	4.59e-08	-3.77147	down	4.5e-07	-3.35653	down	0.818143	-0.365715	normal	0.904861	-0.186955	normal
Os03g0815400	6.62e-46	-4.08393	down	1.41e-27	-2.8972	down	0.480437	0.360429	normal	0.984068	-0.0167145	normal
Os03g0816000	0.00383978	-1.30391	down	0.00459835	-1.18083	down	0.141857	-0.904062	normal	0.201168	-0.941115	normal
Os03g0816800	0.0002424	-1.57507	down	7.08e-07	-2.06372	down	0.116316	0.857842	normal	0.706067	-0.355834	normal
Os03g0819600	1.1e-07	-1.55049	down	0.000927109	1.0573	up	0.0361471	1.13585	normal	0.293593	1.37312	normal
Os03g0821100	3.88e-07	-1.28479	down	0.00442476	-0.731723	normal	0.924681	-0.0472154	normal	0.334054	0.497396	normal
Os03g0821150	4.52e-06	-1.14274	down	3.4e-13	-1.86959	down	0.538402	-0.306926	normal	0.673531	0.249283	normal
Os03g0821250	5.29e-05	-2.6644	down	1.79e-06	-3.07662	down	0.662973	-0.754231	normal	--	--	--
Os03g0821300	1.79e-07	-3.11304	down	2.84e-07	-3.00709	down	0.291964	-0.504056	normal	0.793365	-0.190771	normal
Os03g0822200	2.07e-08	-1.42343	down	4.03e-10	-1.57804	down	0.0448746	-0.694768	normal	0.109556	-0.746112	normal
Os03g0823000	1.02e-05	-1.45515	down	0.00135221	-0.994191	normal	0.662973	0.300149	normal	0.813334	-0.188184	normal
Os03g0824100	3.35e-05	-1.03147	down	4.8e-13	-1.84513	down	0.399959	-0.327517	normal	0.947049	0.0502215	normal
Os03g0825500	8.74e-24	-3.37495	down	4.16e-17	-2.57474	down	0.293826	-0.634159	normal	0.460572	-0.55995	normal
Os03g0825850	0.00171342	-1.62392	down	0.204519	-0.591313	normal	0.561202	0.469348	normal	0.762861	0.334058	normal
Os03g0827700	5.35e-17	-2.40567	down	1.71e-14	-2.32628	down	0.336637	0.384349	normal	0.906073	0.0853527	normal
Os03g0828100	8.34e-17	-2.1517	down	2.23e-09	-1.49769	down	0.739753	0.242605	normal	0.582677	-0.304162	normal
Os03g0828800	3.67e-14	#NAME?	down	4.36e-14	-7.47197	down	--	--	--	--	--	--
Os03g0835100	0.0046956	-1.01441	down	2.02e-09	-2.7666	down	0.63251	0.338146	normal	0.63096	0.352316	normal
Os03g0836300	2.09e-20	-3.1653	down	3.53e-16	-2.58354	down	0.445799	0.393424	normal	0.288965	-0.723204	normal
Os03g0836500	0.000131427	-1.157	down	0.013006	-0.720147	normal	0.299871	0.432603	normal	1	0.00236793	normal
Os03g0837300	2.09e-06	-1.22894	down	0.000309889	-0.912648	normal	0.0689753	-0.656916	normal	0.258786	-0.566952	normal
Os03g0837850	0.000866329	-1.03347	down	1.91e-09	-1.89735	down	0.393361	-0.48449	normal	0.295489	-0.705945	normal
Os03g0837900	2.08e-11	-1.85035	down	7.4e-14	-2.23894	down	0.303416	-0.43923	normal	0.16955	-0.719924	normal
Os03g0838900	1.07e-05	-1.84723	down	2.44e-05	-1.779	down	0.10449	0.567349	normal	0.377053	0.459855	normal
Os03g0839900	1.69e-10	-1.60694	down	5.38e-11	-1.65068	down	0.651538	0.175964	normal	0.86236	-0.117523	normal
Os03g0840200	3.05e-17	-2.52318	down	1.32e-08	-1.55196	down	0.648421	0.256035	normal	0.322694	0.66682	normal
Os03g0840275	1.91e-24	-2.68049	down	1.62e-12	-1.82345	down	0.367293	0.334895	normal	0.139605	0.756109	normal
Os03g0840500	2.48e-05	-1.24274	down	0.00050793	-0.983586	normal	0.779595	0.138752	normal	0.936569	-0.0666855	normal
Os03g0841900	3.54e-11	-2.29113	down	2.44e-11	-2.39054	down	0.6789	0.213049	normal	0.647941	0.305531	normal
Os03g0843200	1.56e-09	-1.71803	down	3.19e-10	-1.74441	down	0.0289334	-0.903369	normal	0.0032503	-1.43808	down
Os03g0843400	2.19e-19	-2.33275	down	1.43e-07	-1.35239	down	0.0615571	1.37698	normal	0.0623273	0.841269	normal
Os03g0843800	3.66e-06	#NAME?	down	4.01e-06	#NAME?	down	--	--	--	--	--	--
Os03g0844000	0.000942726	-2.62511	down	0.0298988	-1.49536	normal	0.628499	0.42683	normal	0.821506	0.272	normal
Os03g0844900	5.06e-41	-4.4591	down	3.32e-32	-3.78593	down	0.973308	-0.0307863	normal	0.927904	-0.080834	normal
Os03g0845000	4.93e-34	-3.49446	down	5.78e-13	-1.84593	down	0.0124043	0.869847	normal	0.633407	0.560457	normal
Os03g0845700	4.88e-05	-1.31273	down	0.135529	-0.458353	normal	0.47825	0.35037	normal	0.2836	0.617446	normal
Os03g0846900	0.00370264	-1.76249	down	0.173111	-0.731853	normal	0.503119	-0.575945	normal	0.570634	-0.552191	normal
Os03g0848100	9.96e-08	-1.74454	down	0.00178921	-0.942277	normal	0.727651	-0.216977	normal	0.990329	0.0158768	normal
Os03g0850400	0.0086459	-1.56271	down	0.0140361	-1.47707	normal	0.173259	-0.727723	normal	0.082956	-0.828106	normal
Os03g0850600	1.79e-28	-3.0408	down	1.92e-25	-2.95372	down	0.0609822	0.631831	normal	0.281434	0.538603	normal
Os03g0851200	4.77e-32	-3.2563	down	5.81e-32	-3.20285	down	0.365068	0.420889	normal	0.953367	0.0570318	normal
Os03g0851700	7.84e-30	-3.03938	down	2e-14	-1.99829	down	0.0266168	-0.732302	normal	0.00624266	-1.16062	down
Os03g0851750	4.6e-29	-2.9842	down	2.6e-18	-2.2892	down	0.0183327	-0.776628	normal	0.00910015	-1.11254	down
Os03g0851800	2.41e-26	-4.18412	down	1.95e-22	-3.49598	down	0.146154	-1.05338	normal	0.437008	-0.679111	normal
Os03g0852700	1.88e-08	-2.38454	down	4.78e-08	-2.13532	down	0.65679	0.331794	normal	0.708315	0.360379	normal
Os03g0856000	0.000137509	-2.53826	down	0.154874	-0.877001	normal	0.24935	0.684803	normal	0.87324	-0.14859	normal
Os03g0856100	7.62e-06	-1.11189	down	3.21e-07	-1.29097	down	0.0115485	-0.82473	normal	0.269682	-0.548706	normal
Os03g0856400	4.99e-09	-1.9894	down	1.07e-09	-2.09881	down	0.0799207	0.583134	normal	0.836231	-0.13726	normal
Os03g0858200	3.74e-07	-3.31147	down	0.0435027	-1.05655	normal	0.0536811	-1.39515	normal	0.0931833	-1.34043	normal
Os03g0858700	6.88e-10	-2.10482	down	1.58e-09	-1.95871	down	0.259273	-0.615198	normal	0.353587	-0.628063	normal
Os03g0859800	1.41e-05	-1.35002	down	0.0191963	-0.689185	normal	0.0788608	0.771024	normal	0.855292	0.153803	normal
Os03g0860600	1.35e-23	-3.78154	down	3.01e-21	-3.31861	down	0.0847316	1.06808	normal	0.689036	0.387471	normal
Os03g0861700	2.43e-12	-1.78561	down	4.38e-09	-1.46836	down	0.614408	0.220713	normal	0.873503	0.114654	normal
Os04g0101300	0.000732351	-1.63162	down	0.0190445	-1.01634	normal	0.280422	-0.743951	normal	0.839325	-0.20879	normal
Os04g0104900	0.00064212	-4.78348	down	0.00965722	-3.015	down	--	--	--	--	--	--
Os04g0105700	1.56e-43	-3.9268	down	2.84e-28	-2.94265	down	0.0460434	0.967632	normal	0.791719	0.190112	normal
Os04g0108300	5.03e-07	-1.2846	down	7.94e-09	-1.45982	down	0.0922597	0.623835	normal	0.67632	0.258869	normal
Os04g0110400	0.000103969	-1.92493	down	0.0960635	-0.722958	normal	0.925039	-0.087936	normal	0.653289	-0.394071	normal
Os04g0112000	9.61e-12	#NAME?	down	3.99e-12	#NAME?	down	--	--	--	--	--	--
Os04g0112100	3.29e-11	#NAME?	down	2.14e-11	#NAME?	down	--	--	--	--	--	--
Os04g0116600	9.12e-28	-8.07047	down	8.25e-31	#NAME?	down	0.0210049	#NAME?	normal	--	--	--
Os04g0116650	5.1e-08	#NAME?	down	6.62e-08	#NAME?	down	--	--	--	--	--	--
Os04g0118700	3.47e-19	-4.15203	down	4.41e-11	-2.52561	down	0.877921	-0.181343	normal	0.295603	0.889347	normal
Os04g0119000	7.14e-06	-4.73128	down	0.000259975	-3.42285	down	--	--	--	--	--	--
Os04g0119500	6.03e-20	-2.51743	down	1.86e-18	-2.52406	down	0.118556	0.515566	normal	0.786664	-0.168598	normal
Os04g0119800	1.89e-17	-5.85084	down	1.69e-16	-4.80874	down	0.22628	-1.33616	normal	--	--	--
Os04g0121100	1.99e-05	-2.39515	down	0.287005	-0.514502	normal	0.170902	-1.24511	normal	0.0677508	-1.56393	normal
Os04g0126500	0.000207928	-1.68935	down	0.305095	-0.419382	normal	0.2129	0.989459	normal	0.119468	1.04425	normal
Os04g0129300	0.00503948	-1.60311	down	0.0510945	-1.00959	normal	0.497403	-0.580726	normal	0.655291	-0.450051	normal
Os04g0129350	0.00183603	-2.04848	down	0.00948676	-1.57652	down	0.526231	-0.673446	normal	1	-0.0072057	normal
Os04g0136700	0.00309833	-1.18004	down	0.0157094	-0.94129	normal	0.913362	0.0625147	normal	0.17664	1.42828	normal
Os04g0163700	3.45e-15	-2.4406	down	0.000152426	-1.04841	down	0.0203905	-0.998803	normal	0.388938	-0.503236	normal
Os04g0164300	1.68e-09	-2.12824	down	1.46e-06	-1.5647	down	0.965185	-0.0469292	normal	0.88035	0.146588	normal
Os04g0171800	1.1e-08	-7.28949	down	0.15937	-0.956004	normal	0.0722034	3.76767	normal	--	--	--
Os04g0175000	1.31e-05	-1.47002	down	3.36e-05	-1.33154	down	0.931227	0.053767	normal	0.850023	0.16338	normal
Os04g0175300	2.82e-07	-2.52893	down	0.000155371	-1.6685	down	0.310819	0.711433	normal	0.840566	0.232009	normal
Os04g0175600	3.54e-27	#NAME?	down	7.64e-23	-8.16694	down	0.889706	0.2148	normal	0.77986	-0.594104	normal
Os04g0178400	1.7e-05	#NAME?	down	1.87e-05	#NAME?	down	--	--	--	--	--	--
Os04g0183100	3.11e-10	-1.66803	down	5.58e-06	-1.15699	down	0.808061	-0.117992	normal	0.430812	-0.431928	normal
Os04g0185600	1.35e-10	-6.10937	down	2.12e-09	-4.74554	down	--	--	--	--	--	--
Os04g0186400	9.08e-10	#NAME?	down	9.49e-07	-5.2117	down	--	--	--	--	--	--
Os04g0186450	2.73e-34	#NAME?	down	2.05e-26	-6.68095	down	--	--	--	--	--	--
Os04g0191400	2.05e-09	-3.35822	down	4.89e-13	-4.53167	down	0.152103	1.03911	normal	0.768905	0.467279	normal
Os04g0191500	2.67e-28	-8.84216	down	6.65e-18	-5.7097	down	--	--	--	--	--	--
Os04g0194500	1.13e-15	-3.4634	down	4.75e-14	-3.00309	down	0.440082	-0.615799	normal	0.0565318	-1.52926	normal
Os04g0196600	1.28e-05	#NAME?	down	0.00511424	-2.86056	down	--	--	--	--	--	--
Os04g0196850	1.33e-06	-6.16567	down	0.024148	-1.76648	normal	--	--	--	--	--	--
Os04g0200700	9.15e-06	#NAME?	down	1.1e-05	#NAME?	down	--	--	--	--	--	--
Os04g0201500	2.73e-29	-5.91199	down	1.61e-26	-5.54845	down	0.0201751	-2.60584	normal	0.0834109	-1.76128	normal
Os04g0202800	0.00238502	-2.08482	down	0.617248	0.308132	normal	0.0704701	#NAME?	normal	0.771707	0.81742	normal
Os04g0205200	1.87e-05	#NAME?	down	0.000502531	-4.70882	down	--	--	--	--	--	--
Os04g0206200	2.02e-16	-2.10782	down	3.79e-15	-2.05029	down	0.0122915	0.817116	normal	0.701719	0.230835	normal
Os04g0218100	0.000146878	-1.09233	down	9.58e-06	-1.24608	down	0.0507944	-0.773119	normal	0.346653	-0.511706	normal
Os04g0219550	2.49e-40	-7.42145	down	1.03e-31	-5.06613	down	--	--	--	--	--	--
Os04g0220300	1.78e-11	-5.89397	down	7.62e-08	-3.53289	down	--	--	--	--	--	--
Os04g0220400	2.17e-17	#NAME?	down	4.53e-13	-4.83109	down	--	--	--	--	--	--
Os04g0221300	1.62e-06	-1.59294	down	0.000698883	-1.04975	down	0.267208	-0.566531	normal	0.714566	-0.266623	normal
Os04g0227100	0.00312552	-1.08967	down	0.000148476	-1.34993	down	0.295638	-0.560178	normal	0.366631	-0.597651	normal
Os04g0234600	1.11e-43	-4.96057	down	5.51e-30	-4.22583	down	0.0507298	0.692504	normal	0.83321	0.156024	normal
Os04g0243400	2.41e-07	-1.61767	down	0.0024742	-0.882507	normal	0.938641	-0.0504813	normal	1	0.00399857	normal
Os04g0247500	1.24e-29	-3.38362	down	7.02e-21	-2.66121	down	0.717696	0.161892	normal	0.998164	0.00604779	normal
Os04g0249600	0.000749417	-2.27452	down	0.000957688	-2.1745	down	0.0327761	-1.77727	normal	0.000586852	-2.84993	down
Os04g0249700	5.32e-05	-1.38535	down	0.00049448	-1.12878	down	0.410201	0.417549	normal	0.835599	-0.179156	normal
Os04g0250700	2.53e-24	-2.8248	down	3.78e-17	-2.21021	down	0.281063	-0.460053	normal	0.480787	-0.405572	normal
Os04g0252200	4.03e-08	-1.37276	down	9.3e-06	-1.10571	down	0.067243	-0.621385	normal	0.104067	-0.749245	normal
Os04g0254300	0.0040559	-1.45353	down	8.97e-08	-2.73561	down	0.575023	0.588976	normal	--	--	--
Os04g0269600	4.07e-31	-7.26387	down	4.81e-17	-4.53224	down	0.344098	0.680963	normal	0.940947	-0.0948729	normal
Os04g0269800	1.74e-05	-1.8109	down	0.00034643	-1.45652	down	0.88936	0.0841043	normal	0.975965	-0.0337246	normal
Os04g0278900	1.89e-15	-2.27519	down	5.83e-10	-1.66504	down	0.253352	-0.531057	normal	0.307233	-0.594762	normal
Os04g0282200	3.07e-07	-2.05249	down	0.000574551	-1.23189	down	0.192493	0.863841	normal	0.385331	0.73308	normal
Os04g0286300	2.7e-06	#NAME?	down	2.93e-06	#NAME?	down	--	--	--	--	--	--
Os04g0286333	0.000209259	#NAME?	down	0.000227305	#NAME?	down	--	--	--	--	--	--
Os04g0286366	0.000209233	-2.6505	down	0.0368863	-1.39501	normal	--	--	--	--	--	--
Os04g0291000	7.74e-08	-2.29035	down	3.73e-08	-2.18649	down	0.0667436	-1.03248	normal	0.0767516	-1.18139	normal
Os04g0293100	1.64e-05	-3.03733	down	0.524328	-0.395801	normal	0.54653	0.67524	normal	0.363608	0.859728	normal
Os04g0293300	5.78e-12	-6.45073	down	7.26e-13	-6.40751	down	--	--	--	--	--	--
Os04g0295400	8.51e-54	-7.73777	down	3.43e-20	-2.98387	down	0.330693	1.12995	normal	0.92272	-0.185811	normal
Os04g0296301	4.18e-11	-1.74991	down	1.1e-14	-2.23686	down	0.0697799	-0.705818	normal	0.31127	-0.540137	normal
Os04g0300600	1.63e-31	-3.90983	down	3.65e-17	-2.42782	down	0.203425	0.839661	normal	0.461226	0.790389	normal
Os04g0304200	2.47e-80	-6.56783	down	4.44e-40	-4.26968	down	0.161719	1.38937	normal	0.255025	0.832266	normal
Os04g0304250	7.09e-43	-6.73412	down	3.42e-28	-4.39416	down	0.289939	1.15506	normal	0.489473	1.02499	normal
Os04g0306750	8.19e-23	-3.41318	down	2.37e-17	-2.76771	down	0.817016	-0.173099	normal	0.853903	-0.177237	normal
Os04g0309100	1.96e-23	-3.08806	down	1.33e-18	-2.60954	down	0.438443	0.366022	normal	0.98047	0.0258788	normal
Os04g0312100	3.12e-06	-1.41627	down	6.38e-09	-1.74064	down	0.582458	0.308417	normal	0.26007	0.691422	normal
Os04g0320100	1.05e-17	-2.26182	down	1.95e-13	-1.99076	down	0.180316	-0.467755	normal	0.0359499	-0.928019	normal
Os04g0321700	4.59e-15	-2.39846	down	0.830171	-0.0674457	normal	0.553741	-0.279687	normal	0.846288	0.135699	normal
Os04g0321800	2.46e-34	-3.84307	down	1.11e-30	-3.6314	down	0.797483	0.146876	normal	0.166327	-0.89468	normal
Os04g0322100	3.59e-08	-4.89842	down	3.75e-08	-4.86208	down	--	--	--	--	--	--
Os04g0323500	6.84e-28	-2.98723	down	6.71e-39	-3.87375	down	0.387195	-1.2795	normal	0.136588	-2.2089	normal
Os04g0324100	5.83e-12	-5.47575	down	4.29e-17	#NAME?	down	--	--	--	--	--	--
Os04g0330200	5.79e-21	#NAME?	down	3.77e-23	#NAME?	down	--	--	--	--	--	--
Os04g0330900	3.27e-59	-5.65465	down	1.03e-25	-2.93471	down	0.0464297	1.38052	normal	0.665121	0.847619	normal
Os04g0331650	0.00316746	-1.20109	down	0.0331086	-0.80235	normal	0.040628	-6.09701	normal	0.930627	-0.195496	normal
Os04g0338100	7.51e-40	-9.0576	down	1.18e-14	-3.94614	down	0.344041	0.777673	normal	0.870624	0.222557	normal
Os04g0340800	4.41e-19	-2.30677	down	1.15e-13	-1.88827	down	0.522774	0.276406	normal	0.716868	-0.239488	normal
Os04g0347600	0.00040137	-1.02276	down	1.49e-05	-1.22676	down	0.00645474	0.930507	normal	0.779724	0.205781	normal
Os04g0347700	7.73e-14	-3.28907	down	3.9e-08	-2.06933	down	0.177286	-1.01852	normal	0.813334	-0.257059	normal
Os04g0349600	2.34e-07	-2.01161	down	0.00248344	-1.04733	down	0.915802	-0.0986072	normal	0.574278	0.439142	normal
Os04g0349650	1.88e-06	-2.91381	down	4.1e-07	-2.87022	down	0.68787	0.419772	normal	0.704088	0.433109	normal
Os04g0349700	1.24e-11	-3.82161	down	8.59e-15	-4.22883	down	0.611633	-1.04525	normal	0.753407	-0.588924	normal
Os04g0350000	0.00034733	-1.34162	down	0.0800784	-0.607733	normal	0.758156	0.182498	normal	0.450566	0.501279	normal
Os04g0355401	2.14e-24	-2.75741	down	1.28e-26	-2.86714	down	--	--	--	--	--	--
Os04g0364800	3.74e-15	-6.52814	down	1.21e-19	#NAME?	down	--	--	--	--	--	--
Os04g0370900	6.12e-06	#NAME?	down	7.18e-06	#NAME?	down	--	--	--	--	--	--
Os04g0376200	0.000920958	-1.9239	down	6.59e-09	-3.56893	down	--	--	--	0.762057	0.36681	normal
Os04g0379400	7.71e-08	-1.44855	down	4.73e-12	-1.85909	down	0.885218	-0.0808011	normal	0.706442	-0.237367	normal
Os04g0379500	2.08e-08	-1.67154	down	4.85e-09	-1.69322	down	0.783685	-0.154574	normal	0.505667	-0.42053	normal
Os04g0379700	6.62e-22	-2.56916	down	6.76e-15	-1.9929	down	0.0115928	1.03766	normal	0.319918	0.599962	normal
Os04g0380300	6.28e-09	-2.78583	down	1.62e-09	-3.0106	down	0.718096	0.230924	normal	0.886079	0.122807	normal
Os04g0386500	2.38e-17	-2.57726	down	2.46e-11	-1.9066	down	0.0939475	0.771243	normal	0.689036	0.282794	normal
Os04g0387900	2.6e-12	-4.61004	down	5.09e-12	-4.02953	down	--	--	--	--	--	--
Os04g0390500	1.09e-06	-1.88991	down	1.8e-05	-1.58489	down	0.661899	0.175372	normal	0.66649	-0.248709	normal
Os04g0390600	1.62e-05	-1.78428	down	5.26e-05	-1.54552	down	0.444491	-0.458434	normal	0.421124	-0.581173	normal
Os04g0391500	1.45e-15	-4.1726	down	4.5e-14	-3.84179	down	0.7885	0.157169	normal	0.907505	-0.109038	normal
Os04g0391900	2.79e-07	-1.58703	down	3.09e-05	-1.26423	down	0.635963	0.253411	normal	0.802233	-0.206642	normal
Os04g0394100	0.000380252	-2.83538	down	0.0214124	-1.71661	normal	--	--	--	--	--	--
Os04g0401800	3.45e-05	-2.20666	down	0.0602644	-0.861206	normal	0.791762	0.197013	normal	0.834786	0.217109	normal
Os04g0402300	5.77e-10	-1.92493	down	4.98e-08	-1.60665	down	0.872593	0.0894789	normal	0.294864	-0.64848	normal
Os04g0403200	5.59e-05	-1.03264	down	0.472138	-0.213137	normal	0.941976	-0.038497	normal	0.962094	-0.0403203	normal
Os04g0403500	5.49e-18	-2.31533	down	1.34e-19	-2.57074	down	0.89851	0.0570257	normal	0.444989	-0.412645	normal
Os04g0403900	7.73e-10	-1.56867	down	0.111133	-0.417351	normal	0.0155746	0.760747	normal	0.835586	-0.132753	normal
Os04g0404800	4.16e-05	-1.04207	down	0.0827555	-0.47489	normal	0.01092	1.19935	normal	0.708163	0.342678	normal
Os04g0405000	2.28e-09	-1.70456	down	7.8e-10	-1.79999	down	0.424375	0.363082	normal	0.31767	0.556607	normal
Os04g0409500	2.2e-06	-1.7464	down	0.000584587	-1.16378	down	0.860912	0.109503	normal	0.445846	0.508428	normal
Os04g0411651	3.07e-36	-5.59972	down	1.02e-11	-2.21216	down	0.667174	-0.346585	normal	0.884808	-0.158722	normal
Os04g0412000	1.92e-07	-2.30541	down	5.1e-17	-4.00357	down	0.160706	-1.17726	normal	0.603409	-0.528347	normal
Os04g0412100	2.61e-07	-4.15896	down	3.06e-07	-4.1904	down	0.134273	-1.2866	normal	0.638895	-0.489253	normal
Os04g0412300	1.37e-96	-7.35444	down	6.98e-71	-6.0719	down	0.937482	0.0665568	normal	0.872832	-0.188246	normal
Os04g0413000	4.07e-05	-2.59988	down	0.010249	-1.40679	normal	0.323353	-0.905515	normal	0.912584	-0.148647	normal
Os04g0414300	2.41e-14	-2.88326	down	1.25e-06	-1.59047	down	0.121759	0.961524	normal	0.739044	0.337236	normal
Os04g0414700	1.96e-31	-4.10628	down	6.15e-23	-3.67069	down	0.676672	-0.25328	normal	0.0582439	-0.941133	normal
Os04g0416100	0.000192449	-1.04747	down	1.55e-05	-1.28814	down	0.0704823	0.803031	normal	0.568474	0.391062	normal
Os04g0416400	2.74e-13	-2.95496	down	5.33e-09	-2.09584	down	0.949329	0.051847	normal	0.735963	0.334098	normal
Os04g0417600	1e-09	-3.49056	down	1.82e-05	-2.06833	down	0.266909	0.880583	normal	0.22364	1.06307	normal
Os04g0417800	2.46e-11	-2.06635	down	3.8e-17	-2.63186	down	0.817832	0.170894	normal	0.802131	0.247465	normal
Os04g0418500	9.01e-09	-3.52089	down	1.26e-07	-3.16861	down	0.0509998	0.670178	normal	0.458319	-0.414357	normal
Os04g0419550	4.56e-06	-4.03715	down	0.00539915	-2.03669	down	--	--	--	--	--	--
Os04g0419750	5.49e-06	-2.6518	down	1.34e-10	-3.87341	down	0.490201	-0.684511	normal	0.77986	-0.33255	normal
Os04g0419900	4.08e-09	-6.27328	down	1.36e-06	-4.7155	down	0.491076	0.602021	normal	0.713081	0.409166	normal
Os04g0420166	3.03e-06	-6.25109	down	6.65e-07	#NAME?	down	--	--	--	--	--	--
Os04g0420700	9.38e-05	-1.31811	down	8.87e-05	-1.26569	down	0.445243	0.423615	normal	0.780306	0.236541	normal
Os04g0422000	1.39e-12	-1.83762	down	2.64e-11	-1.69225	down	0.981664	0.0119901	normal	0.855125	-0.1366	normal
Os04g0423200	2.72e-06	-3.31079	down	3.6e-07	-3.47933	down	--	--	--	--	--	--
Os04g0423400	8.49e-19	-4.95586	down	1.82e-15	-4.28944	down	0.612783	0.588766	normal	0.562734	-1.05539	normal
[truncated: 2,582 more rows]

## Sheet: 25 specific-2U
Table S5-3 DEGs specifically up-regulated in LJ25 after 2 days of cold stress
[truncated: 1,744 more rows]

[truncated: 13 more sheets: 25 specific-2D, common-2U, common-2D, 25vs11-2D, 25vs11-2U, 11 specific-4U, 11 specific-4D, 25 specific-4D, common-4U, 25vs11-4D, 25 specific-4U, common-4D, 25vs11-4U]
