# Supplementary material for: Comparison of anther transcriptomes in response to cold stress at the reproductive stage between susceptible and resistant Japonica rice varieties
Source: BMC Plant Biol. 2022 Oct 26;22:500. doi: 10.1186/s12870-022-03873-6 (PMC9597962; doi:10.1186/s12870-022-03873-6)
Supplement: Supplementary file 6 — Supplementary Material 6 [file 12870_2022_3873_MOESM6_ESM.xlsx]

## Sheet: Sheet1
Table S6-1 DEGs with different expressed levels or patterns betwenen LJ11 and LJ25
Gene ID	11_0_2_FDR	11_0_2_log2FC	11_0_2_regulated	11_0_4_FDR	11_0_4_log2FC	11_0_4_regulated	25_0_2_FDR	25_0_2_log2FC	25_0_2_regulated	25_0_4_FDR	25_0_4_log2FC	25_0_4_regulated
Os01g0100900	1.56e-08	-1.46605	down	0.00531916	-0.703954	normal	0.000452229	1.10413	up	0.765508	-0.192087	normal
Os01g0102000	6.26e-47	7.16018	up	2.56e-29	6.16266	up	0.00329872	-1.1819	down	0.957405	0.0430366	normal
Os01g0102300	3.98e-45	-4.309	down	9.54e-33	-3.3479	down	0.000663235	1.89629	up	0.0421177	1.46043	normal
Os01g0103000	7.44e-06	2.04372	up	0.00624984	1.28769	up	0.000319874	-2.32674	down	0.0429971	-1.13639	normal
Os01g0103800	7.3e-07	1.25816	up	0.969309	-0.0190965	normal	7.13e-06	-1.52399	down	0.218	-0.605264	normal
Os01g0104900	1.31e-59	4.24504	up	1.74e-22	2.82314	up	0.000204	-1.1864	down	0.0642863	-0.841679	normal
Os01g0108600	3.31e-05	-1.11885	down	0.490388	0.185158	normal	0.000108951	1.94463	up	0.0836038	1.1036	normal
Os01g0110500	1.88e-10	1.66527	up	0.29804	0.330947	normal	0.0012865	-1.40438	down	0.0752999	-0.813045	normal
Os01g0118300	8.39e-32	6.53057	up	4e-17	5.1652	up	7.89e-12	-2.81631	down	0.000241895	-1.69082	down
Os01g0118600	2.21e-14	4.57451	up	2.92e-17	3.94704	up	0.00333131	-1.06809	down	0.00232152	-1.36539	down
Os01g0118700	8.05e-07	-1.61697	down	0.209093	-0.387097	normal	4.27e-07	4.27755	up	0.0750598	1.88709	normal
Os01g0121200	5.56e-05	4.53864	up	9.74e-10	2.88644	up	1.15e-06	-2.13441	down	0.176579	-0.745897	normal
Os01g0121500	0.000579917	-2.00199	down	6.87e-09	-3.0678	down	2.56e-07	5.90044	up	--	--	--
Os01g0121950	2.84e-05	2.44987	up	1.43e-06	3.05851	up	1.93e-05	-2.99152	down	0.00219827	-2.20222	down
Os01g0122200	1.53e-13	5.86532	up	1.3e-18	6.77424	up	0.00866439	-1.73018	down	0.454917	-0.617378	normal
Os01g0122367	6.87e-27	7.23038	up	5.06e-44	7.94844	up	0.00170782	-1.34943	down	0.34776	-0.543189	normal
Os01g0125600	1.85e-112	6.13807	up	5.78e-65	4.7096	up	1.33e-07	-1.69146	down	0.511672	-0.376293	normal
Os01g0127300	1.71e-10	-1.6757	down	5.04e-14	-1.96799	down	0.000412839	1.26458	up	0.329897	0.554933	normal
Os01g0127500	9.37e-19	9.37035	up	--	--	--	1.54e-82	-9.79362	down	3.89e-12	-2.7141	down
Os01g0127700	2.06e-16	-3.38773	down	0.000136418	-1.17815	down	0.00111148	1.53399	up	0.197555	0.997184	normal
Os01g0128200	0.007821	-1.17571	down	0.430858	0.369718	normal	0.0029055	2.24395	up	0.782088	-0.297968	normal
Os01g0129200	1.46e-17	8.08749	up	1.74e-15	7.52748	up	2.74e-15	-3.89871	down	0.00270338	-1.65988	down
Os01g0130000	4.1e-10	-2.05368	down	0.0232513	-0.67174	normal	3.13e-16	2.87154	up	0.184049	1.13856	normal
Os01g0130100	1.7e-05	-1.97414	down	0.151369	-0.576392	normal	1.57e-10	3.19487	up	0.10774	1.58873	normal
Os01g0130400	4.02e-27	3.46474	up	0.0813052	0.788494	normal	9.5e-12	-2.20955	down	3.17e-12	-2.72795	down
Os01g0133200	2.33e-25	Inf	up	5.15e-13	Inf	up	0.000362402	-4.55118	down	0.092669	-1.79792	normal
Os01g0133832	0.0049015	4.81317	up	--	--	--	2.5e-09	-3.54162	down	0.00173704	-1.9243	down
Os01g0133900	8.3e-24	7.57915	up	1.89e-05	6.58341	up	2.37e-13	-3.12212	down	0.000362648	-1.71193	down
Os01g0134500	1.38e-24	3.01043	up	1.07e-09	2.00373	up	2.32e-05	-1.84285	down	0.270415	-0.554963	normal
Os01g0134850	9.17e-16	Inf	up	--	--	--	2.94e-05	-5.39409	down	0.050611	-1.96842	normal
Os01g0135700	6.22e-47	-4.64009	down	3.25e-54	-5.54515	down	3.96e-10	2.55075	up	0.0365761	1.55825	normal
Os01g0136400	7.37e-44	-4.0685	down	2.07e-27	-2.91542	down	4.63e-06	1.80574	up	0.240517	0.752965	normal
Os01g0139000	2e-05	2.42331	up	0.0285205	2.0521	normal	2.63e-05	-1.93889	down	0.000116586	-2.04251	down
Os01g0140100	1.54e-14	6.70451	up	1.2e-14	4.46554	up	6.04e-18	-3.27125	down	0.0103072	-1.43138	normal
Os01g0140400	4.78e-64	4.79576	up	5.33e-25	3.3884	up	3.46e-07	-1.64423	down	0.156235	-0.751441	normal
Os01g0147800	3.08e-15	4.6418	up	0.00414136	2.27982	up	1.47e-13	-4.18933	down	1.85e-05	-2.40161	down
Os01g0147850	1.43e-09	6.47422	up	--	--	--	1.57e-05	-4.12191	down	0.0132696	-2.04451	normal
Os01g0149200	2.17e-47	-4.26987	down	2.14e-22	-2.78152	down	0.000331145	2.26788	up	0.109757	2.03259	normal
Os01g0155500	1.22e-121	-9.34526	down	1.24e-94	-7.24296	down	0.00125865	3.09992	up	0.0178004	3.45136	normal
Os01g0159300	5.09e-09	-1.46695	down	1.94e-14	-1.94837	down	6.69e-12	2.09654	up	0.437008	0.445256	normal
Os01g0165200	2.25e-13	2.83091	up	4.44e-05	1.74849	up	1.78e-06	-1.99257	down	0.0125538	-1.23178	normal
Os01g0166500	5.45e-107	6.57288	up	2.52e-18	4.86585	up	3.24e-13	-2.40697	down	0.140296	-0.692387	normal
Os01g0167400	4.23e-06	-2.35669	down	1.17e-06	-2.29885	down	2.41e-08	3.95095	up	0.0289843	1.78127	normal
Os01g0167900	2.37e-12	3.37206	up	0.00176177	2.59272	up	1.34e-15	-3.1721	down	0.000365934	-1.74186	down
Os01g0169400	8.78e-23	6.0216	up	1.72e-15	5.76967	up	0.000493532	-1.47408	down	0.0637299	-0.965752	normal
Os01g0170000	0.00107932	-3.90253	down	0.0132577	-2.65239	normal	8.56e-12	6.50911	up	--	--	--
Os01g0170051	2.48e-08	-3.71425	down	4.77e-09	-3.97487	down	4.06e-06	5.47389	up	0.0577182	2.6806	normal
Os01g0170300	2.86e-14	4.84765	up	4.32e-18	3.73401	up	1.48e-11	-2.21446	down	0.000465711	-1.44488	down
Os01g0170500	4.17e-13	5.96756	up	6.97e-35	5.09629	up	9.91e-08	-2.22426	down	0.562329	-0.652092	normal
Os01g0171000	4.69e-09	1.48989	up	2e-08	1.4037	up	0.00012712	-1.22297	down	0.0758722	-0.810447	normal
Os01g0171100	3.69e-19	6.72821	up	--	--	--	0.000739623	-3.11156	down	0.032616	-1.80934	normal
Os01g0172100	5.74e-24	-3.10893	down	4.04e-13	-2.01617	down	1.31e-05	2.86955	up	0.213589	0.887916	normal
Os01g0172800	6.52e-09	-1.70307	down	0.0234182	-0.623419	normal	8.34e-05	1.46879	up	0.329091	0.729237	normal
Os01g0174100	0.000365631	1.00575	up	0.141319	0.448279	normal	0.000547318	-1.13174	down	0.0636382	-0.836235	normal
Os01g0174700	4.37e-10	2.15318	up	8.87e-05	1.44203	up	6.31e-07	-2.07429	down	0.349043	-0.578041	normal
Os01g0175100	6.12e-14	-1.91127	down	7.51e-16	-2.11166	down	4.47e-21	3.19747	up	0.00988916	1.18806	up
Os01g0176500	4.76e-13	Inf	up	--	--	--	0.000482405	-4.00389	down	0.00892539	-2.47241	down
Os01g0177100	6.66e-44	6.28264	up	9.88e-25	5.09062	up	7.89e-10	-2.31139	down	0.00877303	-1.19433	down
Os01g0177900	1.79e-122	6.50728	up	8.27e-37	5.154	up	1.13e-11	-2.3119	down	0.0410642	-1.02367	normal
Os01g0180400	0.000469968	1.30715	up	4.58e-05	1.40733	up	0.00169933	-1.13526	down	0.0748068	-0.85156	normal
Os01g0182700	9.84e-13	3.93993	up	2.03e-17	4.22582	up	1.1e-05	-1.87249	down	0.211979	-0.686502	normal
Os01g0186950	7.06e-09	-5.29029	down	9.51e-06	-3.57875	down	7.42e-13	4.59608	up	0.00142519	3.87143	up
Os01g0187900	4.96e-07	-1.41245	down	0.984857	-0.00970197	normal	0.00727901	1.0584	up	0.217017	1.38814	normal
Os01g0191700	7.53e-22	-2.50571	down	6.44e-17	-2.19613	down	2.5e-19	2.69422	up	0.0992423	1.59424	normal
Os01g0191800	1.05e-11	4.70759	up	--	--	--	1.2e-07	-4.27951	down	0.00355069	-1.9442	down
Os01g0192300	6.24e-10	-2.4753	down	4.86e-06	-1.36551	down	0.00724253	2.58026	up	0.489897	0.520652	normal
Os01g0195200	2.45e-101	5.79752	up	6.82e-51	4.3205	up	4.85e-10	-2.92918	down	0.00367258	-1.50286	down
Os01g0199400	1.52e-10	-1.84448	down	0.215104	-0.342572	normal	0.000338279	1.18673	up	0.201756	0.712089	normal
Os01g0200300	6.18e-06	-3.81681	down	0.139489	0.98193	normal	2.51e-20	4.29123	up	0.0655417	2.98799	normal
Os01g0200350	1e-05	-3.29808	down	0.24025	0.816276	normal	1.21e-07	5.24261	up	--	--	--
Os01g0200600	1.11e-06	2.96755	up	--	--	--	0.00213	-2.70333	down	0.103346	-1.39966	normal
Os01g0201100	2.9e-44	-5.34602	down	2.64e-05	-1.15687	down	3.83e-12	3.41355	up	0.0930831	2.70544	normal
Os01g0201600	5.06e-178	9.37691	up	2.71e-12	6.9451	up	1.7e-12	-3.37012	down	0.00142519	-1.42608	down
Os01g0205900	1.51e-66	10.0852	up	4e-14	6.42535	up	4.84e-07	-4.20275	down	0.000918546	-2.53473	down
Os01g0207200	0.0011346	1.89461	up	2.14e-09	2.86358	up	0.00732509	-1.18864	down	0.413037	-0.490964	normal
Os01g0208600	1.19e-13	1.72528	up	5.7e-07	1.17316	up	0.000397276	-1.16821	down	0.14521	-0.738173	normal
Os01g0209901	1.37e-07	-4.48885	down	2.55e-08	-4.93679	down	0.000451628	1.63544	up	0.846523	0.226114	normal
Os01g0210300	2.27e-18	8.24635	up	--	--	--	1.47e-05	-3.86129	down	0.00167734	-2.30434	down
Os01g0211800	9.15e-17	3.85419	up	--	--	--	1.04e-07	-6.07623	down	0.00592765	-2.40846	down
Os01g0212000	3.34e-22	8.80325	up	1.59e-12	6.56322	up	0.00027836	-2.68983	down	0.372413	-0.758334	normal
Os01g0213400	1.68e-42	-6.881	down	5.76e-39	-5.71386	down	3.73e-07	Inf	up	--	--	--
Os01g0213800	1.37e-10	3.96874	up	1.23e-07	3.23738	up	0.00211578	-2.53232	down	0.526796	-0.551456	normal
Os01g0214001	8.11e-78	5.05745	up	3.64e-45	4.03615	up	0.0010493	-2.36189	down	0.66337	-0.317685	normal
Os01g0214400	2.54e-25	-2.84385	down	5.07e-09	-1.46891	down	0.000111897	1.70077	up	0.502619	0.420478	normal
Os01g0214800	6.54e-47	-4.72752	down	0.161093	-0.368694	normal	1.58e-44	5.37609	up	0.0374709	4.01106	normal
Os01g0215700	7.18e-93	9.76257	up	2.24e-21	8.44127	up	3.84e-14	-3.86294	down	0.000153743	-1.55101	down
Os01g0215725	1.89e-58	8.92698	up	4.68e-23	6.92711	up	1.47e-09	-3.88762	down	0.000722942	-1.65433	down
Os01g0218100	0.000845536	-3.42411	down	0.154429	0.668829	normal	0.000226283	4.86376	up	0.0729994	3.94713	normal
Os01g0218200	1.53e-07	3.32993	up	--	--	--	2.93e-05	-3.28867	down	0.0293896	-1.70386	normal
Os01g0218350	1.31e-10	3.08265	up	0.0942921	0.967712	normal	3.56e-07	-3.0034	down	0.00560512	-1.54062	down
Os01g0219500	3.81e-22	9.59227	up	--	--	--	0.00279927	-7.76722	down	0.25148	-2.15087	normal
Os01g0220400	7.15e-13	-3.79933	down	0.0303371	-0.780377	normal	0.00227322	2.09833	up	0.0541498	2.43041	normal
Os01g0222600	0.000111491	-1.90515	down	0.000253117	-1.76001	down	3.2e-05	1.39885	up	0.884696	0.114015	normal
Os01g0226200	1.19e-11	5.49876	up	1.07e-27	5.35315	up	2.25e-07	-2.49371	down	0.0862694	-0.850554	normal
Os01g0226300	7.73e-37	3.38671	up	2.62e-24	2.80249	up	5.46e-08	-1.80144	down	0.0018292	-1.41185	down
Os01g0228901	0.0012824	1.84459	up	0.301464	0.64863	normal	0.00795943	-1.36872	down	0.070857	-1.11976	normal
Os01g0232200	2.24e-80	11.3989	up	0.00436825	7.3577	up	3.31e-10	-4.08902	down	0.000198636	-2.3146	down
Os01g0233500	0.00109309	1.80333	up	0.0605828	1.0642	normal	0.00337657	-1.85524	down	0.149323	-1.06856	normal
Os01g0235900	2.78e-120	-11.6349	down	9.32e-64	-5.12627	down	6.03e-05	7.81954	up	--	--	--
Os01g0236400	4.55e-23	7.39096	up	4.06e-12	5.13311	up	7.46e-06	-2.32677	down	0.530468	-0.44003	normal
Os01g0243700	5.87e-17	6.19565	up	2.06e-11	4.93915	up	7.68e-15	-3.36387	down	6.18e-08	-2.50429	down
Os01g0246700	1.63e-68	-5.42405	down	1.08e-20	-2.57924	down	9.09e-74	6.33871	up	9.63e-11	4.09971	up
Os01g0247900	3.41e-12	7.09937	up	--	--	--	1.19e-08	-3.27798	down	3.32e-05	-2.53151	down
Os01g0251400	1.3e-170	8.7223	up	0.00680235	5.67515	up	4.21e-25	-3.95857	down	0.000469787	-1.80846	down
Os01g0253400	6.39e-07	2.87081	up	0.0729728	2.32857	normal	1.12e-05	-2.38967	down	0.00129629	-1.77228	down
Os01g0253900	1.03e-15	-2.10252	down	4.19e-13	-1.85024	down	0.00230791	1.19582	up	0.489139	0.449716	normal
Os01g0257100	2.33e-08	3.53543	up	2.91e-55	5.19779	up	2.68e-05	-1.72611	down	0.0153447	-1.16492	normal
Os01g0265100	2.5e-13	3.72641	up	4.29e-24	4.37749	up	0.00330023	-1.32796	down	0.00112091	-1.65242	down
Os01g0266400	0.00407909	1.54654	up	3.36e-05	1.96183	up	0.00343205	-1.38661	down	0.128008	-0.895996	normal
Os01g0267900	9.31e-13	1.71766	up	0.987584	0.00284687	normal	7.63e-08	-2.09652	down	0.0269178	-0.971863	normal
Os01g0268600	1.74e-12	-3.29763	down	5.23e-09	-2.38061	down	5.84e-08	3.76298	up	--	--	--
Os01g0273100	9.64e-12	7.15235	up	--	--	--	2.79e-05	-6.05174	down	0.00803652	-2.84691	down
Os01g0276600	7.44e-19	2.52788	up	2.19e-11	1.98297	up	1.77e-05	-1.48218	down	0.234609	-0.59098	normal
Os01g0276900	7.9e-07	-4.90558	down	1.39e-05	-4.11611	down	0.00460032	4.092	up	--	--	--
Os01g0278000	5.61e-14	-2.61782	down	3.36e-11	-2.29434	down	7.5e-06	2.36794	up	0.00114698	2.45975	up
Os01g0278950	7.42e-07	2.26604	up	0.00121521	2.25613	up	9.59e-06	-1.73007	down	0.001926	-1.37364	down
Os01g0278975	4.38e-05	2.14701	up	0.0201915	2.07726	normal	1.1e-06	-2.25733	down	0.00138438	-1.55849	down
Os01g0282800	1.91e-43	4.62632	up	3.42e-28	4.72786	up	2.68e-13	-2.3789	down	0.000930188	-1.43316	down
Os01g0282866	1.25e-79	4.96007	up	2.15e-42	3.76197	up	4.72e-12	-2.67885	down	0.00239719	-1.61482	down
Os01g0283000	6.82e-07	2.12572	up	0.00169205	1.39355	up	0.00162784	-1.36289	down	0.110956	-0.863696	normal
Os01g0283300	1.75e-10	-1.59713	down	0.00331735	0.736119	normal	3.2e-22	2.96378	up	0.0982155	1.93968	normal
Os01g0284900	0.000512295	-2.35541	down	0.261516	-0.654472	normal	1.69e-05	2.39338	up	0.312596	0.893074	normal
Os01g0287600	2.2e-10	#NAME?	down	0.75929	-0.233131	normal	0.00888328	2.49821	up	--	--	--
Os01g0288200	8.03e-16	Inf	up	--	--	--	5.89e-07	-5.74285	down	0.000313671	-3.40592	down
Os01g0289600	2.31e-07	-2.92364	down	3.39e-21	2.35476	up	1.48e-27	3.65742	up	0.0701069	3.65339	normal
Os01g0289732	6.3e-05	-3.44792	down	2.66e-23	2.51875	up	1.81e-24	3.76825	up	0.0547479	3.74904	normal
Os01g0292700	1.38e-20	#NAME?	down	0.00111392	-1.52231	down	1.47e-05	5.26445	up	--	--	--
Os01g0294700	0.00147363	-1.77522	down	1.24e-10	1.50454	up	2.71e-21	2.7458	up	0.327152	2.19146	normal
Os01g0295700	8.45e-06	-1.10744	down	0.00683604	-0.694974	normal	3.38e-18	2.54716	up	0.0701071	1.46882	normal
Os01g0296700	1.51e-19	6.54295	up	2.12e-13	6.21589	up	3.04e-10	-2.85024	down	0.0275414	-1.13209	normal
Os01g0298400	6.11e-07	#NAME?	down	0.0725006	-1.42877	normal	1.48e-07	Inf	up	--	--	--
Os01g0300200	0.00459856	1.54224	up	0.43947	0.203081	normal	2.52e-11	-2.31112	down	0.00867687	-1.28193	down
Os01g0300900	2.01e-79	7.69841	up	1.98e-75	7.00117	up	1.35e-11	-2.17237	down	0.617533	-0.284591	normal
Os01g0302100	0.0029273	1.2013	up	0.32019	0.440831	normal	1.6e-05	-1.89785	down	0.0604782	-0.995705	normal
Os01g0302500	9.31e-16	Inf	up	1.74e-23	Inf	up	0.000764323	-1.68449	down	0.058581	-1.12743	normal
Os01g0303800	0.00695547	-1.92848	down	0.00129907	-2.51947	down	9.87e-07	4.43019	up	--	--	--
Os01g0312500	2.34e-55	6.15961	up	1.55e-24	4.7789	up	0.000315873	-2.22834	down	0.0396052	-1.56302	normal
Os01g0312600	2.03e-13	6.68121	up	8.09e-22	5.62087	up	0.00124977	-2.35062	down	0.0290274	-1.70589	normal
Os01g0312800	2.59e-17	Inf	up	--	--	--	0.000130813	-2.19243	down	0.0113551	-1.63561	normal
Os01g0313050	2.55e-25	9.13369	up	5.12e-15	7.41595	up	0.00018412	-1.8549	down	0.056368	-1.1226	normal
Os01g0315600	3.11e-87	6.61042	up	3.12e-43	5.5349	up	1.5e-08	-1.87078	down	0.0323754	-0.998723	normal
Os01g0316600	2.9e-23	-2.60385	down	3.38e-10	-1.58289	down	0.000290465	1.45437	up	0.402252	0.955308	normal
Os01g0326000	2.32e-17	4.15573	up	0.000112832	2.14767	up	0.00162781	-2.74326	down	0.00660224	-2.05042	down
Os01g0327100	0.00266706	-2.31929	down	1.43e-07	4.47794	up	3.33e-18	5.56003	up	0.0299092	6.76809	normal
Os01g0330100	3.87e-26	3.93004	up	4.79e-05	1.92253	up	3e-15	-3.11052	down	0.000312154	-1.59853	down
Os01g0332100	4.26e-14	-5.839	down	4.2e-14	-5.81872	down	2.39e-05	1.48226	up	0.627507	0.320543	normal
Os01g0332500	3.74e-07	3.86648	up	--	--	--	0.000503574	-4.09337	down	0.021333	-2.03471	normal
Os01g0341000	0.00653119	1.89775	up	0.00635823	2.52275	up	2.55e-11	-3.26718	down	9.11e-05	-2.03285	down
Os01g0342500	0.000282636	-5.08719	down	0.00765477	-3.27171	down	0.00354669	2.5059	up	--	--	--
Os01g0347000	3.47e-44	10.3153	up	4.75e-06	8.18557	up	0.0001209	-1.83779	down	0.00207396	-1.69929	down
Os01g0349400	2.65e-09	-1.5078	down	5.63e-09	-1.46144	down	0.00166062	1.08912	up	0.317488	0.541243	normal
Os01g0382400	1.43e-10	-2.36725	down	1.07e-22	3.21885	up	1.47e-50	5.0376	up	0.00491088	6.82201	up
Os01g0383700	1.85e-14	-3.03964	down	3.52e-05	-1.33519	down	1.76e-34	3.65755	up	0.000837189	2.47125	up
Os01g0384800	2.7e-29	-4.69975	down	5.07e-20	-3.43475	down	3.97e-21	4.82795	up	0.000164422	2.8533	up
Os01g0388200	2.87e-13	3.01549	up	2.98e-07	2.22209	up	1.28e-06	-2.01479	down	0.356566	-0.515626	normal
Os01g0498300	1.2e-13	-3.18054	down	0.000552104	-1.21155	down	7.45e-07	3.67668	up	0.0310075	3.48781	normal
Os01g0502700	3.99e-05	2.20799	up	0.515793	0.418199	normal	0.00791326	-2.78881	down	0.0160375	-2.22209	normal
Os01g0503400	3.68e-06	-2.73179	down	0.619179	-0.225813	normal	0.0055093	1.86165	up	0.250249	1.13489	normal
Os01g0505400	1.67e-07	-2.24277	down	1.28e-05	-1.68566	down	8.8e-06	2.38441	up	0.537086	0.594731	normal
Os01g0507700	3.79e-29	-3.02764	down	1.08e-16	-2.22605	down	2.43e-06	1.61617	up	0.395631	0.989361	normal
Os01g0512400	4.62e-12	5.13453	up	--	--	--	7.64e-05	#NAME?	down	1	0.0222777	normal
Os01g0513900	1.76e-19	8.43416	up	6.12e-12	6.24741	up	0.00309816	-3.67248	down	0.0292302	-2.28427	normal
Os01g0514600	4.9e-29	5.83761	up	6.18e-21	5.05494	up	2.1e-05	-1.43312	down	0.00331613	-1.26032	down
Os01g0514850	7.62e-09	2.68224	up	1.58e-11	2.83369	up	7.8e-08	-1.93587	down	0.105539	-0.775766	normal
Os01g0531400	4.75e-21	3.80129	up	2.28e-05	2.34009	up	8.26e-06	-2.50394	down	0.0665602	-1.07833	normal
Os01g0533900	3.4e-06	2.74307	up	0.00549951	2.04394	up	0.000175117	-2.42414	down	0.115247	-1.14903	normal
Os01g0534800	1.68e-09	-1.55231	down	1.07e-09	-1.5475	down	5.18e-05	1.3161	up	0.132876	0.74442	normal
Os01g0543100	9.43e-20	3.29784	up	1.34e-40	4.31508	up	9.72e-19	-2.93284	down	0.00169176	-1.37271	down
Os01g0547133	4.3e-20	4.58762	up	3.72e-16	4.05113	up	1.25e-11	-2.72638	down	0.119617	-1.01149	normal
Os01g0550300	1.23e-13	-2.37551	down	0.000396326	-1.2193	down	1.06e-05	2.32373	up	0.120654	1.66964	normal
Os01g0551100	9.96e-39	-4.88709	down	0.00730161	-0.739939	normal	4.32e-17	3.75791	up	4.31e-05	3.88523	up
Os01g0551800	6.09e-07	4.64744	up	3.81e-09	4.04047	up	0.00375809	-2.36826	down	0.173071	-1.18317	normal
Os01g0555100	4.97e-14	-6.82385	down	3.01e-16	-7.78486	down	0.00875891	2.32726	up	--	--	--
Os01g0556650	1.29e-32	-3.66187	down	0.00281963	-0.769223	normal	6.93e-09	2.41389	up	0.440177	1.03987	normal
Os01g0556700	1.59e-07	-4.29095	down	0.545633	-0.34756	normal	0.0021664	2.86376	up	0.443383	1.18066	normal
Os01g0558100	0.000191931	-4.43641	down	0.00178264	-3.44048	down	0.000801197	2.69606	up	--	--	--
Os01g0570800	4.35e-23	-4.90354	down	7.9e-14	-3.19016	down	2.73e-18	3.37472	up	0.00309666	1.77986	up
Os01g0577600	5.82e-99	6.67141	up	3.11e-44	5.16873	up	0.000203918	-1.41202	down	0.821866	-0.148421	normal
Os01g0579000	1.62e-12	10.2315	up	--	--	--	0.00166607	-9.06872	down	0.198419	-2.57809	normal
Os01g0582600	1.06e-12	-3.4125	down	3.52e-10	-2.78274	down	1.51e-26	3.35843	up	1.11e-07	2.28495	up
Os01g0587500	0.000369288	2.49478	up	0.0156576	1.98681	normal	0.00769992	-1.75986	down	0.100155	-1.23775	normal
Os01g0588000	5e-07	3.15064	up	--	--	--	1.83e-08	-3.26423	down	0.000171863	-2.30453	down
Os01g0602400	3.5e-11	-4.08918	down	7.69e-06	-2.19777	down	8.68e-12	Inf	up	0.0140129	Inf	normal
Os01g0602433	1.29e-23	-3.87563	down	2.86e-17	-2.95825	down	4.33e-11	4.56796	up	0.02785	4.57787	normal
Os01g0602800	3.89e-13	1.86789	up	2.56e-14	1.90288	up	8.66e-06	-1.41214	down	0.12387	-0.723545	normal
Os01g0605500	1.38e-06	2.967	up	--	--	--	0.000757431	-4.26763	down	0.0212694	-2.31368	normal
Os01g0605700	1e-05	-2.84934	down	4.08e-05	1.98467	up	6.95e-07	3.11851	up	0.311857	2.00026	normal
Os01g0606166	0.000590811	-1.1525	down	0.00423476	-0.912792	normal	2.02e-05	1.87425	up	0.366756	0.674407	normal
Os01g0607900	1.56e-51	5.23107	up	2.98e-62	4.99495	up	6.29e-18	-2.86729	down	0.0110801	-1.15716	normal
Os01g0614300	1.82e-07	2.12734	up	0.569999	0.241328	normal	0.00453359	-2.89934	down	0.0172635	-2.18748	normal
Os01g0615500	5.14e-05	6.33336	up	1.83e-12	5.93435	up	0.00403119	-2.15601	down	0.0791119	-1.41589	normal
Os01g0616300	2.89e-36	5.08694	up	1.93e-17	3.9052	up	7.68e-09	-1.95265	down	0.0795594	-0.968621	normal
Os01g0616366	2.53e-39	5.5958	up	5.2e-14	3.8762	up	5.21e-09	-1.98787	down	0.0541557	-0.966979	normal
Os01g0618700	6.65e-24	6.14522	up	1.06e-13	4.59788	up	0.000721549	-1.363	down	0.057426	-0.958661	normal
Os01g0620800	5.58e-15	5.25677	up	1.04e-12	4.71954	up	1.73e-06	-2.34791	down	0.25341	-0.942843	normal
Os01g0620900	2.68e-11	4.69275	up	2.4e-10	5.04056	up	7.31e-05	-3.32967	down	0.363535	-0.894702	normal
Os01g0622066	1.35e-17	3.81909	up	6.92e-05	2.07015	up	0.00359273	-1.41565	down	0.0853359	-1.01799	normal
Os01g0623500	0.000234864	-1.06333	down	6.54e-08	-1.62949	down	3.23e-19	3.17275	up	0.0333738	1.27067	normal
Os01g0623550	0.000317163	-1.18679	down	8.08e-11	-2.21195	down	1.58e-10	2.9474	up	0.203592	1.02669	normal
Os01g0630300	1.03e-74	8.4364	up	--	--	--	7.49e-09	-2.121	down	0.000322952	-1.64853	down
Os01g0631400	2.97e-07	3.05445	up	0.000115627	2.37287	up	8.05e-06	-1.68375	down	0.441022	-0.425888	normal
Os01g0631500	5.1e-06	2.46728	up	0.0711205	1.63444	normal	5.04e-06	-2.0891	down	0.000552812	-1.80728	down
Os01g0631700	2.07e-38	3.55914	up	0.0027468	1.43904	up	4.57e-05	-3.7501	down	0.0053614	-2.12386	down
Os01g0634500	4.19e-21	8.74466	up	--	--	--	0.00978165	-1.77641	down	0.555122	-0.670731	normal
Os01g0636500	2.14e-23	6.7342	up	--	--	--	1.11e-14	-3.88351	down	6.39e-05	-2.04765	down
Os01g0639600	2.81e-48	-5.23415	down	6.13e-25	-3.03086	down	3.48e-09	3.24189	up	0.00235464	2.47112	up
Os01g0639900	7.69e-52	-8.19852	down	1.15e-34	-6.84458	down	4.79e-18	2.50691	up	0.221219	1.54334	normal
Os01g0642200	8.91e-27	-3.22806	down	0.232503	-0.433482	normal	1.42e-05	1.41965	up	0.0734827	0.925535	normal
Os01g0643300	1.27e-09	2.69432	up	0.023797	1.21873	normal	2.7e-09	-2.49146	down	0.00178666	-1.49042	down
Os01g0643450	6.2e-13	2.64113	up	0.222431	0.595713	normal	2.87e-13	-2.81287	down	0.00259919	-1.34727	down
Os01g0645900	1.7e-33	-4.76102	down	1.42e-16	-2.67065	down	0.000458454	2.55716	up	0.145301	3.06978	normal
Os01g0648225	9.13e-11	-2.44573	down	3.49e-07	-1.73853	down	0.00115295	1.6358	up	0.925241	-0.118386	normal
Os01g0649200	3.34e-08	-2.15871	down	0.454744	0.242949	normal	4.72e-09	2.31063	up	0.180052	1.53328	normal
Os01g0651150	1.87e-15	Inf	up	--	--	--	3.9e-08	-4.13618	down	0.00104794	-2.35401	down
Os01g0651932	5.83e-117	6.94134	up	2.75e-25	4.61071	up	1.59e-20	-3.07478	down	0.0264674	-1.00882	normal
Os01g0652100	9.54e-24	6.94308	up	2.8e-51	6.49391	up	7.46e-10	-2.02439	down	0.0175939	-1.17137	normal
Os01g0652200	2.38e-12	5.88079	up	--	--	--	0.00275567	-2.23391	down	0.00793737	-1.94529	down
Os01g0652800	1.11e-19	4.37007	up	3.09e-56	4.65646	up	9.45e-05	-1.25159	down	0.202072	-0.6655	normal
Os01g0656400	2.32e-10	-5.61393	down	5.05e-05	-2.71003	down	0.00244655	2.55965	up	--	--	--
Os01g0658700	1.15e-55	6.22955	up	4.11e-14	4.55501	up	2.05e-07	-1.88954	down	0.105987	-0.778837	normal
Os01g0660300	3.06e-20	2.37668	up	0.00339475	0.886802	normal	2.82e-07	-1.88287	down	2.87e-05	-1.69159	down
Os01g0660900	6.81e-16	-2.29305	down	4.45e-08	-1.44306	down	0.00129229	1.39195	up	0.111424	1.0244	normal
Os01g0661650	1.38e-34	7.27005	up	3.41e-28	6.53629	up	6.19e-08	-2.12072	down	0.0125434	-1.17841	normal
Os01g0663500	0.000200391	-1.88803	down	0.705574	-0.181234	normal	0.00863573	1.51801	up	0.341984	0.798456	normal
Os01g0665900	8.01e-06	-2.28235	down	0.822071	-0.120176	normal	7e-05	2.11181	up	0.000453	2.14877	up
Os01g0666600	0.000427619	-1.45952	down	1.11e-08	-2.90636	down	0.00415969	1.42209	up	0.596769	0.4535	normal
Os01g0667600	2.55e-09	-1.88833	down	3.45e-09	-1.8412	down	0.00233539	1.38221	up	0.246795	0.780759	normal
Os01g0667900	1.06e-19	-2.34705	down	0.000190437	-0.938643	normal	2.62e-16	4.79802	up	3.49e-07	2.6993	up
Os01g0668100	6.23e-20	7.78346	up	7.9e-56	6.48315	up	7.81e-06	-2.31749	down	0.0133395	-1.42885	normal
Os01g0670800	3.5e-09	1.53236	up	0.0111991	0.71527	normal	0.00165757	-1.02073	down	0.0340372	-0.934143	normal
Os01g0675400	1.23e-07	Inf	up	--	--	--	3.75e-05	-5.903	down	0.754579	-0.4154	normal
Os01g0678700	0.00162275	1.29203	up	0.00112577	1.25222	up	1.29e-05	-2.04773	down	0.179889	-0.753603	normal
Os01g0681200	2.28e-06	1.77767	up	0.00163298	1.27315	up	0.00157647	-1.09738	down	0.000810252	-1.44816	down
Os01g0683550	1.94e-07	3.2844	up	0.00112364	2.28895	up	9.34e-09	-3.86306	down	0.00034916	-2.39174	down
Os01g0685900	3.58e-17	5.65574	up	1.84e-13	4.92838	up	0.000776855	-2.54845	down	0.00477169	-1.81421	down
Os01g0690800	8.31e-14	-3.85486	down	5.36e-15	-3.74214	down	0.00438849	2.48373	up	--	--	--
Os01g0691200	7.1e-10	3.95621	up	--	--	--	0.000221964	-3.73532	down	0.228393	-1.06233	normal
Os01g0691300	2.22e-85	9.12281	up	--	--	--	0.000127413	-8.20283	down	0.462405	-1.12894	normal
Os01g0693300	1.05e-35	-5.98945	down	7.37e-19	-3.23529	down	3.71e-07	3.29545	up	0.313552	1.2365	normal
Os01g0693400	1.44e-09	-1.70911	down	1.14e-18	-2.7288	down	3.29e-23	2.92552	up	0.260597	1.37689	normal
Os01g0695200	4.79e-06	-1.31725	down	0.00178448	-0.860782	normal	1.19e-05	1.65297	up	0.0493252	1.04488	normal
Os01g0696500	1.2e-11	4.86008	up	4.5e-09	4.11326	up	0.00153005	-1.92229	down	0.0138968	-1.68017	normal
Os01g0699900	2.6e-12	5.86211	up	0.000723921	4.6793	up	1.27e-07	-2.19832	down	1.95e-06	-2.2567	down
Os01g0700100	4.34e-05	-1.96319	down	0.0153014	0.821592	normal	0.000761935	2.64693	up	0.291478	1.49419	normal
Os01g0703300	2.21e-16	7.52429	up	2.07e-36	7.01995	up	7.52e-13	-2.67621	down	0.000255035	-1.54778	down
Os01g0705700	0.000256974	-2.63135	down	0.0528273	-1.13988	normal	9.29e-05	4.75835	up	--	--	--
Os01g0705750	0.00523659	-2.5267	down	0.0190825	-1.97047	normal	1.5e-05	4.68162	up	0.0164653	1.6607	normal
Os01g0706400	7.1e-19	-2.32576	down	1.74e-12	-1.87553	down	3.82e-08	1.65487	up	0.00564276	1.18553	up
Os01g0706500	0.000796569	1.65458	up	0.0864031	0.882318	normal	0.00587869	-1.51303	down	0.177764	-0.910521	normal
Os01g0707500	3.31e-06	-1.74687	down	0.837422	-0.123671	normal	5.58e-14	5.00436	up	0.00554934	2.17337	up
Os01g0714600	3.67e-08	-3.50724	down	9.85e-06	-2.51587	down	2.39e-13	7.24355	up	--	--	--
Os01g0714900	0.000112527	1.20654	up	0.268909	0.394016	normal	0.000328829	-1.28294	down	0.019739	-1.06462	normal
Os01g0715600	1.36e-07	3.31245	up	7.06e-06	2.85633	up	0.000144037	-2.77722	down	0.0822171	-1.35151	normal
Os01g0716200	5.44e-36	4.80862	up	4.01e-18	3.87052	up	1.12e-05	-2.32597	down	0.0183954	-1.25919	normal
Os01g0716400	2.47e-08	-1.61981	down	4.03e-08	-1.54201	down	1.87e-21	3.11069	up	0.0857745	0.994778	normal
Os01g0718300	1.83e-13	1.72775	up	0.108104	1.06959	normal	0.000764396	-1.07816	down	0.430465	-0.41527	normal
Os01g0719100	0.000179525	-1.01693	down	1.51e-09	-1.73204	down	4.47e-10	2.78246	up	0.274284	2.05052	normal
Os01g0723400	8.23e-05	-1.04334	down	0.108243	-0.466824	normal	8.78e-06	1.40198	up	0.0690788	0.902664	normal
Os01g0725000	7.4e-58	-4.81786	down	3.12e-48	-4.19225	down	0.00334704	1.98957	up	0.492742	0.691211	normal
Os01g0727100	4.92e-17	4.9474	up	9.8e-18	3.87804	up	0.00973457	-1.01687	down	0.0310304	-1.05458	normal
Os01g0728100	2.01e-19	6.74355	up	0.00912912	5.55829	up	3.28e-32	-5.00017	down	0.000198636	-2.03906	down
Os01g0728150	0.000263318	2.77759	up	0.0221167	2.09459	normal	0.00148464	-1.97698	down	0.0057974	-1.90587	down
Os01g0729400	5e-14	5.18912	up	1.16e-21	5.90058	up	1.07e-10	-2.75038	down	0.0106182	-1.23801	normal
Os01g0731100	3.49e-20	-3.17316	down	0.839902	-0.0660586	normal	9.41e-23	3.42872	up	0.0493252	1.75304	normal
Os01g0731150	5.38e-22	-3.68998	down	0.833467	-0.0720454	normal	2.04e-25	3.76803	up	0.0894846	1.82486	normal
Os01g0732801	2.95e-07	-1.27514	down	0.702495	-0.110748	normal	4.6e-09	2.28826	up	9.14e-06	2.16152	up
Os01g0733200	1.04e-07	-1.67285	down	0.0311513	0.537724	normal	1.04e-07	2.01782	up	0.193859	2.65486	normal
Os01g0733500	1.06e-19	5.02491	up	1.7e-05	2.87636	up	3.62e-06	-1.8073	down	8.72e-06	-2.25995	down
Os01g0738300	3.73e-55	6.28016	up	1.33e-39	5.62779	up	0.000370102	-1.21247	down	0.594657	-0.298695	normal
Os01g0739500	7.07e-06	-2.61967	down	2.3e-06	-2.78984	down	2e-11	2.62325	up	0.176503	0.972474	normal
Os01g0739700	1.55e-26	4.13366	up	2e-10	2.97575	up	8.31e-07	-2.26304	down	0.482482	-0.410372	normal
Os01g0740300	0.000140942	-1.545	down	0.00787315	0.801503	normal	1.49e-05	2.27776	up	0.514092	1.57627	normal
Os01g0741900	0.00374681	-1.30466	down	0.000895422	-1.56915	down	5.27e-09	2.74215	up	0.661624	0.36697	normal
Os01g0744000	4.57e-60	4.25998	up	3.32e-37	3.4375	up	4.25e-10	-2.03391	down	0.023773	-1.05156	normal
Os01g0744200	6.96e-17	5.85028	up	4.93e-09	4.0519	up	0.00229372	-2.00222	down	0.663393	-0.509057	normal
Os01g0745400	6.81e-19	Inf	up	4.86e-16	Inf	up	0.00269241	-2.03533	down	0.212836	-0.983577	normal
Os01g0745700	2.01e-38	6.94924	up	1.27e-15	5.068	up	1.92e-12	-3.48117	down	0.327328	-0.766723	normal
Os01g0745850	1.84e-55	6.52094	up	2.77e-21	4.84414	up	1.1e-18	-3.49742	down	0.350236	-0.724286	normal
Os01g0746700	3.24e-43	5.38709	up	9.76e-74	6.11032	up	1.44e-05	-1.41445	down	0.892811	-0.112825	normal
Os01g0747400	4.21e-30	-4.47695	down	1.88e-20	-3.3564	down	4.29e-07	1.89323	up	0.340122	0.711426	normal
Os01g0747800	5.88e-06	-1.15021	down	1.62e-05	-1.08113	down	2.57e-05	1.35251	up	0.240146	0.60749	normal
Os01g0748900	3.97e-15	-1.99768	down	2.73e-15	-2.02315	down	0.000243507	1.15533	up	0.986074	0.0170362	normal
Os01g0750100	1.65e-49	-4.6834	down	4.72e-20	-2.79839	down	2.15e-08	3.68175	up	0.0125538	2.04547	normal
Os01g0753800	1.47e-148	8.15656	up	4.58e-05	6.6588	up	2.78e-10	-3.81776	down	0.133947	-1.28374	normal
Os01g0756000	2.25e-32	7.59706	up	8.05e-20	6.42801	up	0.00927985	-1.34442	down	0.266621	-0.727371	normal
Os01g0756600	8.63e-107	6.12656	up	3.6e-06	4.0109	up	1.23e-24	-4.39313	down	0.000183404	-2.01697	down
Os01g0756900	1.73e-06	6.52103	up	3.68e-11	5.17867	up	0.000430131	-3.6577	down	0.00678956	-2.37778	down
Os01g0757200	9.62e-06	-1.32335	down	8.59e-11	-1.99009	down	0.000220533	1.25542	up	0.771303	0.28063	normal
Os01g0757400	3.09e-24	4.29372	up	1.29e-14	3.46077	up	4.46e-07	-1.87341	down	0.0237648	-1.05125	normal
Os01g0762900	2.34e-44	4.63191	up	4.15e-13	2.98821	up	2.93e-08	-2.3258	down	0.268722	-0.668002	normal
Os01g0763750	1.02e-09	-2.1606	down	4.85e-06	-1.47749	down	0.000927135	1.57159	up	0.328066	0.728469	normal
Os01g0763900	1.51e-14	4.97152	up	2.97e-11	4.26904	up	1.18e-05	-3.02466	down	0.391241	-0.532493	normal
Os01g0765900	9.23e-16	Inf	up	--	--	--	2.74e-05	-5.96415	down	0.16072	-1.37343	normal
Os01g0767600	1.43e-09	-1.58148	down	0.985214	0.00435116	normal	5.2e-06	1.39291	up	0.130029	1.19318	normal
Os01g0767900	1.11e-06	-1.21457	down	7.95e-07	-1.25403	down	9.69e-07	1.46932	up	0.0262529	0.978786	normal
Os01g0767966	6.87e-05	-1.06392	down	7.71e-10	-1.88248	down	0.00038254	1.19827	up	0.115268	0.778916	normal
Os01g0768300	1.47e-10	4.3878	up	--	--	--	9.88e-08	-5.26428	down	0.0172635	-1.90823	normal
Os01g0768600	0.00240397	-1.42759	down	0.00174487	-1.47239	down	0.0079129	1.21964	up	0.766667	0.263053	normal
Os01g0776300	6.14e-09	-1.46998	down	2.05e-08	-1.40287	down	0.000233621	1.41827	up	0.00084153	1.54816	up
Os01g0779800	2.04e-35	8.04811	up	5.69e-31	7.53924	up	6.32e-08	-2.49834	down	0.0436168	-0.967851	normal
Os01g0780500	0.000113189	-1.00142	down	0.80877	0.0663386	normal	2.4e-06	1.42344	up	0.0429113	0.907864	normal
Os01g0782800	2.27e-16	Inf	up	7.81e-20	Inf	up	0.00976107	-1.626	down	0.0222824	-1.61539	normal
Os01g0783700	2.6e-07	-4.33514	down	0.000155156	-2.71275	down	5.28e-05	4.40027	up	--	--	--
Os01g0785300	7.13e-07	-1.7183	down	8.57e-15	-3.21779	down	3.12e-07	2.86035	up	0.220527	1.58284	normal
Os01g0785900	6.99e-55	7.51748	up	5.3e-22	5.82438	up	7.08e-06	-3.09077	down	0.0925942	-1.13596	normal
Os01g0786000	1.64e-40	6.74935	up	1.61e-23	5.60349	up	4.38e-06	-3.12043	down	0.171257	-0.966511	normal
Os01g0786500	3.34e-09	3.91406	up	--	--	--	5.92e-12	-5.8507	down	5.81e-08	-3.99566	down
Os01g0787000	6.73e-15	-3.10551	down	0.00674835	-0.882866	normal	2.52e-07	3.54794	up	0.0014468	3.14367	up
Os01g0787101	6.87e-06	-2.81222	down	0.213483	-0.654764	normal	2.47e-05	3.40749	up	0.00656637	3.13951	up
Os01g0788700	4.25e-19	6.73692	up	0.00135231	5.25024	up	1.1e-09	-2.76185	down	8.34e-06	-2.06776	down
Os01g0794600	4.74e-15	-2.87503	down	1.95e-09	-1.97168	down	1.95e-06	2.60407	up	0.118023	1.27144	normal
Os01g0796000	3.94e-11	-7.10941	down	2.15e-08	-5.31735	down	6.12e-05	6.80627	up	--	--	--
Os01g0796400	4.52e-17	-2.73797	down	1.2e-05	-1.25007	down	0.0035433	1.34145	up	0.225538	0.813433	normal
Os01g0797600	5.02e-25	-2.71612	down	0.000986229	-0.846362	normal	7.21e-08	1.58616	up	0.262702	0.557883	normal
Os01g0799500	1.84e-68	8.41303	up	1.23e-10	5.86047	up	3.59e-12	-2.36815	down	0.00846609	-1.2727	down
Os01g0803200	3.98e-42	-4.25382	down	1.48e-21	-2.96894	down	1.65e-10	1.86953	up	0.39563	0.570713	normal
Os01g0805600	4.41e-15	4.34788	up	0.000846086	2.19987	up	9.37e-06	-3.67779	down	0.0012772	-2.12834	down
Os01g0805900	1.21e-85	5.00859	up	8.28e-77	4.70721	up	8.35e-05	-1.57617	down	0.220238	-0.800824	normal
Os01g0813100	0.00107023	1.39394	up	0.0307383	0.929268	normal	0.000191147	-1.67684	down	0.349043	-0.55534	normal
Os01g0814100	3.59e-92	10.1356	up	1.67e-34	8.12027	up	3.47e-44	-5.28921	down	3.01e-10	-2.63983	down
Os01g0815400	3.55e-07	-1.80769	down	0.556441	-0.174769	normal	2.39e-07	2.02605	up	0.048173	1.93456	normal
Os01g0818600	6.56e-43	-4.6854	down	8.63e-10	-1.54983	down	3.39e-08	1.98372	up	0.256776	1.52096	normal
Os01g0819000	3.46e-19	-2.47725	down	2.7e-05	-1.06367	down	1.93e-07	1.89655	up	0.00890999	1.28745	up
Os01g0819100	3.77e-26	3.86036	up	1.38e-15	3.11769	up	5e-05	-4.01596	down	0.023758	-1.95493	normal
Os01g0819200	3.32e-13	5.86144	up	--	--	--	0.000326808	-3.06907	down	0.000466993	-2.91069	down
Os01g0819700	3.28e-15	-3.48694	down	1.68e-06	-1.56811	down	6.62e-19	3.08101	up	2.14e-10	2.77744	up
Os01g0821900	9.53e-62	5.82729	up	4.82e-06	4.32067	up	2.75e-06	-3.68321	down	0.28215	-0.949607	normal
Os01g0822900	5.73e-160	9.29059	up	3.8e-07	6.2835	up	5.35e-07	-3.70524	down	0.0619614	-1.31528	normal
Os01g0824500	1.64e-18	5.02471	up	0.00540954	3.72191	up	9.29e-11	-3.15546	down	0.536084	-0.586259	normal
Os01g0824800	6.31e-06	-5.7794	down	0.0470916	-1.7472	normal	0.0002683	3.90954	up	--	--	--
Os01g0826900	7.15e-08	-2.12401	down	1.15e-09	-2.57302	down	0.0037408	1.01395	up	0.449202	0.433249	normal
Os01g0828300	3.75e-08	3.4615	up	0.00869813	2.23608	up	0.00783158	-2.04741	down	0.497287	-0.629116	normal
Os01g0829100	1.91e-72	4.7494	up	1.11e-33	3.45056	up	6.76e-06	-2.30847	down	0.275202	-0.756465	normal
Os01g0830000	1.5e-16	-2.13228	down	8.83e-18	-2.28694	down	1.73e-08	1.67376	up	0.015119	1.05774	normal
Os01g0830500	2.07e-05	-1.59038	down	0.753473	0.108554	normal	0.000524512	1.2956	up	0.254977	0.623504	normal
Os01g0830700	1.81e-05	-1.47878	down	0.00222462	0.822292	normal	6.39e-22	3.03898	up	0.0125078	2.27081	normal
Os01g0832100	2.24e-15	5.92923	up	1.62e-11	4.9679	up	3.11e-11	-3.41557	down	0.0101079	-1.39366	normal
Os01g0835000	1.68e-09	1.66797	up	7.21e-05	1.14417	up	2.26e-06	-1.53372	down	0.0155773	-1.04949	normal
Os01g0835083	1.4e-05	1.80621	up	0.282709	0.524166	normal	2.95e-06	-1.83764	down	0.0158642	-1.15454	normal
Os01g0836600	5.51e-06	6.00503	up	2.68e-08	3.15749	up	1.22e-06	-3.49401	down	0.0105522	-1.64039	normal
Os01g0837000	1.1e-06	-1.88461	down	7.4e-07	-1.83247	down	2.67e-23	3.54576	up	0.00191257	2.3745	up
Os01g0841100	7.75e-06	1.73285	up	0.000662495	1.32211	up	0.000802163	-1.26124	down	0.571065	-0.328483	normal
Os01g0845100	0.000815362	-2.16497	down	0.923664	-0.079162	normal	8.5e-07	4.01353	up	--	--	--
Os01g0846400	0.00272171	-1.3252	down	0.156828	-0.533595	normal	5.18e-10	2.76697	up	0.0688015	1.82188	normal
Os01g0847600	2.24e-05	2.00088	up	0.0006654	1.57582	up	1.07e-09	-2.51945	down	0.0010333	-1.54555	down
Os01g0847800	8.46e-17	-4.35545	down	0.000188457	-1.4505	down	5.54e-18	4.56302	up	0.212749	3.13389	normal
Os01g0848900	2.02e-09	-2.78214	down	0.287895	-0.408791	normal	3.05e-08	5.18384	up	0.191642	2.75284	normal
Os01g0850100	6.44e-10	-2.02544	down	4.45e-06	-1.35465	down	5.15e-10	2.08802	up	0.0744238	1.37431	normal
Os01g0851100	1.81e-21	-4.72452	down	2.93e-14	-3.38067	down	2.28e-05	2.39279	up	0.148187	1.20961	normal
Os01g0852000	1.38e-06	-2.79767	down	0.182057	-0.641611	normal	0.00846696	1.86178	up	0.146651	1.27682	normal
Os01g0852400	5.08e-32	5.78487	up	2.15e-08	3.85996	up	0.00466768	-2.87173	down	0.410365	-0.809222	normal
Os01g0855000	4.91e-47	4.2043	up	1.87e-65	4.65309	up	1.54e-12	-2.3086	down	0.659381	-0.295698	normal
Os01g0855600	3.82e-11	-3.34057	down	1.48e-13	-3.5525	down	0.00636443	3.67567	up	--	--	--
Os01g0855700	3.54e-27	-2.85724	down	2.75e-52	-4.43107	down	4.85e-15	3.15284	up	0.913554	0.13263	normal
Os01g0858200	9.95e-07	-3.60898	down	0.355528	-0.458726	normal	0.00592055	2.01107	up	0.281755	1.06752	normal
Os01g0862200	4.11e-80	-6.47328	down	4.7e-45	-4.01345	down	0.00919027	1.83731	up	0.304855	0.834441	normal
Os01g0863300	1.57e-28	-3.70106	down	7.78e-18	-2.61805	down	1.51e-06	3.80088	up	0.0191361	2.43798	normal
Os01g0864100	8.29e-22	Inf	up	3.43e-16	Inf	up	8.76e-05	-3.87742	down	0.0318212	-1.68828	normal
Os01g0864500	2.78e-05	-5.39575	down	0.000292771	-4.41817	down	4.14e-20	6.62232	up	0.000130671	5.25871	up
Os01g0865400	1.59e-15	-4.13085	down	0.000185954	-1.46713	down	4.53e-34	7.40291	up	0.0192251	4.74599	normal
Os01g0866100	0.000964914	-1.4459	down	2.65e-08	-2.44268	down	0.00189312	1.75325	up	0.334747	0.775545	normal
Os01g0866133	4.65e-06	-1.18694	down	1.33e-06	-1.23272	down	8.36e-13	2.18967	up	0.0456679	0.994127	normal
Os01g0868900	8.27e-17	7.03046	up	0.000115627	4.70626	up	5.86e-11	-3.70618	down	7.45e-07	-2.69418	down
Os01g0870350	4.77e-12	-3.66337	down	3.33e-07	-2.36203	down	0.000109947	2.24865	up	0.448773	0.715473	normal
Os01g0874300	1.47e-09	-2.79182	down	6.7e-07	-1.9169	down	0.00272566	1.67578	up	0.988825	0.0251213	normal
Os01g0875300	4.21e-52	5.898	up	7.73e-07	3.65099	up	2.26e-24	-3.7413	down	0.000204957	-1.67057	down
Os01g0876800	1.73e-70	4.52976	up	7.62e-75	4.62435	up	5.53e-07	-1.74035	down	0.0170643	-1.19063	normal
Os01g0878300	0.0060656	-1.86433	down	0.213699	-0.72286	normal	0.00033498	1.28302	up	0.807092	0.185796	normal
Os01g0878800	1.84e-07	-1.99123	down	2.01e-11	2.40108	up	0.00399531	1.98845	up	0.270165	1.80246	normal
Os01g0880300	3.82e-09	2.89748	up	1.9e-07	2.49465	up	1.94e-12	-2.39959	down	4.38e-05	-1.68641	down
Os01g0880350	4.18e-06	2.64498	up	5.45e-09	3.03442	up	1.97e-08	-2.16051	down	6.71e-05	-1.78973	down
Os01g0881500	3.84e-08	-1.36941	down	0.00016555	-0.94931	normal	1.58e-06	1.42126	up	0.137911	0.697585	normal
Os01g0883900	3.57e-12	1.71075	up	0.00270228	0.793633	normal	2.79e-10	-2.01471	down	0.00747802	-1.16505	down
Os01g0884300	2.37e-12	-1.90409	down	0.321669	-0.305573	normal	1.87e-09	4.95283	up	2.45e-07	3.48039	up
Os01g0884350	8.53e-09	-1.65362	down	0.00528421	-0.754683	normal	8.62e-28	4.59739	up	1.04e-06	3.3354	up
Os01g0889800	1.4e-05	-1.13414	down	0.275464	-0.291792	normal	2.94e-10	2.95555	up	0.00455438	1.23395	up
Os01g0890900	6.68e-69	9.58726	up	--	--	--	6.99e-05	-7.69386	down	0.119534	-2.08051	normal
Os01g0890950	3.1e-108	8.10392	up	--	--	--	0.000254656	-6.5434	down	0.0982155	-2.24103	normal
Os01g0892800	1.8e-34	-4.98974	down	1.19e-44	-6.09945	down	5.46e-05	3.87149	up	--	--	--
Os01g0893400	2.09e-37	-4.32816	down	2.1e-20	-2.79769	down	0.000197677	1.955	up	0.0974478	1.43132	normal
Os01g0895600	2.26e-21	-2.46439	down	7.62e-14	-1.91205	down	1.02e-07	1.6362	up	0.192541	0.654969	normal
Os01g0896400	7.52e-14	5.97595	up	--	--	--	7.93e-05	-5.41042	down	0.0114776	-2.66193	normal
Os01g0898400	4.86e-07	2.0546	up	0.00457495	1.22959	up	0.000555081	-1.70408	down	0.388355	-0.557263	normal
Os01g0900800	4.24e-09	-1.53752	down	1.22e-08	-1.50243	down	1.14e-05	2.31823	up	0.463634	0.468134	normal
Os01g0901000	8.49e-47	3.92686	up	4.28e-12	2.2722	up	1.04e-05	-1.43573	down	0.00280239	-1.25878	down
Os01g0901300	2.43e-06	2.62944	up	0.000488162	1.94916	up	2.68e-06	-2.29982	down	0.00716582	-1.49409	down
Os01g0905200	1.21e-89	-6.97889	down	1.03e-46	-4.57547	down	9e-06	4.18205	up	0.0166892	4.21255	normal
Os01g0906000	0.000397125	1.62775	up	0.586506	0.298612	normal	0.000189541	-2.44845	down	0.00175381	-1.77538	down
Os01g0908700	7.85e-18	-2.21096	down	3.82e-18	-2.28013	down	0.000238261	1.13989	up	0.995651	0.00809208	normal
Os01g0909400	0.000514325	1.54234	up	0.0179631	-1.35018	normal	0.000515271	-1.67073	down	0.00308405	-1.65349	down
Os01g0911300	1.83e-10	-2.37701	down	9.55e-08	-1.92416	down	0.00061431	1.12936	up	0.366187	0.485445	normal
Os01g0913100	1.46e-54	3.85257	up	1.67e-16	2.21821	up	7.96e-05	-1.35901	down	0.406664	-0.495021	normal
Os01g0913600	0.000727069	7.27408	up	7.76e-12	6.1841	up	5e-05	-3.10144	down	0.0365735	-1.65313	normal
Os01g0913900	1.74e-15	Inf	up	--	--	--	0.000226488	-4.15036	down	0.207628	-1.17285	normal
Os01g0914000	3.53e-52	7.4387	up	1.22e-16	6.01315	up	0.00102603	-1.32399	down	0.928004	0.0973447	normal
Os01g0914300	4.61e-119	9.76233	up	--	--	--	4.98e-24	-5.80614	down	7.89e-11	-3.09522	down
Os01g0915666	0.00986984	1.09132	up	0.755559	0.15501	normal	1.91e-06	-2.03354	down	0.30764	-0.571445	normal
Os01g0915732	1.6e-06	1.33697	up	0.00607164	0.803303	normal	3.2e-06	-1.52768	down	0.0413667	-0.909639	normal
Os01g0917300	2.62e-05	1.81927	up	2.58e-05	1.71552	up	0.00129771	-1.37509	down	0.12711	-0.825774	normal
Os01g0917700	8.05e-23	7.14481	up	3.16e-17	6.27101	up	0.000670799	-1.8424	down	0.176874	-0.908031	normal
Os01g0917801	2.8e-48	6.60494	up	3.93e-30	6.02469	up	0.00419104	-1.11653	down	0.509482	-0.465603	normal
Os01g0918100	5.01e-08	1.89929	up	8.86e-10	1.99331	up	7.37e-06	-1.54748	down	0.160318	-0.680185	normal
Os01g0919600	1.73e-78	-6.02583	down	6.88e-20	-2.52341	down	5.09e-25	3.12326	up	0.202563	1.6149	normal
Os01g0920100	7.63e-23	-2.63123	down	1e-05	-1.10664	down	3.97e-06	1.45353	up	0.109205	1.45901	normal
Os01g0922350	7.31e-69	7.51562	up	2.85e-20	5.26714	up	1.98e-08	-3.81699	down	0.00404495	-1.69775	down
Os01g0924200	1.06e-06	2.56155	up	0.00359813	1.58747	up	0.000250684	-1.56824	down	0.000135172	-1.90535	down
Os01g0924933	1.85e-06	2.98739	up	0.00120607	1.8074	up	1.17e-05	-3.46872	down	0.0623273	-1.69499	normal
Os01g0925100	2.88e-05	-1.51997	down	0.0119963	-0.772257	normal	4.49e-17	3.27658	up	0.000715173	1.94811	up
Os01g0925300	5.93e-32	5.04708	up	1.68e-12	3.5278	up	3.3e-13	-2.83448	down	0.00955783	-1.18567	down
Os01g0925700	2.77e-05	-2.247	down	0.204621	-0.459579	normal	2.48e-24	3.20048	up	0.0777725	1.64193	normal
Os01g0926400	4.42e-09	4.3575	up	2.85e-18	4.23817	up	0.00058597	-1.40124	down	0.204417	-0.68187	normal
Os01g0926450	6.15e-10	4.16804	up	9.43e-42	4.19547	up	0.000162833	-1.22239	down	0.227105	-0.587285	normal
Os01g0926800	4.32e-52	-4.37337	down	3.61e-31	-3.1785	down	1.08e-08	1.97534	up	0.356023	1.20698	normal
Os01g0927400	8.39e-07	3.42711	up	--	--	--	0.00365975	-2.66368	down	0.428944	-0.768676	normal
Os01g0931200	1.59e-08	3.61299	up	--	--	--	0.00119199	-4.55662	down	0.0266395	-2.46144	normal
Os01g0933900	2.05e-22	2.59368	up	0.288087	0.516031	normal	5.15e-06	-1.49204	down	0.0547833	-0.862914	normal
Os01g0933950	3.54e-21	2.53624	up	0.194307	0.603112	normal	8.6e-05	-1.31044	down	0.0927719	-0.778172	normal
Os01g0934900	0.000315576	1.89854	up	0.0219515	1.70549	normal	1.9e-11	-3.25628	down	0.0018292	-1.61125	down
Os01g0935800	8.53e-07	3.07578	up	3.84e-07	3.15548	up	0.000603684	-4.27698	down	0.00122691	-3.62982	down
Os01g0937900	6.63e-18	8.15711	up	--	--	--	3.25e-39	-10.1242	down	2.23e-12	-3.36316	down
Os01g0938400	4.5e-09	3.84524	up	1.5e-06	4.51028	up	0.00255242	-1.67159	down	0.629808	-0.369093	normal
Os01g0939600	1.04e-30	4.45274	up	6.02e-10	2.33576	up	0.000115839	-1.24741	down	0.00228852	-1.31391	down
Os01g0940000	1.91e-38	-7.2017	down	6.12e-18	-3.43528	down	7.28e-09	3.93045	up	--	--	--
Os01g0940100	4.44e-12	1.81814	up	0.165109	0.558443	normal	0.00120534	-1.0857	down	0.0769455	-0.805215	normal
Os01g0944100	3.04e-12	-4.19005	down	0.0867207	-0.754587	normal	0.000489622	2.93698	up	0.0587617	1.73744	normal
Os01g0948500	3.19e-12	-2.17711	down	1.16e-06	-1.39984	down	0.0014998	1.45494	up	0.137355	0.961048	normal
Os01g0950300	3.27e-13	-2.88138	down	0.51486	0.2079	normal	1.04e-20	4.66985	up	0.0571828	4.83571	normal
Os01g0951500	6.64e-21	-3.61508	down	3.21e-08	-1.77251	down	0.000113868	2.20216	up	0.204689	1.4217	normal
Os01g0952900	3.8e-05	-8.10417	down	0.00068362	-6.0021	down	1.36e-08	7.57177	up	--	--	--
Os01g0953100	4.22e-08	-1.7233	down	0.00482722	-0.819489	normal	0.000416251	1.32207	up	0.193386	0.726853	normal
Os01g0955100	0.000429286	-2.97806	down	0.0749937	-1.19335	normal	3.66e-15	6.45295	up	--	--	--
Os01g0956200	1.15e-05	-5.65441	down	0.00488054	-2.96584	down	2.18e-06	Inf	up	--	--	--
Os01g0956300	4.31e-11	-5.94821	down	4.56e-07	-4.09114	down	1.3e-10	8.20322	up	0.0025628	4.82442	up
Os01g0959750	1.41e-14	-3.42909	down	8.42e-06	-1.58768	down	8.89e-13	5.91814	up	0.0272387	5.68602	normal
Os01g0960900	4.25e-07	3.17317	up	0.0180799	3.05446	normal	0.00851072	-1.96298	down	0.123214	-1.23295	normal
Os01g0964000	4.93e-05	-1.72335	down	0.388398	-0.334481	normal	4.98e-05	1.75634	up	0.0344469	1.24419	normal
Os01g0964133	2.5e-10	1.62706	up	0.0457355	0.579169	normal	2.1e-06	-1.57307	down	0.246154	-0.571474	normal
Os01g0964266	1.57e-07	1.29806	up	0.421642	-0.249234	normal	5.24e-07	-1.63426	down	0.162385	-0.663483	normal
Os01g0967200	1.16e-05	2.61603	up	--	--	--	0.00788665	-1.95029	down	0.0720987	-1.43711	normal
Os01g0969100	4.86e-41	3.4373	up	2e-13	2.09363	up	0.000214056	-1.18328	down	0.102665	-0.759506	normal
Os01g0971000	8.03e-31	-3.0965	down	8.64e-13	-1.96944	down	0.00140598	1.1697	up	0.871591	-0.114663	normal
Os01g0971200	1.47e-12	-1.78374	down	4.69e-10	-1.57493	down	0.000386231	1.11371	up	0.289259	0.535361	normal
Os01g0972000	1.16e-09	-3.27857	down	1.41e-06	-2.27774	down	0.00462463	1.78	up	0.136674	1.22091	normal
Os01g0973400	1.97e-21	-2.48703	down	7.78e-09	-1.44547	down	0.00645893	1.12012	up	0.0745619	0.827594	normal
Os02g0101900	2.85e-77	9.14698	up	0.0504201	7.49831	normal	2.04e-12	-7.49076	down	0.24691	-1.11446	normal
Os02g0103100	5.3e-14	6.26678	up	--	--	--	0.00364681	-2.70284	down	0.175851	-1.22615	normal
Os02g0104500	1.28e-15	3.88749	up	6.28e-24	2.59733	up	0.000548411	-1.44434	down	0.0782081	-0.807204	normal
Os02g0105500	1.16e-08	1.44745	up	0.113449	-0.505384	normal	1.78e-05	-1.6584	down	0.00212395	-1.36522	down
Os02g0106600	2.11e-40	5.35074	up	2.94e-35	5.01082	up	0.000405999	-1.16171	down	0.00259641	-1.26989	down
Os02g0107200	8.42e-09	4.01207	up	--	--	--	0.00158897	-2.56585	down	0.0801401	-1.45703	normal
Os02g0110000	5.01e-32	3.33612	up	0.037847	1.87639	normal	4.58e-24	-5.32695	down	1.25e-07	-2.39958	down
Os02g0116300	6.02e-11	4.57918	up	2.53e-09	4.14623	up	6.77e-08	-3.51889	down	0.000430626	-2.34216	down
Os02g0116800	2.22e-52	5.19851	up	3.5e-24	4.01591	up	5.93e-07	-2.07814	down	0.125887	-0.736033	normal
Os02g0120100	9.5e-06	-3.29951	down	0.208222	-0.805575	normal	0.00239119	2.68104	up	--	--	--
Os02g0120500	9.61e-47	6.23676	up	0.0133062	3.26712	normal	1.29e-05	-3.436	down	0.172538	-1.00197	normal
Os02g0120800	1.35e-71	4.63423	up	5.97e-54	4.02021	up	1.16e-05	-1.41836	down	0.100916	-0.799214	normal
Os02g0123100	5.07e-07	2.006	up	0.0565706	0.860471	normal	0.00203691	-2.10552	down	0.00849539	-1.66622	down
Os02g0130100	0.0023086	-1.41769	down	0.00914601	-1.18142	down	5.05e-07	1.69385	up	0.411856	0.486227	normal
Os02g0130200	1.5e-06	2.99111	up	--	--	--	2.14e-08	-3.44421	down	0.00322942	-1.87324	down
Os02g0132950	9.32e-08	-1.55069	down	0.000263154	-1.00415	down	0.000883315	1.42745	up	0.190859	0.825883	normal
Os02g0134200	0.00536495	-1.62054	down	0.47337	-0.295549	normal	8.36e-31	5.25021	up	1.06e-07	3.55695	up
Os02g0134300	3.6e-14	-2.82086	down	0.197918	-0.37475	normal	1.78e-14	5.07558	up	0.00572116	4.34674	up
Os02g0136933	2.12e-07	1.29154	up	0.000582088	0.875103	normal	0.000736859	-1.09065	down	0.147384	-0.68347	normal
Os02g0138000	1.44e-76	5.96975	up	1.57e-08	4.30758	up	9.62e-22	-3.19244	down	0.00277351	-1.28652	down
Os02g0149750	3.16e-08	2.74209	up	4.11e-07	2.42	up	0.00271134	-1.4335	down	0.625471	-0.336723	normal
Os02g0153000	3.99e-08	2.47229	up	0.00262056	1.44607	up	1.52e-06	-2.16818	down	0.0193865	-1.22615	normal
Os02g0153900	0.00203928	-1.7858	down	0.160884	-0.793328	normal	0.00138367	1.98882	up	0.25341	1.0065	normal
Os02g0158100	4.74e-14	5.39136	up	--	--	--	0.00296809	-3.43379	down	0.0589594	-1.70993	normal
Os02g0158300	3.1e-06	2.60202	up	0.033734	1.26194	normal	0.00180544	-2.13885	down	0.862648	-0.185251	normal
Os02g0158350	6.96e-15	2.7187	up	0.0306753	0.956475	normal	1.55e-05	-1.78249	down	0.665497	-0.270873	normal
Os02g0161800	4.1e-05	5.84711	up	2.58e-05	5.24659	up	0.000166119	-2.92274	down	0.0408046	-1.5128	normal
Os02g0162200	4.02e-10	4.20087	up	--	--	--	0.00116837	-4.13935	down	0.0158293	-2.55249	normal
Os02g0163400	2.83e-68	6.52761	up	4.96e-51	5.79149	up	6.41e-05	-1.48191	down	0.0595503	-0.944471	normal
Os02g0164000	5.17e-24	4.5177	up	7.01e-13	3.46667	up	6.35e-12	-2.68935	down	3.4e-07	-2.2507	down
Os02g0165100	2.47e-14	-2.65082	down	2.49e-25	-3.82786	down	0.000911637	1.84246	up	0.977743	0.0511771	normal
Os02g0165500	3.23e-27	Inf	up	8.16e-19	Inf	up	1.02e-05	-3.05416	down	0.101947	-0.983867	normal
Os02g0167300	5.46e-36	3.00396	up	6e-32	2.79345	up	0.000149636	-1.30315	down	0.183739	-0.723796	normal
Os02g0168000	1.05e-09	-2.19669	down	0.00012783	-1.23569	down	0.00361567	1.36114	up	0.274347	0.761584	normal
Os02g0168100	1.37e-06	-1.20049	down	1.27e-08	-1.42629	down	5.92e-12	2.04991	up	0.0260812	1.00391	normal
Os02g0170701	7.31e-13	5.56745	up	--	--	--	0.00333131	-2.15311	down	0.0587099	-1.49288	normal
Os02g0173200	5.08e-10	-2.15239	down	0.0645813	0.510858	normal	2.44e-19	4.67018	up	0.0315638	3.62259	normal
Os02g0173800	2.64e-08	-1.48757	down	5.08e-08	-1.42155	down	0.000688809	1.09795	up	0.873558	-0.11276	normal
Os02g0175400	9.61e-12	2.40185	up	0.000461942	1.38156	up	1.12e-11	-2.22419	down	5.22e-06	-1.82883	down
Os02g0177300	1.19e-26	Inf	up	--	--	--	1.86e-15	-4.8469	down	3.96e-09	-3.01198	down
Os02g0177600	0.00624329	-1.23306	down	2.45e-14	2.22705	up	0.00846696	1.63613	up	0.467549	1.10059	normal
Os02g0178100	1.15e-47	-7.84586	down	5.08e-38	-6.58144	down	0.00852564	1.99135	up	0.0806718	2.5307	normal
Os02g0178700	1.5e-19	Inf	up	2.81e-12	Inf	up	8.07e-06	-2.33364	down	0.0133034	-1.45883	normal
Os02g0180500	0.00131093	1.3278	up	0.72426	0.175337	normal	3.43e-07	-2.23278	down	0.0360461	-1.08056	normal
Os02g0181300	8.69e-29	-5.49131	down	6.63e-11	-2.39498	down	1.6e-05	5.55818	up	--	--	--
Os02g0182600	1.74e-27	4.40734	up	1.62e-20	3.86896	up	7.63e-11	-2.23836	down	0.0995459	-0.904558	normal
Os02g0186400	2.14e-09	-1.79479	down	1.37e-08	-1.63407	down	0.00227987	1.32479	up	0.395029	0.586304	normal
Os02g0189300	3.17e-13	4.83717	up	3.87e-08	3.60206	up	3.39e-34	-5.66606	down	1.69e-08	-2.38152	down
Os02g0189400	0.000563109	1.71825	up	3.15e-06	2.05094	up	1.96e-07	-2.05845	down	0.380932	-0.56067	normal
Os02g0190500	1.56e-44	4.94331	up	6.91e-18	3.60602	up	7.64e-07	-2.28336	down	0.0688015	-1.04376	normal
Os02g0192500	1.31e-68	5.6411	up	3.45e-56	5.21254	up	2.93e-21	-3.13559	down	0.00768731	-1.16553	down
Os02g0192600	4.87e-24	5.86868	up	1.85e-13	4.57084	up	3.98e-15	-3.20924	down	0.00811746	-1.22632	down
Os02g0193000	1.2e-09	-3.26742	down	1.35e-05	-1.96259	down	0.00048376	2.25484	up	0.0638098	1.52472	normal
Os02g0193300	6.97e-08	-3.49224	down	0.000989469	-1.73993	down	3.24e-10	5.06278	up	--	--	--
Os02g0193600	2.05e-17	Inf	up	--	--	--	4.37e-05	-4.48342	down	0.00253013	-2.52684	down
Os02g0194900	0.000295557	-3.0227	down	0.276213	0.49905	normal	0.00024395	2.39151	up	0.185751	1.83257	normal
Os02g0200800	1.33e-19	2.56973	up	1.65e-13	2.13887	up	3.47e-09	-1.89084	down	0.0105361	-1.09699	normal
Os02g0201300	3.7e-11	-2.38718	down	0.749867	-0.109999	normal	0.0011619	2.88203	up	0.0496075	1.39829	normal
Os02g0203401	7.27e-05	-1.39532	down	0.138048	-0.487944	normal	0.00106991	1.36882	up	0.134172	0.889992	normal
Os02g0203700	2.43e-09	-2.19059	down	0.466623	-0.204929	normal	7.51e-07	1.48845	up	0.268069	1.05083	normal
Os02g0205500	0.000346737	-3.48383	down	0.0851996	-1.43375	normal	8.44e-08	8.76778	up	8.5e-07	4.76054	up
Os02g0205700	0.00124579	-3.2231	down	0.044618	-1.75691	normal	2.47e-19	6.11747	up	0.00178353	2.31923	up
Os02g0206100	4.43e-43	-5.46298	down	1.01e-20	-2.94256	down	0.00660789	1.67592	up	0.119592	1.50112	normal
Os02g0208300	0.000195074	1.74256	up	0.0673546	0.901198	normal	0.00168969	-1.54469	down	0.0756099	-1.05423	normal
Os02g0209300	1.51e-19	-6.75325	down	2.21e-09	-3.29572	down	9.56e-15	8.33456	up	--	--	--
Os02g0209900	1.53e-07	2.33573	up	5.17e-08	2.26735	up	5.7e-08	-2.1613	down	0.253439	-0.605969	normal
Os02g0219000	1.56e-14	7.0409	up	--	--	--	0.00414096	-5.24592	down	0.2664	-1.53751	normal
Os02g0219050	3.04e-07	Inf	up	--	--	--	3.28e-06	-6.33455	down	0.331543	-0.982474	normal
Os02g0219200	1.99e-84	6.5895	up	5.69e-15	5.90542	up	1.28e-07	-3.22606	down	0.0339521	-1.69314	normal
Os02g0219300	1.84e-12	4.95731	up	1.72e-12	4.84996	up	8.03e-10	-3.07761	down	0.0449347	-1.57809	normal
Os02g0219800	3.76e-13	2.61229	up	9.49e-08	1.4063	up	4.77e-06	-1.457	down	0.18228	-0.994625	normal
Os02g0226600	5.71e-34	9.79288	up	7.64e-22	8.53433	up	2.39e-07	-4.02783	down	0.00034664	-2.21538	down
Os02g0226700	5.14e-31	9.59826	up	3.14e-18	8.05117	up	2.32e-05	-3.83522	down	0.00126624	-2.37917	down
Os02g0228300	5.38e-06	-4.26182	down	0.00318771	-2.3298	down	1.48e-15	4.30857	up	0.00286499	2.64994	up
Os02g0228400	6.91e-07	-3.91477	down	0.00138272	-2.18245	down	8.04e-22	3.82086	up	0.0148339	2.09527	normal
Os02g0228900	1.39e-08	3.57601	up	0.000876675	2.04864	up	1.77e-05	-2.24958	down	0.0038174	-1.71064	down
Os02g0232900	2.67e-15	6.13922	up	1.46e-38	5.61171	up	4.12e-13	-2.97621	down	0.00222192	-1.71634	down
Os02g0234300	9.37e-12	-1.75119	down	1.57e-07	-1.3117	down	0.00039849	1.1284	up	0.366341	0.59757	normal
Os02g0236000	4.77e-29	3.23988	up	6.54e-14	2.36984	up	0.000328069	-1.20003	down	0.438848	-0.407679	normal
Os02g0236600	3.56e-11	6.79915	up	1.84e-30	5.86161	up	0.000399854	-2.07725	down	0.0523076	-1.68215	normal
Os02g0241100	6.14e-09	-2.33326	down	0.174319	-0.471566	normal	8.24e-07	3.17816	up	0.0544652	2.14549	normal
Os02g0246900	0.000177054	2.0244	up	0.0455849	1.54063	normal	0.00586841	-1.38649	down	0.145544	-0.843415	normal
Os02g0247100	6.65e-12	Inf	up	--	--	--	9.42e-06	-4.96517	down	0.105277	-1.6157	normal
Os02g0256100	2.02e-12	5.06345	up	1.02e-11	3.92193	up	3.21e-14	-4.04432	down	0.00102474	-1.58764	down
Os02g0258200	3.73e-26	6.77967	up	3.87e-09	4.55027	up	3.33e-05	-4.28845	down	0.00726577	-2.20605	down
Os02g0258300	2.62e-14	8.01165	up	1.82e-17	6.6154	up	1.77e-07	-2.56786	down	0.0348252	-1.1815	normal
Os02g0258800	6.39e-21	-4.16124	down	0.0386792	0.592606	normal	1.28e-33	6.99327	up	--	--	--
Os02g0264800	2.78e-70	7.39411	up	2.44e-18	5.19222	up	2.25e-08	-4.18766	down	7.67e-05	-2.55716	down
Os02g0265800	8.51e-06	5.79859	up	3.65e-11	5.00882	up	0.00752396	-1.92386	down	0.0729073	-1.41525	normal
Os02g0273100	1.27e-05	-1.48107	down	0.0174684	-0.749088	normal	0.00136945	1.37468	up	0.358556	0.503277	normal
Os02g0289000	1.47e-15	Inf	up	--	--	--	1.44e-11	#NAME?	down	0.00332468	-2.26416	down
Os02g0294000	2.18e-14	Inf	up	--	--	--	0.000482182	#NAME?	down	0.490414	-0.986286	normal
Os02g0302900	7.82e-18	4.40732	up	1.91e-11	3.53841	up	0.000849691	-1.59641	down	0.199417	-0.772293	normal
Os02g0303200	5.63e-05	2.41612	up	--	--	--	0.00106455	-2.47521	down	0.143468	-1.20121	normal
Os02g0314600	4.62e-30	-3.41299	down	1.34e-15	-2.15449	down	4.84e-15	3.16438	up	0.00267011	1.81553	up
Os02g0315600	1.92e-05	1.37118	up	0.13909	0.53354	normal	1.21e-11	-2.5156	down	0.115034	-1.03538	normal
Os02g0317400	2.3e-10	1.86927	up	0.338311	0.362146	normal	1.52e-06	-1.55031	down	0.000413043	-1.45551	down
Os02g0318450	5.03e-31	-9.47067	down	3.39e-10	-2.93038	down	1.92e-06	3.92823	up	--	--	--
Os02g0319100	1.15e-21	-2.4954	down	7.93e-20	-2.36234	down	9.97e-05	1.37811	up	0.470276	0.438318	normal
Os02g0324700	8.29e-42	-4.0656	down	2.2e-12	-2.02749	down	4.56e-06	2.15941	up	0.0827	0.792617	normal
Os02g0433900	1.28e-06	3.00744	up	9.15e-08	3.2475	up	2.65e-11	-3.28536	down	0.00017381	-1.96227	down
Os02g0437300	3.16e-13	-2.04119	down	0.001478	-0.82597	normal	3.24e-05	1.51906	up	0.00146876	1.45853	up
Os02g0439200	4.79e-39	4.79915	up	3.04e-26	3.63445	up	0.00136932	-1.06272	down	0.757963	-0.189188	normal
Os02g0450000	2.42e-40	5.60414	up	3.95e-31	5.06317	up	0.000875885	-1.1644	down	0.444789	-0.506129	normal
Os02g0455400	1.76e-05	-1.87255	down	0.96682	0.0159694	normal	1.53e-05	2.60272	up	0.000107899	2.62437	up
Os02g0462800	3.89e-07	-6.44535	down	0.0022818	-2.50915	down	2.03e-07	6.72187	up	--	--	--
Os02g0469900	5.12e-06	-1.49225	down	0.00336762	-0.896472	normal	7.4e-05	1.91532	up	0.203221	0.944845	normal
Os02g0469950	3.16e-05	-1.52437	down	0.00223152	-1.03565	down	0.00167553	1.72982	up	0.282257	0.874937	normal
Os02g0472500	1.72e-13	-5.52472	down	4.84e-11	-3.98486	down	1.47e-05	5.25898	up	--	--	--
Os02g0475300	2.42e-23	-2.6013	down	7.44e-14	-1.9119	down	1.26e-08	1.79439	up	0.154694	0.727705	normal
Os02g0494400	5.5e-59	4.58108	up	5.53e-65	4.66062	up	0.00153781	-1.3792	down	0.957881	0.0521542	normal
Os02g0495400	0.000101856	-1.14474	down	0.00222368	-0.866882	normal	0.00149156	1.19244	up	0.173679	0.743075	normal
Os02g0498300	2.12e-05	1.05087	up	0.449817	0.202537	normal	0.000243507	-1.17791	down	0.867747	-0.167185	normal
Os02g0499000	1.34e-12	-2.10592	down	1.56e-05	-1.12215	down	1.35e-10	2.10288	up	0.0171936	1.08435	normal
Os02g0503700	2.6e-05	2.50536	up	8.68e-10	3.79151	up	4.36e-14	-3.82798	down	7.78e-07	-2.56844	down
Os02g0505500	1.06e-24	9.06316	up	2.81e-15	7.47459	up	6.97e-20	-4.17236	down	0.000157778	-1.80663	down
Os02g0507100	3.86e-12	5.10519	up	9.28e-10	4.41929	up	2.92e-08	-3.60386	down	0.00209203	-2.0272	down
Os02g0511600	7.44e-19	Inf	up	--	--	--	0.000105778	-3.43046	down	0.0694821	-1.52665	normal
Os02g0512400	1.52e-16	Inf	up	--	--	--	0.000923068	-5.48965	down	0.103635	-2.07729	normal
Os02g0513800	2.71e-09	1.94482	up	6.08e-11	2.01851	up	0.000121427	-1.77616	down	0.510926	-0.419315	normal
Os02g0515200	0.000151861	-1.67033	down	0.228396	-0.478491	normal	3.79e-14	2.87626	up	0.7136	0.338644	normal
Os02g0516901	0.00333366	-1.60438	down	0.354499	-0.464949	normal	0.00657307	1.87581	up	0.0162814	1.86746	normal
Os02g0520100	5.26e-16	5.86472	up	1.52e-07	4.6436	up	2.88e-07	-2.93576	down	0.000143703	-2.34894	down
Os02g0525900	2.39e-12	2.11641	up	7e-06	1.17919	up	2.09e-06	-1.5081	down	0.00298389	-1.26532	down
Os02g0526000	0.00467578	-1.06068	down	5.14e-07	1.34636	up	3.14e-13	2.24215	up	0.291338	0.914504	normal
Os02g0526400	1.12e-16	-2.15851	down	1.19e-09	-1.52539	down	8.82e-11	2.02407	up	0.0775317	0.870409	normal
Os02g0527200	0.000224981	-3.38831	down	0.00986863	-2.06959	down	8.43e-12	4.79794	up	0.0144774	3.23386	normal
Os02g0527900	0.00111946	-2.25951	down	0.886435	-0.122368	normal	1.88e-09	3.46684	up	0.00229944	2.31393	up
Os02g0528000	3.32e-11	-3.6426	down	0.0313672	-0.904482	normal	0.000501243	3.52549	up	0.544215	0.832849	normal
Os02g0534400	4.37e-111	-8.22056	down	1.05e-39	-3.8102	down	0.00455979	1.26668	up	0.633167	0.771991	normal
Os02g0534550	5.7e-100	-7.3665	down	3.76e-36	-3.53625	down	1.49e-06	1.9777	up	0.521773	1.13901	normal
Os02g0540700	1.17e-36	-4.75365	down	1.53e-41	-5.42677	down	7.89e-05	1.88927	up	0.647501	0.416569	normal
Os02g0543000	0.000589724	-1.46472	down	0.0695325	0.547754	normal	1.87e-10	1.8557	up	0.14126	2.09966	normal
Os02g0549200	1.88e-29	4.88093	up	2.48e-13	3.58002	up	0.000262495	-1.40153	down	0.0711259	-0.88781	normal
Os02g0551700	0.00304252	-1.97302	down	0.546005	0.344382	normal	0.00129103	1.9828	up	0.309733	0.919023	normal
Os02g0552700	1.13e-05	2.96437	up	--	--	--	0.00854143	#NAME?	down	0.886369	-0.320275	normal
Os02g0553200	1.4e-43	-4.38789	down	1.45e-22	-3.08023	down	0.00467694	1.75382	up	0.0666841	1.30569	normal
Os02g0555700	2.09e-20	4.18431	up	2.13e-13	3.43183	up	1.38e-17	-3.12849	down	6.58e-05	-1.68001	down
Os02g0555900	2.83e-15	-2.12092	down	2.34e-15	-2.08129	down	0.00498043	1.4184	up	0.00334997	1.83985	up
Os02g0557200	2.76e-27	2.55585	up	3.21e-07	1.19915	up	0.00040439	-1.16013	down	0.311857	-0.541514	normal
Os02g0558600	1.34e-19	8.44058	up	2.46e-18	8.06243	up	0.000824137	-2.22173	down	0.252541	-0.941908	normal
Os02g0566300	1.23e-05	-1.22002	down	2.67e-06	-1.27928	down	0.00298627	1.12071	up	0.493421	0.977317	normal
Os02g0566400	1.51e-15	-2.36083	down	3.14e-08	-1.46951	down	0.00943822	1.04629	up	0.0929461	0.894449	normal
Os02g0572400	4.34e-15	-2.04855	down	7.68e-16	-2.18802	down	1.03e-12	2.10128	up	0.0455787	0.913245	normal
Os02g0574600	1.28e-06	3.01392	up	0.00305994	1.816	up	4.35e-07	-3.91486	down	0.00015468	-2.325	down
Os02g0574701	7.41e-12	4.89152	up	--	--	--	0.000254928	-3.46951	down	0.00615689	-2.17879	down
Os02g0575800	5.45e-14	6.42556	up	--	--	--	0.000483317	-2.52928	down	0.116182	-1.23561	normal
Os02g0576600	6.29e-23	7.49764	up	7e-07	7.8531	up	0.00113433	-1.37707	down	0.00224359	-1.52342	down
Os02g0578300	0.00570081	-1.70469	down	0.51209	0.337914	normal	0.000873865	1.99287	up	0.0624991	1.43898	normal
Os02g0578800	1.05e-15	-2.13881	down	0.146095	-0.378273	normal	0.00146548	1.11089	up	0.148915	1.24034	normal
Os02g0579300	1.15e-86	9.62662	up	4.77e-18	6.37958	up	0.000378884	-3.25222	down	0.0632221	-1.48609	normal
Os02g0581200	0.000391447	2.06529	up	0.235511	1.5536	normal	1.08e-06	-4.25113	down	0.789932	-0.408703	normal
Os02g0584700	8.53e-42	-4.42729	down	1.72e-32	-3.55515	down	4.62e-06	2.72117	up	0.477623	1.09354	normal
Os02g0584800	1.58e-28	-5.93288	down	2.55e-10	-2.532	down	1.74e-13	5.60305	up	0.0716655	3.76862	normal
Os02g0585100	3.92e-10	-3.46041	down	0.00214315	1.02328	up	2.37e-51	7.95055	up	0.03325	5.98704	normal
Os02g0588500	1.1e-06	1.28075	up	0.668845	0.181662	normal	1.57e-12	-2.34881	down	0.0250557	-0.981373	normal
Os02g0588700	2.54e-08	-2.12895	down	0.000196223	1.00636	up	0.000861471	1.32809	up	0.226596	1.25414	normal
Os02g0589400	1.75e-09	-1.91454	down	1.92e-05	1.04737	up	2.31e-06	2.04042	up	0.144629	1.77912	normal
Os02g0589450	0.00371009	-1.60323	down	0.508502	0.304426	normal	0.00141105	1.89461	up	0.217894	1.80808	normal
Os02g0592400	6.43e-07	-1.46542	down	4.85e-06	-1.3962	down	6.1e-06	1.67931	up	0.97277	0.0298267	normal
Os02g0593500	2.04e-11	-1.95607	down	2.23e-06	-1.33504	down	0.000801197	1.15182	up	0.111969	0.738247	normal
Os02g0596200	5.4e-05	9.53615	up	--	--	--	4.6e-13	-5.9358	down	3.02e-06	-2.93329	down
Os02g0597700	9.42e-18	8.12493	up	--	--	--	1.06e-09	-3.45075	down	0.000140005	-2.25661	down
Os02g0601000	6.48e-06	-4.99586	down	0.000450923	-3.25823	down	0.00031883	3.64464	up	--	--	--
Os02g0601700	3.88e-54	6.32253	up	1.11e-51	6.11386	up	1.79e-06	-1.58364	down	0.206762	-0.612184	normal
Os02g0601750	5.11e-68	6.42768	up	8.7e-31	5.07183	up	6.55e-09	-1.86392	down	0.0403073	-0.90911	normal
Os02g0602900	0.000974243	1.81276	up	0.452011	0.474754	normal	1.06e-05	-2.82396	down	0.0135894	-1.60398	normal
Os02g0604800	1.91e-14	6.99402	up	--	--	--	1.26e-05	#NAME?	down	0.0242244	-1.95859	normal
Os02g0607000	1.6e-08	6.69397	up	--	--	--	3.61e-05	-6.02463	down	--	--	--
Os02g0613900	4.2e-28	3.69262	up	2.91e-07	2.69227	up	3.4e-19	-3.02329	down	0.000434657	-1.44879	down
Os02g0614700	1.62e-05	-2.84978	down	0.778189	-0.175358	normal	0.00159773	2.19284	up	0.0484636	1.84104	normal
Os02g0616100	6.46e-27	7.488	up	1.08e-17	6.32909	up	1.34e-29	-6.15401	down	7.71e-21	-4.25681	down
Os02g0617100	8.58e-12	3.28751	up	0.0207324	1.30681	normal	5.92e-07	-4.08601	down	0.0964342	-1.14901	normal
Os02g0617400	1.57e-24	7.63884	up	--	--	--	2.93e-15	-7.36038	down	0.000149114	-2.79608	down
Os02g0622500	4.35e-05	-1.22811	down	3.13e-05	-1.20835	down	0.00412313	1.46087	up	0.327482	1.47619	normal
Os02g0628000	2.95e-10	7.53597	up	2.25e-13	6.91946	up	0.000512271	-2.43655	down	0.0165615	-1.79051	normal
Os02g0629800	1.2e-33	9.41927	up	1.64e-08	5.13105	up	2.26e-07	-3.05602	down	2.77e-08	-3.09015	down
Os02g0631700	6.55e-28	6.50362	up	1.92e-05	3.75057	up	1.7e-17	-4.43952	down	0.381936	-1.02204	normal
Os02g0634500	3.29e-21	-2.76666	down	4.22e-21	-2.94402	down	2.48e-05	1.279	up	0.189503	0.811048	normal
Os02g0635800	2.28e-41	7.45556	up	5.84e-11	4.52781	up	4.65e-07	-3.69874	down	0.00934639	-1.85722	down
Os02g0637200	2.7e-06	2.60582	up	1.35e-06	2.52974	up	0.00189827	-1.72905	down	0.635982	-0.368377	normal
Os02g0639500	1.58e-26	5.67953	up	1.11e-07	3.34251	up	9.99e-38	-4.8645	down	3.83e-12	-2.74103	down
Os02g0642300	6.46e-12	-4.19003	down	0.916995	-0.0594366	normal	2.36e-06	3.45159	up	0.000749533	2.96328	up
Os02g0643200	3.07e-113	11.1374	up	4.86e-13	8.24971	up	0.00186406	-3.49491	down	0.0481417	-1.94931	normal
Os02g0643800	4.71e-32	-3.5927	down	4.29e-13	-1.93444	down	0.00029065	5.53354	up	0.000288256	2.69109	up
Os02g0644000	2.35e-06	-1.3682	down	0.909254	-0.0391962	normal	0.000338833	1.32501	up	0.00162694	1.52063	up
Os02g0647900	1.65e-20	2.46029	up	0.130127	-0.60672	normal	1.63e-09	-2.72242	down	6.65e-05	-1.87899	down
Os02g0647950	1.46e-06	2.50523	up	0.832459	-0.183614	normal	1.48e-07	-2.75605	down	0.00507226	-1.6177	down
Os02g0653300	0.00113437	1.2722	up	0.182265	0.56213	normal	3.34e-05	-1.78229	down	0.111764	-0.849766	normal
Os02g0654000	2.21e-09	2.90322	up	8.64e-05	1.98027	up	1.23e-05	-2.02064	down	0.00886383	-1.39971	down
Os02g0654300	1.22e-30	3.88158	up	9.24e-12	2.66752	up	5.95e-10	-2.09513	down	0.002479	-1.28684	down
Os02g0654600	7.21e-26	-3.20779	down	5.13e-19	-2.52549	down	1.18e-09	2.97963	up	0.396847	1.52901	normal
Os02g0655800	3.29e-05	1.84867	up	3.48e-25	2.97881	up	4.63e-06	-1.45437	down	0.563952	-0.316952	normal
Os02g0656100	6.93e-09	3.78942	up	1.02e-11	4.53804	up	1.47e-05	-1.89669	down	0.0396969	-1.07435	normal
Os02g0662100	1.68e-06	7.82334	up	5.98e-16	5.4001	up	1.98e-43	-5.15596	down	1.85e-15	-3.2801	down
Os02g0666500	2.3e-108	9.34565	up	4.62e-28	7.45038	up	3.43e-27	-3.67704	down	0.00220282	-1.29201	down
Os02g0666550	1.83e-15	Inf	up	--	--	--	0.00014001	-3.90549	down	0.184295	-1.20318	normal
Os02g0666600	2.49e-15	7.4531	up	--	--	--	0.00204704	-2.44812	down	0.00452781	-2.07719	down
Os02g0668900	7.39e-19	3.31545	up	2.45e-05	1.91862	up	0.000524045	-2.41706	down	0.182522	-0.874815	normal
Os02g0669100	1.71e-17	-2.50487	down	1.02e-21	-3.06898	down	0.000125958	1.90407	up	0.632848	0.886783	normal
Os02g0669366	0.00107587	-3.44734	down	0.307025	-0.822737	normal	3.69e-07	3.36863	up	0.0391862	2.28255	normal
Os02g0669500	3.34e-05	-2.55889	down	0.735523	-0.202449	normal	8.84e-07	3.20325	up	0.00829244	2.1444	up
Os02g0669900	2.4e-20	3.82521	up	1.25e-09	2.75082	up	1.13e-08	-2.36379	down	0.346142	-0.521565	normal
Os02g0675700	7.89e-37	3.77645	up	3.03e-18	2.85964	up	5.48e-10	-2.36792	down	0.102076	-1.15406	normal
Os02g0675750	4.35e-16	3.64893	up	3.46e-07	2.48137	up	2.66e-12	-2.73858	down	0.0192251	-1.28408	normal
Os02g0680600	6.06e-25	-2.97707	down	3.59e-20	-2.51912	down	0.00454328	1.23667	up	0.0985581	1.0327	normal
Os02g0681200	7.81e-06	-2.13123	down	0.00159221	-1.18021	down	4.64e-05	1.67808	up	0.0821118	1.0249	normal
Os02g0681632	1.95e-11	-2.90328	down	0.000460442	-1.26517	down	9.8e-06	2.49171	up	0.19945	1.09956	normal
Os02g0688500	7.39e-05	1.51114	up	0.000354146	1.32158	up	0.00112699	-1.21642	down	0.498501	-0.380749	normal
Os02g0689200	5.5e-05	-2.10813	down	0.00462998	-1.33893	down	0.00458831	1.10524	up	0.77986	-0.219264	normal
Os02g0692700	1.22e-15	-2.81196	down	0.834759	-0.0771324	normal	5.43e-22	3.03234	up	0.0381111	2.2022	normal
Os02g0693700	1.81e-144	7.54561	up	1.5e-57	5.95503	up	3.01e-07	-1.75963	down	0.010855	-1.24242	normal
Os02g0699300	2.93e-07	-1.32017	down	1.36e-12	-1.8317	down	8.17e-05	1.5119	up	0.012474	1.24692	normal
Os02g0699700	1.01e-39	4.56487	up	9.7e-07	3.54325	up	0.000431217	-1.91018	down	0.0276092	-1.15295	normal
Os02g0700400	1.48e-25	-3.714	down	1.3e-11	-2.05093	down	0.000107091	2.56489	up	0.00882761	2.08447	up
Os02g0700700	1.8e-11	3.32525	up	6.92e-09	2.82432	up	0.000397243	-1.95007	down	0.278544	-0.737494	normal
Os02g0701300	6.28e-24	4.30308	up	7.45e-23	4.07795	up	8.87e-06	-1.85154	down	0.413846	-0.470164	normal
Os02g0702600	5.11e-60	5.59553	up	2.26e-39	4.85393	up	1e-10	-2.09582	down	0.0483283	-0.88252	normal
Os02g0705300	9.7e-18	2.05207	up	0.000763228	0.869261	normal	8.3e-05	-1.25381	down	0.0814084	-0.8018	normal
Os02g0705600	2.93e-05	-1.47233	down	1.38e-08	-2.21769	down	0.00114891	1.21815	up	0.31269	0.677911	normal
Os02g0707000	6.46e-05	3.26588	up	0.0163233	1.96415	normal	4.51e-13	-3.28945	down	0.000112133	-1.87332	down
Os02g0707100	5.74e-18	-2.21714	down	1.75e-25	-2.77595	down	0.000263099	1.21562	up	0.264917	0.588969	normal
Os02g0710700	5.04e-35	9.84754	up	2.46e-07	7.22657	up	8.97e-10	-5.13937	down	1.06e-05	-2.90722	down
Os02g0713700	0.000888786	-2.79404	down	0.0570559	-1.3238	normal	1.15e-06	3.51898	up	--	--	--
Os02g0714200	7.43e-19	2.16227	up	8.15e-06	1.1582	up	1.44e-06	-1.52851	down	0.0423824	-0.910973	normal
Os02g0714300	9.61e-06	-1.79208	down	0.298897	-0.380993	normal	2.4e-06	2.72427	up	0.00424621	2.07653	up
Os02g0717600	8.51e-34	-3.29624	down	1.03e-29	-3.11483	down	1.84e-08	1.87847	up	0.00367966	1.33209	up
Os02g0719000	7.01e-120	10.0246	up	0.00408695	6.23159	up	1.68e-19	-4.94852	down	0.000272433	-1.93198	down
Os02g0720200	8.95e-35	4.23113	up	4.8e-08	2.38585	up	1.04e-07	-3.07525	down	0.0445869	-1.06403	normal
Os02g0720450	3e-05	-2.17139	down	3.43e-05	1.35802	up	8.82e-18	3.49083	up	0.0269159	2.26974	normal
Os02g0720500	0.000444972	-1.85614	down	6.57e-08	1.73744	up	2.64e-15	3.51825	up	0.0851376	2.23025	normal
Os02g0723200	0.0058007	1.26306	up	2.4e-13	3.16081	up	0.0046692	-1.45022	down	0.287417	-0.530313	normal
Os02g0725000	9.35e-22	3.34242	up	4.3e-05	1.74235	up	2.45e-15	-2.68556	down	2.75e-05	-1.70873	down
Os02g0726000	1.91e-27	8.40238	up	2.51e-10	7.43667	up	4.07e-07	-1.98906	down	0.0732985	-0.880725	normal
Os02g0728401	1.75e-10	-2.25708	down	1.82e-09	-2.00274	down	0.000674184	1.27528	up	0.887675	0.120719	normal
Os02g0730400	1.92e-53	4.52966	up	9.4e-18	3.02555	up	5.42e-05	-2.19728	down	0.24013	-0.663988	normal
Os02g0731500	1.56e-32	-3.2108	down	7.02e-09	-1.45698	down	0.00257107	1.02906	up	0.619148	0.287791	normal
Os02g0732200	1.36e-05	2.11374	up	0.538285	0.369126	normal	1.15e-07	-2.51663	down	0.0967915	-0.923879	normal
Os02g0732250	2.59e-05	2.01863	up	0.217488	0.741071	normal	1.61e-06	-2.44831	down	0.13312	-0.857325	normal
Os02g0733300	1.16e-22	6.66818	up	1.75e-05	4.48831	up	1.81e-43	-5.62898	down	5.32e-15	-3.15192	down
Os02g0733900	5.12e-08	-4.69159	down	0.025384	-1.47459	normal	2.16e-06	4.14989	up	--	--	--
Os02g0734300	4.48e-49	-4.21918	down	3.24e-47	-4.22774	down	0.000509666	1.29128	up	0.594955	-0.374649	normal
Os02g0734600	7.14e-17	-2.88406	down	0.0124048	-0.759563	normal	1.01e-06	3.49984	up	0.353587	1.83221	normal
Os02g0739400	1.6e-05	-1.98363	down	0.251276	0.305704	normal	0.000378577	1.48287	up	0.178837	1.02469	normal
Os02g0739900	1.11e-44	4.18875	up	5.16e-72	4.88534	up	2.98e-06	-1.48501	down	0.718348	-0.213962	normal
Os02g0740700	3.39e-12	-3.57008	down	0.0207068	-0.916823	normal	1.58e-16	4.37347	up	0.0134267	2.38719	normal
Os02g0741800	3.49e-131	7.40623	up	3.59e-10	5.68667	up	3.35e-08	-1.94172	down	0.20408	-0.737142	normal
Os02g0742800	4.6e-16	5.41473	up	8.24e-13	4.73534	up	0.00150679	-2.03263	down	0.0010946	-1.91572	down
Os02g0744150	2.29e-26	6.51791	up	1.1e-26	8.37069	up	0.00820398	-1.1034	down	0.600057	-0.412551	normal
Os02g0744200	4.91e-20	6.10174	up	1.74e-19	7.50333	up	0.00233034	-1.20224	down	0.413209	-0.550308	normal
Os02g0745100	0.000373104	-6.83657	down	0.0341461	-3.29089	normal	1.36e-07	3.45851	up	0.203907	2.32499	normal
Os02g0745400	1.94e-09	-3.7417	down	0.000702981	-1.67519	down	0.00090142	2.2056	up	0.533586	0.64281	normal
Os02g0747500	4.21e-09	2.98852	up	6.02e-09	2.80414	up	0.0092419	-1.15114	down	0.154027	-0.799327	normal
Os02g0747900	1.3e-23	7.21851	up	1.47e-08	7.22617	up	2.4e-18	-3.17583	down	0.0012085	-1.38402	down
Os02g0748300	1.81e-11	-2.89827	down	9.55e-07	-1.87907	down	1.37e-06	1.44135	up	0.608765	0.292673	normal
Os02g0752200	5.02e-15	6.72549	up	3.28e-15	6.24851	up	1.89e-08	-2.0358	down	3.4e-07	-2.17997	down
Os02g0752250	5.98e-21	9.17339	up	6.05e-34	8.61191	up	6.37e-09	-2.14324	down	2.41e-07	-2.04798	down
Os02g0752800	2.32e-17	-2.49785	down	4.1e-11	-1.89068	down	3.09e-08	1.62235	up	0.275426	0.538646	normal
Os02g0753300	4.73e-15	2.07949	up	1.82e-05	1.54306	up	9.87e-06	-1.41686	down	0.00162694	-1.3102	down
Os02g0753400	1.26e-18	Inf	up	--	--	--	2.5e-08	-3.21444	down	0.000797309	-2.05319	down
Os02g0755000	6.99e-05	1.04082	up	0.20562	0.363736	normal	2.98e-10	-2.03337	down	0.0057974	-1.16883	down
Os02g0756100	7.58e-32	4.54062	up	4.25e-30	4.32827	up	6.6e-12	-2.34126	down	0.0195371	-1.02508	normal
Os02g0756800	9.64e-05	-2.57073	down	0.0403055	-1.23505	normal	2.91e-17	8.6845	up	--	--	--
Os02g0756850	5.98e-07	-2.0768	down	2.8e-09	-1.8341	down	1.1e-17	6.14637	up	0.0448139	3.81669	normal
Os02g0757700	1.23e-20	2.77913	up	1.89e-21	2.74927	up	8.56e-06	-1.44684	down	0.349005	-0.473787	normal
Os02g0757800	3.42e-21	2.68907	up	1.04e-22	2.69838	up	1.45e-06	-1.55027	down	0.224504	-0.590536	normal
Os02g0758200	0.00182413	-1.3948	down	6.4e-07	-2.20194	down	0.00153815	2.4505	up	--	--	--
Os02g0759400	6.67e-34	-7.99274	down	1.53e-21	-5.61529	down	1.71e-14	6.93477	up	1.69e-10	6.32746	up
Os02g0760200	2.68e-104	6.11812	up	7.49e-44	4.7394	up	0.000663462	-1.09132	down	0.418571	-0.443649	normal
Os02g0760500	0.000125296	1.06469	up	1.05e-05	-1.54605	down	3.06e-09	-2.15816	down	0.00191257	-1.36837	down
Os02g0761200	9.74e-06	2.08986	up	0.00187208	1.4779	up	1.44e-06	-1.84547	down	0.0493252	-0.9459	normal
Os02g0762600	7.56e-17	3.53258	up	2.73e-10	2.78414	up	3.61e-05	-1.44882	down	0.00760343	-1.18801	down
Os02g0763000	3.66e-10	2.67381	up	1.35e-13	2.70218	up	0.000541948	-1.19417	down	0.257902	-0.618674	normal
Os02g0763200	3.79e-15	-2.45844	down	0.493762	-0.201087	normal	2e-16	2.66679	up	0.0641258	1.9414	normal
Os02g0763900	4.28e-24	-3.12497	down	1.45e-16	-2.35211	down	0.000989785	1.61741	up	0.405775	0.662223	normal
Os02g0764700	4.56e-37	-5.31849	down	3.59e-49	-6.66584	down	1.44e-19	8.05755	up	2.36e-05	5.89983	up
Os02g0767000	6.66e-18	3.10532	up	0.000328701	1.55881	up	1.36e-06	-1.89772	down	0.205487	-0.800464	normal
Os02g0767050	1.72e-37	3.24869	up	2.64e-05	1.29598	up	8.59e-09	-1.87937	down	0.109627	-0.898781	normal
Os02g0769100	5.01e-22	-3.22503	down	4.84e-06	-1.19299	down	4.7e-06	1.54202	up	0.000207466	1.561	up
Os02g0771700	1.27e-20	3.01568	up	2.71e-42	3.56593	up	0.000112973	-1.34275	down	0.0293597	-1.09364	normal
Os02g0772600	1.63e-17	Inf	up	4.53e-18	Inf	up	0.000489421	-2.12326	down	0.246415	-0.847084	normal
Os02g0776900	6.4e-24	3.19004	up	5.57e-07	1.86985	up	0.00127021	-1.59502	down	0.741473	-0.223253	normal
Os02g0777400	3.51e-138	7.36241	up	1.19e-77	5.75006	up	4.69e-09	-2.39968	down	0.000340857	-1.5662	down
Os02g0777800	1.51e-23	-4.80135	down	1.29e-06	-1.57827	down	2.93e-15	4.21327	up	0.190293	1.9836	normal
Os02g0780700	2.19e-10	-1.62105	down	4.49e-11	-1.66529	down	0.000223799	1.35452	up	0.0699326	0.930862	normal
Os02g0783000	1.73e-15	Inf	up	--	--	--	6.69e-07	-2.52528	down	6.18e-06	-2.57053	down
Os02g0783050	1.57e-12	Inf	up	5.08e-05	Inf	up	3.22e-06	-2.3608	down	2.32e-05	-2.41765	down
Os02g0785200	1.74e-15	7.50306	up	--	--	--	6.87e-07	#NAME?	down	0.183739	-1.22238	normal
Os02g0786900	0.000112847	2.34058	up	--	--	--	2.18e-25	-5.85469	down	7.09e-13	-3.67785	down
Os02g0787300	1.93e-08	-1.46227	down	4.64e-13	-1.97949	down	1.15e-07	1.55372	up	0.144805	0.683918	normal
Os02g0790600	1.13e-22	4.87113	up	0.00647284	2.40932	up	1.06e-18	-3.53267	down	0.000105935	-1.69528	down
Os02g0792600	7.95e-32	4.94557	up	1.06e-23	4.36948	up	5.79e-11	-2.26952	down	0.00441315	-1.23072	down
Os02g0792800	6.08e-25	-2.78584	down	1.49e-16	-2.25772	down	6.59e-08	1.59737	up	0.0397499	0.970524	normal
Os02g0793100	0.000137552	1.0556	up	0.752195	-0.117626	normal	0.000138177	-1.25915	down	0.0295311	-0.9624	normal
Os02g0794300	4.33e-11	1.71967	up	1.36e-08	1.47773	up	1.03e-06	-1.55427	down	0.144912	-0.689309	normal
Os02g0794500	5.52e-36	5.28896	up	2.52e-07	3.21813	up	5.81e-14	-2.62228	down	0.0610493	-1.01012	normal
Os02g0797600	0.000345887	-1.00749	down	0.0290794	-0.670168	normal	1.69e-07	1.69129	up	0.0441303	1.00742	normal
Os02g0799600	8.89e-57	-6.03598	down	1.05e-19	-2.49948	down	3.77e-05	2.15474	up	0.190175	1.51153	normal
Os02g0799700	3.87e-30	-3.61337	down	1.14e-13	-2.00203	down	2.42e-11	3.08531	up	0.0666221	1.84564	normal
Os02g0802200	0.000226799	2.2709	up	0.000488491	1.48786	up	2.55e-13	-2.74853	down	0.106094	-1.31147	normal
Os02g0803300	0.000494422	-1.72999	down	0.489152	-0.294809	normal	2.43e-25	3.86102	up	0.000508555	2.03726	up
Os02g0803900	2.41e-21	8.68769	up	4.06e-16	7.66149	up	1.41e-05	-2.52289	down	0.0821344	-1.14678	normal
Os02g0804900	0.00250096	1.78711	up	--	--	--	0.00607021	-1.96317	down	0.0101885	-1.95813	normal
Os02g0805000	0.000828467	1.07831	up	0.670524	0.166136	normal	3.75e-15	-2.69362	down	3.99e-05	-1.68418	down
Os02g0809300	1.51e-37	9.06258	up	1.67e-13	6.26148	up	4.12e-13	-4.65708	down	0.000120856	-2.16705	down
Os02g0809900	3.66e-29	6.70458	up	4.53e-16	5.33698	up	2.3e-05	-1.76211	down	0.0331741	-1.07439	normal
Os02g0810200	1.01e-11	4.93715	up	--	--	--	1.63e-05	-4.80552	down	0.00136313	-2.87841	down
Os02g0811000	2.33e-24	7.2858	up	1.19e-11	5.15536	up	0.00492755	-2.43364	down	0.246685	-0.992051	normal
Os02g0813600	2.55e-07	4.89706	up	3.14e-07	2.55931	up	4.45e-07	-2.0942	down	0.0923661	-1.33646	normal
Os02g0814000	4.59e-22	-3.6602	down	2.1e-13	-2.39827	down	3.57e-12	2.03411	up	0.168474	0.669098	normal
Os02g0814200	4.71e-55	9.52811	up	1.2e-22	7.03304	up	0.00576976	-4.24863	down	0.0698836	-2.32664	normal
Os02g0814300	9.42e-05	2.89092	up	--	--	--	0.00184837	#NAME?	down	--	--	--
Os02g0815950	0.00479646	1.0367	up	0.0913292	0.636638	normal	0.00459247	-1.1337	down	0.128348	-0.790357	normal
Os02g0816400	1.14e-49	5.30821	up	4.47e-13	4.13593	up	1.01e-09	-2.03831	down	0.0413977	-0.912261	normal
Os02g0816600	0.00019654	-1.3606	down	7.71e-06	-1.78317	down	9.99e-11	1.89737	up	0.131239	0.715583	normal
Os02g0817500	4.6e-11	1.56629	up	0.0548058	0.500736	normal	7.04e-07	-1.57887	down	0.0201194	-1.03365	normal
Os02g0818500	2.3e-14	3.70174	up	4.32e-07	2.59856	up	0.000222834	-1.54919	down	0.0415872	-1.14354	normal
Os02g0821400	2.5e-29	-6.90132	down	0.642277	-0.174345	normal	0.00040162	5.54449	up	0.0379123	4.80803	normal
Os02g0823200	5.38e-13	4.58466	up	--	--	--	1.33e-05	-3.52136	down	0.00164662	-2.14809	down
Os02g0824500	7.01e-10	2.85457	up	0.00147886	1.60613	up	0.00373488	-1.42151	down	0.966076	0.0617346	normal
Os02g0826600	0.000888786	1.03495	up	0.0391173	-0.792233	normal	2.06e-11	-2.40839	down	5.12e-05	-1.72209	down
Os02g0827900	9.97e-09	-2.17704	down	0.0145899	-0.813561	normal	6.84e-06	1.9473	up	0.142543	0.980642	normal
Os02g0828566	6.5e-11	1.82167	up	0.028352	0.707125	normal	3.26e-05	-1.38039	down	0.0346995	-0.942626	normal
Os02g0828600	1.42e-06	1.65648	up	0.00554303	1.01127	up	4.41e-05	-1.55211	down	0.0231289	-1.07776	normal
Os02g0828900	0.00113492	1.81761	up	0.0332537	1.20109	normal	9.96e-10	-2.84795	down	0.000277215	-1.85253	down
Os02g0829000	1.05e-11	6.43233	up	1.62e-13	6.00554	up	0.0002221	-1.54573	down	0.0506956	-0.872734	normal
Os02g0829900	1.18e-12	1.95454	up	0.000471146	1.05675	up	0.000209593	-1.29248	down	0.179153	-0.659404	normal
Os02g0830700	5.91e-42	8.71889	up	3.56e-25	7.45651	up	4.52e-14	-3.66315	down	0.0697428	-1.18392	normal
Os02g0831500	0.000119779	1.80674	up	0.181125	0.695736	normal	1.31e-12	-2.81871	down	3.74e-07	-2.25729	down
Os02g0831550	0.00370721	1.76727	up	--	--	--	1.99e-06	-3.48034	down	0.00300963	-2.15717	down
Os02g0831600	8.84e-17	1.95546	up	0.271351	0.30196	normal	6.93e-09	-1.99921	down	0.0544652	-0.871524	normal
Os02g0833900	2.79e-22	8.81393	up	3.21e-13	8.51719	up	4.21e-08	-3.01027	down	0.00138438	-1.73093	down
Os02g0833975	4.53e-16	5.74007	up	7.5e-08	5.54893	up	3.86e-07	-3.21406	down	0.00914918	-1.58438	down
Os02g0834100	0.000219368	1.24037	up	0.152902	0.528133	normal	5.32e-07	-1.93131	down	0.0029767	-1.33622	down
Os03g0100800	1.53e-05	2.57442	up	9.98e-06	2.52614	up	0.00926939	-1.58125	down	0.0845021	-1.22268	normal
Os03g0101800	4.02e-05	1.0475	up	0.965303	-0.0202917	normal	1.09e-06	-1.6336	down	0.00894303	-1.13404	down
Os03g0102300	0.00377566	1.45935	up	0.0421508	1.01518	normal	0.00160499	-1.54474	down	0.0310158	-1.25314	normal
Os03g0102700	2.88e-16	5.77088	up	0.000408247	3.80025	up	9.92e-26	-4.22565	down	1.04e-10	-2.72119	down
Os03g0102775	5.68e-14	6.33867	up	--	--	--	1.47e-10	-3.7016	down	3.06e-05	-2.48287	down
Os03g0105000	1.7e-08	3.45015	up	0.0239237	1.68276	normal	3.95e-05	-2.29911	down	0.705248	-0.343536	normal
Os03g0108800	3.58e-13	2.75719	up	0.00364254	1.29929	up	3.22e-06	-1.92294	down	0.0690788	-0.927718	normal
Os03g0109400	7.49e-15	1.81228	up	0.000437558	0.847544	normal	0.000898508	-1.07096	down	0.188028	-0.651612	normal
Os03g0110500	2.62e-46	5.554	up	7.11e-32	4.84462	up	1.04e-05	-1.56475	down	0.32274	-0.511102	normal
Os03g0113500	4.6e-65	4.99729	up	2.5e-67	4.4639	up	8.34e-05	-1.29575	down	0.178319	-0.755416	normal
Os03g0114000	1.19e-15	5.45379	up	3.17e-10	4.28224	up	0.00266592	-2.30585	down	0.00319348	-2.00898	down
Os03g0114800	4.99e-23	2.70478	up	9.61e-09	1.71017	up	0.000365704	-1.25874	down	0.0156213	-1.15639	normal
Os03g0117300	4.66e-05	1.95368	up	0.225338	0.658691	normal	1.23e-08	-2.36796	down	0.00712932	-1.29884	down
Os03g0118100	5.75e-29	6.51677	up	5.65e-21	5.21026	up	1.13e-06	-2.31209	down	0.855337	-0.146327	normal
Os03g0118700	2.55e-22	5.38566	up	--	--	--	5.7e-53	-6.45944	down	4.6e-17	-3.36516	down
Os03g0119100	1.28e-23	Inf	up	6.56e-21	Inf	up	2.31e-11	-3.34236	down	3.02e-06	-2.33903	down
Os03g0119900	3.1e-11	1.91533	up	0.0421315	-0.838079	normal	7.87e-05	-2.70216	down	5.95e-05	-2.43234	down
Os03g0120000	0.00162601	1.76793	up	0.712037	-0.289119	normal	1.89e-15	-4.28358	down	2.96e-07	-2.75589	down
Os03g0121200	2.4e-08	1.70036	up	4.02e-09	1.71814	up	4.48e-05	-1.29723	down	0.0618748	-0.850129	normal
Os03g0121250	1.53e-06	1.59625	up	5.19e-10	1.88044	up	0.000254138	-1.17261	down	0.0920794	-0.771324	normal
Os03g0122100	8.3e-35	8.90713	up	7.61e-41	8.99426	up	4.52e-09	-2.31508	down	0.00407238	-1.33087	down
Os03g0123800	4.28e-18	-2.96905	down	5.57e-11	-2.01862	down	1.05e-05	2.26372	up	0.182162	1.02321	normal
Os03g0124900	4.02e-31	5.77175	up	2.68e-19	5.90026	up	0.00258016	-1.5277	down	0.123349	-1.22786	normal
Os03g0125100	1.25e-12	-2.15971	down	0.0611327	-0.518877	normal	1.3e-18	3.01198	up	0.152459	1.55827	normal
Os03g0125900	3.39e-07	-1.37482	down	0.846151	-0.0584742	normal	4.69e-09	2.05633	up	0.0269159	1.8764	normal
Os03g0126800	1.06e-15	-2.04281	down	3.45e-19	-2.33259	down	2.73e-07	1.66662	up	0.295489	0.572914	normal
Os03g0126825	5.58e-20	-2.37991	down	4.49e-13	-1.83577	down	0.000545995	2.33356	up	0.243394	0.738417	normal
Os03g0127600	2.73e-16	2.67236	up	2.52e-09	2.0502	up	0.00777441	-1.01126	down	0.537033	-0.35417	normal
Os03g0127700	5.25e-82	8.32626	up	6.63e-40	6.92199	up	4.73e-18	-2.9644	down	0.0978582	-0.80132	normal
Os03g0128100	2.86e-18	-3.35949	down	0.00630945	-0.85813	normal	0.00976051	1.3292	up	0.281289	0.613878	normal
Os03g0129100	1.53e-15	-2.24973	down	9.42e-05	-1.01212	down	7.81e-16	3.19544	up	0.020557	1.34298	normal
Os03g0130700	8.69e-16	1.99209	up	0.00012822	1.02004	up	4.74e-09	-2.38843	down	0.00217395	-1.28403	down
Os03g0130900	4.31e-17	1.96703	up	2.42e-05	1.01925	up	0.000377092	-1.14144	down	0.0798831	-0.816884	normal
Os03g0131200	1.26e-40	-7.1741	down	4.82e-31	-5.9148	down	2.45e-12	2.02872	up	0.333994	0.911337	normal
Os03g0132900	0.00806838	-5.86899	down	0.0642866	-3.60625	normal	0.00397147	4.0017	up	--	--	--
Os03g0133000	4.52e-19	-2.99055	down	2.51e-08	-1.64119	down	4.06e-18	5.12943	up	9.15e-06	3.50426	up
Os03g0133400	1.17e-07	-1.38168	down	7.71e-07	-1.23272	down	8.06e-05	1.20205	up	0.526796	0.467852	normal
Os03g0134900	2.24e-12	8.87403	up	7.13e-22	6.18808	up	0.00275567	-4.68539	down	0.0930369	-2.13994	normal
Os03g0135100	1.73e-13	9.44544	up	6.75e-07	6.52984	up	0.00570501	-3.84931	down	0.120166	-1.86312	normal
Os03g0135150	3.61e-11	8.51271	up	0.00084117	5.90912	up	0.00363652	-3.64692	down	0.115832	-1.72474	normal
Os03g0141200	1.14e-06	-1.96217	down	0.000187858	-1.41419	down	1.29e-18	2.55372	up	0.0186523	2.08444	normal
Os03g0142900	1.68e-12	-1.79288	down	2.27e-07	-1.29058	down	1.5e-05	1.38962	up	0.142036	0.917446	normal
Os03g0146100	4.64e-18	2.20072	up	0.122495	0.40692	normal	6.32e-06	-1.69427	down	0.0372886	-1.15173	normal
Os03g0146200	4.03e-17	2.18066	up	0.00547295	0.734542	normal	9.12e-05	-1.52142	down	0.0894889	-1.01414	normal
Os03g0148700	3.29e-32	-3.92978	down	6.1e-30	-3.58481	down	7.5e-05	2.31853	up	0.359577	0.841029	normal
Os03g0149200	6e-34	3.58658	up	0.300968	0.4912	normal	2.06e-09	-4.18863	down	1.85e-05	-2.38302	down
Os03g0151600	2.32e-05	1.71407	up	0.205367	0.58661	normal	8.32e-09	-2.37758	down	0.0229548	-1.1098	normal
Os03g0152000	2.05e-05	-1.38605	down	1.67e-06	-1.64717	down	0.00222493	1.04765	up	0.46078	0.494798	normal
Os03g0157300	8.57e-38	3.19845	up	7.07e-17	2.18684	up	1.76e-06	-1.51527	down	0.181712	-0.648752	normal
Os03g0157600	1.89e-16	4.12305	up	0.0358458	3.0814	normal	5.4e-08	-2.11812	down	0.00103227	-1.50955	down
Os03g0159600	7.61e-14	3.65845	up	1.04e-15	3.55658	up	7.37e-16	-2.77411	down	2.23e-05	-1.73252	down
Os03g0159900	2.59e-12	-3.9991	down	2.58e-11	-3.79012	down	0.00681421	1.67524	up	0.824041	-0.162631	normal
Os03g0160100	6.91e-07	-1.24409	down	1.06e-09	-1.57295	down	2.59e-05	1.25237	up	0.493328	0.364447	normal
Os03g0160400	0.0026663	1.01613	up	0.362101	0.343547	normal	3.76e-05	-1.50399	down	0.0247132	-1.04183	normal
Os03g0161100	2.29e-26	2.99006	up	0.0574791	0.741562	normal	7.36e-19	-2.95132	down	1.7e-05	-1.73183	down
Os03g0161400	1.05e-07	4.53481	up	2.76e-15	3.09059	up	3.27e-11	-2.16519	down	5.67e-06	-1.83709	down
Os03g0161450	2.37e-06	4.52555	up	1.69e-09	2.86365	up	3.26e-08	-2.01668	down	0.000108289	-1.81028	down
Os03g0161600	5.11e-58	7.72861	up	4.56e-32	5.94846	up	0.00477836	-1.06826	down	0.568769	-0.367033	normal
Os03g0162300	7.7e-13	5.47507	up	1.34e-10	5.0935	up	0.000148376	-3.04188	down	0.162385	-1.16989	normal
Os03g0165266	1.88e-07	-1.73658	down	0.52009	0.234407	normal	3.05e-09	2.46286	up	0.00622175	1.54277	up
Os03g0165300	8.14e-06	-1.89521	down	0.061215	-0.671768	normal	8.12e-14	2.27347	up	0.0151323	1.46598	normal
Os03g0165400	6.4e-100	7.17969	up	6.46e-55	6.2222	up	2.15e-32	-4.27931	down	0.0242975	-1.43426	normal
Os03g0165900	9.61e-11	5.32439	up	1.01e-12	6.02573	up	0.00297141	-2.29321	down	0.0610493	-1.51854	normal
Os03g0167000	2.71e-55	8.36303	up	8.53e-06	6.2053	up	7.61e-13	-2.97301	down	0.0400979	-1.12436	normal
Os03g0167600	3.09e-19	6.87345	up	0.124003	4.46551	normal	3.05e-09	-5.7577	down	0.053638	-1.61095	normal
Os03g0167650	1.73e-17	7.14575	up	0.136818	4.18463	normal	2.51e-10	-5.80788	down	0.0368259	-1.65162	normal
Os03g0168600	1.52e-06	8.70324	up	--	--	--	5.65e-13	-6.94446	down	0.114095	-1.39129	normal
Os03g0168650	1.66e-06	9.68872	up	--	--	--	9.92e-13	-7.87026	down	0.0847296	-1.49611	normal
Os03g0169100	9.16e-53	-5.00843	down	3.16e-35	-4.10202	down	3.94e-05	1.29292	up	0.587455	0.402024	normal
Os03g0169600	8.37e-08	-1.45145	down	5.28e-10	-1.72144	down	0.00288251	1.21032	up	0.386415	0.550483	normal
Os03g0170701	2.04e-17	6.75854	up	--	--	--	1.1e-12	-3.7336	down	0.0153243	-1.71614	normal
Os03g0170900	5.15e-37	-3.53029	down	0.0382142	-0.578739	normal	5.05e-17	3.27667	up	0.290876	0.944312	normal
Os03g0173900	1.94e-42	4.35123	up	2e-08	2.78853	up	6.71e-05	-1.4578	down	0.0644325	-0.882175	normal
Os03g0174200	7.06e-12	4.48257	up	--	--	--	4.14e-08	-8.16726	down	0.000819012	-2.92949	down
Os03g0177000	2.61e-05	-1.10054	down	2.26e-05	-1.11485	down	0.000533197	1.2961	up	0.663208	0.300228	normal
Os03g0180900	6.36e-05	-2.34522	down	0.0738818	-0.856972	normal	3.29e-07	6.24972	up	0.000670158	3.03034	up
Os03g0181100	0.000126994	-5.21646	down	0.00244181	-3.75546	down	6.11e-08	2.53134	up	0.00152117	1.93556	up
Os03g0181500	8.14e-54	4.40065	up	6.28e-09	2.19321	up	2.66e-20	-3.06338	down	2.42e-05	-1.75317	down
Os03g0181550	2.39e-62	4.09297	up	1.22e-10	2.59283	up	2.36e-14	-2.79814	down	0.00175804	-1.56316	down
Os03g0181800	9.67e-44	-3.97653	down	2.33e-13	-1.85758	down	0.0080617	1.50762	up	0.598297	0.379962	normal
Os03g0183200	8.64e-12	-2.20978	down	9.24e-07	-1.35352	down	2.95e-23	4.69187	up	0.0131945	3.05214	normal
Os03g0183600	1.16e-08	3.67646	up	2.71e-06	2.96974	up	0.00139494	-2.35746	down	0.0946668	-1.33157	normal
Os03g0186900	2.94e-15	6.76533	up	1.73e-12	3.37142	up	5.22e-56	-6.72337	down	2.27e-10	-2.82901	down
Os03g0187550	2.75e-12	-2.94552	down	2.37e-10	-2.42237	down	0.000162283	3.08489	up	0.00668769	2.31577	up
Os03g0187600	1.38e-17	-2.2398	down	4.87e-20	-2.50806	down	1.61e-11	2.01536	up	0.00168369	1.67406	up
Os03g0188500	1.27e-10	-2.11143	down	0.0217527	-0.799126	normal	7.72e-16	2.71354	up	0.0843482	2.43982	normal
Os03g0189100	1.41e-19	-4.32291	down	2.74e-06	-1.66476	down	1.07e-07	2.01938	up	0.03794	1.77021	normal
Os03g0191400	8.91e-10	-3.0858	down	0.0639676	-0.744907	normal	1.18e-14	3.85916	up	0.0515154	2.26448	normal
Os03g0191900	0.000218652	-2.04759	down	0.00286483	1.70337	up	8.03e-06	2.21155	up	0.527267	0.804615	normal
Os03g0194900	0.000844038	-1.99808	down	0.766223	0.0994775	normal	3.23e-38	3.85244	up	0.106885	1.78396	normal
Os03g0196800	4.07e-16	-2.08159	down	9.1e-08	-1.36723	down	0.00012525	1.15151	up	0.519185	0.349878	normal
Os03g0198900	5.28e-05	-1.14988	down	0.452818	-0.217078	normal	0.000127484	1.3462	up	0.274985	0.606213	normal
Os03g0199500	1.54e-51	7.53576	up	2.56e-11	4.65684	up	9.76e-14	-3.2859	down	0.000241331	-1.66885	down
Os03g0200600	1.14e-05	1.14592	up	0.0574782	-0.599321	normal	2.62e-06	-2.15254	down	0.0054065	-1.20895	down
Os03g0202200	6.81e-08	1.5857	up	0.830171	0.0848904	normal	0.000654562	-1.20702	down	0.0540371	-0.897217	normal
Os03g0203700	2.03e-05	-2.11142	down	6.24e-12	-2.99559	down	1.54e-06	3.85064	up	0.00841215	1.64867	up
Os03g0205700	2.94e-64	7.39476	up	4.14e-52	6.16337	up	0.000273669	-1.20012	down	0.167552	-0.658927	normal
Os03g0207400	1.14e-38	-3.58878	down	1.56e-23	-2.63346	down	2.49e-22	4.08996	up	3.9e-05	3.3989	up
Os03g0209500	5.69e-17	2.98725	up	3.66e-19	3.01463	up	0.00457134	-1.37762	down	0.490449	-0.410885	normal
Os03g0209800	6.91e-17	7.14018	up	1.53e-05	7.37909	up	0.00493025	-1.45737	down	0.00926824	-1.57726	down
Os03g0212600	3.69e-21	7.30512	up	--	--	--	0.00209531	-2.76612	down	0.00782709	-1.98248	down
Os03g0216500	2.61e-10	4.25127	up	2.1e-05	2.66352	up	0.000150288	-2.73492	down	0.124768	-1.2034	normal
Os03g0216800	2.15e-37	9.98249	up	--	--	--	4.89e-05	-8.84943	down	0.158485	-1.89755	normal
Os03g0218400	0.000229731	-3.79232	down	0.0216659	-2.01273	normal	6.48e-39	4.07867	up	0.218	2.31855	normal
Os03g0219300	1.81e-08	-1.48233	down	0.000656511	-0.865771	normal	0.000540752	1.13654	up	0.106885	1.18308	normal
Os03g0221500	1.27e-09	3.45406	up	2.66e-08	3.07153	up	2.68e-06	-3.53912	down	0.00493929	-1.71455	down
Os03g0222600	3.82e-12	3.71834	up	2.71e-06	2.61632	up	4.62e-05	-2.38315	down	0.306961	-0.941452	normal
Os03g0223301	1.17e-13	1.72551	up	3.02e-07	1.20777	up	0.00053617	-1.11485	down	0.799268	-0.169801	normal
Os03g0224700	9.14e-14	-1.91292	down	1.15e-16	-2.1306	down	0.00602663	1.05452	up	0.37865	0.521113	normal
Os03g0228800	5.68e-15	2.87227	up	2.62e-12	2.55633	up	1.48e-05	-1.43314	down	0.106881	-0.749129	normal
Os03g0231750	0.000137389	2.19969	up	--	--	--	0.000454246	-3.41535	down	0.000958624	-2.85199	down
Os03g0232600	5.08e-10	1.45437	up	0.373225	0.236991	normal	0.0013687	-1.02953	down	0.227307	-0.598501	normal
Os03g0233800	2.01e-40	4.70945	up	6.5e-19	3.59552	up	7.06e-06	-1.56128	down	0.409669	-0.434783	normal
Os03g0236200	2.4e-08	-2.70461	down	0.88345	-0.0714239	normal	0.000209941	2.44546	up	0.404257	1.08039	normal
Os03g0236300	1.66e-14	7.0352	up	--	--	--	0.000100802	#NAME?	down	--	--	--
Os03g0236675	9.6e-11	Inf	up	--	--	--	0.00481242	-3.50612	down	0.526796	-0.847726	normal
Os03g0237100	1.18e-19	-3.38299	down	0.00423337	-0.862204	normal	0.000261729	1.81248	up	0.02413	2.18194	normal
Os03g0238000	1.52e-07	-2.08434	down	0.00453233	-0.992986	normal	1.76e-05	2.34081	up	0.0304376	1.58139	normal
Os03g0239000	7.53e-23	5.7083	up	0.00951043	3.55369	up	3.66e-17	-5.06344	down	7.65e-07	-2.76906	down
Os03g0240600	8.44e-05	-5.64631	down	0.0650891	-1.8851	normal	9.43e-05	4.83169	up	--	--	--
Os03g0241300	4.01e-12	-1.89275	down	1.15e-07	-1.51267	down	0.000268785	1.90688	up	0.00192464	1.29217	up
Os03g0241900	2.38e-39	-3.97447	down	9.85e-28	-3.38121	down	2.58e-06	1.68954	up	0.0711184	1.48342	normal
Os03g0242900	2.14e-17	2.64244	up	1.16e-07	2.49158	up	0.00041826	-1.1777	down	0.977195	0.0213665	normal
Os03g0243700	2.88e-22	3.16875	up	1.99e-07	1.96589	up	0.00281128	-1.04849	down	0.0321671	-0.979148	normal
Os03g0244600	1.62e-16	Inf	up	4.46e-13	Inf	up	0.00333494	-4.04495	down	0.119439	-1.75711	normal
Os03g0245200	1.52e-46	6.80569	up	--	--	--	1.01e-52	-9.80699	down	1.14e-20	-4.19766	down
Os03g0245300	8.63e-49	9.53526	up	0.0588781	6.28441	normal	1.86e-06	-4.64285	down	0.217625	-1.20358	normal
Os03g0246100	4.4e-19	7.52008	up	9.6e-16	6.78244	up	1.2e-08	-2.64078	down	6.18e-06	-2.31507	down
Os03g0247900	9.66e-09	-1.43082	down	0.809965	-0.0717244	normal	7.42e-10	1.81127	up	0.000574264	1.42233	up
Os03g0249700	6.38e-22	-2.5071	down	0.0688222	-0.481898	normal	1.87e-05	1.97932	up	0.0546822	1.83505	normal
Os03g0250200	4e-20	4.05432	up	5.81e-17	3.65672	up	9.24e-06	-2.64501	down	0.136417	-1.36797	normal
Os03g0254000	8.38e-46	3.8422	up	3.78e-19	2.68538	up	1.39e-07	-1.70775	down	0.549414	-0.327263	normal
Os03g0255100	4.18e-11	1.53598	up	0.0509592	-0.803581	normal	0.00403249	-1.2137	down	0.0255999	-1.29529	normal
Os03g0255400	4.95e-19	-2.79616	down	1.53e-14	-2.24975	down	4.53e-05	2.06871	up	0.322766	0.814681	normal
Os03g0255500	1.02e-41	-5.33522	down	1.5e-28	-3.88666	down	1.36e-07	1.72444	up	0.374351	-0.544727	normal
Os03g0258200	5.37e-05	-1.14079	down	0.000274246	-0.997248	normal	8.88e-11	3.20232	up	0.0280544	1.38694	normal
Os03g0259400	3.61e-13	5.42568	up	--	--	--	2.36e-18	-4.38397	down	1.23e-12	-3.64018	down
Os03g0259900	1.02e-07	1.50642	up	0.000275979	1.06174	up	0.00012807	-1.25	down	0.0247064	-0.98474	normal
Os03g0260432	1.97e-16	Inf	up	--	--	--	0.000286018	-3.1741	down	0.0272238	-1.82783	normal
Os03g0260600	5.65e-31	9.59314	up	1.96e-16	7.73041	up	8.92e-07	-2.46189	down	0.241625	-0.956896	normal
Os03g0263600	5.79e-09	8.12394	up	6.14e-23	6.45153	up	2.36e-06	-2.99883	down	0.000368278	-1.91644	down
Os03g0264300	2.44e-07	-1.33145	down	1.31e-07	-1.34011	down	0.000138491	1.38544	up	0.10473	0.850678	normal
Os03g0264600	4.66e-97	7.50986	up	6.29e-15	5.1766	up	5.11e-12	-2.23638	down	0.0738647	-1.11603	normal
Os03g0265600	1.39e-08	-1.42614	down	0.000627557	-0.853803	normal	2.67e-05	1.4168	up	0.0128645	1.13976	normal
Os03g0267300	3.67e-42	-4.4324	down	3.06e-33	-4.09479	down	0.000605951	1.04065	up	0.649701	0.262539	normal
Os03g0268400	2.59e-21	2.86817	up	7.03e-08	1.83607	up	0.000130455	-1.24081	down	0.00210197	-1.28946	down
Os03g0268450	1.13e-26	3.08683	up	1.99e-10	2.05566	up	0.000712733	-1.09244	down	0.00519789	-1.18396	down
Os03g0269601	3.64e-09	3.25254	up	6.22e-16	3.86248	up	4.04e-06	-1.80803	down	0.00841336	-1.24342	down
Os03g0270600	1.48e-19	-5.55154	down	9.3e-14	-3.93358	down	0.0014416	2.70183	up	--	--	--
Os03g0279200	8.33e-14	2.11072	up	0.00152476	-1.2386	down	0.00436808	-3.83166	down	0.00234881	-3.80393	down
Os03g0281000	6.9e-28	-3.10264	down	1.8e-14	-2.19524	down	1.27e-12	2.06684	up	0.000345085	1.49595	up
Os03g0281201	1.73e-17	8.05778	up	--	--	--	1.01e-06	-5.13708	down	0.0764872	-1.4342	normal
Os03g0281500	2.69e-51	-4.36617	down	1.12e-15	-2.05351	down	0.00499707	2.41421	up	0.180355	2.46894	normal
Os03g0283400	4.49e-08	1.97659	up	0.00180756	1.333	up	2.56e-06	-1.71246	down	0.111018	-0.773722	normal
Os03g0285100	1.75e-06	-1.36966	down	0.000107038	-1.06541	down	0.000885901	1.90595	up	0.0123328	1.38979	normal
Os03g0285800	1.37e-12	-3.42001	down	1.34e-09	-2.7501	down	5.18e-10	1.90223	up	0.927385	0.0756125	normal
Os03g0286500	1.65e-12	4.40672	up	0.550921	0.386837	normal	7.18e-07	-6.62602	down	0.00145026	-3.26761	down
Os03g0287100	2.38e-11	-2.99481	down	0.000447347	-1.30229	down	9.54e-10	3.58854	up	0.469286	0.728877	normal
Os03g0287500	1.33e-12	4.07856	up	1.56e-07	3.07325	up	1.04e-05	-2.09548	down	0.0493566	-1.0988	normal
Os03g0287600	1.38e-35	4.18073	up	5.62e-09	3.41028	up	8.88e-10	-2.04618	down	0.0587714	-0.854814	normal
Os03g0289800	2.81e-06	-6.66866	down	7.83e-06	-6.05224	down	0.000195243	Inf	up	--	--	--
Os03g0289850	4.74e-08	-7.62822	down	0.00127811	-3.08662	down	1.92e-08	Inf	up	--	--	--
Os03g0290900	5.94e-27	6.24148	up	1.64e-21	5.59413	up	2.74e-07	-2.96531	down	0.000168444	-1.91263	down
Os03g0292100	5.96e-18	-2.22748	down	6.38e-10	-1.59945	down	1.04e-14	2.76768	up	0.00184647	1.42306	up
Os03g0292200	8.66e-06	-1.22955	down	0.000238164	-0.982796	normal	0.00480454	1.02231	up	0.261974	0.608589	normal
Os03g0292800	1.72e-07	1.28212	up	0.00855937	0.675094	normal	0.000430377	-1.13152	down	0.048388	-0.900448	normal
Os03g0293500	2.14e-17	1.97304	up	0.192628	0.332124	normal	0.00015878	-1.2341	down	0.138366	-0.739334	normal
Os03g0295600	2.66e-47	3.8826	up	1.78e-13	2.32066	up	1.3e-10	-2.11348	down	0.0170262	-1.03583	normal
Os03g0296000	5.05e-05	Inf	up	--	--	--	2.43e-05	#NAME?	down	0.650484	-0.67522	normal
Os03g0296100	3.21e-09	9.99779	up	--	--	--	0.00235144	-6.36654	down	0.917272	-0.236532	normal
Os03g0297000	2.65e-41	-5.03525	down	6.07e-19	-2.69764	down	1.88e-07	2.98449	up	0.0888622	1.42273	normal
Os03g0297600	6.67e-08	-2.91033	down	1.28e-07	-2.83996	down	2.05e-20	2.8559	up	0.248492	0.663383	normal
Os03g0301700	9.04e-49	7.57508	up	3.21e-10	6.08902	up	3.59e-18	-3.05951	down	0.000274634	-1.51737	down
Os03g0301800	6.67e-30	4.50244	up	9.65e-29	4.30822	up	1.67e-11	-2.16589	down	0.000587555	-1.4202	down
Os03g0302200	1.43e-42	-4.2429	down	2.33e-37	-4.16626	down	0.000354636	1.09646	up	0.895001	0.0924674	normal
Os03g0302900	6.71e-18	5.26373	up	2.34e-07	3.90285	up	0.000129331	-2.71881	down	0.00238981	-1.80406	down
Os03g0303100	5.41e-74	4.73152	up	1.06e-38	3.55362	up	9.66e-07	-1.56032	down	0.015582	-1.07418	normal
Os03g0304500	2.98e-29	3.20493	up	0.000252695	1.33249	up	1.02e-16	-3.75456	down	0.00803652	-1.48999	down
Os03g0304550	6.42e-13	3.50702	up	0.0147425	1.40079	normal	6.2e-16	-3.91668	down	0.00641563	-1.58523	down
Os03g0305400	0.0025783	-1.69982	down	0.000972989	-1.9125	down	2.98e-06	3.1144	up	0.384039	2.31971	normal
Os03g0305700	0.000103115	-1.04529	down	0.0258981	-0.588699	normal	1.25e-06	1.87016	up	0.00519063	1.34662	up
Os03g0307400	1.28e-09	1.67715	up	0.0187416	0.728609	normal	2.14e-09	-2.0004	down	0.0248721	-0.990058	normal
Os03g0308200	6.77e-46	3.40833	up	8.75e-25	2.40564	up	0.0013545	-1.05641	down	0.647906	-0.28308	normal
Os03g0311600	4.75e-10	2.81118	up	0.000139395	1.96719	up	6.28e-10	-3.0681	down	0.00906928	-1.30359	down
Os03g0314750	2.92e-13	7.88894	up	--	--	--	2.9e-05	-3.53559	down	0.0127546	-1.82957	normal
Os03g0315400	6.03e-61	-5.3153	down	2.29e-21	-2.5062	down	7.03e-27	6.9859	up	4.37e-09	5.12533	up
Os03g0320800	4.24e-75	8.29856	up	2.11e-14	5.11837	up	2.06e-07	-4.43137	down	0.0017134	-2.21981	down
Os03g0320850	3.18e-24	8.12774	up	--	--	--	4.14e-06	-4.21977	down	0.004262	-2.16466	down
Os03g0321300	1.6e-06	1.60721	up	0.958287	-0.0268621	normal	0.000799835	-1.07601	down	0.01213	-1.09456	normal
Os03g0322200	3.68e-09	-3.40037	down	0.000256774	-1.72297	down	2.4e-26	8.13657	up	0.0498153	6.58196	normal
Os03g0323500	6.16e-05	1.31309	up	0.602796	0.208949	normal	1.67e-16	-2.82864	down	1.03e-06	-1.96939	down
Os03g0323600	5.17e-07	-2.83791	down	4.78e-07	-2.58867	down	7.66e-05	5.28413	up	--	--	--
Os03g0324700	0.000782885	1.48131	up	0.0404157	0.920893	normal	9.99e-05	-1.79402	down	0.573873	-0.363498	normal
Os03g0324900	7.37e-08	-3.17504	down	0.0447852	-0.948536	normal	0.00565143	4.31693	up	0.00232469	2.60972	up
Os03g0325500	1.21e-17	-2.76823	down	0.000707042	-0.947492	normal	8.34e-05	1.45917	up	0.761785	-0.23895	normal
Os03g0326000	6.81e-05	-1.49389	down	0.838566	0.0746632	normal	9.28e-27	4.23882	up	1.94e-05	2.55954	up
Os03g0326500	3.01e-18	-2.28648	down	2.1e-14	-2.05331	down	3.23e-08	1.6717	up	0.080066	1.20436	normal
Os03g0327100	1.11e-19	-3.48868	down	1.83e-11	-2.17379	down	6.57e-05	4.39164	up	0.00348931	2.36822	up
Os03g0327800	1.53e-08	-2.76903	down	0.0105934	1.08071	normal	3.03e-29	5.06934	up	0.143614	3.01398	normal
Os03g0327900	4.45e-31	2.93877	up	1.9e-10	1.49977	up	2.99e-10	-2.13171	down	0.00854182	-1.2536	down
Os03g0328100	1.69e-11	3.78145	up	0.00202024	2.88729	up	5.76e-12	-3.14869	down	0.0267451	-1.12781	normal
Os03g0329200	3.53e-86	7.84163	up	9.86e-17	5.96044	up	0.000323754	-2.70177	down	0.0503029	-1.3638	normal
Os03g0331700	4.96e-19	-3.02819	down	1.05e-28	-3.51214	down	4.42e-07	2.33584	up	0.555542	0.612034	normal
Os03g0332700	2.85e-07	-1.6847	down	1.68e-05	-1.37013	down	0.00234359	1.08928	up	0.103204	0.817673	normal
Os03g0332900	6.88e-06	2.07095	up	0.0281249	1.08094	normal	0.000709089	-3.31016	down	0.0324475	-1.7174	normal
Os03g0335300	1.06e-07	-1.34001	down	0.279817	-0.30255	normal	1.59e-10	1.86614	up	0.0115767	1.09176	normal
Os03g0335500	9.81e-94	7.68361	up	1.24e-19	6.475	up	2.87e-17	-3.14644	down	0.412512	-0.716565	normal
Os03g0336400	1.43e-23	6.42782	up	5.16e-10	4.2886	up	1.48e-12	-2.65175	down	6.64e-09	-2.48537	down
Os03g0336900	0.00385725	2.81438	up	3.18e-05	2.60707	up	0.000133943	-2.58078	down	0.240144	-0.910837	normal
Os03g0338400	1.81e-36	6.76079	up	7.55e-33	6.47146	up	8.99e-14	-2.86209	down	0.000345085	-1.5467	down
Os03g0339700	7.94e-10	3.36662	up	8.03e-06	2.48423	up	5.69e-17	-3.55367	down	8.29e-06	-2.01285	down
Os03g0343800	2.3e-33	5.72026	up	2.06e-37	5.7147	up	6.6e-06	-1.64567	down	0.340729	-0.499152	normal
Os03g0346500	6.29e-14	3.35056	up	0.00148376	1.64623	up	6.41e-08	-2.44871	down	0.000351845	-1.72889	down
Os03g0348800	2.17e-42	-5.41285	down	2.36e-22	-3.11497	down	0.00963218	1.52765	up	0.757433	0.333689	normal
Os03g0349200	1.93e-13	2.12595	up	1.43e-06	1.47739	up	0.000143457	-1.62204	down	0.124772	-0.72747	normal
Os03g0349400	1.19e-05	2.1767	up	0.0586232	1.021	normal	0.00137777	-1.91914	down	0.26269	-0.73585	normal
Os03g0349600	1.11e-05	1.07315	up	0.0713581	0.46774	normal	7.08e-06	-1.42699	down	0.235637	-0.584434	normal
Os03g0351300	2.15e-06	-1.35886	down	1.93e-05	-1.15417	down	6.91e-09	1.72297	up	0.630672	-0.284442	normal
Os03g0355700	2.03e-05	1.52278	up	0.112182	0.63597	normal	9.06e-26	-3.83642	down	0.000156908	-1.74255	down
Os03g0356638	1.91e-06	1.12117	up	0.157425	0.358407	normal	8.72e-05	-1.25209	down	0.0668699	-0.844911	normal
Os03g0356700	2.72e-28	2.58793	up	0.00010642	0.924333	normal	9.69e-08	-1.91277	down	7.64e-05	-1.88322	down
Os03g0357500	5.18e-77	10.2048	up	--	--	--	0.000449569	-8.75782	down	0.268963	-1.88657	normal
Os03g0359700	0.00105735	-1.35091	down	5.05e-10	1.67797	up	0.000830252	1.49853	up	0.111764	1.54175	normal
Os03g0361500	5.24e-07	3.14636	up	0.000890193	2.03588	up	1.58e-08	-4.26947	down	0.000412173	-2.52221	down
Os03g0363600	4.64e-09	1.8569	up	1.45e-15	2.28083	up	0.000113758	-1.29581	down	0.145544	-0.692215	normal
Os03g0364500	1.77e-28	2.87037	up	2.64e-06	1.31504	up	2.89e-07	-1.62835	down	0.00418151	-1.41599	down
Os03g0371800	3.78e-32	9.09521	up	6.34e-27	6.98659	up	0.000152878	-1.63928	down	0.243145	-0.99531	normal
Os03g0372950	1.53e-06	2.44486	up	0.0172702	1.296	normal	0.000649535	-1.78318	down	0.108741	-1.00746	normal
Os03g0374400	8.55e-07	-1.26362	down	0.00653997	-0.687654	normal	1.28e-07	1.78719	up	0.0145524	1.16641	normal
Os03g0375300	3e-07	3.22685	up	--	--	--	1.14e-08	-3.16973	down	6.36e-06	-2.66133	down
Os03g0376000	2.82e-05	2.20968	up	0.000956889	1.71827	up	0.00481179	-1.7552	down	0.4853	-0.560601	normal
Os03g0377100	5.28e-06	Inf	up	--	--	--	2.12e-11	-5.40656	down	0.000481637	-2.43644	down
Os03g0377201	7.93e-06	Inf	up	--	--	--	1.54e-09	-4.96272	down	0.00349107	-2.11653	down
Os03g0383900	7.88e-23	7.66675	up	8.15e-13	5.70544	up	3.17e-11	-3.20055	down	0.00690466	-1.40088	down
Os03g0386000	2.97e-07	-1.45097	down	0.706141	0.107798	normal	9.7e-09	3.43667	up	0.357186	1.50286	normal
Os03g0389100	6.84e-43	-4.25534	down	1.4e-18	-2.35127	down	1.45e-07	2.17469	up	0.806349	0.243194	normal
Os03g0391400	2.35e-08	3.16131	up	0.0590846	2.36863	normal	1.39e-08	-2.57685	down	0.000369318	-1.79926	down
Os03g0397600	0.0039308	4.10922	up	--	--	--	3.58e-08	-3.23562	down	0.000144989	-2.36067	down
Os03g0399400	3.15e-17	8.01091	up	1.26e-21	8.59238	up	1.37e-06	-2.44245	down	0.119439	-0.9282	normal
Os03g0401300	4.47e-91	5.23197	up	8.36e-16	4.41239	up	0.0017511	-1.42184	down	0.000993264	-1.97808	down
Os03g0401333	3.11e-68	5.28767	up	7.89e-22	3.58775	up	9.91e-06	-1.5167	down	2.26e-05	-1.90208	down
Os03g0407900	1.97e-07	-5.00479	down	1.4e-06	-4.38507	down	1.26e-05	5.29338	up	--	--	--
Os03g0410300	6.72e-08	-1.41551	down	1.6e-08	-1.49872	down	5.12e-05	1.29038	up	0.736928	0.215626	normal
Os03g0418700	0.000587429	1.20591	up	0.404232	-0.379825	normal	4.93e-06	-1.73035	down	0.00508603	-1.28785	down
Os03g0418733	3.93e-08	3.41457	up	0.00798455	2.52029	up	0.000468799	-2.29464	down	0.0190621	-1.67509	normal
Os03g0421000	5.85e-38	5.86869	up	7.24e-30	5.32195	up	2.33e-06	-1.64809	down	0.0195225	-1.04736	normal
Os03g0422300	0.00379309	1.36429	up	0.261988	0.564876	normal	1.92e-08	-2.62643	down	0.0177038	-1.2515	normal
Os03g0433200	3.53e-08	3.52775	up	1.27e-07	3.33952	up	4e-06	-2.53872	down	0.110578	-1.0167	normal
Os03g0565300	2.96e-06	-1.41895	down	9.72e-07	-1.44136	down	6.05e-05	1.55632	up	0.403965	0.544555	normal
Os03g0570100	1.89e-16	6.11514	up	--	--	--	1.91e-19	-8.75079	down	1.06e-06	-3.11839	down
Os03g0574900	1.1e-30	-8.24388	down	1.74e-28	-7.71806	down	1.03e-08	7.61793	up	0.000630302	6.59457	up
Os03g0578500	1.15e-15	Inf	up	--	--	--	0.000217018	-4.57404	down	0.00803145	-2.5943	down
Os03g0579200	0.000236668	2.12038	up	--	--	--	3.52e-06	-3.33459	down	0.00761463	-1.93718	down
Os03g0582200	3.55e-57	-6.29753	down	7.01e-19	-2.55977	down	3.91e-07	3.4346	up	0.093353	3.29675	normal
Os03g0582800	1.67e-24	6.8287	up	0.0016026	4.19559	up	0.000129457	-3.10117	down	0.0354745	-1.53812	normal
Os03g0588400	2.78e-08	4.64593	up	--	--	--	8.44e-05	-3.86872	down	0.866377	-0.252196	normal
Os03g0589400	1.85e-15	Inf	up	--	--	--	4.36e-05	#NAME?	down	0.948649	-0.159024	normal
Os03g0591300	6.43e-15	5.83475	up	4.82e-10	4.51673	up	0.00370045	-3.39482	down	0.0526098	-1.87664	normal
Os03g0596200	2.24e-17	8.03405	up	--	--	--	1.41e-07	-3.48669	down	0.0162813	-1.63671	normal
Os03g0596600	1.15e-09	3.47342	up	2.63e-07	2.90022	up	4.81e-14	-3.04831	down	2.4e-06	-2.1014	down
Os03g0598900	0.00151986	-1.07897	down	0.000414891	-1.15884	down	0.000774638	1.37724	up	0.449234	0.517495	normal
Os03g0599800	4.23e-10	1.53584	up	0.167574	0.36425	normal	0.00295509	-1.26068	down	0.519765	-0.497202	normal
Os03g0604600	0.000422534	1.26497	up	0.124248	-0.774328	normal	2.84e-05	-1.72033	down	0.00211566	-1.48514	down
Os03g0605300	0.00672686	1.03477	up	0.00190241	0.822371	normal	1.17e-08	-2.14365	down	0.000103871	-1.94188	down
Os03g0607700	1.84e-23	-3.51435	down	2.28e-06	-1.37897	down	1.01e-14	3.81915	up	0.0376162	2.73566	normal
Os03g0609000	1.83e-08	3.64181	up	8.5e-08	3.45291	up	0.00388617	-2.04632	down	0.554688	-0.526867	normal
Os03g0614901	0.00374455	1.12978	up	0.10834	0.648435	normal	0.000245624	-1.47667	down	0.0903491	-0.865571	normal
Os03g0635800	1.96e-10	1.74469	up	2.07e-08	1.5287	up	2.87e-06	-1.54899	down	0.12711	-0.716146	normal
Os03g0636700	3.92e-23	8.01195	up	--	--	--	1.42e-16	-5.17185	down	0.000376376	-2.03896	down
Os03g0637800	5.61e-64	6.01794	up	1.87e-28	4.6826	up	7.16e-15	-2.5386	down	0.00238166	-1.27212	down
Os03g0639100	2.88e-76	8.85548	up	--	--	--	0.000598622	-9.40099	down	0.396624	-1.49571	normal
Os03g0645000	3.93e-64	10.99	up	4.17e-15	9.09906	up	1.49e-10	-3.64466	down	0.000274323	-1.73038	down
Os03g0647800	1.3e-30	3.11894	up	2.31e-21	2.63455	up	2.68e-05	-1.33417	down	0.118351	-0.734247	normal
Os03g0648800	3.29e-12	5.19918	up	--	--	--	0.00139824	-3.10646	down	0.285514	-1.00015	normal
Os03g0653900	1.42e-16	7.83898	up	--	--	--	0.00494348	#NAME?	down	0.913608	0.242487	normal
Os03g0655400	1.54e-16	-2.53115	down	1.93e-25	-3.56847	down	3.74e-24	3.08209	up	0.353754	1.27942	normal
Os03g0656850	0.00862172	-1.44711	down	1.93e-06	1.66597	up	3.18e-15	3.37362	up	0.112282	2.21673	normal
Os03g0659450	1.41e-39	-3.72453	down	2.8e-26	-2.99292	down	0.000839088	1.2094	up	0.054403	0.94898	normal
Os03g0659800	7.99e-15	7.21244	up	1.42e-12	6.58171	up	0.00452757	-2.81709	down	0.18091	-1.11234	normal
Os03g0663900	7.91e-153	10.2666	up	--	--	--	0.0011482	-10.4378	down	0.487464	-1.35288	normal
Os03g0665200	4.05e-13	2.07041	up	8.18e-12	1.92204	up	0.00031142	-1.16299	down	0.336098	-0.548498	normal
Os03g0667100	0.000467838	-2.15012	down	0.00175197	-1.82726	down	4.64e-13	2.919	up	0.000579058	1.93772	up
Os03g0667150	0.0040806	-2.01429	down	0.00375325	-2.02229	down	3.91e-14	3.08508	up	0.000553331	1.99865	up
Os03g0669300	4.27e-15	1.82652	up	1.76e-08	1.3167	up	6.27e-06	-1.49556	down	0.0251186	-1.06668	normal
Os03g0671800	6.16e-16	Inf	up	2.26e-15	Inf	up	9.16e-06	-3.95886	down	0.0634828	-1.75996	normal
Os03g0672300	9.23e-06	2.56942	up	0.164939	1.57125	normal	0.00715726	-1.66013	down	0.0920516	-1.20997	normal
Os03g0672400	2.42e-22	Inf	up	8.39e-10	Inf	up	0.000330552	-4.25828	down	0.0278033	-2.03381	normal
Os03g0673600	1.41e-07	-1.49606	down	0.261213	0.427794	normal	0.00211233	1.72555	up	0.0194694	1.44403	normal
Os03g0675500	0.00125622	1.84566	up	0.000494992	2.14831	up	0.00427495	-2.34174	down	0.255837	-1.28896	normal
Os03g0680800	1.06e-07	-1.35655	down	6.28e-05	-1.06126	down	1.67e-10	1.87478	up	0.0330006	0.950004	normal
Os03g0683300	1.21e-05	9.82927	up	--	--	--	4e-32	-12.0857	down	1.81e-05	-2.47561	down
Os03g0683500	1.22e-128	9.95584	up	--	--	--	2.11e-66	-8.4704	down	4.36e-06	-1.8463	down
Os03g0683700	6.85e-11	1.68685	up	4.02e-06	1.22212	up	0.000233794	-1.17763	down	0.0750021	-0.811419	normal
Os03g0683800	4.28e-163	8.81231	up	0.000559657	5.72909	up	3.61e-10	-5.60196	down	0.00211566	-2.15516	down
Os03g0683816	1.34e-158	8.51289	up	0.000210283	5.34376	up	8.76e-10	-5.35802	down	0.00201605	-2.12253	down
Os03g0687400	4.8e-109	9.55716	up	0.00427877	5.3907	up	3.03e-05	-6.18496	down	0.306961	-1.20234	normal
Os03g0687700	2.33e-44	6.11568	up	0.357121	1.34647	normal	1.22e-06	-7.75859	down	0.115428	-1.82836	normal
Os03g0691500	4.25e-18	8.19317	up	1.12e-05	7.18576	up	0.00259656	-2.16245	down	0.280253	-0.894576	normal
Os03g0692400	4.19e-17	2.62181	up	3.25e-35	3.3759	up	8.06e-08	-1.70171	down	0.153732	-0.688414	normal
Os03g0702700	1.95e-07	1.55062	up	0.0410019	0.682121	normal	0.00161182	-1.15619	down	0.285271	-0.555373	normal
Os03g0703000	1.41e-79	4.88697	up	1.01e-30	2.73748	up	4.84e-07	-1.97631	down	0.000100782	-2.03188	down
Os03g0703100	2.28e-14	1.78075	up	0.00453798	0.685308	normal	0.000211599	-1.23081	down	0.0395187	-0.987728	normal
Os03g0703300	1.59e-66	-5.90996	down	2.48e-35	-3.6868	down	2.95e-06	3.25575	up	0.0859678	2.35385	normal
Os03g0708000	8.49e-71	6.02231	up	2.46e-25	5.23384	up	5.43e-13	-2.31795	down	0.00205882	-1.29348	down
Os03g0708700	2.34e-11	2.04024	up	2.02e-05	1.38451	up	6.21e-06	-1.49899	down	0.0185858	-1.02883	normal
Os03g0711150	2.28e-33	-3.35114	down	2.06e-27	-3.08214	down	0.000394715	1.15128	up	0.298478	0.591241	normal
Os03g0713600	1.73e-18	3.50325	up	5.27e-18	3.33084	up	8.87e-08	-1.99251	down	0.100914	-0.777579	normal
Os03g0717200	4.26e-12	5.10637	up	5.75e-07	4.97605	up	0.0046475	-1.74025	down	0.00292293	-2.04151	down
Os03g0718100	5.65e-12	1.7665	up	9.96e-10	1.55652	up	1.95e-05	-1.36677	down	0.00385348	-1.24887	down
Os03g0718150	5.4e-13	1.68841	up	0.88738	0.0406444	normal	8.18e-07	-1.69316	down	0.00139809	-1.49773	down
Os03g0721700	1.49e-27	Inf	up	--	--	--	0.00869889	#NAME?	down	0.312473	-1.97484	normal
Os03g0723800	3.54e-42	-4.87707	down	7.58e-34	-3.93182	down	4.72e-13	6.7985	up	3.5e-06	4.5454	up
Os03g0724100	1.06e-14	-4.31067	down	0.76564	-0.132906	normal	0.00472436	2.29294	up	0.311098	2.54899	normal
Os03g0724300	1.47e-15	2.40625	up	0.000229352	1.276	up	5.17e-15	-3.06261	down	0.000220101	-1.51643	down
Os03g0727000	9.32e-66	7.93836	up	1.74e-16	7.7851	up	0.00128801	-1.11818	down	0.00262031	-1.26047	down
Os03g0727600	2.68e-05	-2.29779	down	0.0611327	-1.00164	normal	3.77e-05	2.57962	up	0.417452	0.784355	normal
Os03g0728900	1.54e-11	3.20795	up	0.030553	1.40813	normal	0.000309738	-1.97115	down	0.281326	-0.729912	normal
Os03g0729300	1.84e-23	-5.46764	down	1.8e-20	-4.99477	down	5.48e-05	2.50751	up	0.273052	1.1196	normal
Os03g0729500	1.02e-52	7.70321	up	1.45e-27	7.02304	up	0.000871219	-1.2759	down	0.571608	-0.332361	normal
Os03g0731800	1.79e-29	4.28262	up	0.00122753	-2.29531	down	0.00950151	-6.8184	down	0.44502	-1.4198	normal
Os03g0733600	5.98e-24	Inf	up	9.11e-14	Inf	up	0.00842917	-1.50029	down	0.924046	-0.093369	normal
Os03g0734900	5e-11	-2.28054	down	2.54e-05	-1.31542	down	0.00045952	1.83107	up	0.666278	0.417081	normal
Os03g0736500	2.6e-17	7.2252	up	--	--	--	0.000543958	-4.30663	down	0.0122642	-2.53291	normal
Os03g0739700	0.00035941	-4.16844	down	0.0664869	0.951081	normal	9.15e-12	3.94526	up	0.163528	2.59527	normal
Os03g0741000	3.13e-16	-6.66149	down	3.87e-16	-5.62684	down	0.000665563	3.28109	up	--	--	--
Os03g0741100	0.0001065	-7.56802	down	0.00335735	-5.09562	down	5.83e-08	4.13546	up	0.00461061	2.42523	up
Os03g0742900	4.21e-12	1.62695	up	0.444882	-0.221954	normal	1.04e-05	-1.40598	down	0.000345085	-1.49854	down
Os03g0748300	3.32e-39	-3.62391	down	4.25e-39	-3.63028	down	0.00241211	1.78564	up	0.481678	0.704277	normal
Os03g0750400	2.67e-38	-7.39105	down	1.02e-27	-5.46551	down	9.79e-05	3.62119	up	--	--	--
Os03g0750500	6.35e-43	-6.43512	down	6.33e-33	-5.25496	down	9.17e-05	3.09617	up	--	--	--
Os03g0750700	4.84e-46	4.46285	up	5.12e-05	1.54218	up	0.000596883	-2.22703	down	0.677132	-0.329794	normal
Os03g0756300	4.32e-65	5.05511	up	1.63e-23	3.53901	up	7.74e-10	-1.9879	down	0.0307414	-0.950477	normal
Os03g0758000	2.65e-24	-3.36075	down	1.15e-13	-2.18365	down	0.000678797	1.82141	up	0.0465339	1.39088	normal
Os03g0759700	5.56e-09	3.82354	up	3.05e-19	5.38522	up	1.61e-06	-2.25083	down	0.0422087	-1.11068	normal
Os03g0760200	0.00628441	-3.15201	down	0.00123796	-3.99233	down	2.36e-05	2.4369	up	0.0812283	1.39916	normal
Os03g0760800	5.38e-129	7.01091	up	1.11e-30	5.91579	up	6.35e-07	-1.59176	down	0.647906	0.28058	normal
Os03g0761100	8.15e-20	-2.49262	down	3.51e-14	-2.14168	down	1.53e-06	1.41781	up	0.0900952	0.776008	normal
Os03g0761500	2.65e-68	4.33832	up	2.51e-32	2.82753	up	2.51e-10	-2.48352	down	0.00583237	-1.51932	down
Os03g0762300	2.46e-28	-7.54572	down	3.9e-11	-3.34658	down	1.39e-07	5.5865	up	0.00183153	2.5148	up
Os03g0764100	2.39e-21	-5.26035	down	1.07e-12	-3.40279	down	0.00064497	2.76456	up	0.00613089	1.7435	up
Os03g0764125	8.74e-08	-5.59892	down	3.25e-05	-3.78028	down	0.000170801	3.52701	up	--	--	--
Os03g0764600	9.1e-10	-1.53454	down	0.000290847	-0.907421	normal	2.96e-09	1.8078	up	0.648267	0.427362	normal
Os03g0767500	1.7e-36	-3.48911	down	7.02e-30	-3.04784	down	0.000948104	1.27707	up	0.814941	0.189668	normal
Os03g0767600	7.66e-12	4.56226	up	4.5e-15	4.16828	up	0.000864151	-1.62655	down	0.0563375	-0.99533	normal
Os03g0767650	1.09e-17	5.6886	up	2.28e-08	5.02019	up	0.000118738	-1.69495	down	0.0265531	-1.16522	normal
Os03g0769600	1.02e-07	-1.33033	down	0.032014	-0.545738	normal	4.16e-05	1.2808	up	0.0203333	1.02303	normal
Os03g0770800	2.26e-46	4.78713	up	4.54e-12	3.34577	up	0.00149911	-1.9334	down	0.306415	-0.653248	normal
Os03g0770851	2.57e-20	5.8036	up	4.9e-10	4.12539	up	1.37e-05	-2.45491	down	0.207334	-0.844113	normal
Os03g0770900	3.29e-13	5.86165	up	--	--	--	0.00332498	-4.01093	down	0.0233172	-2.56502	normal
Os03g0772600	2.06e-65	-8.47101	down	4.66e-31	-4.1644	down	8.01e-09	4.14289	up	0.126652	3.94764	normal
Os03g0772900	3.57e-15	3.5154	up	0.0333633	1.19201	normal	3.18e-08	-2.7817	down	0.0552663	-1.08925	normal
Os03g0773300	2.81e-06	-1.71511	down	0.000511954	-1.17069	down	9.5e-06	2.89265	up	0.0523992	1.50487	normal
Os03g0773450	6.17e-08	-2.36434	down	0.0289262	-0.760706	normal	7.23e-11	2.71361	up	0.0167544	1.5008	normal
Os03g0773700	2.59e-12	1.67833	up	0.00696263	0.695625	normal	2.14e-10	-2.02497	down	0.029631	-0.971593	normal
Os03g0773800	2.69e-53	-5.57011	down	1.3e-28	-3.99748	down	1.19e-06	1.47007	up	0.0117376	1.61866	normal
Os03g0774300	1.3e-05	-1.08423	down	1.76e-09	-1.52807	down	0.00123503	1.00598	up	0.479986	0.378332	normal
Os03g0780800	1.53e-54	5.55049	up	4.63e-20	4.1728	up	1.07e-05	-3.29548	down	0.00121025	-2.03367	down
Os03g0781600	0.00320987	5.69806	up	0.000142498	1.71151	up	4.6e-06	-3.79449	down	0.00669359	-1.96884	down
Os03g0782500	3.99e-75	-6.25359	down	7.43e-17	-2.43988	down	1.72e-05	2.26898	up	0.275258	1.21543	normal
Os03g0783051	3.78e-19	Inf	up	3.52e-17	Inf	up	1.9e-08	-3.46697	down	0.00926078	-1.53738	down
Os03g0784500	5.77e-05	-1.97429	down	0.00405851	-1.27809	down	0.000267682	1.49879	up	0.0155909	1.38538	normal
Os03g0785800	2.73e-48	4.4251	up	2.97e-26	3.4021	up	4.72e-09	-2.06087	down	0.90115	0.0846284	normal
Os03g0786100	1.02e-66	-7.83098	down	1.84e-37	-5.70666	down	0.00328212	2.3341	up	0.0836348	1.41402	normal
Os03g0787000	1.11e-31	-4.41463	down	1.13e-12	-2.09985	down	4.5e-11	3.19459	up	0.00980351	1.83475	up
Os03g0790700	0.000143708	-1.04537	down	0.603201	0.186558	normal	3.43e-05	1.61508	up	0.0930831	1.30726	normal
Os03g0791700	2.31e-77	5.32895	up	2.72e-06	3.14844	up	2.96e-09	-3.15916	down	0.00378331	-1.51118	down
Os03g0793600	2.91e-21	5.58356	up	1.09e-10	4.07378	up	0.000926333	-2.06914	down	0.255055	-1.12333	normal
Os03g0794300	1.87e-14	-6.43285	down	0.0205667	-1.15826	normal	0.000172298	3.41812	up	--	--	--
Os03g0795000	3.19e-07	-1.7681	down	1.77e-08	-2.0723	down	7.28e-08	1.97834	up	0.00884641	1.32225	up
Os03g0799200	2.5e-20	6.43142	up	6.53e-16	5.66836	up	0.00023314	-1.70963	down	0.0131667	-1.35172	normal
Os03g0799900	1.19e-20	-5.55724	down	1.56e-10	-2.80832	down	0.00890185	2.06785	up	0.18091	1.26307	normal
Os03g0800000	2.78e-70	-6.81764	down	4.82e-19	-2.42234	down	2.07e-15	3.49215	up	0.103114	3.05528	normal
Os03g0802900	8.06e-13	4.12985	up	--	--	--	1.71e-07	-3.80272	down	0.0116203	-1.62829	normal
Os03g0804500	0.0010161	-2.05978	down	0.842501	-0.084558	normal	1.27e-09	2.93804	up	0.204727	2.28673	normal
Os03g0806600	1.78e-05	-3.72225	down	0.00198671	-2.36256	down	1.56e-09	2.70538	up	0.316916	0.801313	normal
Os03g0806700	0.00741311	1.02681	up	0.620065	-0.246362	normal	1.33e-05	-1.70491	down	0.101362	-0.823853	normal
Os03g0807100	1.05e-33	4.9388	up	8.12e-12	3.32634	up	2.86e-18	-3.58397	down	0.0439214	-1.3744	normal
Os03g0807150	1.01e-41	4.77199	up	1.88e-20	3.71072	up	4.41e-16	-3.124	down	0.0121549	-1.49008	normal
Os03g0807500	9.72e-36	6.33185	up	9.16e-06	5.14351	up	4.27e-16	-2.85502	down	0.134382	-1.22553	normal
Os03g0807700	5.16e-82	8.48846	up	0.00377883	4.35746	up	3.81e-17	-6.09386	down	1.47e-07	-3.03851	down
Os03g0807900	1.82e-19	-2.49544	down	1e-16	-2.27983	down	3.89e-07	3.32852	up	0.0587068	1.50344	normal
Os03g0808100	1.28e-14	1.89572	up	0.000194354	0.978653	normal	0.00453779	-1.11023	down	0.0869698	-0.789592	normal
Os03g0810800	0.000176475	1.61686	up	0.651407	0.238063	normal	5.94e-08	-2.41841	down	0.00979084	-1.31644	down
Os03g0810850	1.18e-09	2.26494	up	0.889255	-0.0958465	normal	1.98e-09	-2.41831	down	0.00531992	-1.30994	down
Os03g0811400	3.57e-06	1.51829	up	0.588436	0.294178	normal	7.64e-05	-1.58266	down	0.448893	-0.433398	normal
Os03g0815100	9.04e-12	-1.951	down	2.03e-10	-1.93455	down	1.58e-20	3.90272	up	0.0667488	2.77261	normal
Os03g0819700	1.95e-07	-1.97418	down	0.372379	-0.308685	normal	0.00675464	1.24246	up	0.190293	0.844459	normal
Os03g0819900	8.88e-08	1.32138	up	0.542408	0.179148	normal	4.91e-05	-1.2943	down	0.0128327	-1.07294	normal
Os03g0820300	7.71e-07	-1.54017	down	0.183822	0.388989	normal	7.99e-37	5.9561	up	8.94e-12	4.47697	up
Os03g0820400	6.08e-43	-4.73015	down	4.86e-31	-3.56235	down	3.56e-10	7.48355	up	--	--	--
Os03g0820500	0.00594449	-1.02419	down	0.533665	0.178453	normal	2.57e-09	6.75642	up	0.0440188	5.57265	normal
Os03g0822033	1.96e-35	7.18755	up	9.51e-40	7.17962	up	2.85e-11	-2.53713	down	0.430045	-0.726211	normal
Os03g0825300	5.67e-78	5.65536	up	1.09e-22	3.64701	up	4.98e-06	-2.04515	down	0.0879619	-0.848487	normal
Os03g0825600	1.7e-12	2.76724	up	0.000174049	1.63808	up	2.13e-10	-2.45752	down	0.00823021	-1.21448	down
Os03g0825800	1.8e-13	-4.08629	down	0.000357112	-1.50267	down	5.55e-06	3.16478	up	0.168796	1.82106	normal
Os03g0826100	1.33e-19	4.39313	up	1.03e-06	2.68331	up	3.14e-06	-2.14515	down	0.0493197	-1.06734	normal
Os03g0826200	1.36e-05	-3.92823	down	0.00104775	-2.66557	down	0.00230791	1.97694	up	0.244057	1.04419	normal
Os03g0826600	3.85e-06	-1.16331	down	0.307736	-0.286749	normal	0.000753726	1.07187	up	0.347127	0.547218	normal
Os03g0828600	6.36e-17	7.27263	up	--	--	--	0.00496165	#NAME?	down	0.538769	-1.1316	normal
Os03g0831200	1.13e-18	2.06998	up	9.89e-06	1.07238	up	3.99e-07	-1.61156	down	0.594955	-0.299684	normal
Os03g0831800	1.47e-06	1.32238	up	0.923362	-0.0438705	normal	1.54e-05	-1.5553	down	0.343051	-0.494593	normal
Os03g0832200	1.52e-68	6.46955	up	0.00468705	3.7327	up	4.89e-10	-3.83983	down	6.18e-06	-2.36216	down
Os03g0833600	0.00435988	1.31187	up	2.6e-05	1.68538	up	3.29e-13	-2.4783	down	6.69e-07	-2.01025	down
Os03g0833800	2.11e-11	1.81898	up	0.00128272	0.956056	normal	2.26e-12	-2.34036	down	0.00446638	-1.2064	down
Os03g0836000	3.63e-27	2.78579	up	2.8e-09	1.67963	up	3.83e-07	-1.62152	down	0.00120051	-1.34692	down
Os03g0836050	2.67e-32	2.93003	up	0.123688	0.503849	normal	5.48e-10	-1.97573	down	0.000198636	-1.53405	down
Os03g0836600	1.69e-19	-7.0438	down	4.27e-14	-4.19298	down	0.00320321	2.89223	up	--	--	--
Os03g0837100	2.19e-11	1.55999	up	1.21e-07	1.25153	up	0.00473418	-1.0138	down	0.35342	-0.552835	normal
Os03g0841800	1.32e-19	2.32894	up	2.91e-06	1.30997	up	3.02e-08	-1.77581	down	0.0146238	-1.05491	normal
Os03g0843100	3.48e-44	-4.07054	down	6.29e-31	-3.14251	down	0.00412011	1.2201	up	0.38248	0.57904	normal
Os03g0844600	3.48e-10	4.11535	up	2.72e-08	2.92547	up	2.49e-39	-4.70689	down	1.13e-12	-2.81192	down
Os03g0844800	0.0011793	-2.92851	down	0.407545	-0.620317	normal	0.00217278	1.64616	up	0.0905834	1.20511	normal
Os03g0849800	1.75e-05	-1.40064	down	0.126653	-0.470963	normal	0.000206245	1.48383	up	0.966585	0.0489682	normal
Os03g0850200	1.86e-06	-3.03	down	0.202678	-0.664802	normal	8.81e-08	3.32885	up	0.309981	1.71541	normal
Os03g0852400	1.51e-08	3.58091	up	2.22e-23	5.24354	up	0.00869618	-2.18201	down	0.0707843	-1.31691	normal
Os03g0853350	1.55e-51	4.93926	up	3.73e-26	3.90794	up	0.000678098	-1.17339	down	0.343051	-0.488353	normal
Os03g0854000	0.00198613	-1.09755	down	0.262299	-0.381195	normal	7.6e-05	1.37207	up	0.665653	0.283957	normal
Os03g0857600	5.94e-07	1.45782	up	0.142357	0.49268	normal	1.54e-05	-1.42284	down	0.00535049	-1.23078	down
Os03g0859100	0.000733457	8.43165	up	3.91e-06	5.25481	up	0.000476849	-3.90244	down	0.0107546	-2.57238	normal
Os03g0861400	8.92e-18	7.30404	up	3.18e-13	7.61532	up	6.92e-09	-2.37757	down	7.06e-09	-2.69388	down
Os04g0101800	1.63e-06	1.41278	up	0.00136398	0.976462	normal	3.37e-05	-1.35252	down	0.0297134	-0.958655	normal
Os04g0103500	2.04e-11	-2.05876	down	3.94e-11	-1.95498	down	3.92e-09	1.98917	up	0.851103	-0.160435	normal
Os04g0105100	8.84e-10	-1.68736	down	0.718284	-0.105387	normal	6.27e-07	1.57567	up	0.586519	0.365808	normal
Os04g0105200	4.8e-13	4.32073	up	1.46e-19	4.25921	up	0.00148464	-1.67579	down	0.128348	-0.738187	normal
Os04g0105500	0.000711022	1.31484	up	0.0283894	0.867642	normal	0.000683248	-1.43713	down	0.143127	-0.791394	normal
Os04g0106500	4.09e-15	3.89426	up	2.21e-06	2.54443	up	4.17e-06	-2.79956	down	0.13387	-0.89037	normal
Os04g0111200	4.07e-05	-3.47563	down	0.000289326	-2.96379	down	2.76e-06	1.91098	up	0.725982	-0.289293	normal
Os04g0137100	2.16e-11	4.68036	up	1.08e-16	5.49741	up	5.87e-05	-3.31299	down	0.257076	-1.07521	normal
Os04g0137450	2.08e-24	6.64285	up	1.12e-14	5.34041	up	4.87e-09	-2.83077	down	0.118629	-0.876085	normal
Os04g0143566	0.000521161	2.19153	up	--	--	--	0.00352402	-2.16639	down	0.420472	-0.788299	normal
Os04g0151700	3.07e-09	-3.45464	down	0.00166453	-1.46896	down	4.26e-15	5.94541	up	0.000233205	3.71506	up
Os04g0165700	2.27e-18	-2.27889	down	1.87e-32	-3.33522	down	2.26e-19	2.65189	up	0.988825	0.0134606	normal
Os04g0165801	5.06e-08	-2.45278	down	6.18e-16	-3.82088	down	6.26e-06	2.35582	up	0.89627	-0.172529	normal
Os04g0166000	2.23e-16	8.06129	up	0.000333532	6.44318	up	0.00126067	-3.04956	down	0.00403364	-2.49896	down
Os04g0166600	4.28e-25	4.47167	up	7.22e-07	2.57383	up	0.00163632	-1.37158	down	0.0250092	-1.17461	normal
Os04g0167800	3.57e-11	-4.93753	down	0.838442	0.103299	normal	1.79e-07	2.87913	up	0.172806	2.45037	normal
Os04g0167851	6.01e-08	-5.44658	down	0.852952	-0.135332	normal	4.95e-06	2.63855	up	0.311988	2.16377	normal
Os04g0169500	0.0015863	1.88899	up	0.00816318	1.57129	up	0.00106991	-2.27273	down	0.208996	-0.998159	normal
Os04g0169666	7.92e-07	2.19798	up	0.166544	0.718282	normal	4.05e-07	-2.07983	down	0.00540666	-1.33999	down
Os04g0176400	1.66e-14	5.46814	up	7.09e-10	4.31224	up	0.000286494	-1.83497	down	0.007174	-1.5708	down
Os04g0192350	1.74e-18	4.83138	up	1.36e-05	3.51536	up	1.17e-12	-3.2629	down	2.47e-05	-2.06127	down
Os04g0201000	0.000985989	1.94072	up	0.000246742	2.04907	up	0.00446627	-1.6245	down	0.0758722	-1.19542	normal
Os04g0204200	0.00280332	-1.00567	down	0.00594514	-0.885905	normal	0.00161622	1.38916	up	0.620845	0.391706	normal
Os04g0221000	0.00124311	1.34863	up	0.0590738	0.809945	normal	0.00756072	-1.27447	down	0.488525	-0.453119	normal
Os04g0223300	0.00103209	1.48907	up	0.0130413	1.7718	normal	0.00115475	-1.26959	down	0.00693884	-1.28568	down
Os04g0225067	2.31e-09	2.61176	up	2.06e-07	2.22926	up	0.000136984	-1.54234	down	0.0704148	-0.916288	normal
Os04g0225100	5e-07	2.97054	up	1.41e-05	2.51666	up	0.00638764	-1.61036	down	0.190051	-0.933998	normal
Os04g0228100	1.5e-11	4.86964	up	--	--	--	9.06e-05	-4.69714	down	0.0112649	-2.2703	normal
Os04g0233400	5.23e-62	4.43345	up	7.95e-10	1.8499	up	9.23e-15	-3.83936	down	0.00102485	-2.13758	down
Os04g0250200	2.01e-05	1.58673	up	7.54e-06	1.57165	up	0.00670025	-1.18572	down	0.575993	-0.354645	normal
Os04g0257500	0.00673077	6.99162	up	--	--	--	4.58e-05	#NAME?	down	0.935155	0.169184	normal
Os04g0261400	1e-19	7.61355	up	3.21e-15	6.67767	up	2.57e-09	-3.05834	down	0.00970856	-1.44191	down
Os04g0282400	3e-19	-9.18664	down	4.7e-15	-7.14204	down	9.16e-06	4.23957	up	--	--	--
Os04g0283800	3.78e-15	6.0793	up	--	--	--	0.000832796	-4.822	down	0.876196	-0.268418	normal
Os04g0287400	2.21e-05	-1.05409	down	0.00603595	-0.691522	normal	7.5e-05	1.23181	up	0.154694	0.68554	normal
Os04g0295500	3.34e-09	5.80724	up	--	--	--	5.93e-06	-3.92884	down	0.00149471	-2.38119	down
Os04g0297800	3.42e-31	2.88901	up	1.39e-17	2.14436	up	0.00499063	-1.01284	down	0.936372	-0.0725832	normal
Os04g0301500	0.000112322	-7.08932	down	0.00686548	-4.29121	down	0.00171656	6.23148	up	--	--	--
Os04g0301700	4.22e-26	-3.80384	down	0.000103182	-1.07739	down	0.00169563	1.45834	up	0.218809	1.26366	normal
Os04g0303900	2.42e-13	-1.88243	down	4.65e-14	-1.92347	down	7.64e-05	1.40749	up	0.159559	0.738267	normal
Os04g0305700	0.000303384	1.69221	up	7.12e-05	1.71412	up	0.000545774	-1.39122	down	0.395871	-0.476242	normal
Os04g0307500	5.85e-06	-4.18446	down	0.00511424	-2.16963	down	0.00946582	2.08506	up	0.436387	1.00483	normal
Os04g0309400	0.00267608	1.08824	up	0.00186304	1.06982	up	0.000431857	-1.35998	down	0.311857	-0.54352	normal
Os04g0309500	0.00171424	1.21058	up	0.00380841	1.07516	up	0.000555081	-1.40732	down	0.189503	-0.7028	normal
Os04g0309600	0.000980572	1.98694	up	0.011568	1.54848	normal	5.34e-06	-2.77815	down	0.000779868	-2.21321	down
Os04g0310800	1.63e-90	8.64626	up	--	--	--	2.94e-62	-7.7089	down	3.05e-06	-1.97611	down
Os04g0310900	4.1e-182	9.4149	up	--	--	--	8.53e-70	-8.55318	down	1.68e-05	-2.08705	down
Os04g0320700	3.46e-61	-5.02479	down	2.37e-31	-3.14259	down	4.45e-24	3.68179	up	0.378107	2.43989	normal
Os04g0345400	1.76e-39	#NAME?	down	1.25e-32	-7.09426	down	5.47e-08	6.61638	up	--	--	--
Os04g0350100	6.04e-125	8.64985	up	1.16e-14	7.65145	up	1.91e-05	-1.62043	down	0.0021781	-1.46204	down
Os04g0372700	2.94e-61	-5.18315	down	4.42e-37	-3.89681	down	1.46e-09	2.3021	up	0.000553625	1.72882	up
Os04g0373400	6.19e-28	-4.57745	down	1.83e-10	-2.05908	down	1.43e-22	3.77289	up	0.0872591	1.65105	normal
Os04g0376700	6.22e-06	2.77205	up	6.76e-08	3.18212	up	9.3e-06	-1.95737	down	0.000351845	-1.8119	down
Os04g0379600	2.47e-08	-1.81461	down	0.00152041	-0.948555	normal	2.27e-05	1.58943	up	0.534251	0.482184	normal
Os04g0382800	3.88e-111	7.68548	up	1.36e-13	5.9853	up	9.93e-26	-3.59692	down	0.220368	-0.96697	normal
Os04g0384200	8.58e-06	2.56623	up	7.92e-05	1.60004	up	0.000596943	-1.75228	down	0.0748068	-1.15415	normal
Os04g0384800	4.14e-05	2.24433	up	0.138048	1.02589	normal	1.05e-08	-2.73522	down	4.04e-05	-2.15978	down
Os04g0385900	1.8e-18	-3.42695	down	4.2e-13	-2.30437	down	0.00409456	1.56496	up	0.145914	1.23316	normal
Os04g0386300	4.49e-07	7.16238	up	2.86e-21	7.58016	up	5.4e-05	-1.66267	down	0.00220661	-1.48554	down
Os04g0388500	2.79e-07	-1.39388	down	0.000891203	-0.841667	normal	5.87e-05	1.21665	up	0.0989496	0.76177	normal
Os04g0390100	6.62e-153	7.83926	up	1.92e-126	6.73937	up	0.00925965	-1.02134	down	0.28215	-0.683967	normal
Os04g0393500	1.83e-15	Inf	up	--	--	--	4.62e-06	-4.78928	down	0.0143306	-2.04622	normal
Os04g0396800	9.44e-30	7.43389	up	4.81e-12	5.10534	up	4.29e-09	-5.5903	down	0.000430626	-2.57736	down
Os04g0397100	1.37e-07	-1.44904	down	1.18e-09	-1.77713	down	0.000125649	1.23669	up	0.748787	0.209469	normal
Os04g0398900	1.34e-27	9.32494	up	--	--	--	0.00324795	-7.79198	down	0.234896	-2.01423	normal
Os04g0401000	0.000261303	-4.22229	down	0.169852	0.743547	normal	5.18e-25	6.98949	up	0.0144109	5.41274	normal
Os04g0404400	6.16e-34	8.7153	up	0.0131587	7.41588	normal	2.31e-46	-6.78012	down	0.00019727	-1.89224	down
Os04g0404601	8.92e-35	10.8816	up	0.00533792	9.58397	up	9.1e-23	-6.5574	down	0.00106393	-1.8946	down
Os04g0405300	2.49e-33	-7.33953	down	8.98e-20	-3.84668	down	6.23e-05	3.52505	up	--	--	--
Os04g0405500	4.49e-36	5.49657	up	1.3e-18	4.32704	up	1.26e-05	-2.0052	down	0.43993	-0.527995	normal
Os04g0407850	2.62e-17	6.2393	up	1.35e-13	5.44687	up	0.00714175	-1.43354	down	0.97343	0.0335302	normal
Os04g0407900	6.17e-139	7.59818	up	1.66e-145	7.76156	up	0.00203885	-1.21013	down	0.800826	0.198777	normal
Os04g0412900	1.37e-71	4.84891	up	2.11e-21	3.05127	up	1.86e-08	-1.7865	down	0.00134788	-1.34041	down
Os04g0413500	5.81e-42	7.6428	up	1.2e-12	4.9851	up	8.02e-11	-3.95824	down	1.53e-05	-2.4153	down
Os04g0416000	4.9e-19	-2.30799	down	1.35e-10	-1.61592	down	0.00837159	1.27655	up	0.00819578	1.19205	up
Os04g0422700	1.61e-15	Inf	up	--	--	--	4.29e-06	-3.90622	down	0.0273652	-1.7032	normal
Os04g0429450	2.73e-11	1.58752	up	0.0001195	0.942612	normal	0.000270361	-1.35775	down	0.0473684	-1.08649	normal
Os04g0430000	2.87e-34	3.06281	up	1.57e-20	2.3905	up	8.27e-05	-1.25627	down	0.0687102	-0.842175	normal
Os04g0430400	2.21e-24	6.05662	up	1.6e-15	4.97677	up	1.72e-07	-2.48596	down	0.065779	-1.01861	normal
Os04g0432000	1.25e-10	1.89631	up	0.0215929	0.785197	normal	0.00283721	-1.04135	down	0.0261396	-1.00671	normal
Os04g0433000	5.65e-14	6.29753	up	--	--	--	2.6e-07	-4.50147	down	0.000891568	-2.58645	down
Os04g0433900	2.36e-18	5.25302	up	2.99e-07	3.43804	up	0.00640916	-1.56769	down	0.328066	-0.705334	normal
Os04g0435500	2.66e-32	-3.80387	down	7.82e-21	-2.6998	down	1.24e-08	2.15465	up	0.271998	0.724785	normal
Os04g0436000	0.00010848	3.50547	up	2.11e-11	4.11388	up	3.84e-18	-4.02705	down	0.000901149	-1.58446	down
Os04g0437500	7.49e-05	2.35612	up	--	--	--	7.81e-06	-4.50981	down	0.177136	-1.2008	normal
Os04g0439100	0.000212147	-1.49699	down	0.985818	0.00357206	normal	7.81e-16	2.52716	up	0.116828	1.0237	normal
Os04g0447100	0.000341937	-3.74111	down	0.00470995	-2.68655	down	0.00014493	1.32484	up	0.0694821	0.900587	normal
Os04g0447166	2.58e-07	-3.86231	down	0.000372593	-2.27865	down	0.00151428	1.51048	up	0.159387	0.957774	normal
Os04g0447566	0.000821811	1.94905	up	--	--	--	1.03e-08	-2.69979	down	0.000104497	-2.08318	down
Os04g0447600	0.00961574	1.36051	up	0.513176	0.380679	normal	1.03e-11	-2.65866	down	3.34e-05	-2.10382	down
Os04g0447800	3.62e-07	6.91082	up	4.57e-13	5.52571	up	6.07e-05	-1.65034	down	0.0162814	-1.18565	normal
Os04g0449500	0.00904847	-2.22361	down	0.695452	-0.283852	normal	5.06e-05	2.77525	up	0.291338	1.00388	normal
Os04g0450100	1.91e-13	-1.86647	down	7.52e-07	-1.23708	down	0.000332619	1.14455	up	0.298588	0.535981	normal
Os04g0452000	9.84e-06	-1.11126	down	0.00357629	-0.730726	normal	1.82e-28	3.34743	up	0.00453328	2.11561	up
Os04g0452100	5.05e-45	-3.97261	down	1.41e-35	-3.49213	down	0.00313024	1.02629	up	0.509589	0.385535	normal
Os04g0452600	2e-15	-5.25419	down	0.00986678	-1.14584	down	4.05e-07	3.18478	up	0.103651	2.29023	normal
Os04g0455600	1.15e-49	5.14468	up	3.62e-22	3.92175	up	3.95e-11	-2.17731	down	0.0101393	-1.10357	normal
Os04g0455650	9.43e-21	6.47535	up	4.22e-14	5.41103	up	4.79e-05	-2.03917	down	0.111178	-0.956836	normal
Os04g0459000	3.6e-85	7.73923	up	2.7e-29	7.25478	up	1.59e-09	-2.99447	down	0.00145026	-1.32604	down
Os04g0460600	0.00338448	-1.75016	down	0.472999	0.273545	normal	1.15e-07	3.40768	up	0.105921	2.68947	normal
Os04g0461000	4.1e-17	Inf	up	8.59e-05	Inf	up	1.42e-06	-3.66394	down	0.265085	-0.899394	normal
Os04g0461800	5.95e-43	6.84251	up	1.04e-06	3.61838	up	3.13e-14	-4.33155	down	0.00673692	-1.96508	down
Os04g0463000	4.14e-06	3.62529	up	3.7e-21	4.1798	up	3.05e-08	-2.09028	down	0.273941	-0.564092	normal
Os04g0465100	1.64e-14	2.15465	up	0.0280443	0.966917	normal	1.09e-20	-3.1739	down	0.000138334	-1.55573	down
Os04g0465300	1.48e-141	10.3732	up	7.03e-06	6.14216	up	0.000515271	-5.00053	down	0.232325	-1.46778	normal
Os04g0465600	7.97e-179	9.18295	up	0.000234266	6.64647	up	5.43e-06	-2.32499	down	0.000497403	-2.02947	down
Os04g0469000	1.1e-07	-5.49278	down	0.000728389	-2.83821	down	4.41e-19	8.90294	up	--	--	--
Os04g0470600	6.67e-06	5.53265	up	--	--	--	3.8e-05	-6.59704	down	0.156935	-1.67543	normal
Os04g0470650	2.1e-07	4.50891	up	--	--	--	0.000371892	#NAME?	down	0.400306	-1.24939	normal
Os04g0471700	5.79e-11	3.20009	up	2.32e-09	2.8306	up	6.21e-05	-2.15943	down	0.234609	-0.779238	normal
Os04g0472300	2.59e-31	4.96342	up	0.101308	2.19509	normal	5e-17	-5.77604	down	3.54e-07	-2.79863	down
Os04g0472333	6.04e-11	4.5828	up	--	--	--	1.27e-15	-5.94872	down	2.44e-06	-3.01005	down
Os04g0474550	5.15e-10	#NAME?	down	0.303111	-0.679992	normal	3.56e-13	Inf	up	--	--	--
Os04g0477000	2.62e-26	-4.37773	down	3.18e-07	-1.63073	down	0.00885791	1.72349	up	0.0570894	1.78474	normal
Os04g0477025	9.8e-49	-4.28072	down	4.55e-07	-1.25867	down	0.000227726	1.89727	up	0.071528	1.97785	normal
Os04g0479900	6.36e-05	2.42404	up	--	--	--	0.0096045	-2.72186	down	0.144922	-1.33478	normal
Os04g0480900	0.00462805	1.52334	up	0.0392917	1.09716	normal	0.00182558	-1.83376	down	0.176696	-0.95702	normal
Os04g0481050	6.87e-11	1.60162	up	0.784381	0.0853884	normal	4.22e-11	-2.11765	down	0.000183404	-1.52999	down
Os04g0481200	5.93e-14	6.01008	up	--	--	--	2.41e-07	-3.74939	down	0.000430955	-2.51851	down
Os04g0483500	5.02e-18	2.2124	up	0.163219	0.680365	normal	3.91e-20	-3.04685	down	0.00461837	-1.23922	down
Os04g0483550	6.97e-12	2.20424	up	0.115586	0.637473	normal	1.24e-15	-2.97141	down	0.0123923	-1.16921	normal
Os04g0486800	0.00117328	1.02568	up	0.34531	-0.374397	normal	0.00103657	-2.4244	down	0.0396176	-1.2598	normal
Os04g0490500	2.23e-57	-6.34381	down	3.46e-47	-5.27714	down	0.00040492	1.84937	up	0.265499	1.70025	normal
Os04g0492400	3.4e-13	-1.85307	down	2.36e-13	-1.91427	down	0.000227247	1.14724	up	0.112513	0.743647	normal
Os04g0493100	4.37e-13	-3.12758	down	1.84e-09	-2.45571	down	2.38e-12	2.36733	up	0.0564594	2.2108	normal
Os04g0493300	0.000559783	-1.36175	down	0.992467	-0.0104216	normal	0.000285013	1.80315	up	0.0317211	1.39718	normal
Os04g0493400	0.000614219	-1.66999	down	2.86e-61	4.08174	up	1.32e-06	4.53023	up	0.00871844	6.34746	up
Os04g0495400	1.21e-28	3.15863	up	0.00561566	1.05177	up	2.02e-05	-3.25248	down	0.00143086	-2.03732	down
Os04g0496300	4.37e-14	5.66618	up	--	--	--	2.14e-05	-6.38804	down	0.00609069	-3.146	down
Os04g0497000	3.04e-17	-5.50563	down	1.11e-16	-5.31571	down	2.95e-23	3.09065	up	0.00943083	1.98603	up
Os04g0497700	1.43e-55	-5.21933	down	5.06e-28	-3.55601	down	0.000223976	1.12922	up	0.175809	0.816202	normal
Os04g0498700	2.43e-46	8.23673	up	3.31e-05	6.17823	up	9.35e-05	-1.77697	down	0.0629304	-1.02086	normal
Os04g0498725	4.9e-110	8.42486	up	2.34e-07	6.37757	up	2.17e-05	-1.42516	down	0.0694266	-0.910857	normal
Os04g0501200	3.47e-14	2.15909	up	0.000247773	1.16833	up	2.48e-05	-1.56284	down	0.209766	-0.628903	normal
Os04g0503600	8.1e-10	-2.15274	down	0.0345901	-0.657029	normal	7.16e-15	2.92962	up	0.124972	1.33022	normal
Os04g0505066	0.000259318	-1.17685	down	3.07e-05	1.08453	up	0.00027919	2.182	up	0.18983	1.84497	normal
Os04g0505200	2.15e-13	2.9739	up	8.53e-12	3.21979	up	0.00374294	-1.36753	down	0.458989	-0.747257	normal
Os04g0506300	1.4e-23	Inf	up	--	--	--	2.71e-10	-4.88496	down	0.0317211	-1.52297	normal
Os04g0507500	5.4e-12	1.60165	up	0.0390414	0.508453	normal	0.000547239	-1.12548	down	0.0879151	-0.818616	normal
Os04g0507700	1.94e-157	8.49793	up	4.39e-05	5.2624	up	9.31e-32	-6.02458	down	2.64e-09	-2.68327	down
Os04g0509400	1.03e-28	-5.17215	down	1.55e-18	-3.3492	down	0.000362513	2.36807	up	0.19753	1.16609	normal
Os04g0509600	3.34e-27	-4.38361	down	0.000619739	-1.17606	down	4.38e-15	5.03273	up	0.136887	3.39072	normal
Os04g0511200	9.65e-06	-2.98753	down	1.04e-16	2.78967	up	2.83e-05	5.13671	up	0.0542201	4.20079	normal
Os04g0511700	9.65e-10	4.01179	up	4.88e-09	4.13538	up	2.34e-06	-2.73703	down	0.0227474	-1.45159	normal
Os04g0513100	1.37e-19	#NAME?	down	0.00276337	-1.42189	down	0.000234621	3.09241	up	--	--	--
Os04g0514600	6.37e-20	-3.13024	down	5.15e-24	-3.43085	down	7.37e-06	2.74768	up	0.154004	1.25564	normal
Os04g0517000	6.07e-74	6.41016	up	6.35e-05	3.94322	up	5.5e-25	-3.64943	down	0.00044057	-1.48825	down
Os04g0518800	0.00870165	1.42973	up	0.476915	0.429266	normal	0.000716147	-4.16177	down	0.0183686	-2.39662	normal
Os04g0524600	0.00233578	-1.9859	down	3.02e-08	-4.19288	down	0.000432473	5.44597	up	0.000309539	3.162	up
Os04g0525700	1.58e-14	4.78001	up	9.36e-08	3.20606	up	0.00033229	-4.212	down	0.0803765	-1.70747	normal
Os04g0527700	2.61e-06	-3.16445	down	0.00385785	-1.60265	down	0.000667615	2.14396	up	0.831369	0.269401	normal
Os04g0528651	1.09e-12	4.79015	up	1.19e-06	3.67637	up	0.00366367	-3.35595	down	0.073323	-1.63092	normal
Os04g0533900	1.56e-10	-3.49188	down	7.83e-06	-2.01726	down	0.000153362	2.0478	up	0.955596	0.0881401	normal
Os04g0534000	1.05e-82	-6.22853	down	4.15e-16	-2.11465	down	1.13e-07	2.19448	up	0.217534	1.5392	normal
Os04g0534400	4.28e-08	1.61959	up	0.000867362	1.03977	up	0.000117216	-1.35606	down	0.207334	-0.626781	normal
Os04g0534600	3.39e-23	-5.22192	down	3.2e-16	-3.93952	down	0.00395984	1.89093	up	0.115514	1.31427	normal
Os04g0536300	1.86e-125	9.89943	up	3.17e-24	6.56296	up	1.62e-07	-1.87005	down	0.478575	-0.638287	normal
Os04g0537100	1.88e-16	-3.60129	down	0.000570877	-1.13346	down	2.64e-07	1.90482	up	0.0522293	1.05382	normal
Os04g0537800	7.83e-13	-2.54024	down	0.0923997	-0.516555	normal	9.88e-06	1.93076	up	0.187016	1.68376	normal
Os04g0538100	5.23e-18	-3.14381	down	3.29e-12	-2.37014	down	0.00241006	1.04077	up	0.732183	0.206315	normal
Os04g0538400	0.00107607	-3.45979	down	0.0974107	-1.36981	normal	0.000733257	2.81845	up	--	--	--
Os04g0539000	1.49e-32	-3.91292	down	8.94e-23	-3.05892	down	0.00132957	1.25854	up	0.098361	0.894278	normal
Os04g0540600	1.5e-147	7.97664	up	3.81e-92	6.55384	up	1.22e-10	-2.13481	down	0.000856606	-1.49539	down
Os04g0540750	1.14e-43	8.79945	up	1.35e-26	7.5774	up	5.85e-07	-1.97517	down	0.00738248	-1.26688	down
Os04g0541700	0.000593928	-1.12777	down	0.19448	0.377572	normal	4.24e-06	2.691	up	0.238904	2.74644	normal
Os04g0542800	1.27e-13	-1.88683	down	5.36e-10	-1.55794	down	3.29e-18	2.52738	up	0.274284	0.561095	normal
Os04g0543500	9.97e-18	-2.20451	down	1.67e-15	-2.03788	down	0.00208311	1.26122	up	0.288465	0.578771	normal
Os04g0543700	1.1e-05	4.57674	up	0.000282131	3.2037	up	0.000885443	-4.40782	down	0.00503984	-3.18433	down
Os04g0545300	6.58e-64	6.88479	up	4.09e-16	6.47801	up	1.86e-08	-3.99324	down	0.00339674	-1.80621	down
Os04g0545600	0.00221427	7.77954	up	--	--	--	0.00332511	-5.25548	down	0.0438204	-2.99545	normal
Os04g0551200	2.94e-07	3.52308	up	0.000337841	2.69139	up	2.2e-10	-2.76364	down	5.64e-07	-2.3984	down
Os04g0551600	7.79e-47	8.57049	up	3.59e-13	5.54993	up	2.04e-05	-2.35165	down	0.370555	-0.769559	normal
Os04g0553300	1.76e-38	3.88803	up	0.125378	1.71012	normal	1e-25	-4.16331	down	2.23e-12	-2.75045	down
Os04g0556300	2.74e-10	-1.65182	down	7.72e-15	-2.14676	down	9.77e-09	1.68372	up	0.0932953	0.925554	normal
Os04g0556500	1.77e-37	-3.86776	down	3.04e-32	-3.40984	down	0.00363652	1.76814	up	0.0283856	1.60036	normal
Os04g0560100	2.9e-127	7.8059	up	8.19e-22	6.47944	up	8.39e-12	-2.83318	down	0.173982	-0.734884	normal
Os04g0560700	0.000535083	-1.24872	down	0.177391	-0.458095	normal	5.35e-06	2.43321	up	0.709346	-0.292761	normal
Os04g0562800	2.87e-27	4.73828	up	1.1e-20	4.54253	up	1.79e-14	-2.57622	down	0.00271492	-1.28429	down
Os04g0565500	2.92e-31	-4.91805	down	3.58e-27	-4.31445	down	8.97e-05	2.98601	up	0.00122156	2.1027	up
Os04g0566500	1.02e-39	3.25627	up	1.05e-17	2.02708	up	0.00256208	-1.134	down	0.258786	-0.69001	normal
Os04g0573100	5.89e-09	9.07873	up	--	--	--	7.15e-06	-8.85062	down	0.0113551	-3.66074	normal
Os04g0574200	1.68e-72	6.40445	up	1.95e-26	5.54827	up	1.72e-13	-2.36864	down	7.61e-05	-1.62035	down
Os04g0576900	1.19e-29	8.05511	up	2.1e-18	6.74867	up	0.00063198	-4.0455	down	0.0434044	-1.94324	normal
Os04g0579700	7.7e-09	1.7839	up	0.0754144	0.646211	normal	3.39e-05	-1.46146	down	0.0844622	-0.815209	normal
Os04g0581600	2.08e-05	2.51998	up	0.000169566	2.182	up	0.00315833	-1.90548	down	0.30646	-0.79827	normal
Os04g0581800	5.76e-16	Inf	up	--	--	--	0.0010993	-2.04984	down	8.07e-06	-3.14024	down
Os04g0583600	5.68e-33	6.33624	up	1.69e-05	3.67597	up	0.00116837	-2.6675	down	5.33e-05	-3.20204	down
Os04g0584600	8.7e-15	-2.23387	down	8.51e-21	-2.9387	down	1.42e-08	1.70102	up	0.471095	0.386736	normal
Os04g0585100	3.48e-30	3.80395	up	3.19e-09	2.36838	up	0.000346123	-1.93764	down	0.0158642	-1.23684	normal
Os04g0587300	2.02e-17	-4.62908	down	0.0487906	0.637632	normal	2.36e-48	5.5184	up	0.0250557	3.54828	normal
Os04g0589200	8.81e-06	-2.06065	down	0.624415	-0.207367	normal	0.00146444	1.80239	up	0.0273285	1.54658	normal
Os04g0597866	9.39e-13	5.31787	up	--	--	--	0.00954785	-4.1231	down	0.123349	-1.93041	normal
Os04g0599300	7.24e-41	10.1677	up	0.00016653	8.75436	up	0.00751763	-2.94621	down	0.267651	-1.08037	normal
Os04g0600000	0.0031782	-1.6401	down	0.00105324	-1.69338	down	0.00250342	1.9866	up	0.823561	0.278882	normal
Os04g0602500	2.4e-08	2.94584	up	0.318853	0.77478	normal	2.45e-06	-3.27184	down	4.55e-05	-2.40641	down
Os04g0603200	1.49e-18	-4.78722	down	1.03e-09	-2.8484	down	0.000494019	2.27025	up	0.137092	1.14778	normal
Os04g0604300	8.19e-13	-2.04554	down	0.00690193	-1.13226	down	0.00386183	2.08076	up	0.209568	3.09744	normal
Os04g0605300	2.4e-19	-2.62804	down	1.35e-06	-1.20388	down	1.38e-19	2.66295	up	0.151566	1.19345	normal
Os04g0606500	8.95e-22	2.25052	up	0.000131386	0.945683	normal	5.14e-11	-2.11603	down	0.00575321	-1.217	down
Os04g0608300	9.08e-10	6.32384	up	6.02e-11	4.93692	up	0.000410447	-2.27596	down	0.0263277	-1.57438	normal
Os04g0610400	8.38e-06	-3.00298	down	0.0300358	-1.17416	normal	7.74e-10	1.97061	up	0.000988886	1.45032	up
Os04g0611200	6.11e-05	1.04019	up	0.00972114	0.667677	normal	5.85e-08	-1.7215	down	0.107559	-0.759695	normal
Os04g0612500	6.41e-06	-4.63022	down	0.000880149	-3.04658	down	0.000636431	1.37192	up	0.118297	0.815936	normal
Os04g0616200	1.44e-10	4.05168	up	1.46e-16	4.69794	up	0.00563818	-1.50723	down	0.0560385	-1.23181	normal
Os04g0616300	1.38e-12	-2.10912	down	0.000389073	-0.885392	normal	2.92e-19	2.82766	up	0.0465062	1.19992	normal
Os04g0616400	3.46e-06	1.41964	up	0.000196187	1.14519	up	9.61e-15	-2.55302	down	7.34e-05	-1.60935	down
Os04g0619200	1.64e-20	2.36107	up	4.75e-13	1.87073	up	6.14e-12	-2.20108	down	0.203406	-0.622691	normal
Os04g0619400	1.52e-12	-2.37813	down	5.85e-12	-2.24044	down	1.48e-12	2.30112	up	0.0160418	1.17237	normal
Os04g0619800	9.42e-43	5.83371	up	2.3e-20	4.7404	up	2.61e-48	-5.59778	down	5.62e-08	-2.28366	down
Os04g0619900	7.6e-29	3.4825	up	9.69e-11	2.37762	up	8.37e-17	-2.73233	down	0.0230725	-1.26436	normal
Os04g0620132	1.71e-14	6.49934	up	--	--	--	0.00144001	-2.44626	down	0.112462	-1.30056	normal
Os04g0620200	9.72e-24	6.76183	up	2.55e-16	5.72661	up	2.44e-06	-2.74643	down	0.237906	-0.804322	normal
Os04g0625000	9.33e-27	2.55414	up	2.39e-12	1.70774	up	2.25e-07	-1.90851	down	0.178978	-0.658291	normal
Os04g0628100	0.0006682	-1.35151	down	0.000793249	-1.39355	down	0.0070447	1.07073	up	0.34486	0.576727	normal
Os04g0629400	2.82e-14	5.95317	up	--	--	--	1.01e-12	-5.45901	down	0.000469437	-2.33519	down
Os04g0630300	6.26e-15	4.75769	up	1.55e-07	3.29169	up	2.23e-08	-2.49845	down	3.94e-06	-2.30008	down
Os04g0630400	1.26e-55	-8.90428	down	3.3e-22	-3.24595	down	3.18e-16	5.22473	up	--	--	--
Os04g0631200	4.79e-127	9.72657	up	1.3e-06	6.08837	up	2.49e-08	-6.43108	down	0.00455993	-2.52337	down
Os04g0631600	0.00295437	-1.23329	down	0.941241	0.0284746	normal	6.45e-05	1.83706	up	0.464033	0.59206	normal
Os04g0632100	8.46e-33	-5.58314	down	3.55e-16	-2.92704	down	1.15e-06	3.4944	up	--	--	--
Os04g0634800	8.01e-06	-2.3898	down	0.000114559	-1.83946	down	2.2e-09	4.07548	up	--	--	--
Os04g0635500	0.00141582	-1.77027	down	0.00103681	-1.675	down	0.000516745	2.17314	up	0.738645	0.524453	normal
Os04g0639100	6.46e-40	6.06851	up	0.00150038	3.90499	up	1.19e-06	-2.18659	down	0.0223826	-1.2994	normal
Os04g0639200	3.39e-53	-5.79688	down	1.11e-39	-4.53305	down	3.49e-09	3.23399	up	0.0472832	1.60058	normal
Os04g0640700	4.51e-08	4.76136	up	1.01e-23	4.81811	up	1.05e-12	-2.2844	down	0.000302783	-1.50022	down
Os04g0640750	1.37e-08	4.45944	up	1.66e-08	4.24298	up	7.6e-13	-2.31757	down	0.000296016	-1.4828	down
Os04g0640900	9.44e-06	-1.95465	down	0.0185096	-0.837901	normal	0.000678163	1.22603	up	0.366506	0.521876	normal
Os04g0642000	2.51e-70	6.28021	up	1.25e-11	4.59655	up	8.15e-16	-2.63921	down	0.00332266	-1.23493	down
Os04g0644100	1.08e-47	9.49824	up	9.72e-12	7.70595	up	5.05e-11	-2.88349	down	0.0973561	-0.90526	normal
Os04g0644400	0.00628675	6.70671	up	0.0524888	2.42239	normal	1.04e-22	-5.63795	down	5.41e-21	-4.57866	down
Os04g0644433	0.00808188	6.63278	up	--	--	--	2.49e-14	-5.23504	down	2.62e-14	-4.46685	down
Os04g0648900	0.000278754	-2.46705	down	0.000429303	-2.39928	down	0.000823276	2.17075	up	0.0498993	0.90949	normal
Os04g0649200	1.72e-52	4.18211	up	5.73e-17	2.81997	up	5.53e-18	-2.83263	down	0.0292302	-1.02949	normal
Os04g0649700	1.4e-43	5.71639	up	8.19e-32	5.09641	up	1.45e-08	-1.91214	down	0.18514	-0.640413	normal
Os04g0654600	0.00140221	5.20827	up	4.25e-10	4.54086	up	7.54e-05	-3.122	down	9.37e-05	-2.76978	down
Os04g0655300	2.35e-11	-6.29585	down	3.15e-06	-3.0095	down	2.45e-08	5.69176	up	--	--	--
Os04g0656800	5.21e-14	6.19771	up	--	--	--	0.000222834	-5.02982	down	0.0045523	-3.17019	down
Os04g0662200	5.47e-21	6.95515	up	2.06e-25	7.13293	up	1.01e-06	-1.79061	down	0.00130061	-1.53695	down
Os04g0668900	4.96e-13	-2.00337	down	0.000759632	-0.870746	normal	0.000257996	1.36644	up	0.135729	0.813497	normal
Os04g0669200	6.77e-08	-3.25713	down	7.75e-06	-2.47787	down	0.00273518	1.38044	up	0.207029	0.715356	normal
Os04g0671100	4.29e-06	-1.98561	down	0.000111575	-1.5773	down	0.000389386	1.2624	up	0.804583	-0.186621	normal
Os04g0671200	0.00621489	-2.01973	down	0.000495516	-2.71546	down	2.29e-13	2.12115	up	0.537086	0.335977	normal
Os04g0671250	0.00306498	-2.41843	down	0.00408767	-2.31479	down	1.53e-12	2.27789	up	0.404757	0.504431	normal
Os04g0674000	9.4e-11	-1.66471	down	0.0035501	-0.785279	normal	1.96e-50	4.65291	up	0.0295801	2.69097	normal
Os04g0674300	6.34e-08	2.64268	up	7.24e-08	2.48313	up	8.01e-08	-2.04214	down	0.00217521	-1.39389	down
Os04g0674500	3.88e-05	4.15579	up	--	--	--	0.00182912	-4.19454	down	0.0135759	-2.77008	normal
Os04g0677000	0.000639169	2.00343	up	0.0287455	1.30291	normal	0.00714175	-1.7672	down	0.240453	-0.917313	normal
Os04g0677200	1.61e-15	Inf	up	--	--	--	0.00112172	-4.04086	down	0.154705	-1.28774	normal
Os04g0677600	3.81e-71	9.34911	up	--	--	--	0.00304878	-7.35316	down	0.586434	-0.997095	normal
Os04g0678300	7.4e-18	2.56991	up	9.21e-05	1.35573	up	3.12e-07	-1.7197	down	0.0105559	-1.11298	normal
Os04g0681400	8.08e-24	4.06201	up	9.12e-17	3.46698	up	2.12e-11	-2.46508	down	0.109678	-0.767544	normal
Os04g0681450	7.9e-16	4.66963	up	2.16e-13	4.1784	up	7.45e-07	-2.48442	down	0.252676	-0.701587	normal
Os04g0681600	2.47e-06	2.40019	up	0.00300277	1.55688	up	0.000108216	-2.27113	down	0.593491	-0.39854	normal
Os04g0681625	1.96e-08	3.18406	up	2.36e-05	2.40576	up	2.71e-05	-2.45758	down	0.553965	-0.448517	normal
Os04g0683600	5.02e-23	3.082	up	5.86e-36	3.54108	up	1.9e-12	-2.25668	down	0.0047445	-1.20584	down
Os04g0683800	2e-87	6.37978	up	1.64e-20	4.45125	up	1.96e-08	-1.82411	down	0.0170582	-1.03543	normal
Os04g0684900	4.03e-08	-5.1062	down	0.000132014	-3.03773	down	1.15e-18	3.42977	up	0.145544	1.07602	normal
Os04g0685000	9.47e-19	5.13851	up	--	--	--	9.06e-07	-3.76035	down	0.000264013	-2.53645	down
Os04g0685151	1.77e-14	5.60162	up	3.27e-10	4.49096	up	0.000505497	-2.37708	down	0.0886147	-1.28977	normal
Os04g0685200	2.17e-126	7.11917	up	8.11e-14	5.51316	up	2.58e-05	-1.76659	down	0.00766501	-1.25049	down
Os04g0685700	5.61e-10	-2.11322	down	2.06e-09	-2.06878	down	3.88e-15	2.50493	up	0.000205264	1.64687	up
Os04g0685900	2.59e-25	2.54226	up	7.89e-18	2.1106	up	1.38e-05	-1.41052	down	0.224918	-0.68972	normal
Os04g0687200	6.77e-14	3.9179	up	2.54e-12	3.55037	up	2.12e-07	-2.63335	down	0.0401964	-1.04477	normal
Os04g0689400	8.57e-60	5.32048	up	3.39e-29	4.18985	up	6.15e-15	-2.62921	down	0.0388197	-0.918266	normal
Os04g0689900	2.72e-18	8.22042	up	--	--	--	9.04e-06	-2.21854	down	0.000435039	-1.99071	down
Os04g0690100	3.62e-76	6.88156	up	5.33e-29	5.20864	up	5.91e-08	-2.01965	down	0.0847177	-1.14241	normal
Os04g0691900	2.95e-05	-4.34642	down	0.000660938	-3.23018	down	3.27e-09	3.89617	up	0.282262	1.58178	normal
Os04g0692400	4.28e-07	1.77745	up	0.0135083	0.95027	normal	0.0012363	-1.33362	down	0.494943	-0.404572	normal
Os04g0693300	6.26e-05	2.14821	up	3.96e-05	2.07215	up	3.66e-06	-2.45099	down	0.0172183	-1.41983	normal
Os04g0693400	4.9e-10	1.76937	up	0.000881694	1.02351	up	2.78e-12	-2.31094	down	0.000722942	-1.40589	down
Os05g0100600	2.6e-14	-2.36087	down	3.97e-06	-1.18708	down	3.18e-10	2.21233	up	0.562336	0.621513	normal
Os05g0103300	1.08e-17	-3.66781	down	0.00414608	-0.85109	normal	0.000668344	1.97655	up	0.328943	0.911595	normal
Os05g0104650	6.95e-13	-2.90216	down	1.04e-09	-2.22022	down	0.00133177	4.28092	up	0.680304	0.381166	normal
Os05g0105100	1.23e-11	2.30321	up	0.532046	0.31837	normal	4.09e-19	-3.37753	down	0.000170687	-1.5693	down
Os05g0106600	3.99e-10	1.55161	up	0.000258905	0.94228	normal	0.000636656	-1.10353	down	0.206834	-0.608784	normal
Os05g0106650	2.23e-10	1.51885	up	0.238239	-0.347024	normal	0.000901806	-1.06519	down	0.150405	-0.681704	normal
Os05g0107600	5.73e-05	1.00867	up	0.00104858	0.822287	normal	0.000100141	-1.2416	down	0.0133075	-1.08145	normal
Os05g0107900	1.2e-23	4.23901	up	1.64e-26	4.23342	up	1.25e-08	-1.95774	down	0.00134788	-1.37164	down
Os05g0108600	7.07e-07	4.02895	up	2.01e-10	2.69431	up	0.000227867	-2.20133	down	0.0180164	-1.80254	normal
Os05g0111300	2.32e-23	5.45236	up	2.72e-28	5.87828	up	0.00646414	-1.66407	down	0.461093	-0.779928	normal
Os05g0112000	5.16e-23	2.35605	up	1.65e-13	1.76242	up	0.0006334	-1.20472	down	0.244257	-0.66585	normal
Os05g0112101	0.00479332	-4.14894	down	0.436483	-0.753208	normal	0.000100436	3.35761	up	--	--	--
Os05g0112125	6.29e-05	-2.18482	down	0.0523334	-0.9198	normal	2.44e-07	2.411	up	0.443411	0.664433	normal
Os05g0112200	2.06e-09	2.99531	up	0.000222341	1.94001	up	0.00837159	-1.45244	down	0.0683219	-1.0779	normal
Os05g0113900	2.92e-05	1.90038	up	0.724425	-0.214912	normal	0.000466697	-3.80189	down	0.00065792	-3.31202	down
Os05g0117798	3.75e-38	4.48486	up	2.64e-34	4.23314	up	6.47e-12	-2.21165	down	0.00239719	-1.27067	down
Os05g0119200	4.39e-31	-3.76573	down	5.43e-15	-2.21246	down	6.57e-09	2.86954	up	0.0519502	2.52518	normal
Os05g0119300	4.02e-10	-2.0372	down	1.79e-16	-2.98975	down	1.47e-06	1.55891	up	0.0333738	1.06542	normal
Os05g0119850	3.02e-50	6.28588	up	4.97e-23	5.11584	up	4.72e-12	-2.26754	down	0.00251863	-1.26525	down
Os05g0120300	6.88e-47	8.92539	up	1.56e-34	8.37429	up	5.54e-12	-2.37551	down	0.2444	-0.787202	normal
Os05g0120900	2.99e-07	3.1691	up	0.000261819	2.2356	up	0.00859161	-1.87486	down	0.105712	-1.28462	normal
Os05g0121600	1.1e-20	-2.58128	down	1.79e-17	-2.45676	down	0.00193768	2.68766	up	0.117042	1.06554	normal
Os05g0122600	6.51e-14	5.48045	up	2.58e-22	6.39446	up	7.6e-05	-2.05696	down	0.211979	-0.792678	normal
Os05g0122650	3.32e-22	5.97834	up	2.7e-34	6.5444	up	4.19e-08	-2.19145	down	0.0878106	-0.85092	normal
Os05g0123200	4.34e-11	1.59817	up	3.55e-08	1.3338	up	0.000168259	-1.22863	down	0.0595503	-0.894195	normal
Os05g0125100	8.88e-72	8.7004	up	7.27e-27	7.43654	up	4.47e-14	-3.03726	down	0.326923	-0.519977	normal
Os05g0125200	7.07e-30	3.66149	up	7.38e-19	3.12563	up	2.09e-11	-2.15266	down	0.00540666	-1.17967	down
Os05g0127200	0.000646704	1.73078	up	8.77e-05	1.47376	up	1.55e-12	-2.30248	down	7.2e-07	-1.97054	down
Os05g0128200	9.98e-05	-2.03307	down	0.00127984	-1.50757	down	3.85e-10	1.85358	up	0.442129	0.406084	normal
Os05g0129300	2.42e-05	-1.23295	down	1.98e-09	-1.76116	down	2.83e-06	1.45312	up	0.989279	-0.0147356	normal
Os05g0130100	8.25e-06	-2.20536	down	0.276867	-0.465801	normal	4.46e-27	5.05402	up	0.158318	2.25229	normal
Os05g0132100	2.42e-13	3.22519	up	8.33e-14	2.54995	up	8.31e-07	-1.92656	down	0.0368864	-1.1985	normal
Os05g0136900	5.92e-23	-2.84788	down	0.000814732	1.00626	up	1.44e-17	3.24666	up	0.164733	2.24052	normal
Os05g0137400	3.14e-08	-1.4557	down	0.316325	-0.300246	normal	0.000112052	1.20693	up	0.0857745	1.1046	normal
Os05g0138300	4.4e-21	-2.71341	down	0.0152217	-0.732421	normal	1.92e-27	5.19905	up	0.00164724	3.89886	up
Os05g0140100	9.8e-11	6.52804	up	2.27e-33	4.98955	up	2.49e-12	-2.29593	down	6.69e-05	-1.72492	down
Os05g0151150	0.000439397	9.78255	up	--	--	--	4.24e-09	-7.02506	down	0.051687	-1.7953	normal
Os05g0151300	3.36e-09	-1.60859	down	2.01e-05	-1.22363	down	1.45e-06	1.50441	up	0.0549384	0.934765	normal
Os05g0154500	0.00025146	1.45902	up	0.309664	0.461222	normal	1.36e-08	-2.18208	down	0.00319042	-1.34566	down
Os05g0156700	2.49e-10	1.99238	up	0.946122	0.0343933	normal	3.66e-11	-2.57589	down	0.0388369	-0.979752	normal
Os05g0165200	3.81e-14	6.93538	up	--	--	--	7.41e-06	-4.51461	down	0.0417738	-1.71309	normal
Os05g0168300	4.46e-07	-1.28486	down	5.04e-06	-1.14206	down	0.000267682	1.21339	up	0.265108	0.58696	normal
Os05g0168800	4.13e-12	3.03671	up	1.47e-05	2.02632	up	5.91e-06	-1.96592	down	0.049919	-1.02052	normal
Os05g0169000	4e-05	-1.01939	down	1.05e-07	-1.333	down	0.00124986	1.02242	up	0.127166	0.721951	normal
Os05g0169800	9.6e-22	4.9642	up	3.64e-12	3.82762	up	5.68e-26	-4.14712	down	0.028545	-1.43618	normal
Os05g0169900	8.06e-13	4.6017	up	1.54e-08	3.61782	up	5.36e-10	-3.38677	down	0.179199	-1.01551	normal
Os05g0172300	1.01e-07	2.3777	up	6.31e-09	2.39547	up	0.00436759	-1.41037	down	0.866456	0.127972	normal
Os05g0179100	1.93e-11	-6.59093	down	3.02e-05	-2.6845	down	1.75e-07	Inf	up	--	--	--
Os05g0180300	1.49e-18	2.5479	up	0.000543828	1.14259	up	2.17e-12	-3.57974	down	0.00904103	-1.27951	down
Os05g0180400	5.95e-07	2.33911	up	0.00165275	1.52387	up	0.00323755	-1.4198	down	0.548476	-0.402235	normal
Os05g0180500	2.55e-05	2.01095	up	4.08e-05	1.8529	up	0.000188193	-1.82442	down	0.426314	-0.497783	normal
Os05g0181200	0.0040686	-1.96293	down	0.0106728	1.57127	normal	4.32e-06	6.38742	up	--	--	--
Os05g0181300	0.00211205	-1.72303	down	0.162737	-0.703926	normal	7.64e-05	3.48651	up	--	--	--
Os05g0181700	2.04e-11	-3.48655	down	2.37e-11	-3.41083	down	3.72e-08	8.05631	up	7.02e-09	6.19138	up
Os05g0183100	9.16e-12	-2.6614	down	1	-0.00206937	normal	8.08e-23	3.35923	up	0.0450746	2.54351	normal
Os05g0185800	5.28e-06	-1.19789	down	0.00274428	-0.768287	normal	1.88e-06	1.69256	up	0.0859469	1.52377	normal
Os05g0187500	5.48e-16	Inf	up	--	--	--	0.00247663	-2.78394	down	0.0619828	-1.60927	normal
Os05g0188700	5.73e-12	4.97525	up	4.93e-06	4.35353	up	1.02e-29	-6.07159	down	1.47e-07	-2.45019	down
Os05g0188750	3.55e-16	6.27841	up	4.88e-15	5.92506	up	2.39e-31	-5.311	down	1.52e-07	-2.20062	down
Os05g0189300	3.28e-145	8.10808	up	1.77e-20	7.28096	up	0.00111569	-2.0407	down	0.137707	-1.34046	normal
Os05g0190500	1.73e-17	10.0007	up	8.41e-11	7.61439	up	4.83e-07	-3.42692	down	6.89e-05	-2.6773	down
Os05g0194900	2.14e-08	-2.82444	down	2.45e-11	-3.54483	down	1.89e-13	3.77693	up	0.537715	0.632647	normal
Os05g0196100	1.32e-45	-4.03118	down	2.81e-42	-3.82466	down	0.00611123	1.35393	up	0.276941	0.785614	normal
Os05g0197300	0.00100657	-3.1534	down	0.445063	-0.524895	normal	1.77e-07	3.38321	up	0.128487	2.38139	normal
Os05g0199500	0.00026102	1.52591	up	0.0187355	1.00099	normal	8.61e-05	-1.6227	down	0.0774882	-0.909898	normal
Os05g0205000	1.11e-17	-4.69556	down	1.31e-09	-2.60763	down	1.35e-12	4.47072	up	0.14562	2.3341	normal
Os05g0206800	4.51e-05	2.31071	up	0.0129604	1.44245	normal	0.00786709	-1.31379	down	0.41098	-0.53528	normal
Os05g0207700	1.22e-24	5.4185	up	1.04e-30	5.56317	up	0.00314482	-1.74514	down	0.863981	-0.127249	normal
Os05g0208500	3.39e-45	3.51946	up	6.5e-21	2.22707	up	6.81e-05	-1.30518	down	0.25496	-0.604402	normal
Os05g0210201	1.09e-05	1.92136	up	3.76e-20	3.095	up	0.00174769	-1.07271	down	0.0454551	-0.895404	normal
Os05g0214900	0.000103088	1.34462	up	0.000100685	1.29188	up	0.00148834	-1.23754	down	0.421872	-0.449364	normal
Os05g0215300	2e-05	-1.68856	down	0.0223742	-0.813267	normal	0.00642589	2.39796	up	0.00133523	2.77776	up
Os05g0217000	1.05e-10	4.21161	up	--	--	--	0.00116479	-7.93674	down	0.0131958	-4.86818	normal
Os05g0219900	0.00297937	1.78625	up	--	--	--	5.28e-14	-6.23568	down	7.47e-09	-3.71423	down
Os05g0223300	1.05e-24	5.25015	up	1.85e-21	4.14304	up	7.81e-06	-1.70566	down	0.783793	-0.18161	normal
Os05g0231700	1.52e-06	-1.51901	down	4.09e-09	1.55325	up	0.00654949	1.5228	up	0.242081	1.00727	normal
Os05g0241100	4.11e-06	-3.22264	down	0.449852	0.396394	normal	3.86e-05	2.99864	up	0.054602	1.71805	normal
Os05g0255600	8.82e-07	1.21285	up	0.000563807	0.862376	normal	0.000545995	-1.12812	down	0.721407	-0.212229	normal
Os05g0256100	3.96e-06	-1.17108	down	1.35e-06	-1.2109	down	5.01e-05	1.21621	up	0.212304	-0.612165	normal
Os05g0277500	3.72e-32	6.75848	up	2.58e-11	4.45921	up	2.13e-17	-3.38057	down	1.87e-06	-2.07462	down
Os05g0298900	4.33e-10	1.74899	up	5.44e-09	1.61104	up	0.00748443	-1.33249	down	0.460427	-0.447286	normal
Os05g0299600	2.43e-07	2.18446	up	9.66e-06	1.83465	up	0.000162996	-1.63476	down	0.317983	-0.57026	normal
Os05g0304900	6.39e-08	3.22807	up	7.23e-09	3.5858	up	0.00825086	-2.30742	down	0.0503999	-1.77866	normal
Os05g0305900	2.36e-07	-1.29066	down	1.06e-09	-1.53009	down	1.58e-08	1.78519	up	0.184399	0.687509	normal
Os05g0311500	1.4e-10	-2.89536	down	0.000176759	-1.42845	down	1.17e-12	2.37918	up	0.0873514	1.76096	normal
Os05g0311550	1.65e-10	-2.83041	down	2.49e-06	-1.88043	down	5.92e-05	2.183	up	0.0590269	1.74638	normal
Os05g0318300	7.77e-14	-2.34675	down	0.000125881	-1.07897	down	0.00719686	1.04559	up	0.438922	0.475658	normal
Os05g0322900	0.00123784	-2.46258	down	0.00511424	-1.80638	down	1.28e-22	6.94279	up	0.00251195	4.97564	up
Os05g0330700	7.84e-07	2.28686	up	0.000103002	1.78115	up	1.75e-06	-2.04931	down	0.426036	-0.501637	normal
Os05g0332300	1.54e-12	1.91916	up	0.02337	0.577703	normal	3.55e-06	-1.48908	down	0.00181141	-1.34967	down
Os05g0338900	2.93e-05	1.60599	up	4.28e-08	1.88465	up	0.00767572	-1.68144	down	0.128038	-0.837465	normal
Os05g0339300	2.45e-15	8.49801	up	--	--	--	5.21e-06	-5.33348	down	0.000171056	-3.67097	down
Os05g0343400	6.93e-07	-3.25002	down	2.78e-05	-2.53772	down	1.74e-57	4.97827	up	2.01e-17	3.36939	up
Os05g0345100	1.65e-47	6.28156	up	5.12e-10	4.13329	up	0.000247912	-3.55657	down	0.0619038	-1.45468	normal
Os05g0345137	1.74e-15	Inf	up	--	--	--	0.00873032	-2.50735	down	0.140175	-1.33153	normal
Os05g0353300	1.82e-16	-2.10864	down	5.94e-11	-1.65067	down	0.000494707	1.17701	up	0.0444128	0.944121	normal
Os05g0356700	7.1e-07	5.0563	up	3.07e-15	6.25179	up	0.00416061	-1.58938	down	0.0411273	-1.30144	normal
Os05g0362100	1.93e-33	4.07374	up	1.47e-09	2.50333	up	2.56e-20	-3.17816	down	2.46e-05	-1.71135	down
Os05g0363500	1.9e-48	5.39142	up	4.74e-61	5.63352	up	6.09e-15	-3.36895	down	0.00299449	-1.71813	down
Os05g0366900	1.08e-174	9.20533	up	5.93e-06	6.02297	up	0.00233118	-4.55536	down	0.555668	-0.721962	normal
Os05g0368600	1.89e-15	Inf	up	--	--	--	1.39e-06	-4.57258	down	0.0210246	-1.87243	normal
Os05g0368633	1.52e-16	Inf	up	--	--	--	8.55e-07	-3.91088	down	0.00240693	-2.10411	down
Os05g0370600	2.13e-105	6.10542	up	2.97e-26	4.64176	up	7.79e-07	-1.7675	down	0.166639	-0.678195	normal
Os05g0370650	1.01e-62	6.11246	up	5.13e-15	3.85281	up	2.05e-08	-1.89609	down	0.0580101	-0.862188	normal
Os05g0371600	3.44e-19	6.49472	up	1.07e-13	5.46723	up	3.49e-14	-3.65369	down	0.000553331	-1.76729	down
Os05g0380900	8.36e-53	-6.37053	down	1.95e-27	-3.80735	down	7.85e-05	1.62314	up	0.325758	1.32004	normal
Os05g0386900	9.19e-13	2.01023	up	1.78e-07	1.5193	up	3.73e-07	-1.68016	down	0.0159482	-1.05156	normal
Os05g0387700	1.56e-12	2.01416	up	0.000629016	1.08232	up	8.26e-05	-1.28242	down	0.0723888	-0.816651	normal
Os05g0389600	1.65e-27	4.76922	up	1.09e-12	3.49607	up	1.91e-11	-2.46808	down	0.0116439	-1.13452	normal
Os05g0394200	6.19e-44	5.93916	up	1.48e-20	4.852	up	1.55e-09	-2.87965	down	0.022933	-1.11203	normal
Os05g0394301	3.42e-41	6.94914	up	1.46e-16	5.09962	up	1.81e-13	-2.83223	down	0.00566385	-1.2473	down
Os05g0396900	4.46e-26	3.34218	up	1.27e-39	3.78405	up	3.19e-05	-1.32518	down	0.479754	-0.376229	normal
Os05g0397900	0.000987546	1.64534	up	0.11039	0.835871	normal	0.00195188	-2.30873	down	0.0296441	-1.41215	normal
Os05g0398800	8.8e-38	5.82383	up	3.35e-57	6.3152	up	2.39e-13	-2.35946	down	0.0111806	-1.09366	normal
Os05g0406000	1.11e-37	-3.5974	down	4.78e-35	-3.56865	down	4.21e-05	1.34704	up	0.398864	0.471257	normal
Os05g0406800	1.37e-77	7.89088	up	2.34e-29	6.15886	up	2.76e-14	-3.55649	down	0.0794939	-1.17586	normal
Os05g0412800	4.52e-76	4.76089	up	2.02e-05	2.32785	up	1.18e-06	-2.15114	down	0.447094	-0.611232	normal
Os05g0414700	8.92e-09	-2.76195	down	2.2e-05	-1.94922	down	0.00571648	2.04536	up	0.198894	1.17906	normal
Os05g0414750	3.32e-23	-2.75457	down	2.75e-20	-2.47198	down	1.26e-07	2.01659	up	0.281563	0.703749	normal
Os05g0415700	0.000906752	1.91092	up	0.987865	0.025327	normal	2.58e-27	-5.61468	down	2.27e-14	-3.70145	down
Os05g0419800	5.7e-186	9.6721	up	6.32e-19	7.26724	up	0.000223351	-3.63807	down	0.0730687	-1.52118	normal
Os05g0421300	1.17e-05	1.28943	up	0.0103737	0.790889	normal	5.31e-06	-1.48394	down	0.0102018	-1.10366	normal
Os05g0423500	7.72e-11	-1.98292	down	2.69e-09	-1.72968	down	8.11e-05	1.5195	up	0.723272	0.270547	normal
Os05g0424100	4.97e-05	-2.32355	down	8.26e-08	-3.01936	down	0.00315063	1.70901	up	0.0949238	-1.44936	normal
Os05g0425000	7.88e-29	Inf	up	2.36e-13	Inf	up	8.48e-07	-2.76308	down	0.136265	-0.928568	normal
Os05g0426000	3.35e-68	-8.21463	down	3.17e-30	-3.55382	down	2.81e-05	3.6336	up	--	--	--
Os05g0426800	1.64e-51	9.68236	up	8.28e-37	8.25465	up	1.01e-07	-2.37488	down	0.25496	-0.825306	normal
Os05g0428100	8.29e-08	6.94749	up	--	--	--	0.000440254	-2.11515	down	0.00449937	-1.9016	down
Os05g0428400	2.16e-57	8.35903	up	1.27e-33	7.20998	up	0.000861781	-1.35428	down	0.692466	-0.25461	normal
Os05g0428600	1.59e-28	9.41209	up	--	--	--	0.000336228	-4.93793	down	0.398417	-0.996445	normal
Os05g0429400	6.79e-32	2.77058	up	4.75e-06	1.08383	up	2.14e-06	-1.66181	down	0.0149835	-1.22004	normal
Os05g0429751	4.06e-54	7.04375	up	3.2e-29	5.85214	up	5.84e-12	-2.29185	down	0.0609421	-0.843865	normal
Os05g0430700	1.93e-17	2.91766	up	0.000113834	1.56401	up	8.21e-07	-2.89278	down	0.000458939	-1.74077	down
Os05g0432700	1.28e-08	-1.42772	down	0.0125172	-0.653277	normal	2.15e-05	1.26452	up	0.00143815	1.48946	up
Os05g0436100	9.38e-82	8.31863	up	3.55e-33	7.80541	up	3.41e-21	-3.37348	down	0.00248671	-1.47682	down
Os05g0436900	2.13e-09	3.91664	up	--	--	--	0.000547065	-3.2654	down	0.529544	-0.697776	normal
Os05g0436950	1.81e-16	4.57661	up	1.52e-06	2.87984	up	0.00177166	-2.74879	down	0.249208	-0.994978	normal
Os05g0438600	1.89e-09	-2.49074	down	2.66e-09	-2.29179	down	7.33e-06	3.82463	up	0.263565	1.06479	normal
Os05g0438800	9.48e-14	-2.77414	down	1.64e-07	-1.68541	down	0.00374252	1.7772	up	0.474878	1.11596	normal
Os05g0439400	1.4e-09	-1.89732	down	1.11e-09	-1.91309	down	0.000553792	1.1961	up	0.743978	0.222154	normal
Os05g0440800	0.00114096	1.55334	up	0.0769673	0.871685	normal	0.00258183	-1.40529	down	0.0185871	-1.30315	normal
Os05g0441400	7.93e-10	3.84826	up	1.68e-06	2.96594	up	3.91e-12	-3.30465	down	3.57e-05	-2.08652	down
Os05g0442000	4.03e-61	10.904	up	2.51e-13	6.89505	up	5.01e-07	-3.85004	down	0.00107253	-1.9382	down
Os05g0444200	3.7e-14	-3.93435	down	1.63e-14	-3.90098	down	0.00153625	2.87792	up	--	--	--
Os05g0445800	4.88e-16	5.24977	up	9.4e-13	4.58575	up	0.00766214	-1.69551	down	0.805085	-0.231139	normal
Os05g0450600	9.29e-27	7.48622	up	1.19e-20	6.6878	up	0.00815178	-2.57319	down	0.313719	-0.747839	normal
Os05g0452800	5.9e-16	2.98847	up	1.37e-26	3.45939	up	0.00270356	-1.02652	down	0.633762	-0.3236	normal
Os05g0454200	3.97e-89	8.06583	up	0.0235638	6.45484	normal	9.6e-53	-5.87412	down	0.0067271	-1.62882	down
Os05g0459600	1.13e-67	5.03813	up	7.62e-41	4.16372	up	5.51e-09	-1.88016	down	0.35654	-0.518013	normal
Os05g0462700	0.00146717	1.87757	up	--	--	--	0.00935506	-2.52479	down	0.00186836	-2.92412	down
Os05g0466800	2.41e-05	-1.19008	down	0.00952902	-0.705049	normal	0.00031532	1.24275	up	0.408178	0.473076	normal
Os05g0466900	7.87e-59	4.86462	up	1.52e-66	4.97838	up	3.44e-07	-1.61483	down	0.269439	-0.552501	normal
Os05g0468700	2.31e-16	-3.69023	down	0.276668	-0.382546	normal	1.75e-16	4.56287	up	0.00395973	3.48613	up
Os05g0468750	3.86e-33	-3.60166	down	1.41e-06	-1.23348	down	3.59e-32	4.24868	up	0.0301707	3.25008	normal
Os05g0468800	0.000164136	-2.27113	down	8.26e-05	-2.1998	down	1.81e-05	7.76409	up	--	--	--
Os05g0470000	1.88e-19	-2.87734	down	0.00121411	0.776314	normal	2.89e-14	2.40408	up	0.111106	2.6454	normal
Os05g0474900	9.06e-06	-1.17481	down	0.00192633	-0.800214	normal	4.53e-05	1.40701	up	0.110819	0.814456	normal
Os05g0475700	1.47e-16	-6.54556	down	5.68e-06	-2.74053	down	0.0011619	2.80426	up	0.235735	1.81323	normal
Os05g0476100	2.71e-16	5.53883	up	8.84e-09	3.88772	up	1.67e-08	-3.26414	down	0.138689	-0.94496	normal
Os05g0476200	2.66e-17	8.03117	up	1.68e-08	6.69744	up	0.00278327	-3.19285	down	0.0385596	-1.86941	normal
Os05g0476400	2.85e-107	9.31756	up	1.21e-61	8.12751	up	1.09e-10	-2.12514	down	0.025217	-0.982997	normal
Os05g0477600	1.25e-40	6.93306	up	1.7e-28	6.68273	up	0.00702003	-2.29979	down	0.0434044	-1.61777	normal
Os05g0477900	2.04e-28	-3.47876	down	0.175107	0.422256	normal	6.67e-17	2.42274	up	0.0029588	2.17536	up
Os05g0478300	1.26e-43	5.34387	up	8.02e-51	5.4448	up	2.07e-10	-2.03058	down	0.0949826	-0.77108	normal
Os05g0486100	6.83e-17	-3.34113	down	1.72e-14	-2.80713	down	2.96e-14	4.07831	up	0.00766222	2.11665	up
Os05g0486150	9.45e-08	-2.84966	down	0.000829596	-1.501	down	2.01e-07	3.43951	up	0.0246404	1.90844	normal
Os05g0493500	1.06e-20	4.72501	up	--	--	--	0.00193537	-3.21306	down	0.00890999	-2.30301	down
Os05g0494200	1.11e-10	-1.64363	down	2.51e-05	1.00901	up	4.78e-23	3.84822	up	0.00177304	4.16201	up
Os05g0495000	4.32e-07	-2.42361	down	0.0140901	1.43869	normal	0.00905305	2.33288	up	0.146181	1.94015	normal
Os05g0495200	3.08e-08	-1.57813	down	1.94e-11	-2.05528	down	1.57e-11	2.12544	up	0.0669147	0.883898	normal
Os05g0495900	2.17e-59	-5.11455	down	4.07e-18	-2.52364	down	3.48e-18	3.18447	up	0.233817	2.77549	normal
Os05g0496500	6.53e-14	2.41355	up	2.4e-05	1.50519	up	0.000223351	-1.22337	down	0.166202	-0.66028	normal
Os05g0497300	4.54e-15	-2.2269	down	2.97e-08	-1.5772	down	0.00141484	1.04343	up	0.289032	0.699541	normal
Os05g0498200	7.07e-07	Inf	up	--	--	--	0.00512577	#NAME?	down	0.13614	-3.42688	normal
Os05g0498400	2.42e-09	-1.69804	down	3.8e-17	-2.61883	down	2e-11	1.99554	up	0.0176767	1.0548	normal
Os05g0507000	1.59e-15	Inf	up	--	--	--	5.81e-06	-4.58468	down	0.0012081	-2.52626	down
Os05g0507300	2.81e-11	-4.87299	down	4.28e-06	-2.85999	down	0.000635496	1.57742	up	0.417452	0.701944	normal
Os05g0511500	2.42e-10	3.29007	up	1.25e-05	2.34239	up	1.46e-06	-2.4391	down	0.0335264	-1.22644	normal
Os05g0512600	3.93e-87	7.22731	up	7.06e-36	6.77918	up	0.00392232	-1.45048	down	0.883826	-0.147426	normal
Os05g0513400	3.42e-09	-1.60991	down	8.9e-05	-1.01931	down	0.000609527	1.15935	up	0.975797	0.0286434	normal
Os05g0513800	7.28e-91	8.19655	up	7.44e-11	5.67588	up	0.00036395	-1.52232	down	0.531793	-0.580972	normal
Os05g0516700	0.000478822	-3.94716	down	0.521241	0.355533	normal	2.78e-24	4.31498	up	3.9e-09	4.17538	up
Os05g0516800	0.00240385	2.35693	up	1.41e-05	2.70274	up	7.91e-19	-4.59533	down	4.84e-05	-2.03374	down
Os05g0517400	7.99e-25	9.25139	up	--	--	--	0.00896185	-6.35844	down	0.992402	0.0250831	normal
Os05g0518300	3.97e-11	8.1532	up	--	--	--	2.36e-33	-6.40678	down	1.85e-15	-3.47252	down
Os05g0519000	1.85e-12	-2.28287	down	0.000427452	-1.02187	down	0.000365724	1.50006	up	0.914079	0.100661	normal
Os05g0519200	2.49e-08	-1.39118	down	3.31e-08	-1.38383	down	0.00115028	1.02408	up	0.403844	0.438356	normal
Os05g0520600	1.59e-13	-5.26308	down	2.68e-12	-4.80346	down	0.0012935	2.22647	up	0.268163	1.32662	normal
Os05g0526400	6.53e-25	3.29979	up	4.95e-13	2.50944	up	0.000715206	-1.19365	down	0.574563	-0.31612	normal
Os05g0526900	1.09e-07	-3.52165	down	0.0658042	-0.962153	normal	3.32e-05	3.11213	up	0.0667248	1.99122	normal
Os05g0529700	1.11e-28	-4.80299	down	9.22e-09	-1.88357	down	0.000394492	2.44537	up	0.318109	0.851144	normal
Os05g0530701	1.07e-52	8.74591	up	6.34e-32	7.60046	up	3.14e-06	-1.78216	down	0.14244	-0.738081	normal
Os05g0531000	1.78e-54	-5.69923	down	2.28e-38	-4.08724	down	0.000507419	2.68583	up	--	--	--
Os05g0535900	7.5e-68	4.40291	up	1.52e-39	3.39342	up	2.66e-05	-1.34647	down	0.274185	-0.56318	normal
Os05g0537100	1.52e-21	-4.16022	down	1.95e-08	-1.9404	down	6.67e-21	6.23537	up	2.79e-11	3.99569	up
Os05g0539900	7.74e-17	-2.16112	down	1.09e-11	-1.71272	down	3.02e-06	1.61801	up	0.00953683	1.22229	up
Os05g0541000	2.37e-35	-4.71292	down	1.27e-13	-2.1836	down	2.84e-06	2.02663	up	0.149119	1.58355	normal
Os05g0541301	0.00321463	-1.36847	down	0.802314	0.104451	normal	0.000579535	1.84648	up	0.320718	0.823588	normal
Os05g0541700	7.55e-06	-1.27857	down	0.0240709	-0.619417	normal	0.00110733	1.24121	up	0.721658	0.257516	normal
Os05g0542150	9.58e-11	-1.88242	down	2.23e-12	-1.99867	down	0.00155638	1.39576	up	0.3784	-0.69229	normal
Os05g0542200	3.75e-18	-2.23668	down	8.86e-11	-1.66865	down	7.44e-09	1.69198	up	0.823561	-0.144501	normal
Os05g0542732	0.000174424	-2.63107	down	0.673797	-0.290012	normal	0.00734529	2.33505	up	0.688871	0.44735	normal
Os05g0543100	8.69e-22	4.7498	up	2.92e-11	3.54707	up	1.15e-13	-2.68516	down	0.00124761	-1.39418	down
Os05g0543150	3.3e-10	3.76204	up	5.22e-06	2.74333	up	9.85e-08	-2.43306	down	0.00284697	-1.53459	down
Os05g0543400	2.79e-13	2.22459	up	0.0321339	0.797609	normal	4.62e-09	-2.72518	down	0.000423097	-1.49268	down
Os05g0545000	1.42e-16	-2.91111	down	1.02e-07	-1.64014	down	5.18e-07	1.88682	up	0.858985	0.183142	normal
Os05g0545400	1.52e-05	-3.3498	down	3.38e-05	-3.10418	down	2.53e-05	2.41567	up	0.315131	0.901662	normal
Os05g0549800	0.00063281	-1.78701	down	0.00493376	-1.32374	down	1.17e-10	5.29395	up	--	--	--
Os05g0550000	6.9e-05	-1.05982	down	0.0013612	0.891711	normal	0.00324594	1.65985	up	0.0190621	1.01975	normal
Os05g0550250	1.64e-06	5.40565	up	6.05e-05	4.28692	up	4.29e-10	-3.15466	down	1.04e-05	-2.38926	down
Os05g0552200	0.00156181	-1.84148	down	0.0365417	-1.0855	normal	0.000256797	2.88449	up	--	--	--
Os05g0552800	7.37e-09	-4.3317	down	0.0573736	-0.996443	normal	0.000695613	2.84579	up	--	--	--
Os05g0553700	4.9e-12	1.60878	up	0.0134898	0.605626	normal	0.000272812	-1.19243	down	0.120166	-0.768828	normal
Os05g0554000	1.09e-10	1.86139	up	0.747353	-0.143966	normal	0.000329917	-1.65665	down	5.62e-08	-2.48559	down
Os05g0555100	1.65e-15	5.78415	up	7.98e-10	4.36633	up	0.00357562	-2.15264	down	0.546636	-0.55327	normal
Os05g0555300	2.77e-23	-3.76335	down	1.45e-16	-2.97884	down	0.00290133	1.33508	up	0.630367	0.369215	normal
Os05g0555700	3.62e-05	-4.7689	down	0.897822	-0.11018	normal	0.000105001	2.60566	up	0.254182	2.10417	normal
Os05g0559350	4.79e-16	5.88157	up	9.81e-15	5.49088	up	0.000116063	-2.13136	down	0.243343	-0.788254	normal
Os05g0561600	9.94e-10	-1.60487	down	3.95e-05	-1.04076	down	0.000113231	1.28376	up	0.339808	0.520836	normal
Os05g0562000	1.13e-24	-3.30533	down	5.44e-14	-2.19354	down	0.0046692	1.37334	up	0.283179	0.770719	normal
Os05g0563600	5.35e-05	2.45096	up	3.96e-40	4.39288	up	0.000105668	-1.42324	down	0.412198	-0.594866	normal
Os05g0565100	4.63e-06	8.0648	up	3.87e-09	7.76098	up	2.12e-08	-2.50716	down	4.37e-05	-2.041	down
Os05g0567700	0.00190434	-1.41345	down	0.00187621	-1.30703	down	4.7e-05	2.47398	up	0.0191361	1.79827	normal
Os05g0568800	2.32e-16	-3.33579	down	0.527879	0.167981	normal	1.66e-07	2.16293	up	0.278588	1.97332	normal
Os05g0572000	9.94e-12	-3.72772	down	6.78e-13	-4.1358	down	0.000135099	2.8086	up	0.0981755	1.47319	normal
Os05g0573200	1.41e-06	4.97298	up	--	--	--	3.26e-05	-2.39414	down	0.00012399	-2.45817	down
Os05g0574800	3.39e-34	-3.45577	down	1.48e-16	-2.13307	down	0.00777508	1.18961	up	0.0248622	1.22091	normal
Os05g0578100	6.34e-15	-2.98706	down	3.53e-05	-1.2581	down	4.76e-12	2.70064	up	0.00477414	1.74855	up
Os05g0578600	6.06e-10	3.89526	up	0.000186159	2.61112	up	7.83e-06	-2.17925	down	1.91e-08	-2.89808	down
Os05g0583000	4.56e-12	-4.54235	down	2.54e-14	-5.50858	down	1.6e-11	Inf	up	--	--	--
Os05g0584200	4.98e-82	-6.46334	down	2.44e-62	-5.56962	down	0.00220675	1.3955	up	0.299965	0.815059	normal
Os05g0586400	1.55e-08	3.66151	up	4.32e-09	2.34789	up	1.94e-07	-2.05692	down	0.0381985	-1.10735	normal
Os05g0587000	3.94e-27	5.20806	up	0.00272349	3.21394	up	4.97e-16	-3.27547	down	5.1e-06	-2.01306	down
Os05g0589700	3.77e-07	1.66211	up	0.000698396	1.15397	up	1.4e-07	-1.82478	down	0.0143306	-1.08973	normal
Os05g0590000	7.04e-14	3.86982	up	0.00321136	2.74283	up	1.64e-32	-4.51215	down	4.1e-09	-2.36048	down
Os05g0594100	5.65e-06	-1.12741	down	0.0137903	-0.627551	normal	1.48e-09	1.77243	up	0.0143329	1.62755	normal
Os05g0594700	1.03e-19	-2.49247	down	4.46e-23	-2.86218	down	0.000433075	1.09779	up	0.733966	0.252758	normal
Os05g0595300	2.71e-27	-4.08908	down	2.55e-13	-2.40488	down	0.00307284	1.18737	up	0.167801	1.26685	normal
Os06g0103900	0.000312682	1.33554	up	0.0822541	0.687323	normal	0.00298965	-1.31525	down	0.212749	-0.71115	normal
Os06g0103950	0.000104432	1.33014	up	0.332977	0.385504	normal	0.000992249	-1.31203	down	0.116977	-0.805548	normal
Os06g0104300	1.23e-16	4.56058	up	2.94e-07	3.02953	up	2.57e-09	-3.82102	down	0.00103559	-1.86017	down
Os06g0104400	9.32e-34	2.93796	up	6.17e-07	1.33971	up	2.71e-11	-2.13341	down	0.0778391	-0.828502	normal
Os06g0107000	2.57e-23	6.71971	up	--	--	--	4.72e-08	-3.92763	down	0.181267	-1.00314	normal
Os06g0113600	5.08e-09	2.40583	up	0.0198487	1.0915	normal	3.59e-06	-2.24419	down	0.0576633	-1.07467	normal
Os06g0113900	2.56e-32	2.79403	up	0.000377199	0.855766	normal	3.63e-08	-3.372	down	4.59e-05	-2.18431	down
Os06g0118075	8.71e-16	Inf	up	--	--	--	8.58e-06	-5.16925	down	0.00102485	-2.96141	down
Os06g0119600	0.004673	6.43808	up	--	--	--	2.25e-15	-6.75198	down	4.4e-09	-3.86711	down
Os06g0119700	0.000676638	8.36893	up	--	--	--	1.66e-22	-6.89413	down	3.96e-12	-3.7223	down
Os06g0121000	3.81e-10	5.48431	up	--	--	--	0.0032448	-3.72504	down	0.0306144	-2.3404	normal
Os06g0121200	1.19e-10	8.44365	up	--	--	--	0.000338833	-5.09117	down	0.314522	-1.41732	normal
Os06g0129100	6.2e-21	-9.95881	down	3.13e-08	-3.44856	down	8.31e-07	3.83874	up	--	--	--
Os06g0130100	1.7e-140	7.22556	up	2.7e-46	5.45284	up	5.33e-08	-1.92286	down	0.0213532	-1.10503	normal
Os06g0131350	6.42e-16	-2.4636	down	1.73e-15	-2.61219	down	3.94e-08	1.73733	up	0.959033	0.0437091	normal
Os06g0133400	1.64e-15	-3.81654	down	6.26e-06	-1.6715	down	3.52e-12	3.97419	up	0.0172625	1.96317	normal
Os06g0133600	4.3e-21	2.57469	up	5.83e-15	2.16819	up	6.09e-21	-3.17066	down	6.14e-05	-1.71717	down
Os06g0134200	1.61e-09	3.86791	up	3.48e-07	3.33369	up	0.000188657	-2.97822	down	0.0455012	-1.60419	normal
Os06g0136600	2.77e-59	-4.87019	down	1.71e-34	-3.52029	down	5.66e-06	1.82488	up	0.0152796	1.2385	normal
Os06g0137100	2.63e-09	1.83977	up	8.6e-10	1.82509	up	3.14e-06	-1.55061	down	0.0235557	-0.999951	normal
Os06g0137166	4.04e-06	2.58954	up	0.0133099	1.45289	normal	0.00133803	-1.66926	down	0.0318364	-1.31313	normal
Os06g0137400	3.9e-15	6.71506	up	--	--	--	2.45e-10	-4.85167	down	0.0428843	-1.40933	normal
Os06g0140700	8.35e-21	3.77218	up	0.00611609	1.43352	up	1.76e-09	-2.73758	down	0.00019727	-2.1452	down
Os06g0141700	1.44e-15	Inf	up	--	--	--	0.00152548	-3.15473	down	0.0144483	-2.09026	normal
Os06g0145600	0.000346262	1.80139	up	0.00118657	1.7656	up	0.00440334	-1.36074	down	0.0129844	-1.40335	normal
Os06g0146500	2.67e-09	-1.76836	down	6.67e-10	-1.78064	down	0.000142469	1.63795	up	0.0293597	1.24574	normal
Os06g0148300	4.28e-09	3.86246	up	--	--	--	0.00709778	-2.26277	down	0.145802	-1.27133	normal
Os06g0152600	9.82e-15	3.45256	up	3.01e-08	1.92596	up	0.000434771	-1.52673	down	9.34e-05	-1.61284	down
Os06g0153200	7.85e-16	3.69528	up	3.55e-26	4.19941	up	3.42e-05	-1.43341	down	0.0812283	-0.814426	normal
Os06g0154400	3.87e-05	-1.2687	down	0.00307695	-0.868174	normal	4.05e-10	2.18375	up	0.908458	0.109344	normal
Os06g0157000	0.000254601	-2.17647	down	0.0139089	-1.33741	normal	0.00140376	2.76632	up	0.267724	0.547026	normal
Os06g0157125	0.000141154	-2.17207	down	0.00487679	-1.53894	down	1.32e-05	2.66552	up	0.314522	0.521408	normal
Os06g0159450	2.61e-12	4.46942	up	0.00111305	2.83784	up	0.000526387	-3.61718	down	4.59e-05	-4.04587	down
Os06g0160100	1.06e-12	5.28878	up	--	--	--	0.00028518	-3.59595	down	3.19e-06	-4.53961	down
Os06g0162800	2.63e-52	7.69092	up	4.62e-29	6.46124	up	2.72e-07	-1.68331	down	2.75e-05	-1.709	down
Os06g0164400	5.6e-10	-2.39736	down	9.71e-08	-1.99519	down	0.00346552	1.15354	up	0.0521614	1.00071	normal
Os06g0166000	2.06e-12	-2.54061	down	0.584104	-0.180103	normal	5.9e-06	2.11158	up	0.0921423	1.31007	normal
Os06g0168500	1.7e-32	-5.02598	down	2.34e-06	-1.45633	down	7.16e-06	3.23573	up	0.0775431	3.38861	normal
Os06g0174300	0.00106071	-1.20687	down	3.96e-05	-1.46478	down	0.00227896	1.62859	up	0.133805	1.09753	normal
Os06g0179000	1.56e-17	2.59685	up	1.85e-12	1.95352	up	4.45e-06	-1.4548	down	0.0843549	-1.14477	normal
Os06g0179100	2.9e-05	2.85475	up	0.115541	0.997508	normal	1.88e-09	-2.96915	down	5.19e-05	-2.16855	down
Os06g0184300	1.45e-08	1.45697	up	0.904903	0.0355125	normal	0.00150773	-1.22704	down	0.116103	-0.930033	normal
Os06g0184500	5.41e-55	7.07167	up	4.88e-25	5.58107	up	1.54e-05	-2.97761	down	0.0925942	-0.961264	normal
Os06g0187000	3.87e-06	2.41174	up	0.00306751	1.58264	up	0.00862275	-1.51025	down	0.410842	-0.607755	normal
Os06g0187950	1.42e-05	-1.35636	down	7.23e-07	-1.51019	down	0.0084315	1.10981	up	0.493209	0.464184	normal
Os06g0188000	6.86e-09	-1.50747	down	0.00078759	-0.846898	normal	0.000489435	1.19346	up	0.361179	0.505425	normal
Os06g0188800	4.57e-16	-2.40633	down	2.7e-05	-1.12338	down	0.0049976	1.22168	up	0.21703	0.771253	normal
Os06g0193200	1.03e-14	5.06643	up	1.63e-18	5.31368	up	2.43e-17	-4.62129	down	1.84e-11	-3.17895	down
Os06g0196600	3.05e-08	1.66841	up	0.179099	0.484949	normal	4.8e-11	-2.62644	down	0.000365934	-1.46526	down
Os06g0202400	1.31e-20	-7.64953	down	5.55e-08	-2.61672	down	3.13e-05	3.87604	up	--	--	--
Os06g0203000	0.00774294	-3.75579	down	0.130067	-1.75375	normal	1.32e-06	2.5931	up	0.183585	0.812268	normal
Os06g0203500	0.0098454	-1.54354	down	0.113216	-0.859234	normal	3.23e-05	1.42833	up	0.205532	0.680074	normal
Os06g0203800	1.25e-143	8.16102	up	8.26e-33	6.17	up	1.55e-13	-2.97473	down	0.0152796	-1.27001	normal
Os06g0206900	2.31e-11	-4.45625	down	0.0201111	-1.10507	normal	0.00817878	1.89638	up	0.16955	1.75988	normal
Os06g0207500	2.95e-17	2.71951	up	3.27e-14	2.44083	up	0.00138428	-1.07855	down	0.653058	-0.257754	normal
Os06g0207966	6.53e-103	5.71048	up	7.31e-24	3.08353	up	7.56e-05	-2.14295	down	0.0745615	-1.01951	normal
Os06g0215100	6.63e-14	-3.78357	down	1.38e-11	-3.23715	down	4.07e-13	3.59712	up	0.093353	1.38292	normal
Os06g0215900	5.83e-08	-2.88045	down	0.307903	-0.40406	normal	5.89e-09	5.02321	up	0.0938053	4.16797	normal
Os06g0216350	0.00667551	-1.91868	down	0.0205882	-1.25982	normal	2.68e-08	4.15269	up	0.00619661	3.42923	up
Os06g0217900	0.00128144	1.47484	up	0.427539	0.412486	normal	0.00528222	-1.5248	down	0.0466108	-1.20525	normal
Os06g0220600	7.57e-26	9.17164	up	--	--	--	1.6e-08	-2.88062	down	0.0112862	-1.68313	normal
Os06g0223700	1.17e-20	-4.31368	down	0.292263	-0.324303	normal	1.48e-05	1.5779	up	0.660193	0.544831	normal
Os06g0225300	2.41e-25	-3.2335	down	7.6e-18	-2.44492	down	5.76e-10	2.75148	up	0.0125434	1.62707	normal
Os06g0227250	1.85e-57	4.53512	up	5.39e-39	3.87187	up	6.04e-05	-1.29176	down	0.785757	-0.170882	normal
Os06g0228200	4.9e-10	-3.48383	down	0.613594	-0.1951	normal	3.36e-05	2.15763	up	0.282402	1.9061	normal
Os06g0228500	1.78e-10	-7.47353	down	0.0153339	-1.71655	normal	5e-06	3.97613	up	0.491055	2.27933	normal
Os06g0234200	1.38e-06	1.48619	up	1.59e-20	2.52803	up	1.58e-05	-1.38274	down	0.222912	-0.59563	normal
Os06g0235800	5.37e-16	Inf	up	--	--	--	0.000526057	-3.44612	down	0.865694	-0.255405	normal
Os06g0237800	2.07e-05	1.22741	up	3.06e-13	1.87976	up	1.29e-05	-1.60013	down	0.02413	-0.997442	normal
Os06g0237900	4.99e-08	3.1003	up	2.83e-10	3.29254	up	0.000267066	-1.96815	down	0.317046	-0.675308	normal
Os06g0240001	1.16e-48	3.71041	up	2.16e-51	3.74126	up	1.38e-05	-1.42148	down	0.193589	-0.674359	normal
Os06g0246000	4.08e-06	1.08987	up	0.376188	0.23338	normal	3.06e-05	-1.33123	down	0.000164422	-1.5655	down
Os06g0247651	2.21e-05	1.40673	up	0.569484	-0.260603	normal	0.00585569	-1.06305	down	0.194155	-0.671247	normal
Os06g0248500	3.71e-16	-6.36874	down	2.11e-11	-4.7732	down	1.43e-20	5.21521	up	0.00726577	2.26649	up
Os06g0251100	1.8e-36	-6.90712	down	1.75e-15	-2.9502	down	0.000954131	2.55542	up	0.259864	2.43684	normal
Os06g0254700	2.38e-13	-3.62165	down	9.26e-15	-3.78931	down	2.03e-07	1.55921	up	0.98047	0.0239707	normal
Os06g0256000	1.3e-17	5.95473	up	6.15e-08	4.6439	up	0.00954625	-2.07934	down	0.145532	-1.13965	normal
Os06g0256900	1.84e-11	Inf	up	5.36e-08	Inf	up	3.11e-15	-3.42875	down	4.67e-07	-2.44569	down
Os06g0257050	1.83e-11	5.37143	up	2.67e-11	5.46326	up	3.4e-11	-3.42489	down	6.98e-06	-2.44663	down
Os06g0260250	7.27e-20	Inf	up	3.22e-13	Inf	up	2.38e-05	-2.55879	down	0.0792684	-1.19754	normal
Os06g0260500	6.79e-83	7.19469	up	1.11e-16	5.24898	up	6.08e-13	-2.63454	down	0.0137056	-1.16218	normal
Os06g0262800	0.000182629	-2.93279	down	0.654649	-0.328408	normal	3.13e-05	2.46599	up	0.895275	0.27105	normal
Os06g0265400	2.32e-16	5.65163	up	5.98e-21	5.95708	up	0.00241924	-2.14535	down	0.807529	-0.244027	normal
Os06g0266800	5.25e-45	5.56595	up	4.64e-17	4.00676	up	1.31e-36	-4.47584	down	3.04e-06	-2.0013	down
Os06g0269300	4.52e-13	2.35714	up	3.22e-05	1.48767	up	2.22e-06	-2.01921	down	0.479861	-0.396603	normal
Os06g0278450	5.65e-06	2.26797	up	6.39e-06	2.1262	up	0.00347155	-1.39255	down	0.185206	-0.794259	normal
Os06g0283300	7.75e-18	-2.89666	down	5.03e-15	-2.56393	down	7.18e-05	1.72041	up	0.0501539	1.17375	normal
Os06g0284500	1.23e-56	-5.68013	down	7.65e-36	-3.7852	down	0.00771229	1.63031	up	0.375864	1.74792	normal
Os06g0285400	8.39e-13	5.65611	up	--	--	--	5.1e-06	-5.07353	down	0.00162694	-2.67426	down
Os06g0288100	8.38e-19	-4.10045	down	5.65e-11	-2.49657	down	2.03e-24	5.34169	up	0.00493399	2.75908	up
Os06g0291600	7.09e-20	3.87437	up	1.25e-09	2.80444	up	3.06e-09	-2.11893	down	0.00592765	-1.21681	down
Os06g0299300	1.91e-11	Inf	up	--	--	--	2.62e-07	-6.55276	down	0.000811068	-3.22444	down
Os06g0303800	0.00131648	-1.08522	down	0.0475385	0.560692	normal	6.87e-11	2.66697	up	0.00293417	1.78809	up
Os06g0308300	1.07e-75	5.51467	up	4.91e-33	4.05508	up	1.8e-09	-2.56937	down	0.0470848	-0.895971	normal
Os06g0308550	2.72e-21	5.72536	up	4.43e-13	4.57575	up	3.61e-06	-2.384	down	0.225802	-0.758143	normal
Os06g0312900	0.000332195	2.16421	up	0.0957898	1.0453	normal	0.00155236	-2.06772	down	0.0343518	-1.53529	normal
Os06g0318600	4.52e-05	-2.84678	down	5.63e-05	-2.85256	down	0.00014335	1.35277	up	0.724494	-0.225303	normal
Os06g0328850	3.62e-33	5.11996	up	1.73e-26	4.63347	up	0.00751086	-1.0107	down	0.67828	-0.253652	normal
Os06g0329200	8.21e-26	-2.98583	down	4.7e-15	-2.06134	down	0.00171047	1.2705	up	0.119468	0.876205	normal
Os06g0336200	7.15e-08	1.33305	up	0.00683839	-0.703482	normal	1.82e-08	-2.18906	down	0.000229438	-1.79972	down
Os06g0346900	1.9e-08	2.66678	up	3.42e-06	2.17413	up	0.000605555	-1.55313	down	0.227304	-0.702488	normal
Os06g0352900	4.48e-38	3.25161	up	2.82e-05	1.27681	up	9.12e-10	-1.99737	down	0.171364	-0.653057	normal
Os06g0354700	2.42e-29	-3.02884	down	4.06e-26	-2.89803	down	7.71e-06	1.6603	up	0.236019	0.626015	normal
Os06g0470000	7.88e-07	-2.02559	down	0.115349	-0.568495	normal	2.09e-23	4.0827	up	0.170023	2.42324	normal
Os06g0470075	9.82e-08	-2.00533	down	0.895793	0.0367166	normal	7.88e-42	4.12493	up	0.137707	2.40147	normal
Os06g0474500	2.57e-21	5.89	up	1.67e-18	5.39273	up	1.81e-38	-5.12026	down	0.162385	-1.21503	normal
Os06g0475400	6.17e-24	-8.69047	down	8.05e-11	-3.74661	down	0.000949591	3.33948	up	--	--	--
Os06g0476200	2.59e-52	-11.2518	down	2.92e-43	-9.16992	down	0.00315091	3.32239	up	--	--	--
Os06g0478600	4.5e-17	4.24403	up	1.83e-12	3.58163	up	1.59e-27	-3.99916	down	0.0267451	-1.48286	normal
Os06g0484500	2.65e-14	-2.59135	down	5.24e-14	-2.62605	down	0.00151188	1.9852	up	0.289032	0.742858	normal
Os06g0490200	2.25e-19	3.66331	up	3.9e-14	3.13445	up	0.000474235	-1.66679	down	0.815184	-0.180321	normal
Os06g0497500	1.81e-05	6.0345	up	--	--	--	0.00129088	-5.95246	down	0.0298979	-3.2054	normal
Os06g0498800	1.08e-06	-1.90723	down	0.000107533	-1.4821	down	3.87e-32	3.76578	up	0.469321	0.936555	normal
Os06g0503100	3.56e-29	9.45085	up	1.97e-16	7.72715	up	0.000350479	-1.71878	down	0.00209203	-1.71802	down
Os06g0503250	6.67e-86	8.54463	up	1.5e-28	6.42805	up	1.35e-11	-2.20949	down	4.46e-07	-2.01088	down
Os06g0506000	0.00467592	-1.15389	down	0.000591782	-1.32901	down	0.00220675	1.81861	up	0.51644	0.605164	normal
Os06g0532101	0.00408864	2.77508	up	6.15e-05	2.17251	up	0.000304115	-1.73293	down	0.0853359	-1.15789	normal
Os06g0554100	3.19e-07	6.78825	up	--	--	--	0.00185435	-2.72746	down	0.0315675	-1.80756	normal
Os06g0554300	3.83e-22	3.16386	up	1.83e-14	2.61231	up	5.06e-06	-1.47908	down	0.062563	-0.839509	normal
Os06g0554700	8.37e-05	-1.77369	down	0.39964	-0.316504	normal	1.03e-12	3.21117	up	0.0005481	2.17523	up
Os06g0554800	1.04e-11	-1.90069	down	0.836779	-0.0630393	normal	4.05e-07	1.52005	up	0.430045	0.567419	normal
Os06g0556000	6.75e-25	-2.89054	down	1.18e-15	-2.10067	down	2.01e-18	3.13877	up	0.147112	1.43895	normal
Os06g0556101	8.86e-18	-2.71595	down	8.19e-09	-1.60139	down	2.02e-18	3.37384	up	0.132392	1.7416	normal
Os06g0557100	1.59e-10	-1.61713	down	3.89e-15	-2.00617	down	0.00013484	1.25385	up	0.270561	0.572654	normal
Os06g0560700	1.6e-31	7.82225	up	4.45e-15	7.38641	up	5.62e-07	-2.74028	down	0.216265	-0.755696	normal
Os06g0571800	1.53e-06	-5.24333	down	0.00200478	-2.85992	down	9.22e-13	2.42646	up	0.911072	0.130397	normal
Os06g0574200	0.000515389	-1.20143	down	0.00442394	-0.7799	normal	1.33e-10	2.21337	up	0.0736787	0.970101	normal
Os06g0580100	2.45e-31	-4.11591	down	2.81e-17	-3.08563	down	0.00134141	2.52972	up	0.880127	-0.741544	normal
Os06g0581151	1.3e-19	-2.57778	down	2.9e-11	-1.75908	down	0.000150288	2.33313	up	0.174164	0.919611	normal
Os06g0589800	5.4e-14	6.50168	up	--	--	--	0.000545797	-3.06867	down	0.174806	-1.19883	normal
Os06g0594400	6.72e-82	-6.62057	down	5.74e-61	-5.6626	down	2.03e-06	4.30314	up	0.054557	3.30773	normal
Os06g0600800	8.47e-09	-2.21954	down	0.152871	-0.420201	normal	3.3e-06	1.85279	up	0.0271982	1.22076	normal
Os06g0603000	5.54e-20	-2.37773	down	6.07e-10	-1.60147	down	1.27e-07	1.5833	up	0.276984	0.73737	normal
Os06g0604300	7.21e-05	-3.10342	down	0.00266906	-2.09612	down	0.00504644	1.6538	up	0.350845	0.885038	normal
Os06g0604600	0.000150203	-1.0234	down	0.705038	0.106191	normal	0.000367345	1.86786	up	0.179482	0.675617	normal
Os06g0606800	9.88e-22	2.23738	up	3.39e-10	1.46795	up	0.00127523	-1.04187	down	0.979719	-0.0237996	normal
Os06g0607700	1.48e-16	9.9287	up	--	--	--	2.93e-69	-7.94795	down	1.33e-11	-2.63756	down
Os06g0607750	3.49e-16	Inf	up	--	--	--	3.09e-28	-9.45756	down	1.38e-06	-2.60143	down
Os06g0610500	0.000652303	1.45967	up	2.99e-05	1.61715	up	0.0090829	-1.23879	down	0.616998	-0.334715	normal
Os06g0610800	3e-05	-7.17949	down	0.417697	-0.755571	normal	0.000911637	2.47391	up	0.322263	2.27054	normal
Os06g0611100	1.57e-14	2.51327	up	3.13e-14	2.41217	up	4.45e-08	-1.87277	down	0.387849	-0.447363	normal
Os06g0613500	2.36e-13	1.98668	up	0.000421637	1.05254	up	1.19e-05	-3.00193	down	0.000492203	-2.1958	down
Os06g0618700	5.34e-31	-5.43955	down	2.93e-19	-3.58725	down	0.000286389	2.53771	up	0.347808	1.51836	normal
Os06g0621900	3.65e-60	8.44283	up	8.69e-12	6.81722	up	3.64e-26	-3.92174	down	0.000102974	-2.02609	down
Os06g0621950	8.33e-26	9.17831	up	5.39e-10	8.41956	up	8.92e-17	-4.06993	down	0.00253707	-1.83282	down
Os06g0623600	1.16e-06	-2.16094	down	0.747506	-0.135469	normal	7.23e-11	3.18731	up	0.0789798	1.41104	normal
Os06g0624700	9.68e-13	5.26873	up	1.06e-08	6.46416	up	0.000483726	-2.69079	down	0.388938	-0.973464	normal
Os06g0624750	2.5e-08	5.87707	up	6.11e-15	6.05586	up	0.00251848	-3.2011	down	0.465915	-0.957023	normal
Os06g0624900	1.3e-40	-7.56023	down	4.43e-13	-2.84759	down	1.08e-09	5.28577	up	0.0292302	5.10053	normal
Os06g0630850	1.54e-18	4.11059	up	1.17e-06	2.55776	up	0.000327653	-2.40544	down	0.661441	-0.366062	normal
Os06g0631800	1.03e-13	5.73295	up	9.33e-12	5.18849	up	0.00157978	-2.1573	down	0.0462961	-1.48948	normal
Os06g0634500	4.5e-27	3.43415	up	4.58e-32	5.8155	up	0.00129678	-1.18637	down	0.97838	0.0291464	normal
Os06g0636700	1e-19	6.06675	up	5.18e-37	7.04989	up	6.24e-08	-1.87867	down	0.195249	-0.652672	normal
Os06g0638400	2.1e-41	7.30788	up	4.59e-20	5.75123	up	3.6e-09	-2.58049	down	0.115965	-0.95851	normal
Os06g0638500	9.38e-127	6.68329	up	2.18e-44	4.52097	up	1.09e-18	-3.03497	down	0.0162106	-1.15635	normal
Os06g0639200	2.4e-14	7.19957	up	--	--	--	0.000805471	-4.74281	down	0.181661	-1.42376	normal
Os06g0639250	1.83e-15	Inf	up	--	--	--	0.000387195	-4.01107	down	0.132374	-1.3132	normal
Os06g0643500	1.46e-167	9.0189	up	7.53e-23	5.01215	up	3.99e-05	-3.16615	down	0.00789109	-1.88691	down
Os06g0650900	3.33e-15	-7.7926	down	5.41e-09	-4.89263	down	0.00125593	2.42349	up	--	--	--
Os06g0653000	6.8e-117	8.0684	up	1.04e-58	6.61625	up	0.000425489	-1.12844	down	0.0156138	-1.05641	normal
Os06g0653100	3.27e-46	6.37943	up	3.24e-39	5.95842	up	8.94e-17	-2.83217	down	0.0143306	-1.06111	normal
Os06g0654300	3.58e-31	6.32105	up	0.00129974	3.43533	up	1.8e-10	-4.09119	down	0.0165615	-1.54428	normal
Os06g0656500	9.75e-07	-1.33192	down	0.005005	0.679357	normal	0.000926808	1.10987	up	0.398803	0.581812	normal
Os06g0656800	9.69e-12	Inf	up	--	--	--	1.01e-05	#NAME?	down	0.0723102	-1.91503	normal
Os06g0658200	7.41e-08	2.96807	up	2.58e-06	2.53176	up	6.56e-08	-2.60372	down	0.0457859	-1.10071	normal
Os06g0659100	1.06e-135	10.3374	up	8.03e-22	6.55058	up	0.00153037	-4.13857	down	0.282258	-1.1948	normal
Os06g0660400	1.35e-15	Inf	up	--	--	--	3.51e-10	-5.55365	down	0.00315455	-2.16283	down
Os06g0666400	1.26e-18	-4.71454	down	2.4e-10	-2.86724	down	3.23e-38	6.15699	up	3.86e-05	4.62594	up
Os06g0666600	4.83e-24	4.65771	up	4.04e-12	3.48525	up	2.05e-05	-1.83238	down	0.0529623	-1.00712	normal
Os06g0670300	1.29e-14	-6.91771	down	0.501469	-0.352907	normal	3.45e-06	3.68606	up	--	--	--
Os06g0673800	5.73e-32	-3.58148	down	7.88e-50	-4.85236	down	4e-08	4.21255	up	0.00145799	2.72419	up
Os06g0675700	5.12e-09	-2.49587	down	0.000248635	1.04159	up	0.0022024	1.1166	up	0.531312	0.923557	normal
Os06g0676400	1.32e-11	3.45856	up	1.41e-10	3.15594	up	1.15e-09	-2.19122	down	9.67e-06	-1.88503	down
Os06g0676600	1.26e-08	-2.66236	down	0.00012328	-1.54197	down	0.00299838	1.85038	up	0.615735	0.54664	normal
Os06g0677000	3.21e-07	8.13073	up	3.02e-08	7.60023	up	1.48e-07	-1.73802	down	0.0730792	-1.07648	normal
Os06g0678800	5.19e-28	5.04321	up	6.05e-08	2.99525	up	1.26e-17	-4.15616	down	4.67e-07	-2.30372	down
Os06g0679500	1.12e-11	3.12701	up	0.000275189	2.84606	up	3.31e-08	-2.43635	down	0.0142899	-1.2427	normal
Os06g0680700	1.46e-64	8.03997	up	1.83e-31	6.65057	up	5.9e-23	-3.39853	down	0.00134788	-1.33542	down
Os06g0680800	1.4e-110	6.81997	up	4.79e-48	5.17266	up	3.6e-23	-3.38381	down	0.00324592	-1.32093	down
Os06g0681200	3.83e-80	-9.70033	down	4.59e-72	-7.23283	down	6.15e-15	Inf	up	--	--	--
Os06g0683100	3.45e-15	-3.20749	down	1.01e-09	-2.17973	down	1.47e-09	5.99311	up	--	--	--
Os06g0683400	7.67e-45	-3.9475	down	2.17e-26	-2.84352	down	1.11e-09	3.26471	up	0.00110684	2.3128	up
Os06g0683925	1.11e-10	4.44003	up	--	--	--	0.00153978	-2.82027	down	0.0125538	-1.94816	normal
Os06g0687600	7.49e-16	1.97041	up	1.12e-27	2.56753	up	0.000113873	-1.22925	down	0.568769	-0.316799	normal
Os06g0689600	0.00448083	-1.87167	down	0.280147	0.575562	normal	1.96e-08	4.18901	up	--	--	--
Os06g0691200	2.98e-25	6.42752	up	1.21e-26	6.35053	up	2.35e-09	-5.25249	down	0.00143815	-2.3797	down
Os06g0691500	9.92e-16	6.88154	up	--	--	--	4.82e-06	#NAME?	down	0.0744238	-1.71861	normal
Os06g0691800	0.00765123	-1.69775	down	0.0261206	1.03851	normal	1e-05	2.18353	up	0.198793	1.50913	normal
Os06g0692800	3.22e-94	7.80818	up	4.02e-11	5.54137	up	3.9e-07	-2.97787	down	0.0365046	-1.32865	normal
Os06g0693800	9.04e-07	3.05775	up	--	--	--	0.00482464	#NAME?	down	0.72122	-0.619043	normal
Os06g0696400	4.15e-07	2.76417	up	0.224003	0.674707	normal	0.00228818	-2.85711	down	0.202766	-1.07882	normal
Os06g0696450	4.07e-09	2.7974	up	0.0172887	1.38957	normal	0.00214734	-2.64028	down	0.420047	-0.729278	normal
Os06g0703000	2.11e-11	2.66544	up	1.1e-07	2.17635	up	0.00385059	-1.21595	down	0.494903	-0.409514	normal
Os06g0703400	2.16e-13	3.61462	up	1.96e-06	2.48487	up	0.00768047	-1.02427	down	0.00544859	-1.29982	down
Os06g0704450	2.65e-17	8.02674	up	6.34e-13	6.74129	up	5.28e-10	-3.86557	down	0.000492203	-2.18631	down
Os06g0704500	4.38e-43	6.43258	up	1.73e-13	5.20364	up	3.75e-19	-4.37048	down	2.49e-07	-2.20236	down
Os06g0705400	8.53e-08	-3.43736	down	0.223417	-0.550904	normal	1.36e-05	4.42836	up	0.0528023	3.48172	normal
Os06g0707733	0.0015715	2.12427	up	2.44e-08	3.07764	up	1.49e-06	-3.38827	down	0.0422037	-1.47504	normal
Os06g0708500	3.4e-09	1.40973	up	0.00594028	0.683214	normal	0.000142187	-1.30044	down	0.327381	-0.559489	normal
Os06g0709000	0.000211394	-1.67642	down	0.0586823	-0.761976	normal	0.000441442	1.95661	up	0.0376243	2.17063	normal
Os06g0710001	1.01e-40	-3.86836	down	5.33e-22	-2.75987	down	0.000352046	1.83589	up	0.150056	1.60363	normal
Os06g0711100	5.49e-08	-1.41597	down	0.289671	-0.282266	normal	7.83e-06	1.35278	up	0.0259315	0.979884	normal
Os06g0711800	5.94e-141	7.80878	up	1.14e-63	6.29546	up	1.27e-07	-1.72022	down	0.00448507	-1.27793	down
Os06g0712500	4.48e-30	4.15919	up	1.93e-11	3.06397	up	0.000181112	-1.57138	down	0.203239	-0.655499	normal
Os06g0713000	1.82e-09	-3.17517	down	0.00129974	-1.37433	down	0.00220057	1.29513	up	0.209539	1.12949	normal
Os06g0713800	0.00922335	-1.61129	down	0.589384	0.286695	normal	0.000880677	1.90539	up	0.396097	1.01033	normal
Os06g0714950	5.12e-06	-1.88887	down	0.0815966	-0.636972	normal	1.47e-05	2.10349	up	0.456542	0.63951	normal
Os06g0714951	0.000140942	-1.9477	down	0.0567146	-0.853421	normal	8.9e-08	2.99609	up	0.104067	1.35949	normal
Os06g0716000	1.69e-22	-3.19663	down	2.33e-14	-2.26389	down	1.16e-18	3.55633	up	0.0050873	1.80777	up
Os06g0716050	4.32e-13	-3.28902	down	0.000141008	-1.40597	down	2.04e-09	3.21687	up	0.0714866	1.47386	normal
Os06g0716100	0.00474478	-1.2755	down	0.00568045	-1.27474	down	1.16e-19	3.57659	up	0.293266	0.855506	normal
Os06g0717600	9.59e-54	3.79629	up	1.15e-46	3.48917	up	0.00045118	-1.13828	down	0.893964	-0.0985433	normal
Os06g0717900	1.3e-23	-5.25318	down	6.43e-06	-1.66094	down	6.79e-07	3.17653	up	0.00669359	2.69984	up
Os06g0718000	8.1e-21	-4.58472	down	8.62e-07	-1.81633	down	1.31e-06	2.77003	up	0.196925	2.11595	normal
Os06g0718100	5.69e-18	5.27343	up	5.68e-06	2.87502	up	7.15e-08	-3.1321	down	0.0128528	-1.54872	normal
Os06g0726800	1.12e-13	6.14899	up	--	--	--	2.25e-05	-3.95322	down	0.000952478	-2.47258	down
Os06g0727400	3.26e-09	-3.90432	down	9.97e-06	-2.3939	down	0.00402246	2.27078	up	0.196893	1.20281	normal
Os06g0729000	2.65e-13	-1.84979	down	8.41e-16	-2.08063	down	2.69e-08	1.6397	up	0.734753	-0.208165	normal
Os06g0729150	3.57e-08	-1.87247	down	3.27e-14	-2.62034	down	0.000242472	1.66034	up	0.847176	-0.20308	normal
Os06g0729400	7.13e-46	6.81133	up	5.18e-06	2.69774	up	1.94e-07	-3.3138	down	2.88e-06	-2.6857	down
Os07g0100900	3.49e-22	2.68086	up	1.07e-11	1.98934	up	5.66e-11	-2.13549	down	0.0328691	-0.941503	normal
Os07g0102100	0.000927338	-2.13706	down	0.10838	-0.85139	normal	1.98e-05	2.7229	up	0.136021	1.72952	normal
Os07g0102150	1.88e-06	-2.39635	down	0.216249	-0.469264	normal	8.46e-16	2.85292	up	0.0209475	1.96241	normal
Os07g0102300	4.23e-06	1.34742	up	0.010477	0.793589	normal	0.00189957	-1.05641	down	0.187271	-0.639901	normal
Os07g0105300	1.54e-12	5.49892	up	--	--	--	0.00343205	-2.93318	down	0.0255025	-1.96249	normal
Os07g0105900	1.4e-12	4.05317	up	0.173737	0.819179	normal	0.00216876	-3.76419	down	0.104367	-1.72994	normal
Os07g0109400	2.64e-61	5.42152	up	1.02e-46	4.4911	up	2.14e-05	-1.35279	down	0.016295	-1.05727	normal
Os07g0112700	9.5e-27	3.04388	up	6.17e-07	1.66984	up	5.93e-16	-4.81456	down	4.22e-05	-2.2241	down
Os07g0114000	4.95e-08	-1.72239	down	8.73e-23	-3.40737	down	3.07e-06	2.90969	up	0.198649	1.3653	normal
Os07g0115600	2.18e-10	4.0149	up	--	--	--	0.00161691	-6.73587	down	0.147523	-2.11963	normal
Os07g0119400	7.27e-31	6.09587	up	--	--	--	1.45e-44	-6.24297	down	1.62e-10	-2.61787	down
Os07g0119475	1.1e-53	5.89446	up	0.167239	2.07495	normal	1.98e-61	-6.79568	down	8.76e-12	-2.66776	down
Os07g0121200	2.01e-17	-6.81752	down	0.000283323	-1.73119	down	0.000545588	4.30489	up	--	--	--
Os07g0121500	1.66e-34	-4.6273	down	1.38e-34	-4.41943	down	0.00309005	2.26097	up	--	--	--
Os07g0123450	0.00120653	1.8784	up	0.551106	0.40124	normal	0.00101611	-2.33959	down	0.270315	-0.90359	normal
Os07g0123900	8.15e-05	-1.33681	down	0.96307	-0.0209581	normal	0.000540015	2.55521	up	0.0031525	2.41218	up
Os07g0124750	2.01e-13	Inf	up	--	--	--	0.00123342	-3.27684	down	0.00126624	-2.765	down
Os07g0132300	2.07e-14	3.8784	up	2.23e-12	3.47274	up	2.46e-09	-2.94293	down	0.000263806	-1.66279	down
Os07g0133500	3.34e-18	6.92113	up	1.28e-10	5.61503	up	0.000349604	-2.4754	down	0.730814	-0.323364	normal
Os07g0133601	2.5e-78	7.13869	up	2.6e-45	6.10028	up	2e-11	-2.37945	down	0.80307	-0.215243	normal
Os07g0134200	3e-121	6.70951	up	6.15e-68	5.2842	up	2.23e-09	-2.08634	down	0.00822268	-1.3037	down
Os07g0138400	8.75e-46	10.3714	up	--	--	--	0.00943822	#NAME?	down	0.327897	-1.97493	normal
Os07g0143200	1.2e-07	-2.24655	down	0.175709	0.575489	normal	0.00598672	2.50831	up	0.0330285	1.39636	normal
Os07g0143600	0.000968761	-1.80431	down	0.997366	-0.0135824	normal	0.00424306	1.7067	up	0.1239	1.20537	normal
Os07g0144500	4.36e-134	8.85091	up	3.5e-47	7.35102	up	7.06e-05	-1.2718	down	0.0756099	-0.809078	normal
Os07g0145400	8.3e-38	8.53628	up	8.62e-15	6.16524	up	2.04e-08	-5.58807	down	0.000850201	-2.71543	down
Os07g0145500	4.01e-19	7.52617	up	7.13e-11	5.24715	up	3.42e-05	-5.46656	down	0.0317313	-2.33356	normal
Os07g0150100	1.73e-19	-2.39077	down	1.21e-05	-1.17262	down	7.75e-05	1.18371	up	0.298458	0.522701	normal
Os07g0152200	6.61e-06	1.6192	up	9.41e-05	1.38106	up	4.06e-06	-1.56611	down	0.0558962	-0.881304	normal
Os07g0153150	1.18e-13	-2.5862	down	2.03e-12	-2.33826	down	0.000748796	1.93749	up	0.689446	-0.891304	normal
Os07g0154100	4.03e-08	-5.12383	down	0.722109	0.388639	normal	4.6e-05	Inf	up	--	--	--
Os07g0154201	8.93e-10	-6.56807	down	0.599604	-0.478221	normal	4.66e-06	Inf	up	--	--	--
Os07g0159700	1.34e-20	6.46424	up	3.53e-11	4.76356	up	1.67e-06	-3.44796	down	0.0491929	-1.49646	normal
Os07g0162400	1.44e-07	-2.1773	down	0.0232107	-0.817631	normal	0.000148629	1.37806	up	0.187681	0.842424	normal
Os07g0164000	0.00099366	1.10404	up	0.0796718	0.617626	normal	0.00599789	-1.2816	down	0.679754	-0.271633	normal
Os07g0166700	8.38e-43	3.71717	up	7.11e-32	3.24495	up	1.46e-10	-2.06936	down	0.0803183	-0.838051	normal
Os07g0176900	1.07e-17	-4.17751	down	2.48e-15	-3.80828	down	0.000425367	1.08722	up	0.325361	0.498553	normal
Os07g0182900	1e-15	3.79047	up	6.79e-09	2.85825	up	0.00013653	-1.54639	down	0.0160435	-1.1824	normal
Os07g0186000	8.28e-08	-1.43779	down	1.23e-05	-1.23449	down	1.03e-10	1.94192	up	0.0165339	1.52782	normal
Os07g0193800	6.05e-15	7.27882	up	--	--	--	6.56e-06	-3.42664	down	0.104915	-1.26673	normal
Os07g0194300	3.48e-18	Inf	up	--	--	--	2.7e-06	-3.15613	down	0.000345085	-2.06856	down
Os07g0200000	0.000331852	1.16026	up	0.934017	-0.0453691	normal	4.29e-09	-2.05246	down	0.00186478	-1.34174	down
Os07g0204100	3.94e-09	-2.48121	down	0.234533	0.384515	normal	3.53e-06	2.0287	up	0.176866	1.92393	normal
Os07g0205500	8.03e-35	5.78183	up	7.45e-20	4.69652	up	6.13e-31	-4.02456	down	4.54e-07	-2.31874	down
Os07g0205600	1.19e-23	5.53428	up	5.97e-17	4.73502	up	7.27e-27	-3.96654	down	1.17e-05	-2.24034	down
Os07g0205900	4.01e-19	5.689	up	8.98e-09	4.65595	up	0.0014559	-1.54299	down	0.0341568	-1.2221	normal
Os07g0206700	3.98e-12	1.6157	up	0.98041	0.00682556	normal	3.01e-05	-1.33122	down	0.0292302	-0.979616	normal
Os07g0207100	4.34e-17	2.318	up	8.4e-05	1.22296	up	0.00146744	-1.17265	down	0.771203	-0.188907	normal
Os07g0208900	5.1e-35	4.86524	up	6.34e-22	4.08081	up	9.53e-10	-2.27197	down	0.245467	-0.602763	normal
Os07g0209100	0.000472235	-1.89051	down	0.380494	-0.398552	normal	2.28e-09	3.02093	up	0.212304	2.84402	normal
Os07g0209201	0.00190238	-1.86037	down	0.455926	-0.393105	normal	1.34e-08	3.0476	up	0.206907	2.79803	normal
Os07g0212200	4.52e-28	-6.93385	down	1.15e-15	-4.41734	down	0.00794636	1.50437	up	0.151446	0.876025	normal
Os07g0225300	1.49e-17	-2.68252	down	9.73e-16	-2.39426	down	0.00453964	1.60162	up	0.61964	0.478263	normal
Os07g0227200	5.54e-05	1.34205	up	0.809517	0.105982	normal	0.0062182	-1.21	down	0.0825875	-0.947025	normal
Os07g0230400	4.23e-11	2.26912	up	6.49e-10	2.07967	up	4.2e-06	-1.86142	down	0.212274	-0.612103	normal
Os07g0232800	0.000110457	-3.60217	down	0.0396269	-1.54006	normal	4.52e-28	4.68332	up	0.169922	2.85069	normal
Os07g0243200	3.62e-08	2.80926	up	0.0552754	1.56823	normal	0.00670487	-1.53638	down	0.533123	-0.474981	normal
Os07g0245200	5.33e-08	2.12858	up	0.11768	0.72602	normal	0.000508465	-1.61082	down	0.036078	-1.09556	normal
Os07g0249200	3.83e-18	3.10924	up	2.49e-14	2.74337	up	6.71e-05	-1.36346	down	0.763231	-0.186865	normal
Os07g0271000	0.00804403	-1.74428	down	0.968623	0.019015	normal	0.00312671	2.07174	up	0.244057	1.34793	normal
Os07g0281800	0.000524275	-1.99225	down	0.875713	-0.0964495	normal	0.00384	1.47298	up	0.861555	0.19571	normal
Os07g0287400	1.5e-15	Inf	up	--	--	--	4.33e-10	#NAME?	down	4.72e-07	-4.32535	down
Os07g0294800	2.06e-08	-1.66237	down	0.533846	0.174886	normal	1.65e-10	2.34591	up	0.181267	0.894395	normal
Os07g0411300	6.92e-65	8.444	up	--	--	--	3.15e-14	-8.28478	down	0.0746833	-1.51239	normal
Os07g0411566	3.16e-74	8.64807	up	--	--	--	9.2e-16	-8.15624	down	0.0870881	-1.43353	normal
Os07g0413800	4.84e-05	-6.0538	down	0.0079823	-3.31539	down	3.26e-11	3.77336	up	0.0739191	4.43448	normal
Os07g0414700	6.48e-11	Inf	up	--	--	--	0.00079725	-5.5953	down	0.822588	-0.360894	normal
Os07g0418600	1.1e-31	6.73229	up	0.0278594	6.15192	normal	0.00705121	-3.65063	down	0.615893	-0.809547	normal
Os07g0418700	1.1e-103	Inf	up	1.15e-05	Inf	up	8.22e-06	-2.34706	down	0.804746	-0.460147	normal
Os07g0420700	5.94e-11	1.53116	up	0.0913316	0.42969	normal	2.93e-08	-1.75927	down	0.00544184	-1.18653	down
Os07g0440100	1.43e-24	6.16519	up	7.22e-06	3.99099	up	0.000317023	-1.46775	down	0.787778	-0.311022	normal
Os07g0440700	5.57e-14	6.36407	up	--	--	--	2.57e-05	-3.69912	down	2.48e-05	-3.48493	down
[truncated: 994 more rows]

## Sheet: Sheet2
Table S6-2 Statistic analysis of the significantly enriched KEGG pathway different expressed between LJ11 and LJ25 under cold stress
#Kegg_pathway	Category	ko_id	Cluster_frequency	Genome_frequency	P-value	Corrected_P-value	rich_factor
Starch and sucrose metabolism	25 vs 11-4D	ko00500	9 out of 37 24.3243243243243%	221 out of 4736 4.66638513513514%	3.53247e-05	0.00141299	5.21267
Cutin, suberine and wax biosynthesis	25 vs 11-4D	ko00073	3 out of 37 8.10810810810811%	25 out of 4736 0.527871621621622%	0.00089708	0.0358832	15.36
Starch and sucrose metabolism	25 vs 11-2D	ko00500	25 out of 202 12.3762376237624%	221 out of 4736 4.66638513513514%	5.43376e-06	0.000472737	2.65221
Plant hormone signal transduction	25 vs 11-2D	ko04075	26 out of 202 12.8712871287129%	242 out of 4736 5.1097972972973%	9.02872e-06	0.000785499	2.51894
Cutin, suberine and wax biosynthesis	25 vs 11-2D	ko00073	10 out of 202 4.95049504950495%	25 out of 4736 0.527871621621622%	2.98326e-08	2.59544e-06	9.37822
Plant hormone signal transduction	11 specific-4U	ko04075	63 out of 635 9.92125984251969%	242 out of 4736 5.1097972972973%	5.15948e-08	5.57224e-06	1.94162
Starch and sucrose metabolism	11 specific-4U	ko00500	57 out of 635 8.97637795275591%	221 out of 4736 4.66638513513514%	3.28812e-07	3.55117e-05	1.92363
Cutin, suberine and wax biosynthesis	11 specific-4U	ko00073	14 out of 635 2.20472440944882%	25 out of 4736 0.527871621621622%	5.67207e-07	6.12584e-05	4.17663
Carbon metabolism	11 specific-4D	ko01200	77 out of 748 10.2941176470588%	260 out of 4736 5.48986486486486%	5.38631e-09	6.03267e-07	1.87511
Biosynthesis of amino acids	11 specific-4D	ko01230	63 out of 748 8.42245989304813%	262 out of 4736 5.53209459459459%	0.000231272	0.0259024	1.52247
Carbon fixation in photosynthetic organisms	11 specific-4D	ko00710	39 out of 748 5.21390374331551%	92 out of 4736 1.94256756756757%	7.12862e-10	7.98405e-08	2.68403
Photosynthesis	11 specific-4D	ko00195	36 out of 748 4.81283422459893%	57 out of 4736 1.2035472972973%	5.07314e-16	5.68192e-14	3.99887
Glyoxylate and dicarboxylate metabolism	11 specific-4D	ko00630	29 out of 748 3.87700534759358%	67 out of 4736 1.41469594594595%	6.54484e-08	7.33022e-06	2.74052
Pyruvate metabolism	11 specific-4D	ko00620	27 out of 748 3.6096256684492%	85 out of 4736 1.79476351351351%	0.000163314	0.0182911	2.0112
Porphyrin and chlorophyll metabolism	11 specific-4D	ko00860	26 out of 748 3.47593582887701%	44 out of 4736 0.929054054054054%	5.81303e-11	6.51059e-09	3.74137
Glycine, serine and threonine metabolism	11 specific-4D	ko00260	24 out of 748 3.20855614973262%	76 out of 4736 1.60472972972973%	0.000411511	0.0460892	1.99944
Pentose phosphate pathway	11 specific-4D	ko00030	23 out of 748 3.07486631016043%	58 out of 4736 1.22466216216216%	9.26921e-06	0.00103815	2.51079
Aminoacyl-tRNA biosynthesis	11 specific-4D	ko00970	22 out of 748 2.94117647058824%	64 out of 4736 1.35135135135135%	0.000183507	0.0205528	2.17647
Terpenoid backbone biosynthesis	11 specific-4D	ko00900	22 out of 748 2.94117647058824%	57 out of 4736 1.2035472972973%	2.40552e-05	0.00269418	2.44376
Tyrosine metabolism	11 specific-4D	ko00350	18 out of 748 2.40641711229947%	46 out of 4736 0.971283783783784%	0.00010714	0.0119997	2.47756
Carotenoid biosynthesis	11 specific-4D	ko00906	17 out of 748 2.27272727272727%	38 out of 4736 0.802364864864865%	2.13777e-05	0.0023943	2.83254
Photosynthesis - antenna proteins	11 specific-4D	ko00196	10 out of 748 1.33689839572193%	15 out of 4736 0.316722972972973%	1.28457e-05	0.00143871	4.22103
Vitamin B6 metabolism	11 specific-4D	ko00750	8 out of 748 1.06951871657754%	11 out of 4736 0.232263513513514%	3.9525e-05	0.0044268	4.60476
Carbon metabolism	11 specific-2D	ko01200	57 out of 659 8.649468892261%	260 out of 4736 5.48986486486486%	0.000199784	0.0233747	1.57553
Photosynthesis	11 specific-2D	ko00195	36 out of 659 5.46282245827011%	57 out of 4736 1.2035472972973%	7.38635e-18	8.64203e-16	4.53893
Plant hormone signal transduction	25 vs 11-4U	ko04075	5 out of 7 71.4285714285714%	242 out of 4736 5.1097972972973%	6.4577e-06	1.93731e-05	13.9787
Galactose metabolism	25 vs 11-2U	ko00052	9 out of 150 6%	70 out of 4736 1.47804054054054%	0.00031472	0.0264365	4.05943
Ribosome biogenesis in eukaryotes	25 specific-4U	ko03008	4 out of 26 15.3846153846154%	93 out of 4736 1.96368243243243%	0.00149616	0.0403964	7.83457
Plant hormone signal transduction	25 specific-2U	ko04075	33 out of 249 13.2530120481928%	242 out of 4736 5.1097972972973%	2.48821e-07	2.41357e-05	2.59365
Phenylpropanoid biosynthesis	25 specific-2U	ko00940	24 out of 249 9.63855421686747%	208 out of 4736 4.39189189189189%	0.000191625	0.0185876	2.19462
Protein processing in endoplasmic reticulum	25 specific-2D	ko04141	21 out of 164 12.8048780487805%	241 out of 4736 5.08868243243243%	6.98996e-05	0.00545217	2.51634
Endocytosis	25 specific-2D	ko04144	14 out of 164 8.53658536585366%	129 out of 4736 2.72381756756757%	0.000124814	0.00973548	3.13405
Steroid biosynthesis	25 specific-2D	ko00100	8 out of 164 4.8780487804878%	37 out of 4736 0.78125%	2.85496e-05	0.00222686	6.2439
