# Supplementary material for: Comparison of anther transcriptomes in response to cold stress at the reproductive stage between susceptible and resistant Japonica rice varieties
Source: BMC Plant Biol. 2022 Oct 26;22:500. doi: 10.1186/s12870-022-03873-6 (PMC9597962; doi:10.1186/s12870-022-03873-6)
Supplement: Supplementary file 7 — Supplementary Material 7 [file 12870_2022_3873_MOESM7_ESM.xls]

## Sheet: Sheet1
Table S7 the GO terms significantly enriched in the up-regulated DEGs among the venn diagram
category	GO.ID	Term	Annotated gene	Significant gene	Expected gene	KS
common-4U	GO:0009267	cellular response to starvation	150	1	0.89	0.00045
	GO:0000911	cytokinesis by cell plate formation	155	1	0.92	5.7e-06
	GO:0009560	embryo sac egg cell differentiation	102	2	0.61	0.00039
	GO:0009880	embryonic pattern specification	38	1	0.23	0.00085
	GO:0006406	mRNA export from nucleus	56	1	0.33	0.00092
	GO:0010466	negative regulation of peptidase activition	40	2	0.24	0.00029
	GO:0071705	nitrogen compound transport	452	4	2.69	0.00083
	GO:0006661	phosphatidylinositol biosynthetic process	75	1	0.45	0.00064
	GO:0048522	positive regulation of cellular process	494	4	2.94	0.00061
	GO:0009409	response to cold	482	7	2.87	0.00036
	GO:0009408	response to heat	257	7	1.53	0.00019
	GO:0009644	response to high light intensity	138	3	0.82	0.00031
	GO:0009845	seed germination	142	2	0.85	0.00038
	GO:0016444	somatic cell DNA recombination	30	2	0.18	0.00018
	GO:0009627	systemic acquired resistance	135	1	0.8	0.00044
25 specific-2U	GO:0072488	ammonium transmembrane transport	20	2	1.07	0.00034
	GO:0009816	defense response to bacterium, incompation	39	4	2.08	0.00094
	GO:0009817	defense response to fungus, incompatible	69	12	3.69	0.00053
	GO:0006635	fatty acid beta-oxidation	112	12	5.98	5.1e-05
	GO:0006406	mRNA export from nucleus	56	3	2.99	0.00035
	GO:0010466	negative regulation of peptidase activition	40	5	2.14	0.00019
	GO:0071705	nitrogen compound transport	452	37	24.15	0.00023
	GO:0031408	oxylipin biosynthetic process	66	6	3.53	0.00016
	GO:0016567	protein ubiquitination	354	21	18.91	0.00011
	GO:0010310	regulation of hydrogen peroxide metabolication	54	5	2.88	0.00032
	GO:0010119	regulation of stomatal movement	71	10	3.79	0.00032
	GO:0046686	response to cadmium ion	559	37	29.86	0.00095
	GO:0009409	response to cold	482	30	25.75	0.00075
	GO:0009408	response to heat	257	19	13.73	0.00013
	GO:0009845	seed germination	142	9	7.59	0.00043
	GO:0009560	embryo sac egg cell differentiation	102	1	0.57	0.00018
	GO:0006635	fatty acid beta-oxidation	112	2	0.63	0.00083
	GO:0006811	ion transport	1134	10	6.36	0.00063
	GO:0006406	mRNA export from nucleus	56	1	0.31	0.00092
	GO:0071705	nitrogen compound transport	452	6	2.53	0.00032
	GO:0010119	regulation of stomatal movement	71	1	0.4	0.00051
	GO:0009409	response to cold	482	7	2.7	0.00053
	GO:0009408	response to heat	257	3	1.44	5.6e-05
	GO:0009644	response to high light intensity	138	2	0.77	0.00031
	GO:0009845	seed germination	142	1	0.8	0.00038
	GO:0010091	trichome branching	24	1	0.13	0.0009
25 vs 11-2U	GO:0006075	(1->3)-beta-D-glucan biosynthetic proces...	26	1	0.95	0.00022
	GO:0009817	defense response to fungus, incompatible...	69	8	2.52	0.00052
	GO:0009685	gibberellin metabolic process	52	3	1.9	0.00052
	GO:0010466	negative regulation of peptidase activit...	40	2	1.46	0.00061
	GO:0031408	oxylipin biosynthetic process	66	6	2.41	0.0007
	GO:0042440	pigment metabolic process	317	25	11.59	0.00017
	GO:0048522	positive regulation of cellular process	494	20	18.06	0.00035
	GO:0006468	protein phosphorylation	2246	115	82.1	9e-05
	GO:0010468	regulation of gene expression	2342	107	85.61	0.00083
	GO:0010310	regulation of hydrogen peroxide metabolicaion	54	5	1.97	0.00049
	GO:0009409	response to cold	482	21	17.62	0.00078
	GO:0009408	response to heat	257	13	9.39	2.9e-06
	GO:0009644	response to high light intensity	138	6	5.04	0.00045
	GO:0016131	brassinosteroid metabolic process	81	1	0.14	0.00023
	GO:0009267	cellular response to starvation	150	1	0.27	0.00018
	GO:0009816	defense response to bacterium, incompation	39	2	0.07	0.00073
	GO:0009408	response to heat	257	2	0.46	2.6e-05
common-2U	GO:0016131	brassinosteroid metabolic process	81	3	1.43	4e-05
	GO:0009267	cellular response to starvation	150	3	2.65	0.00085
	GO:0007030	Golgi organization	73	2	1.29	0.00073
	GO:0010466	negative regulation of peptidase activition	40	5	0.71	0.00013
	GO:0048522	positive regulation of cellular process	494	11	8.72	0.00091
	GO:0009409	response to cold	482	10	8.51	0.00031
	GO:0009749	response to glucose	59	3	1.04	0.00033
	GO:0009408	response to heat	257	15	4.54	5.9e-05
	GO:0009644	response to high light intensity	138	10	2.44	0.00011
	GO:0016444	somatic cell DNA recombination	30	1	0.53	0.00024
11 specific-2U	GO:0006075	(1->3)-beta-D-glucan biosynthetic proces...	26	5	2.45	4.6e-05
	GO:0010541	acropetal auxin transport	15	3	1.42	0.00054
	GO:0006066	alcohol metabolic process	336	31	31.7	0.00092
	GO:0022607	cellular component assembly	816	93	76.98	0.0009
	GO:0009267	cellular response to starvation	150	16	14.15	0.00078
	GO:0042335	cuticle development	34	7	3.21	0.0002
	GO:0000911	cytokinesis by cell plate formation	155	28	14.62	6.8e-07
	GO:0009816	defense response to bacterium, incompati...	39	9	3.68	6.5e-05
	GO:0006306	DNA methylation	151	32	14.25	1.6e-06
	GO:0031047	gene silencing by RNA	243	49	22.92	3.1e-05
	GO:0009685	gibberellin metabolic process	52	5	4.91	0.00099
	GO:0010417	glucuronoxylan biosynthetic process	8	3	0.75	0.0007
	GO:0007140	male meiosis	25	7	2.36	0.00078
	GO:0009556	microsporogenesis	26	5	2.45	0.00023
	GO:0007018	microtubule-based movement	98	22	9.25	0.00041
	GO:0007067	mitotic nuclear division	82	20	7.74	0.0007
	GO:0007094	mitotic spindle assembly checkpoint	7	5	0.66	0.00032
	GO:0043086	negative regulation of catalytic activition	267	31	25.19	1.1e-05
	GO:0009944	polarity specification of adaxial/abaxia...	47	20	4.43	2.5e-05
	GO:0009555	pollen development	238	38	22.45	5.6e-06
	GO:0000079	regulation of cyclin-dependent protein s...	72	13	6.79	0.00022
	GO:0006275	regulation of DNA replication	110	21	10.38	0.0003
	GO:0006355	regulation of transcription, DNA-templat...	2030	267	191.51	0.00011
	GO:0046686	response to cadmium ion	559	84	52.74	0.00053
	GO:0009408	response to heat	257	25	24.25	0.00031
	GO:0009845	seed germination	142	15	13.4	0.00039
	GO:0016444	somatic cell DNA recombination	30	7	2.83	5.2e-06
	GO:0048833	specification of floral organ number	5	5	0.47	0.0002
11 specific-4U	GO:0006075	(1->3)-beta-D-glucan biosynthetic proces...	26	3	3.84	0.00026
	GO:0010541	acropetal auxin transport	15	6	2.21	0.00036
	GO:0006066	alcohol metabolic process	336	54	49.58	0.0002
	GO:0016131	brassinosteroid metabolic process	81	14	11.95	6.1e-05
	GO:0005975	carbohydrate metabolic process	1832	333	270.33	0.00041
	GO:0048468	cell development	443	76	65.37	0.00065
	GO:0042335	cuticle development	34	9	5.02	0.0002
	GO:0000911	cytokinesis by cell plate formation	155	29	22.87	4.3e-05
	GO:0009816	defense response to bacterium, incompati...	39	8	5.75	0.00035
	GO:0009855	determination of bilateral symmetry	65	28	9.59	1.2e-05
	GO:0006306	DNA methylation	151	34	22.28	0.00013
	GO:0051555	flavonol biosynthetic process	17	5	2.51	0.00034
	GO:0048439	flower morphogenesis	25	16	3.69	4.5e-06
	GO:0006629	lipid metabolic process	1603	245	236.54	3.6e-05
	GO:0009556	microsporogenesis	26	7	3.84	0.00024
	GO:0000226	microtubule cytoskeleton organization	188	45	27.74	0.00055
	GO:0007018	microtubule-based movement	98	36	14.46	1.3e-05
	GO:0007017	microtubule-based process	295	86	43.53	0.00029
	GO:0007067	mitotic nuclear division	82	18	12.1	0.00094
	GO:0010254	nectary development	8	8	1.18	6.9e-06
	GO:0043086	negative regulation of catalytic activition	267	51	39.4	1.2e-06
	GO:0009944	polarity specification of adaxial/abaxia…	47	26	6.94	1.4e-07
	GO:0009555	pollen development	238	43	35.12	0.00061
	GO:0000079	regulation of cyclin-dependent protein s...	72	18	10.62	0.00016
	GO:0010119	regulation of stomata movement	71	17	10.48	0.00036
	GO:0006355	regulation of transcription, DNA-templation	2030	365	299.55	0.00078
	GO:0009741	response to brassinosteroid	80	28	11.8	0.00052
	GO:0009408	response to heat	257	45	37.92	0.00072
	GO:0009834	secondary cell wall biogenesis	34	22	5.02	2e-08
	GO:0016444	somatic cell DNA recombination	30	5	4.43	0.00015
	GO:0009826	unidimensional cell growth	326	64	48.11	0.00048
	GO:0010051	xylem and phloem pattern formation	72	26	10.62	0.00033
