# Supplementary material for: Comparison of anther transcriptomes in response to cold stress at the reproductive stage between susceptible and resistant Japonica rice varieties
Source: BMC Plant Biol. 2022 Oct 26;22:500. doi: 10.1186/s12870-022-03873-6 (PMC9597962; doi:10.1186/s12870-022-03873-6)
Supplement: Supplementary file 8 — Supplementary Material 8 [file 12870_2022_3873_MOESM8_ESM.xls]

## Sheet: Sheet1
Table S8 the GO terms significantly enriched in the down-regulated DEGs among the venn diagram
category	GO.ID	Term	Annotated	Significant		Expected	KS
25 vs 11-4D	GO:0009409	response to cold	482	9	1.86722	3.37	0.00039
	GO:0009826	unidimensional cell growth	326	7	2.14724	2.28	0.00048
	GO:0043086	negative regulation of catalytic activition	267	6	2.24719	1.87	0.00042
	GO:0016444	somatic cell DNA recombination	30	1	3.33333	0.21	3.7e-05
	GO:0007030	Golgi organization	73	1	1.36986	0.51	0.00059
	GO:0009816	defense response to bacterium, incompation	39	1	2.5641	0.27	0.00085
25 vs 11-2D	GO:0005975	carbohydrate metabolic process	1832	147	8.02402	93.23	0.0001
	GO:0006629	lipid metabolic process	1603	105	6.55022	81.58	0.00011
	GO:0051301	cell division	697	77	11.0473	35.47	0.00045
	GO:0009755	hormone-mediated signaling pathway	517	39	7.54352	26.31	0.00063
	GO:0000226	microtubule cytoskeleton organization	188	33	17.5532	9.57	4.6e-06
	GO:0009555	pollen development	238	31	13.0252	12.11	0.00014
	GO:0009826	unidimensional cell growth	326	28	8.58896	16.59	0.00012
	GO:0043086	negative regulation of catalytic activit...	267	23	8.61423	13.59	0.00028
	GO:0007018	microtubule-based movement	98	21	21.4286	4.99	9.3e-05
	GO:0000911	cytokinesis by cell plate formation	155	20	12.9032	7.89	1.2e-06
	GO:0033043	regulation of organelle organization	211	13	6.16114	10.74	0.00061
	GO:0006306	DNA methylation	151	13	8.60927	7.68	0.00031
	GO:0008356	asymmetric cell division	20	10	50	1.02	0.00028
	GO:0006949	syncytium formation	19	9	47.3684	0.97	0.00016
	GO:0042335	cuticle development	34	9	26.4706	1.73	0.00014
	GO:0042547	cell wall modification involved in multi...	12	8	66.6667	0.61	0.00066
	GO:0016131	brassinosteroid metabolic process	81	8	9.87654	4.12	2.5e-06
	GO:0080110	sporopollenin biosynthetic process	10	7	70	0.51	0.00015
	GO:0010119	regulation of stomatal movement	71	7	9.85915	3.61	0.00077
	GO:0030245	cellulose catabolic process	41	7	17.0732	2.09	0.00062
	GO:0048658	anther wall tapetum development	16	7	43.75	0.81	0.0006
	GO:0048825	cotyledon development	58	6	10.3448	2.95	0.00014
	GO:0003333	amino acid transmembrane transport	65	5	7.69231	3.31	0.00077
	GO:0010091	trichome branching	24	2	8.33333	1.22	0.00016
	GO:0009880	embryonic pattern specification	38	2	5.26316	1.93	0.00019
	GO:0042178	xenobiotic catabolic process	6	1	16.6667	0.31	0.00062
11 specific-4D	GO:0015979	photosynthesis	373	227	60.8579	55.65	4.9e-12
	GO:0009657	plastid organization	356	222	62.3596	53.11	2.2e-07
	GO:0034660	ncRNA metabolic process	484	185	38.2231	72.21	8e-07
	GO:0019684	photosynthesis, light reaction	252	157	62.3016	37.6	8.7e-09
	GO:0009658	chloroplast organization	214	138	64.486	31.93	3.1e-20
	GO:0006364	rRNA processing	261	124	47.5096	38.94	6.9e-24
	GO:0009409	response to cold	482	114	23.6515	71.91	2.6e-08
	GO:0022900	electron transport chain	388	113	29.1237	57.89	4.3e-05
	GO:0046686	response to cadmium ion	559	104	18.6047	83.4	0.0007
	GO:0019252	starch biosynthetic process	156	89	57.0513	23.28	1.3e-25
	GO:0042742	defense response to bacterium	321	78	24.2991	47.89	0.00029
	GO:0045893	positive regulation of transcription, DN...	240	75	31.25	35.81	7.9e-07
	GO:0009902	chloroplast relocation	106	74	69.8113	15.82	4.5e-29
	GO:0015995	chlorophyll biosynthetic process	107	71	66.3551	15.96	1.4e-27
	GO:0000023	maltose metabolic process	110	70	63.6364	16.41	3e-24
	GO:0043085	positive regulation of catalytic activition	144	69	47.9167	21.48	1.9e-13
	GO:0009072	aromatic amino acid family metabolic process	178	67	37.6404	26.56	0.0004
	GO:0009814	defense response, incompatible interaction	255	66	25.8824	38.05	0.00035
	GO:0019344	cysteine biosynthetic process	131	55	41.9847	19.55	1.1e-08
	GO:0009108	coenzyme biosynthetic process	162	53	32.716	24.17	1.6e-06
	GO:0042793	transcription from plastid promoter	76	51	67.1053	11.34	3.7e-19
	GO:0016556	mRNA modification	97	51	52.5773	14.47	5.7e-13
	GO:0019761	glucosinolate biosynthetic process	81	51	62.963	12.09	2.8e-17
	GO:0009637	response to blue light	105	50	47.619	15.67	7.6e-11
	GO:0016226	iron-sulfur cluster assembly	94	50	53.1915	14.02	5e-14
	GO:0043269	regulation of ion transport	119	47	39.4958	17.75	0.00087
	GO:0010114	response to red light	100	46	46	14.92	1.9e-09
	GO:0035304	regulation of protein dephosphorylation	68	46	67.6471	10.15	1.5e-17
	GO:0009767	photosynthetic electron transport chain	70	46	65.7143	10.44	4.5e-06
	GO:0006766	vitamin metabolic process	112	45	40.1786	16.71	0.00098
	GO:0009965	leaf morphogenesis	159	44	27.673	23.72	0.00014
	GO:0010218	response to far red light	85	43	50.5882	12.68	1.9e-10
	GO:0010103	stomatal complex morphogenesis	90	40	44.4444	13.43	5.5e-08
	GO:0009073	aromatic amino acid family biosynthetication	100	39	39	14.92	3.5e-06
	GO:0006612	protein targeting to membrane	118	38	32.2034	17.61	0.00043
	GO:0045036	protein targeting to chloroplast	61	38	62.2951	9.1	5.2e-13
	GO:0000165	MAPK cascade	109	38	34.8624	16.26	2.3e-05
	GO:0030003	cellular cation homeostasis	95	38	40	14.17	1.7e-07
	GO:0070838	divalent metal ion transport	124	36	29.0323	18.5	6.2e-05
	GO:0009644	response to high light intensity	138	35	25.3623	20.59	2.5e-06
	GO:0010363	regulation of plant-type hypersensitive	102	33	32.3529	15.22	8e-05
	GO:0048481	ovule development	100	33	33	14.92	0.00035
	GO:0009408	response to heat	257	32	12.4514	38.34	0.00032
	GO:0010200	response to chitin	90	32	35.5556	13.43	4.8e-05
	GO:0046777	protein autophosphorylation	89	32	35.9551	13.28	0.00026
	GO:0010155	regulation of proton transport	54	31	57.4074	8.06	2.3e-09
	GO:0031348	negative regulation of defense response	82	31	37.8049	12.23	1.4e-05
	GO:0009773	photosynthetic electron transport in photosynthesis	43	30	69.7674	6.42	1.9e-12
	GO:0009697	salicylic acid biosynthetic process	55	29	52.7273	8.21	2.9e-08
	GO:0006636	unsaturated fatty acid biosynthetic process	45	28	62.2222	6.71	2.6e-10
	GO:0006655	phosphatidylglycerol biosynthetic process	52	28	53.8462	7.76	1.1e-07
	GO:0009867	jasmonic acid mediated signaling pathway	89	28	31.4607	13.28	3.4e-05
	GO:0016036	cellular response to phosphate starvation	104	28	26.9231	15.52	0.00029
	GO:0042744	hydrogen peroxide catabolic process	68	27	39.7059	10.15	0.00011
	GO:0015977	carbon fixation	43	27	62.7907	6.42	0.00014
	GO:0009862	systemic acquired resistance, salicylic	60	24	40	8.95	4.9e-06
	GO:0010310	regulation of hydrogen peroxide metabolicaion	54	24	44.4444	8.06	6.8e-09
	GO:0009595	detection of biotic stimulus	45	23	51.1111	6.71	5.9e-06
	GO:0015996	chlorophyll catabolic process	54	23	42.5926	8.06	3.1e-05
	GO:0019253	reductive pentose-phosphate cycle	29	22	75.8621	4.33	2.8e-10
	GO:0010264	myo-inositol hexakisphosphate biosynthetic	48	22	45.8333	7.16	8.5e-05
	GO:0009695	jasmonic acid biosynthetic process	60	22	36.6667	8.95	0.00082
	GO:0043900	regulation of multi-organism process	72	21	29.1667	10.74	0.00087
	GO:0010109	regulation of photosynthesis	35	20	57.1429	5.22	0.00011
	GO:0009765	photosynthesis, light harvesting	29	19	65.5172	4.33	0.00033
	GO:0031408	oxylipin biosynthetic process	66	19	28.7879	9.85	0.0007
	GO:0006546	glycine catabolic process	30	16	53.3333	4.48	2.9e-05
	GO:0003333	amino acid transmembrane transport	65	16	24.6154	9.7	0.00088
	GO:0006833	water transport	67	15	22.3881	10	0.00079
	GO:0019216	regulation of lipid metabolic process	34	14	41.1765	5.07	0.00052
	GO:0009106	lipoate metabolic process	22	13	59.0909	3.28	3e-05
	GO:0009684	indoleacetic acid biosynthetic process	28	13	46.4286	4.18	8.3e-05
	GO:0010189	vitamin E biosynthetic process	21	12	57.1429	3.13	0.00049
	GO:0010304	PSII associated light-harvesting complexcation	16	11	68.75	2.39	8.4e-05
	GO:0006099	tricarboxylic acid cycle	44	10	22.7273	6.56	0.0002
	GO:0006782	protoporphyrinogen IX biosynthetic process	15	9	60	2.24	0.00084
	GO:0006108	malate metabolic process	19	8	42.1053	2.83	0.00053
	GO:0006536	glutamate metabolic process	29	8	27.5862	4.33	4.6e-05
	GO:0032544	plastid translation	9	7	77.7778	1.34	0.00072
	GO:0010206	photosystem II repair	8	7	87.5	1.19	2e-05
	GO:0016120	carotene biosynthetic process	7	6	85.7143	1.04	0.00032
	GO:0051085	chaperone mediated protein folding required	5	5	100	0.75	0.00023
11 specific-2D	GO:0044699	single-organism process	11673	1669	14.298	1532.01	0.0005
	GO:0015979	photosynthesis	373	217	58.1769	48.95	1.1e-11
	GO:0009657	plastid organization	356	209	58.7079	46.72	3.3e-10
	GO:0034660	ncRNA metabolic process	484	181	37.3967	63.52	7.9e-07
	GO:0019684	photosynthesis, light reaction	252	152	60.3175	33.07	2.9e-07
	GO:0009658	chloroplast organization	214	126	58.8785	28.09	3.7e-20
	GO:0006364	rRNA processing	261	116	44.4444	34.25	1.6e-22
	GO:0009409	response to cold	482	89	18.4647	63.26	1.6e-06
	GO:0019252	starch biosynthetic process	156	80	51.2821	20.47	3e-21
	GO:0010207	photosystem II assembly	128	80	62.5	16.8	2.8e-28
	GO:0045893	positive regulation of transcription,DNA-dependent	240	67	27.9167	31.5	7.6e-06
	GO:0009902	chloroplast relocation	106	64	60.3774	13.91	8.1e-22
	GO:0015995	chlorophyll biosynthetic process	107	63	58.8785	14.04	4.7e-22
	GO:0000023	maltosen metabolic process	110	62	56.3636	14.44	2.3e-19
	GO:0016117	carotenoid biosynthetic process	94	62	65.9574	12.34	6.6e-24
	GO:0043085	positive regulation of catalytic activition	144	56	38.8889	18.9	1.3e-09
	GO:0016556	mRNA modification	97	55	56.701	12.73	4.5e-17
	GO:0019344	cysteine biosynthetic process	131	51	38.9313	17.19	2.1e-09
	GO:0042793	transcription from plastid promoter	76	47	61.8421	9.97	4.4e-17
	GO:0009767	photosynthetic electron transport chain	70	45	64.2857	9.19	2.6e-07
	GO:0016226	iron-sulfur cluster assembly	94	45	47.8723	12.34	1.7e-11
	GO:0019761	glucosinolate biosynthetic process	81	45	55.5556	10.63	3.7e-14
	GO:0009637	response to blue light	105	44	41.9048	13.78	1.2e-08
	GO:0009108	coenzyme biosynthetic process	162	44	27.1605	21.26	5.2e-05
	GO:0010114	response to red light	100	42	42	13.12	2.5e-08
	GO:0010218	response to far red light	85	41	48.2353	11.16	3.4e-10
	GO:0010103	stomatal complex morphogenesis	90	40	44.4444	11.81	6e-09
	GO:0035304	regulation of protein dephosphorylation	68	40	58.8235	8.92	1.5e-13
	GO:0009965	leaf morphogenesis	159	36	22.6415	20.87	0.00054
	GO:0009644	response to high light intensity	138	34	24.6377	18.11	1.1e-06
	GO:0045036	protein targeting to chloroplast	61	32	52.459	8.01	9.3e-07
	GO:0070838	divalent metal ion transport	124	31	25	16.27	0.00056
	GO:0010155	regulation of proton transport	54	28	51.8519	7.09	5.3e-08
	GO:0009773	photosynthetic electron transport in photosynthesis	43	28	65.1163	5.64	5.2e-11
	GO:0009408	response to heat	257	26	10.1167	33.73	0.00026
	GO:0006655	phosphatidylglycerol biosynthetic process	52	26	50	6.82	5.4e-07
	GO:0006636	unsaturated fatty acid biosynthetic process	45	24	53.3333	5.91	9.4e-08
	GO:0006418	tRNA aminoacylation for protein translat...	78	24	30.7692	10.24	1.4e-05
	GO:0031348	negative regulation of defense response	82	23	28.0488	10.76	0.00094
	GO:0009867	jasmonic acid mediated signaling pathway	89	23	25.8427	11.68	0.00028
	GO:0015977	carbon fixation	43	23	53.4884	5.64	0.00079
	GO:0009697	salicylic acid biosynthetic process	55	20	36.3636	7.22	0.00024
	GO:0009765	photosynthesis, light harvesting	29	20	68.9655	3.81	2.5e-05
	GO:0019253	reductive pentose-phosphate cycle	29	19	65.5172	3.81	8.1e-08
	GO:0006857	oligopeptide transport	95	19	20	12.47	0.0001
	GO:0010264	myo-inositol hexakisphosphate biosynthetic	48	19	39.5833	6.3	0.0004
	GO:0009862	systemic acquired resistance, salicylic acid	60	18	30	7.87	0.00011
	GO:0006783	heme biosynthetic process	36	18	50	4.72	0.00075
	GO:0010310	regulation of hydrogen peroxide metabolication	54	17	31.4815	7.09	4.8e-06
	GO:0006546	glycine catabolic process	30	14	46.6667	3.94	0.00029
	GO:0010304	PSII associated light-harvesting complexcation	16	12	75	2.1	4.2e-06
	GO:0016131	brassinosteroid metabolic process	81	12	14.8148	10.63	0.00082
	GO:0010189	vitamin E biosynthetic process	21	11	52.381	2.76	7.2e-05
	GO:0009106	lipoate metabolic process	22	11	50	2.89	0.00054
	GO:0006099	tricarboxylic acid cycle	44	9	20.4545	5.77	0.00034
	GO:0006782	protoporphyrinogen IX biosynthetic process	15	9	60	1.97	0.00051
	GO:0031425	chloroplast RNA processing	12	8	66.6667	1.57	0.00041
	GO:0010206	photosystem II repair	8	7	87.5	1.05	1.3e-05
	GO:0031167	rRNA methylation	11	6	54.5455	1.44	0.00096
	GO:0042732	D-xylose metabolic process	23	5	21.7391	3.02	0.00089
	GO:0015976	carbon utilization	7	3	42.8571	0.92	0.00011
common-4D	GO:0006470	protein dephosphorylation	202	6	2.9703	1.19	0.00075
	GO:0009409	response to cold	482	4	0.829876	2.84	0.00051
	GO:0007030	Golgi organization	73	3	4.10959	0.43	0.00059
	GO:0006833	water transport	67	2	2.98507	0.4	0.00077
	GO:0009644	response to high light intensity	138	2	1.44928	0.81	0.00032
	GO:0031408	oxylipin biosynthetic process	66	2	3.0303	0.39	0.00082
	GO:0010119	regulation of stomatal movement	71	1	1.40845	0.42	0.00053
	GO:0009556	microsporogenesis	26	1	3.84615	0.15	0.00039
	GO:0006075	(1->3)-beta-D-glucan biosynthetic process	26	1	3.84615	0.15	1.4e-05
25 specific-4D	GO:0009555	pollen development	238	4	1.68067	2	0.00071
	GO:0009845	seed germination	142	3	2.11268	1.19	0.00021
	GO:0016101	diterpenoid metabolic process	89	3	3.37079	0.75	0.00034
	GO:0007030	Golgi organization	73	2	2.73973	0.61	0.00061
	GO:0016131	brassinosteroid metabolic process	81	2	2.46914	0.68	5.5e-05
	GO:0006661	phosphatidylinositol biosynthetic process	75	1	1.33333	0.63	0.00069
25 specific-2D	GO:0006886	intracellular protein transport	695	38	5.46763	22.34	0.00084
	GO:0009826	unidimensional cell growth	326	26	7.97546	10.48	0.00096
	GO:0006334	nucleosome assembly	96	13	13.5417	3.09	0.00069
	GO:0009408	response to heat	257	10	3.89105	8.26	8e-05
	GO:0000911	cytokinesis by cell plate formation	155	8	5.16129	4.98	7.7e-07
	GO:0009845	seed germination	142	5	3.52113	4.56	8e-05
	GO:0016131	brassinosteroid metabolic process	81	3	3.7037	2.6	0.00029
	GO:0009556	microsporogenesis	26	2	7.69231	0.84	0.00085
	GO:0009685	gibberellin metabolic process	52	2	3.84615	1.67	0.00048
	GO:0060151	peroxisome localization	16	1	6.25	0.51	0.00074
	GO:0051646	mitochondrion localization	17	1	5.88235	0.55	0.00037
	GO:0051645	Golgi localization	16	1	6.25	0.51	0.00074
common-2D	GO:1902582	single-organism intracellular transport	786	11	1.39949	7.6	0.00078
	GO:0009409	response to cold	482	7	1.45228	4.66	0.0006
	GO:0009408	response to heat	257	4	1.55642	2.49	4.2e-05
	GO:0009845	seed germination	142	3	2.11268	1.37	0.00047
	GO:0009644	response to high light intensity	138	3	2.17391	1.33	0.00018
	GO:0031408	oxylipin biosynthetic process	66	3	4.54545	0.64	0.0009
	GO:0007030	Golgi organization	73	3	4.10959	0.71	0.00064
	GO:0010119	regulation of stomatal movement	71	2	2.8169	0.69	0.0006
	GO:0009556	microsporogenesis	26	2	7.69231	0.25	0.00043
	GO:0009267	cellular response to starvation	150	2	1.33333	1.45	0.00059
	GO:0006833	water transport	67	1	1.49254	0.65	0.00083
	GO:0009880	embryonic pattern specification	38	1	2.63158	0.37	0.00096
	GO:0016101	diterpenoid metabolic process	89	1	1.1236	0.86	0.00037
	GO:0016131	brassinosteroid metabolic process	81	1	1.23457	0.78	0.00016
	GO:0006075	(1->3)-beta-D-glucan biosynthetic process	26	1	3.84615	0.25	1.6e-05
