# Supplementary material for: Comparison of anther transcriptomes in response to cold stress at the reproductive stage between susceptible and resistant Japonica rice varieties
Source: BMC Plant Biol. 2022 Oct 26;22:500. doi: 10.1186/s12870-022-03873-6 (PMC9597962; doi:10.1186/s12870-022-03873-6)
Supplement: Supplementary file 9 — Supplementary Material 9 [file 12870_2022_3873_MOESM9_ESM.xls]

## Sheet: GO-up
Table S9-1 the GO terms significantly enriched in the up-regulated DEGs among the venn diagram
category	GO.ID	Term	Annotated gene	Significant gene	Expected gene	KS
common-4U	GO:0000911	cytokinesis by cell plate formation	155	1	0.92	5.7e-06
common-4U	GO:0006406	mRNA export from nucleus	56	1	0.33	0.00092
common-4U	GO:0006661	phosphatidylinositol biosynthetic process	75	1	0.45	0.00064
common-4U	GO:0009267	cellular response to starvation	150	1	0.89	0.00045
common-4U	GO:0009408	response to heat	257	7	1.53	0.00019
common-4U	GO:0009409	response to cold	482	7	2.87	0.00036
common-4U	GO:0009560	embryo sac egg cell differentiation	102	2	0.61	0.00039
common-4U	GO:0009627	systemic acquired resistance	135	1	0.8	0.00044
common-4U	GO:0009644	response to high light intensity	138	3	0.82	0.00031
common-4U	GO:0009845	seed germination	142	2	0.85	0.00038
common-4U	GO:0009880	embryonic pattern specification	38	1	0.23	0.00085
common-4U	GO:0010466	negative regulation of peptidase activition	40	2	0.24	0.00029
common-4U	GO:0016444	somatic cell DNA recombination	30	2	0.18	0.00018
common-4U	GO:0048522	positive regulation of cellular process	494	4	2.94	0.00061
common-4U	GO:0071705	nitrogen compound transport	452	4	2.69	0.00083
common-2U	GO:0007030	Golgi organization	73	2	1.29	0.00073
common-2U	GO:0009267	cellular response to starvation	150	3	2.65	0.00085
common-2U	GO:0009408	response to heat	257	15	4.54	5.9e-05
common-2U	GO:0009409	response to cold	482	10	8.51	0.00031
common-2U	GO:0009644	response to high light intensity	138	10	2.44	0.00011
common-2U	GO:0009749	response to glucose	59	3	1.04	0.00033
common-2U	GO:0010466	negative regulation of peptidase activition	40	5	0.71	0.00013
common-2U	GO:0016131	brassinosteroid metabolic process	81	3	1.43	4e-05
common-2U	GO:0016444	somatic cell DNA recombination	30	1	0.53	0.00024
common-2U	GO:0048522	positive regulation of cellular process	494	11	8.72	0.00091
25 vs 11-4U	GO:0009408	response to heat	257	2	0.46	2.6e-05
25 vs 11-2U	GO:0006075	(1->3)-beta-D-glucan biosynthetic process	26	1	0.95	0.00022
25 vs 11-2U	GO:0006468	protein phosphorylation	2246	115	82.1	9e-05
25 vs 11-2U	GO:0009267	cellular response to starvation	150	1	0.27	0.00018
25 vs 11-2U	GO:0009408	response to heat	257	13	9.39	2.9e-06
25 vs 11-2U	GO:0009409	response to cold	482	21	17.62	0.00078
25 vs 11-2U	GO:0009644	response to high light intensity	138	6	5.04	0.00045
25 vs 11-2U	GO:0009685	gibberellin metabolic process	52	3	1.9	0.00052
25 vs 11-2U	GO:0009816	defense response to bacterium, incompation	39	2	0.07	0.00073
25 vs 11-2U	GO:0009817	defense response to fungus, incompatible	69	8	2.52	0.00052
25 vs 11-2U	GO:0010310	regulation of hydrogen peroxide metabolicaion	54	5	1.97	0.00049
25 vs 11-2U	GO:0010466	negative regulation of peptidase activition	40	2	1.46	0.00061
25 vs 11-2U	GO:0010468	regulation of gene expression	2342	107	85.61	0.00083
25 vs 11-2U	GO:0016131	brassinosteroid metabolic process	81	1	0.14	0.00023
25 vs 11-2U	GO:0031408	oxylipin biosynthetic process	66	6	2.41	0.0007
25 vs 11-2U	GO:0042440	pigment metabolic process	317	25	11.59	0.00017
25 vs 11-2U	GO:0048522	positive regulation of cellular process	494	20	18.06	0.00035
25 specific-4U	GO:0006635	fatty acid beta-oxidation	112	2	0.63	0.00083
25 specific-4U	GO:0009408	response to heat	257	3	1.44	5.6e-05
25 specific-4U	GO:0009409	response to cold	482	7	2.7	0.00053
25 specific-4U	GO:0009845	seed germination	142	1	0.8	0.00038
25 specific-4U	GO:0010119	regulation of stomatal movement	71	1	0.4	0.00051
25 specific-2U	GO:0006406	mRNA export from nucleus	56	3	2.99	0.00035
25 specific-2U	GO:0006406	mRNA export from nucleus	56	1	0.31	0.00092
25 specific-2U	GO:0006635	fatty acid beta-oxidation	112	12	5.98	5.1e-05
25 specific-2U	GO:0006811	ion transport	1134	10	6.36	0.00063
25 specific-2U	GO:0009408	response to heat	257	19	13.73	0.00013
25 specific-2U	GO:0009409	response to cold	482	30	25.75	0.00075
25 specific-2U	GO:0009560	embryo sac egg cell differentiation	102	1	0.57	0.00018
25 specific-2U	GO:0009644	response to high light intensity	138	2	0.77	0.00031
25 specific-2U	GO:0009816	defense response to bacterium, incompation	39	4	2.08	0.00094
25 specific-2U	GO:0009817	defense response to fungus, incompatible	69	12	3.69	0.00053
25 specific-2U	GO:0009845	seed germination	142	9	7.59	0.00043
25 specific-2U	GO:0010091	trichome branching	24	1	0.13	0.0009
25 specific-2U	GO:0010119	regulation of stomatal movement	71	10	3.79	0.00032
25 specific-2U	GO:0010310	regulation of hydrogen peroxide metabolication	54	5	2.88	0.00032
25 specific-2U	GO:0010466	negative regulation of peptidase activition	40	5	2.14	0.00019
25 specific-2U	GO:0016567	protein ubiquitination	354	21	18.91	0.00011
25 specific-2U	GO:0031408	oxylipin biosynthetic process	66	6	3.53	0.00016
25 specific-2U	GO:0046686	response to cadmium ion	559	37	29.86	0.00095
25 specific-2U	GO:0071705	nitrogen compound transport	452	37	24.15	0.00023
25 specific-2U	GO:0071705	nitrogen compound transport	452	6	2.53	0.00032
25 specific-2U	GO:0072488	ammonium transmembrane transport	20	2	1.07	0.00034
11 specific-4U	GO:0000079	regulation of cyclin-dependent protein serine/threonine	72	18	10.62	0.00016
11 specific-4U	GO:0000226	microtubule cytoskeleton organization	188	45	27.74	0.00055
11 specific-4U	GO:0000911	cytokinesis by cell plate formation	155	29	22.87	4.3e-05
11 specific-4U	GO:0005975	carbohydrate metabolic process	1832	333	270.33	0.00041
11 specific-4U	GO:0006066	alcohol metabolic process	336	54	49.58	0.0002
11 specific-4U	GO:0006075	(1->3)-beta-D-glucan biosynthetic process	26	3	3.84	0.00026
11 specific-4U	GO:0006306	DNA methylation	151	34	22.28	0.00013
11 specific-4U	GO:0006355	regulation of transcription, DNA-templation	2030	365	299.55	0.00078
11 specific-4U	GO:0006629	lipid metabolic process	1603	245	236.54	3.6e-05
11 specific-4U	GO:0007017	microtubule-based process	295	86	43.53	0.00029
11 specific-4U	GO:0007018	microtubule-based movement	98	36	14.46	1.3e-05
11 specific-4U	GO:0007067	mitotic nuclear division	82	18	12.1	0.00094
11 specific-4U	GO:0009408	response to heat	257	45	37.92	0.00072
11 specific-4U	GO:0009555	pollen development	238	43	35.12	0.00061
11 specific-4U	GO:0009556	microsporogenesis	26	7	3.84	0.00024
11 specific-4U	GO:0009741	response to brassinosteroid	80	28	11.8	0.00052
11 specific-4U	GO:0009816	defense response to bacterium, incompation	39	8	5.75	0.00035
11 specific-4U	GO:0009826	unidimensional cell growth	326	64	48.11	0.00048
11 specific-4U	GO:0009834	secondary cell wall biogenesis	34	22	5.02	2e-08
11 specific-4U	GO:0009855	determination of bilateral symmetry	65	28	9.59	1.2e-05
11 specific-4U	GO:0009944	polarity specification of adaxial/abaxial axis	47	26	6.94	1.4e-07
11 specific-4U	GO:0010051	xylem and phloem pattern formation	72	26	10.62	0.00033
11 specific-4U	GO:0010119	regulation of stomata movement	71	17	10.48	0.00036
11 specific-4U	GO:0010254	nectary development	8	8	1.18	6.9e-06
11 specific-4U	GO:0010541	acropetal auxin transport	15	6	2.21	0.00036
11 specific-4U	GO:0016131	brassinosteroid metabolic process	81	14	11.95	6.1e-05
11 specific-4U	GO:0016444	somatic cell DNA recombination	30	5	4.43	0.00015
11 specific-4U	GO:0042335	cuticle development	34	9	5.02	0.0002
11 specific-4U	GO:0043086	negative regulation of catalytic activition	267	51	39.4	1.2e-06
11 specific-4U	GO:0048439	flower morphogenesis	25	16	3.69	4.5e-06
11 specific-4U	GO:0048468	cell development	443	76	65.37	0.00065
11 specific-4U	GO:0051555	flavonol biosynthetic process	17	5	2.51	0.00034
11 specific-2U	GO:0000079	regulation of cyclin-dependent protein serine/threonine	72	13	6.79	0.00022
11 specific-2U	GO:0000911	cytokinesis by cell plate formation	155	28	14.62	6.8e-07
11 specific-2U	GO:0006066	alcohol metabolic process	336	31	31.7	0.00092
11 specific-2U	GO:0006075	(1->3)-beta-D-glucan biosynthetic process	26	5	2.45	4.6e-05
11 specific-2U	GO:0006275	regulation of DNA replication	110	21	10.38	0.0003
11 specific-2U	GO:0006306	DNA methylation	151	32	14.25	1.6e-06
11 specific-2U	GO:0006355	regulation of transcription, DNA-templation	2030	267	191.51	0.00011
11 specific-2U	GO:0007018	microtubule-based movement	98	22	9.25	0.00041
11 specific-2U	GO:0007067	mitotic nuclear division	82	20	7.74	0.0007
11 specific-2U	GO:0007094	mitotic spindle assembly checkpoint	7	5	0.66	0.00032
11 specific-2U	GO:0007140	male meiosis	25	7	2.36	0.00078
11 specific-2U	GO:0009267	cellular response to starvation	150	16	14.15	0.00078
11 specific-2U	GO:0009408	response to heat	257	25	24.25	0.00031
11 specific-2U	GO:0009555	pollen development	238	38	22.45	5.6e-06
11 specific-2U	GO:0009556	microsporogenesis	26	5	2.45	0.00023
11 specific-2U	GO:0009685	gibberellin metabolic process	52	5	4.91	0.00099
11 specific-2U	GO:0009816	defense response to bacterium, incompation	39	9	3.68	6.5e-05
11 specific-2U	GO:0009845	seed germination	142	15	13.4	0.00039
11 specific-2U	GO:0009944	polarity specification of adaxial/abaxial axis	47	20	4.43	2.5e-05
11 specific-2U	GO:0010417	glucuronoxylan biosynthetic process	8	3	0.75	0.0007
11 specific-2U	GO:0010541	acropetal auxin transport	15	3	1.42	0.00054
11 specific-2U	GO:0016444	somatic cell DNA recombination	30	7	2.83	5.2e-06
11 specific-2U	GO:0022607	cellular component assembly	816	93	76.98	0.0009
11 specific-2U	GO:0031047	gene silencing by RNA	243	49	22.92	3.1e-05
11 specific-2U	GO:0042335	cuticle development	34	7	3.21	0.0002
11 specific-2U	GO:0043086	negative regulation of catalytic activition	267	31	25.19	1.1e-05
11 specific-2U	GO:0046686	response to cadmium ion	559	84	52.74	0.00053
11 specific-2U	GO:0048833	specification of floral organ number	5	5	0.47	0.0002

## Sheet: up-GO
Table S9-2 Statistic analysis of the significantly enriched up-regulated GO terms under cold stress
	11specific-2U	11specific-4U	25vs11-4U	common-2U	common-4U	25specific-2U	25specific-4U	25vs11-2U
(1->3)-beta-D-glucan biosynthetic process	5	3						1
acropetal auxin transport	3	6
alcohol metabolic process	31	54
ammonium transmembrane transport						2
brassinosteroid metabolic process			1	3
carbohydrate metabolic process		333						147
cell development		76
cell division								77
cellular component assembly	93
cellular response to starvation	16		1	3	1
cuticle development	7	9
cytokinesis by cell plate formation	28	29			1
defense response to bacterium			2			12
defense response to bacterium, incompation	9	8				4		2
defense response to fungus, incompatible						12		8
determination of bilateral symmetry		28
DNA methylation	32	34
embryo sac egg cell differentiation					2	1
embryonic pattern specification					1
fatty acid beta-oxidation						12	2
flavonolbiosynthetic process		5
flower morphogenesis		16
gene silencing by RNA	49
gibberellin metabolic process	5							3
glucuronoxylan biosynthetic process	3
Golgi organization				2
hormone-mediated signaling pathway								39
ion transport							10
lipid metabolic process		245
male meiosis	7
microsporogenesis	5	7
microtubule cytoskeleton organization		45						33
microtubule-based movement	22	36
microtubule-based process		86
mitotic nuclear division	20	18
mitotic spindleassembly checkpoint	5
mRNA export from nucleus					1	3	1
negative regulation of catalytic activition	31	51		5	2			23
nitrogen compound transport					4	37	6
oxylipin biosynthetic process						6		6
phosphatidylinositol biosynthetic process					1
pigmentmetabolic process								25
polarity specification of adaxial/abaxial axis	20	26
pollen development	38	43						31
positive regulation of cellular process				11	4			20
protein phosphorylation								115
protein ubiquitination						21
regulation of cyclin-dependent protein serine/threonine	13	18
regulation of DNA replication	21
regulation of gene expression								107
regulation of hydrogen peroxide metabolicaion						5		5
regulation of stomatal movement		17				10	1
regulation of transcription	267	365
regulation of transcription, DNA-templation	267	365
response to brassinosteroid		28
response to cadmium ion	84					37
response to cold				10	7	30	7
response to glucose				3
response to heat	25	45	2	15	7	19	3	13
response to high light intensity				10	3	2		6
secondary cell wall biogenesis		22
seed germination	15				2	9	1
somatic cell DNA recombination	7	5		1	2
specification of floral organ number	5
systemic acquired resistance					1
trichome branching						1
unidimensional cell growth		64						28
xylem and phloem pattern formation		26

## Sheet: GO-down
Table S9-3 the GO terms significantly enriched in the down-regulated DEGs among the venn diagram
category	GO.ID	Term	Annotated	Significant		Expected	KS
common-4D	GO:0006075	(1->3)-beta-D-glucan biosynthetic process	26	1	3.84615	0.15	1.4e-05
common-2D	GO:0006075	(1->3)-beta-D-glucan biosynthetic process	26	1	3.84615	0.25	1.6e-05
25 vs 11-2D	GO:0003333	amino acid transmembrane transport	65	5	7.69231	3.31	0.00077
11 specific-4D	GO:0003333	amino acid transmembrane transport	65	16	24.6154	9.7	0.00088
25 vs 11-2D	GO:0048658	anther wall tapetum development	16	7	43.75	0.81	0.0006
11 specific-4D	GO:0009073	aromatic amino acid family biosynthetication	100	39	39	14.92	3.5e-06
11 specific-4D	GO:0009072	aromatic amino acid family metabolic process	178	67	37.6404	26.56	0.0004
25 vs 11-2D	GO:0008356	asymmetric cell division	20	10	50	1.02	0.00028
25 vs 11-2D	GO:0016131	brassinosteroid metabolic process	81	8	9.87654	4.12	2.5e-06
11 specific-2D	GO:0016131	brassinosteroid metabolic process	81	12	14.8148	10.63	0.00082
25 specific-4D	GO:0016131	brassinosteroid metabolic process	81	2	2.46914	0.68	5.5e-05
25 specific-2D	GO:0016131	brassinosteroid metabolic process	81	3	3.7037	2.6	0.00029
common-2D	GO:0016131	brassinosteroid metabolic process	81	1	1.23457	0.78	0.00016
25 vs 11-2D	GO:0005975	carbohydrate metabolic process	1832	147	8.02402	93.23	0.0001
11 specific-4D	GO:0015977	carbon fixation	43	27	62.7907	6.42	0.00014
11 specific-2D	GO:0015977	carbon fixation	43	23	53.4884	5.64	0.00079
11 specific-2D	GO:0015976	carbon utilization	7	3	42.8571	0.92	0.00011
11 specific-4D	GO:0016120	carotene biosynthetic process	7	6	85.7143	1.04	0.00032
11 specific-2D	GO:0016117	carotenoid biosynthetic process	94	62	65.9574	12.34	6.6e-24
25 vs 11-2D	GO:0051301	cell division	697	77	11.0473	35.47	0.00045
25 vs 11-2D	GO:0042547	cell wall modification involved in multidimensional cell growth	12	8	66.6667	0.61	0.00066
11 specific-4D	GO:0030003	cellular cation homeostasis	95	38	40	14.17	1.7e-07
11 specific-4D	GO:0016036	cellular response to phosphate starvation	104	28	26.9231	15.52	0.00029
common-2D	GO:0009267	cellular response to starvation	150	2	1.33333	1.45	0.00059
25 vs 11-2D	GO:0030245	cellulose catabolic process	41	7	17.0732	2.09	0.00062
11 specific-4D	GO:0051085	chaperone mediated protein folding required	5	5	100	0.75	0.00023
11 specific-4D	GO:0015995	chlorophyll biosynthetic process	107	71	66.3551	15.96	1.4e-27
11 specific-2D	GO:0015995	chlorophyll biosynthetic process	107	63	58.8785	14.04	4.7e-22
11 specific-4D	GO:0015996	chlorophyll catabolic process	54	23	42.5926	8.06	3.1e-05
11 specific-4D	GO:0009658	chloroplast organization	214	138	64.486	31.93	3.1e-20
11 specific-2D	GO:0009658	chloroplast organization	214	126	58.8785	28.09	3.7e-20
11 specific-4D	GO:0009902	chloroplast relocation	106	74	69.8113	15.82	4.5e-29
11 specific-2D	GO:0009902	chloroplast relocation	106	64	60.3774	13.91	8.1e-22
11 specific-2D	GO:0031425	chloroplast RNA processing	12	8	66.6667	1.57	0.00041
11 specific-4D	GO:0009108	coenzyme biosynthetic process	162	53	32.716	24.17	1.6e-06
11 specific-2D	GO:0009108	coenzyme biosynthetic process	162	44	27.1605	21.26	5.2e-05
25 vs 11-2D	GO:0048825	cotyledon development	58	6	10.3448	2.95	0.00014
25 vs 11-2D	GO:0042335	cuticle development	34	9	26.4706	1.73	0.00014
11 specific-4D	GO:0019344	cysteine biosynthetic process	131	55	41.9847	19.55	1.1e-08
11 specific-2D	GO:0019344	cysteine biosynthetic process	131	51	38.9313	17.19	2.1e-09
25 vs 11-2D	GO:0000911	cytokinesis by cell plate formation	155	20	12.9032	7.89	1.2e-06
25 specific-2D	GO:0000911	cytokinesis by cell plate formation	155	8	5.16129	4.98	7.7e-07
11 specific-4D	GO:0042742	defense response to bacterium	321	78	24.2991	47.89	0.00029
25 vs 11-4D	GO:0009816	defense response to bacterium, incompation	39	1	2.5641	0.27	0.00085
11 specific-4D	GO:0009814	defense response, incompatible interaction	255	66	25.8824	38.05	0.00035
11 specific-4D	GO:0009595	detection of biotic stimulus	45	23	51.1111	6.71	5.9e-06
25 specific-4D	GO:0016101	diterpenoid metabolic process	89	3	3.37079	0.75	0.00034
common-2D	GO:0016101	diterpenoid metabolic process	89	1	1.1236	0.86	0.00037
11 specific-4D	GO:0070838	divalent metal ion transport	124	36	29.0323	18.5	6.2e-05
11 specific-2D	GO:0070838	divalent metal ion transport	124	31	25	16.27	0.00056
25 vs 11-2D	GO:0006306	DNA methylation	151	13	8.60927	7.68	0.00031
11 specific-2D	GO:0042732	D-xylose metabolic process	23	5	21.7391	3.02	0.00089
11 specific-4D	GO:0022900	electron transport chain	388	113	29.1237	57.89	4.3e-05
25 vs 11-2D	GO:0009880	embryonic pattern specification	38	2	5.26316	1.93	0.00019
common-2D	GO:0009880	embryonic pattern specification	38	1	2.63158	0.37	0.00096
25 specific-2D	GO:0009685	gibberellin metabolic process	52	2	3.84615	1.67	0.00048
11 specific-4D	GO:0019761	glucosinolate biosynthetic process	81	51	62.963	12.09	2.8e-17
11 specific-2D	GO:0019761	glucosinolate biosynthetic process	81	45	55.5556	10.63	3.7e-14
11 specific-4D	GO:0006536	glutamate metabolic process	29	8	27.5862	4.33	4.6e-05
11 specific-4D	GO:0006546	glycine catabolic process	30	16	53.3333	4.48	2.9e-05
11 specific-2D	GO:0006546	glycine catabolic process	30	14	46.6667	3.94	0.00029
25 specific-2D	GO:0051645	Golgi localization	16	1	6.25	0.51	0.00074
25 vs 11-4D	GO:0007030	Golgi organization	73	1	1.36986	0.51	0.00059
common-4D	GO:0007030	Golgi organization	73	3	4.10959	0.43	0.00059
25 specific-4D	GO:0007030	Golgi organization	73	2	2.73973	0.61	0.00061
common-2D	GO:0007030	Golgi organization	73	3	4.10959	0.71	0.00064
11 specific-2D	GO:0006783	heme biosynthetic process	36	18	50	4.72	0.00075
25 vs 11-2D	GO:0009755	hormone-mediated signaling pathway	517	39	7.54352	26.31	0.00063
11 specific-4D	GO:0042744	hydrogen peroxide catabolic process	68	27	39.7059	10.15	0.00011
11 specific-4D	GO:0009684	indoleacetic acid biosynthetic process	28	13	46.4286	4.18	8.3e-05
25 specific-2D	GO:0006886	intracellular protein transport	695	38	5.46763	22.34	0.00084
11 specific-4D	GO:0016226	iron-sulfur cluster assembly	94	50	53.1915	14.02	5e-14
11 specific-2D	GO:0016226	iron-sulfur cluster assembly	94	45	47.8723	12.34	1.7e-11
11 specific-4D	GO:0009695	jasmonic acid biosynthetic process	60	22	36.6667	8.95	0.00082
11 specific-4D	GO:0009867	jasmonic acid mediated signaling pathway	89	28	31.4607	13.28	3.4e-05
11 specific-2D	GO:0009867	jasmonic acid mediated signaling pathway	89	23	25.8427	11.68	0.00028
11 specific-4D	GO:0009965	leaf morphogenesis	159	44	27.673	23.72	0.00014
11 specific-2D	GO:0009965	leaf morphogenesis	159	36	22.6415	20.87	0.00054
25 vs 11-2D	GO:0006629	lipid metabolic process	1603	105	6.55022	81.58	0.00011
11 specific-4D	GO:0009106	lipoate metabolic process	22	13	59.0909	3.28	3e-05
11 specific-2D	GO:0009106	lipoate metabolic process	22	11	50	2.89	0.00054
11 specific-4D	GO:0006108	malate metabolic process	19	8	42.1053	2.83	0.00053
11 specific-4D	GO:0000023	maltose metabolic process	110	70	63.6364	16.41	3e-24
11 specific-2D	GO:0000023	maltosen metabolic process	110	62	56.3636	14.44	2.3e-19
11 specific-4D	GO:0000165	MAPK cascade	109	38	34.8624	16.26	2.3e-05
common-4D	GO:0009556	microsporogenesis	26	1	3.84615	0.15	0.00039
25 specific-2D	GO:0009556	microsporogenesis	26	2	7.69231	0.84	0.00085
common-2D	GO:0009556	microsporogenesis	26	2	7.69231	0.25	0.00043
25 vs 11-2D	GO:0000226	microtubule cytoskeleton organization	188	33	17.5532	9.57	4.6e-06
25 vs 11-2D	GO:0007018	microtubule-based movement	98	21	21.4286	4.99	9.3e-05
25 specific-2D	GO:0051646	mitochondrion localization	17	1	5.88235	0.55	0.00037
11 specific-4D	GO:0016556	mRNA modification	97	51	52.5773	14.47	5.7e-13
11 specific-2D	GO:0016556	mRNA modification	97	55	56.701	12.73	4.5e-17
11 specific-4D	GO:0010264	myo-inositol hexakisphosphate biosynthetic	48	22	45.8333	7.16	8.5e-05
11 specific-2D	GO:0010264	myo-inositol hexakisphosphate biosynthetic	48	19	39.5833	6.3	0.0004
11 specific-4D	GO:0034660	ncRNA metabolic process	484	185	38.2231	72.21	8e-07
11 specific-2D	GO:0034660	ncRNA metabolic process	484	181	37.3967	63.52	7.9e-07
25 vs 11-2D	GO:0043086	negative regulation of catalytic activition	267	23	8.61423	13.59	0.00028
25 vs 11-4D	GO:0043086	negative regulation of catalytic activition	267	6	2.24719	1.87	0.00042
11 specific-4D	GO:0031348	negative regulation of defense response	82	31	37.8049	12.23	1.4e-05
11 specific-2D	GO:0031348	negative regulation of defense response	82	23	28.0488	10.76	0.00094
25 specific-2D	GO:0006334	nucleosome assembly	96	13	13.5417	3.09	0.00069
11 specific-2D	GO:0006857	oligopeptide transport	95	19	20	12.47	0.0001
11 specific-4D	GO:0048481	ovule development	100	33	33	14.92	0.00035
11 specific-4D	GO:0031408	oxylipin biosynthetic process	66	19	28.7879	9.85	0.0007
common-4D	GO:0031408	oxylipin biosynthetic process	66	2	3.0303	0.39	0.00082
common-2D	GO:0031408	oxylipin biosynthetic process	66	3	4.54545	0.64	0.0009
25 specific-2D	GO:0060151	peroxisome localization	16	1	6.25	0.51	0.00074
11 specific-4D	GO:0006655	phosphatidylglycerol biosynthetic process	52	28	53.8462	7.76	1.1e-07
11 specific-2D	GO:0006655	phosphatidylglycerol biosynthetic process	52	26	50	6.82	5.4e-07
25 specific-4D	GO:0006661	phosphatidylinositol biosynthetic process	75	1	1.33333	0.63	0.00069
11 specific-4D	GO:0015979	photosynthesis	373	227	60.8579	55.65	4.9e-12
11 specific-2D	GO:0015979	photosynthesis	373	217	58.1769	48.95	1.1e-11
11 specific-4D	GO:0009765	photosynthesis, light harvesting	29	19	65.5172	4.33	0.00033
11 specific-2D	GO:0009765	photosynthesis, light harvesting	29	20	68.9655	3.81	2.5e-05
11 specific-4D	GO:0019684	photosynthesis, light reaction	252	157	62.3016	37.6	8.7e-09
11 specific-2D	GO:0019684	photosynthesis, light reaction	252	152	60.3175	33.07	2.9e-07
11 specific-4D	GO:0009767	photosynthetic electron transport chain	70	46	65.7143	10.44	4.5e-06
11 specific-2D	GO:0009767	photosynthetic electron transport chain	70	45	64.2857	9.19	2.6e-07
11 specific-4D	GO:0009773	photosynthetic electron transport in photosynthesis	43	30	69.7674	6.42	1.9e-12
11 specific-2D	GO:0009773	photosynthetic electron transport in photosynthesis	43	28	65.1163	5.64	5.2e-11
11 specific-2D	GO:0010207	photosystem II assembly	128	80	62.5	16.8	2.8e-28
11 specific-4D	GO:0010206	photosystem II repair	8	7	87.5	1.19	2e-05
11 specific-2D	GO:0010206	photosystem II repair	8	7	87.5	1.05	1.3e-05
11 specific-4D	GO:0009657	plastid organization	356	222	62.3596	53.11	2.2e-07
11 specific-2D	GO:0009657	plastid organization	356	209	58.7079	46.72	3.3e-10
11 specific-4D	GO:0032544	plastid translation	9	7	77.7778	1.34	0.00072
25 vs 11-2D	GO:0009555	pollen development	238	31	13.0252	12.11	0.00014
25 specific-4D	GO:0009555	pollen development	238	4	1.68067	2	0.00071
11 specific-4D	GO:0043085	positive regulation of catalytic activition	144	69	47.9167	21.48	1.9e-13
11 specific-2D	GO:0043085	positive regulation of catalytic activition	144	56	38.8889	18.9	1.3e-09
11 specific-4D	GO:0045893	positive regulation of transcription,DNA-dependent	240	75	31.25	35.81	7.9e-07
11 specific-2D	GO:0045893	positive regulation of transcription, DNA-dependent	240	67	27.9167	31.5	7.6e-06
11 specific-4D	GO:0046777	protein autophosphorylation	89	32	35.9551	13.28	0.00026
common-4D	GO:0006470	protein dephosphorylation	202	6	2.9703	1.19	0.00075
11 specific-4D	GO:0045036	protein targeting to chloroplast	61	38	62.2951	9.1	5.2e-13
11 specific-2D	GO:0045036	protein targeting to chloroplast	61	32	52.459	8.01	9.3e-07
11 specific-4D	GO:0006612	protein targeting to membrane	118	38	32.2034	17.61	0.00043
11 specific-4D	GO:0006782	protoporphyrinogen IX biosynthetic process	15	9	60	2.24	0.00084
11 specific-2D	GO:0006782	protoporphyrinogen IX biosynthetic process	15	9	60	1.97	0.00051
11 specific-4D	GO:0010304	PSII associated light-harvesting complexcation	16	11	68.75	2.39	8.4e-05
11 specific-2D	GO:0010304	PSII associated light-harvesting complexcation	16	12	75	2.1	4.2e-06
11 specific-4D	GO:0019253	reductive pentose-phosphate cycle	29	22	75.8621	4.33	2.8e-10
11 specific-2D	GO:0019253	reductive pentose-phosphate cycle	29	19	65.5172	3.81	8.1e-08
11 specific-4D	GO:0010310	regulation of hydrogen peroxide metabolicaion	54	24	44.4444	8.06	6.8e-09
11 specific-2D	GO:0010310	regulation of hydrogen peroxide metabolication	54	17	31.4815	7.09	4.8e-06
11 specific-4D	GO:0043269	regulation of ion transport	119	47	39.4958	17.75	0.00087
11 specific-4D	GO:0019216	regulation of lipid metabolic process	34	14	41.1765	5.07	0.00052
11 specific-4D	GO:0043900	regulation of multi-organism process	72	21	29.1667	10.74	0.00087
25 vs 11-2D	GO:0033043	regulation of organelle organization	211	13	6.16114	10.74	0.00061
11 specific-4D	GO:0010109	regulation of photosynthesis	35	20	57.1429	5.22	0.00011
11 specific-4D	GO:0010363	regulation of plant-type hypersensitive	102	33	32.3529	15.22	8e-05
11 specific-4D	GO:0035304	regulation of protein dephosphorylation	68	46	67.6471	10.15	1.5e-17
11 specific-2D	GO:0035304	regulation of protein dephosphorylation	68	40	58.8235	8.92	1.5e-13
11 specific-4D	GO:0010155	regulation of proton transport	54	31	57.4074	8.06	2.3e-09
11 specific-2D	GO:0010155	regulation of proton transport	54	28	51.8519	7.09	5.3e-08
25 vs 11-2D	GO:0010119	regulation of stomatal movement	71	7	9.85915	3.61	0.00077
common-4D	GO:0010119	regulation of stomatal movement	71	1	1.40845	0.42	0.00053
common-2D	GO:0010119	regulation of stomatal movement	71	2	2.8169	0.69	0.0006
11 specific-4D	GO:0009637	response to blue light	105	50	47.619	15.67	7.6e-11
11 specific-2D	GO:0009637	response to blue light	105	44	41.9048	13.78	1.2e-08
11 specific-4D	GO:0046686	response to cadmium ion	559	104	18.6047	83.4	0.0007
11 specific-4D	GO:0010200	response to chitin	90	32	35.5556	13.43	4.8e-05
25 vs 11-4D	GO:0009409	response to cold	482	9	1.86722	3.37	0.00039
11 specific-4D	GO:0009409	response to cold	482	114	23.6515	71.91	2.6e-08
11 specific-2D	GO:0009409	response to cold	482	89	18.4647	63.26	1.6e-06
common-4D	GO:0009409	response to cold	482	4	0.829876	2.84	0.00051
common-2D	GO:0009409	response to cold	482	7	1.45228	4.66	0.0006
11 specific-4D	GO:0010218	response to far red light	85	43	50.5882	12.68	1.9e-10
11 specific-2D	GO:0010218	response to far red light	85	41	48.2353	11.16	3.4e-10
11 specific-4D	GO:0009408	response to heat	257	32	12.4514	38.34	0.00032
11 specific-2D	GO:0009408	response to heat	257	26	10.1167	33.73	0.00026
25 specific-2D	GO:0009408	response to heat	257	10	3.89105	8.26	8e-05
common-2D	GO:0009408	response to heat	257	4	1.55642	2.49	4.2e-05
11 specific-4D	GO:0009644	response to high light intensity	138	35	25.3623	20.59	2.5e-06
11 specific-2D	GO:0009644	response to high light intensity	138	34	24.6377	18.11	1.1e-06
common-4D	GO:0009644	response to high light intensity	138	2	1.44928	0.81	0.00032
common-2D	GO:0009644	response to high light intensity	138	3	2.17391	1.33	0.00018
11 specific-4D	GO:0010114	response to red light	100	46	46	14.92	1.9e-09
11 specific-2D	GO:0010114	response to red light	100	42	42	13.12	2.5e-08
11 specific-2D	GO:0031167	rRNA methylation	11	6	54.5455	1.44	0.00096
11 specific-4D	GO:0006364	rRNA processing	261	124	47.5096	38.94	6.9e-24
11 specific-2D	GO:0006364	rRNA processing	261	116	44.4444	34.25	1.6e-22
11 specific-4D	GO:0009697	salicylic acid biosynthetic process	55	29	52.7273	8.21	2.9e-08
11 specific-2D	GO:0009697	salicylic acid biosynthetic process	55	20	36.3636	7.22	0.00024
25 specific-4D	GO:0009845	seed germination	142	3	2.11268	1.19	0.00021
25 specific-2D	GO:0009845	seed germination	142	5	3.52113	4.56	8e-05
common-2D	GO:0009845	seed germination	142	3	2.11268	1.37	0.00047
common-2D	GO:1902582	single-organism intracellular transport	786	11	1.39949	7.6	0.00078
11 specific-2D	GO:0044699	single-organism process	11673	1669	14.298	1532.01	0.0005
25 vs 11-4D	GO:0016444	somatic cell DNA recombination	30	1	3.33333	0.21	3.7e-05
25 vs 11-2D	GO:0080110	sporopollenin biosynthetic process	10	7	70	0.51	0.00015
11 specific-4D	GO:0019252	starch biosynthetic process	156	89	57.0513	23.28	1.3e-25
11 specific-2D	GO:0019252	starch biosynthetic process	156	80	51.2821	20.47	3e-21
11 specific-4D	GO:0010103	stomatal complex morphogenesis	90	40	44.4444	13.43	5.5e-08
11 specific-2D	GO:0010103	stomatal complex morphogenesis	90	40	44.4444	11.81	6e-09
25 vs 11-2D	GO:0006949	syncytium formation	19	9	47.3684	0.97	0.00016
11 specific-4D	GO:0009862	systemic acquired resistance, salicylic acid	60	24	40	8.95	4.9e-06
11 specific-2D	GO:0009862	systemic acquired resistance, salicylic acid	60	18	30	7.87	0.00011
11 specific-4D	GO:0042793	transcription from plastid promoter	76	51	67.1053	11.34	3.7e-19
11 specific-2D	GO:0042793	transcription from plastid promoter	76	47	61.8421	9.97	4.4e-17
11 specific-4D	GO:0006099	tricarboxylic acid cycle	44	10	22.7273	6.56	0.0002
11 specific-2D	GO:0006099	tricarboxylic acid cycle	44	9	20.4545	5.77	0.00034
25 vs 11-2D	GO:0010091	trichome branching	24	2	8.33333	1.22	0.00016
11 specific-2D	GO:0006418	tRNA aminoacylation for protein translation	78	24	30.7692	10.24	1.4e-05
25 vs 11-4D	GO:0009826	unidimensional cell growth	326	7	2.14724	2.28	0.00048
25 vs 11-2D	GO:0009826	unidimensional cell growth	326	28	8.58896	16.59	0.00012
25 specific-2D	GO:0009826	unidimensional cell growth	326	26	7.97546	10.48	0.00096
11 specific-4D	GO:0006636	unsaturated fatty acid biosynthetic process	45	28	62.2222	6.71	2.6e-10
11 specific-2D	GO:0006636	unsaturated fatty acid biosynthetic process	45	24	53.3333	5.91	9.4e-08
11 specific-4D	GO:0010189	vitamin E biosynthetic process	21	12	57.1429	3.13	0.00049
11 specific-2D	GO:0010189	vitamin E biosynthetic process	21	11	52.381	2.76	7.2e-05
11 specific-4D	GO:0006766	vitamin metabolic process	112	45	40.1786	16.71	0.00098
11 specific-4D	GO:0006833	water transport	67	15	22.3881	10	0.00079
common-4D	GO:0006833	water transport	67	2	2.98507	0.4	0.00077
common-2D	GO:0006833	water transport	67	1	1.49254	0.65	0.00083
25 vs 11-2D	GO:0042178	xenobiotic catabolic process	6	1	16.6667	0.31	0.00062

## Sheet: down-GO
Table S9-4 Statistic analysis of the significantly enriched down-regulated GO terms under cold stress
	common-2D	common-4D	25 specific-2D	25 specific-4D	11 specific-2D	11 specific-4D	25 vs 11-2D	25 vs 11-4D
(1->3)-beta-D-glucan biosynthetic process	1	1
amino acid transmembrane transport						16	5
anther wall tapetum development							7
aromatic amino acid family biosynthetication						39
aromatic amino acid family metabolic process						67
asymmetric cell division							10
brassinosteroid metabolic process	1		3	2	12		8
carbohydrate metabolic process							147
carbon fixation					23	27
carbon utilization							3
carotene biosynthetic process						7
carotenoid biosynthetic process					62
cell division							77
cell wall modification involved in multidimensional cell growth							8
cellular cation homeostasis						38
cellular response to phosphate starvation						28
cellular response to starvation	2
cellulose catabolic process							7
chaperone mediated protein folding required						5
chlorophyll biosynthetic process					63	71
chlorophyll catabolic process						23
chloroplast organization					126	138
chloroplast relocation					64	74
chloroplast RNA processing					8
coenzyme biosynthetic process					44	53
cotyledon development							6
cuticle development							9
cysteine biosynthetic process					51	55
cytokinesis by cell plate formation			8				20
defense response to bacterium						78
defense response to bacterium, incompation								1
defense response, incompatible interaction						66
detection of biotic stimulus						23
diterpenoid metabolic process	1			3
divalent metal ion transport					31	36
DNA methylation							13
D-xylose metabolic process					5
electron transport chain						113
embryonic pattern specification	1						2
gibberellin metabolic process			2
glucosinolate biosynthetic process					45	51
glutamate metabolic process						8
glycine catabolic process					14	16
Golgi localization			1
Golgi organization	3	3		2				1
heme biosynthetic process					18
hormone-mediated signaling pathway							39
hydrogen peroxide catabolic process						27
indoleacetic acid biosynthetic process						13
intracellular protein transport			38
iron-sulfur cluster assembly					45	50
jasmonic acid biosynthetic process						22
jasmonic acid mediated signaling pathway					23	28
leaf morphogenesis					36	44
lipid metabolic process							105
lipoate metabolic process					11	13
malate metabolic process						8
maltose metabolic process						70
maltosen metabolic process					62
MAPK cascade						38
microsporogenesis	2	1	2
microtubule cytoskeleton organization							33
microtubule-based movement							21
mitochondrion localization			1
mRNA modification					55	51
myo-inositol hexakisphosphate biosynthetic					19	22
ncRNA metabolic process					181	185
negative regulation of catalytic activition							23	6
negative regulation of defense response					23	31
nucleosome assembly			13
oligopeptide transport					19
ovule development						33
oxylipin biosynthetic process	3	2				19
peroxisome localization			1
phosphatidylglycerol biosynthetic process					26	28
phosphatidylinositol biosynthetic process				1
photosynthesis					217	227
photosynthesis, light harvesting					20	19
photosynthesis, light reaction					152	157
photosynthetic electron transport chain					45	46
photosynthetic electron transport in photosynthesis					28	30
photosystem II assembly					80
photosystem II repair					7	7
plastid organization					209	222
plastid translation						7
pollen development				4			31
positive regulation of catalytic activition					56	69
positive regulation of transcription,DNA-dependent					67	75
protein autophosphorylation						32
protein dephosphorylation		6
protein targeting to chloroplast					32	38
protein targeting to membrane						38
protoporphyrinogen IX biosynthetic process					9	9
PSII associated light-harvesting complexcation					12	11
reductive pentose-phosphate cycle					19	22
regulation of hydrogen peroxide metabolicaion					17	24
regulation of ion transport						47
regulation of lipid metabolic process						14
regulation of multi-organism process						21
regulation of organelle organization							13
regulation of photosynthesis						20
regulation of plant-type hypersensitive						33
regulation of protein dephosphorylation					40	46
regulation of proton transport					28	31
regulation of stomatal movement	2	1					7
response to blue light					44	50
response to cadmium ion						104
response to chitin						32
response to cold	7	4			89	114		9
response to far red light					41	43
response to heat	4		10		26	32
response to high light intensity	3	2			34	35
response to red light					42	46
rRNA methylation					6
rRNA processing					116	124
salicylic acid biosynthetic process					20	29
seed germination	3		5	3
single-organism intracellular transport	11
single-organism process					1669
somatic cell DNA recombination				1
sporopollenin biosynthetic process			7
starch biosynthetic process					80	89
stomatal complex morphogenesis					40	40
syncytium formation							9
systemic acquired resistance, salicylic acid					18	24
transcription from plastid promoter					47	51
tricarboxylic acid cycle					9	10
trichome branching							2
tRNA aminoacylation for protein translation					24
unidimensional cell growth			26				28	7
unsaturated fatty acid biosynthetic process					24	28
vitamin E biosynthetic process					11	12
vitamin metabolic process						45
water transport	1	2				15
xenobiotic catabolic process							1
