# Supplementary material for: Comparison of anther transcriptomes in response to cold stress at the reproductive stage between susceptible and resistant Japonica rice varieties
Source: BMC Plant Biol. 2022 Oct 26;22:500. doi: 10.1186/s12870-022-03873-6 (PMC9597962; doi:10.1186/s12870-022-03873-6)
Supplement: Supplementary file 10 — Supplementary Material 10 [file 12870_2022_3873_MOESM10_ESM.xls]

## Sheet: Sheet2
Table S10 Statistic analysis of the significantly enriched KEGG pathway under cold stress
#Kegg_pathway	Category	ko_id	Cluster_frequency	Genome_frequency	P-value	Corrected_P-value	rich_factor
Starch and sucrose metabolism	25 vs 11-4D	ko00500	9 out of 37 24.3243243243243%	221 out of 4736 4.66638513513514%	3.53247e-05	0.00141299	5.21267
Peroxisome	25 vs 11-4D	ko04146	5 out of 37 13.5135135135135%	95 out of 4736 2.00591216216216%	0.000766237	0.0306495	6.73684
Cutin, suberine and wax biosynthesis	25 vs 11-4D	ko00073	3 out of 37 8.10810810810811%	25 out of 4736 0.527871621621622%	0.00089708	0.0358832	15.36
Starch and sucrose metabolism	25 vs 11-2D	ko00500	25 out of 202 12.3762376237624%	221 out of 4736 4.66638513513514%	5.43376e-06	0.000472737	2.65221
Amino sugar and nucleotide sugar metabolism	25 vs 11-2D	ko00520	18 out of 202 8.91089108910891%	129 out of 4736 2.72381756756757%	6.84924e-06	0.000595884	3.27147
Phenylalanine metabolism	25 vs 11-2D	ko00360	17 out of 202 8.41584158415842%	159 out of 4736 3.35726351351351%	0.000374089	0.0325457	2.50676
Carotenoid biosynthesis	25 vs 11-2D	ko00906	7 out of 150 4.66666666666667%	38 out of 4736 0.802364864864865%	0.00015364	0.0129058	5.81614
Limonene and pinene degradation	25 vs 11-2D	ko00903	6 out of 202 2.97029702970297%	19 out of 4736 0.401182432432432%	9.51762e-05	0.00828033	7.40386
Plant hormone signal transduction	25 vs 11-2D	ko04075	26 out of 202 12.8712871287129%	242 out of 4736 5.1097972972973%	9.02872e-06	0.000785499	2.51894
Fatty acid metabolism	25 vs 11-2D	ko01212	12 out of 202 5.94059405940594%	90 out of 4736 1.90033783783784%	0.000380351	0.0330905	3.12607
Cutin, suberine and wax biosynthesis	25 vs 11-2D	ko00073	10 out of 202 4.95049504950495%	25 out of 4736 0.527871621621622%	2.98326e-08	2.59544e-06	9.37822
Fatty acid biosynthesis	25 vs 11-2D	ko00061	9 out of 202 4.45544554455446%	52 out of 4736 1.09797297297297%	0.000291267	0.0253403	4.05788
Plant hormone signal transduction	11 specific-4U	ko04075	63 out of 635 9.92125984251969%	242 out of 4736 5.1097972972973%	5.15948e-08	5.57224e-06	1.94162
Phenylpropanoid biosynthesis	11 specific-4U	ko00940	59 out of 635 9.29133858267716%	208 out of 4736 4.39189189189189%	4.60783e-09	4.97645e-07	2.11557
Starch and sucrose metabolism	11 specific-4U	ko00500	57 out of 635 8.97637795275591%	221 out of 4736 4.66638513513514%	3.28812e-07	3.55117e-05	1.92363
Phenylalanine metabolism	11 specific-4U	ko00360	45 out of 635 7.08661417322835%	159 out of 4736 3.35726351351351%	3.68903e-07	3.98415e-05	2.11083
Cutin, suberine and wax biosynthesis	11 specific-4U	ko00073	14 out of 635 2.20472440944882%	25 out of 4736 0.527871621621622%	5.67207e-07	6.12584e-05	4.17663
Carbon metabolism	11 specific-4D	ko01200	77 out of 748 10.2941176470588%	260 out of 4736 5.48986486486486%	5.38631e-09	6.03267e-07	1.87511
Biosynthesis of amino acids	11 specific-4D	ko01230	63 out of 748 8.42245989304813%	262 out of 4736 5.53209459459459%	0.000231272	0.0259024	1.52247
Carbon fixation in photosynthetic organisms	11 specific-4D	ko00710	39 out of 748 5.21390374331551%	92 out of 4736 1.94256756756757%	7.12862e-10	7.98405e-08	2.68403
Photosynthesis	11 specific-4D	ko00195	36 out of 748 4.81283422459893%	57 out of 4736 1.2035472972973%	5.07314e-16	5.68192e-14	3.99887
Glyoxylate and dicarboxylate metabolism	11 specific-4D	ko00630	29 out of 748 3.87700534759358%	67 out of 4736 1.41469594594595%	6.54484e-08	7.33022e-06	2.74052
Pyruvate metabolism	11 specific-4D	ko00620	27 out of 748 3.6096256684492%	85 out of 4736 1.79476351351351%	0.000163314	0.0182911	2.0112
Porphyrin and chlorophyll metabolism	11 specific-4D	ko00860	26 out of 748 3.47593582887701%	44 out of 4736 0.929054054054054%	5.81303e-11	6.51059e-09	3.74137
Glycine, serine and threonine metabolism	11 specific-4D	ko00260	24 out of 748 3.20855614973262%	76 out of 4736 1.60472972972973%	0.000411511	0.0460892	1.99944
Pentose phosphate pathway	11 specific-4D	ko00030	23 out of 748 3.07486631016043%	58 out of 4736 1.22466216216216%	9.26921e-06	0.00103815	2.51079
Aminoacyl-tRNA biosynthesis	11 specific-4D	ko00970	22 out of 748 2.94117647058824%	64 out of 4736 1.35135135135135%	0.000183507	0.0205528	2.17647
Terpenoid backbone biosynthesis	11 specific-4D	ko00900	22 out of 748 2.94117647058824%	57 out of 4736 1.2035472972973%	2.40552e-05	0.00269418	2.44376
Tyrosine metabolism	11 specific-4D	ko00350	18 out of 748 2.40641711229947%	46 out of 4736 0.971283783783784%	0.00010714	0.0119997	2.47756
Carotenoid biosynthesis	11 specific-4D	ko00906	17 out of 748 2.27272727272727%	38 out of 4736 0.802364864864865%	2.13777e-05	0.0023943	2.83254
Photosynthesis - antenna proteins	11 specific-4D	ko00196	10 out of 748 1.33689839572193%	15 out of 4736 0.316722972972973%	1.28457e-05	0.00143871	4.22103
Vitamin B6 metabolism	11 specific-4D	ko00750	8 out of 748 1.06951871657754%	11 out of 4736 0.232263513513514%	3.9525e-05	0.0044268	4.60476
Carbon metabolism	11 specific-2D	ko01200	57 out of 659 8.649468892261%	260 out of 4736 5.48986486486486%	0.000199784	0.0233747	1.57553
Photosynthesis	11 specific-2D	ko00195	36 out of 659 5.46282245827011%	57 out of 4736 1.2035472972973%	7.38635e-18	8.64203e-16	4.53893
Carbon fixation in photosynthetic organisms	11 specific-2D	ko00710	34 out of 659 5.15933232169954%	92 out of 4736 1.94256756756757%	2.07881e-08	2.43221e-06	2.65593
Glyoxylate and dicarboxylate metabolism	11 specific-2D	ko00630	27 out of 659 4.09711684370258%	67 out of 4736 1.41469594594595%	7.55098e-08	8.83464e-06	2.89611
Aminoacyl-tRNA biosynthesis	11 specific-2D	ko00970	26 out of 659 3.9453717754173%	64 out of 4736 1.35135135135135%	1.08798e-07	1.27294e-05	2.91958
Porphyrin and chlorophyll metabolism	11 specific-2D	ko00860	23 out of 659 3.49013657056146%	44 out of 4736 0.929054054054054%	1.57133e-09	1.83845e-07	3.75666
Terpenoid backbone biosynthesis	11 specific-2D	ko00900	19 out of 659 2.88315629742033%	57 out of 4736 1.2035472972973%	0.000146448	0.0171344	2.39555
Tyrosine metabolism	11 specific-2D	ko00350	16 out of 659 2.42792109256449%	46 out of 4736 0.971283783783784%	0.00027956	0.0327085	2.4997
Photosynthesis - antenna proteins	11 specific-2D	ko00196	13 out of 659 1.97268588770865%	15 out of 4736 0.316722972972973%	5.29457e-10	6.19465e-08	6.22843
Tropane, piperidine and pyridine alkaloid biosynthesis	11 specific-2D	ko00960	13 out of 659 1.97268588770865%	24 out of 4736 0.506756756756757%	3.72414e-06	0.000435725	3.89277
Isoquinoline alkaloid biosynthesis	11 specific-2D	ko00950	11 out of 659 1.66919575113809%	26 out of 4736 0.548986486486487%	0.000367709	0.043022	3.0405
Photosynthesis - antenna proteins	common-4D	ko00196	5 out of 44 11.3636363636364%	15 out of 4736 0.316722972972973%	1.53636e-07	8.29636e-06	35.8788
Monoterpenoid biosynthesis	common-2D	ko00902	2 out of 51 3.92156862745098%	4 out of 4736 0.0844594594594595%	0.000672895	0.0376821	46.4314
Plant hormone signal transduction	25 vs 11-4U	ko04075	5 out of 7 71.4285714285714%	242 out of 4736 5.1097972972973%	6.4577e-06	1.93731e-05	13.9787
Galactose metabolism	25 vs 11-2U	ko00052	9 out of 150 6%	70 out of 4736 1.47804054054054%	0.00031472	0.0264365	4.05943
Ribosome biogenesis in eukaryotes	25 specific-4U	ko03008	4 out of 26 15.3846153846154%	93 out of 4736 1.96368243243243%	0.00149616	0.0403964	7.83457
Plant hormone signal transduction	25 specific-2U	ko04075	33 out of 249 13.2530120481928%	242 out of 4736 5.1097972972973%	2.48821e-07	2.41357e-05	2.59365
Phenylpropanoid biosynthesis	25 specific-2U	ko00940	24 out of 249 9.63855421686747%	208 out of 4736 4.39189189189189%	0.000191625	0.0185876	2.19462
Protein processing in endoplasmic reticulum	25 specific-2D	ko04141	21 out of 164 12.8048780487805%	241 out of 4736 5.08868243243243%	6.98996e-05	0.00545217	2.51634
Endocytosis	25 specific-2D	ko04144	14 out of 164 8.53658536585366%	129 out of 4736 2.72381756756757%	0.000124814	0.00973548	3.13405
Steroid biosynthesis	25 specific-2D	ko00100	8 out of 164 4.8780487804878%	37 out of 4736 0.78125%	2.85496e-05	0.00222686	6.2439
