# Supplementary material for: Comparison of anther transcriptomes in response to cold stress at the reproductive stage between susceptible and resistant Japonica rice varieties
Source: BMC Plant Biol. 2022 Oct 26;22:500. doi: 10.1186/s12870-022-03873-6 (PMC9597962; doi:10.1186/s12870-022-03873-6)
Supplement: Supplementary file 11 — Supplementary Material 11 [file 12870_2022_3873_MOESM11_ESM.xls]

## Sheet: Sheet1
Table S11 The DEGs in the plant hormone signal transduction under CST
plant hormone	catagory	#ID	gene_name	gene symbol	11_0	11_2	11_4	25_0	25_2	25_4
abscisic acid	ABF	Os01g0813100	LOC_Os01g59760	OsbZIP09	2.48917	7.02221	4.11706	10.5317	3.39798	7.13507
abscisic acid	ABF	Os03g0322700	LOC_Os03g20650	OsbZIP29	2.53725	0.699388	0.968339	0.817008	1.19593	0.968681
abscisic acid	ABF	Os05g0437700	LOC_Os05g36160	NA	5.35325	11.3757	12.6303	10.0828	8.35947	9.97667
abscisic acid	ABF	Os05g0489700	LOC_Os05g41070	NA	18.4505	47.9828	31.7012	26.3151	26.3185	34.3854
abscisic acid	ABF	Os06g0211200	LOC_Os06g10880	NA	7.84564	42.3385	25.4295	36.6947	28.9399	31.1956
abscisic acid	ABF	Os09g0456200	LOC_Os09g28310	NA	77.7048	44.4877	33.0414	38.9214	29.1959	30.255
abscisic acid	ABF	Os01g0859300	LOC_Os01g64000	OsABI5	0.0175136	0.118295	0.419172	0.0530064	6.33617	0.413529
abscisic acid	ABF	Os01g0867300	LOC_Os01g64730	OsABF1	44.4421	55.53	68.2883	22.4757	58.9454	54.3564
abscisic acid	ABF	Os02g0766700	LOC_Os02g52780	OsbZIP23	56.802	40.4571	45.343	19.7917	54.3388	40.7024
abscisic acid	ABF	Os07g0686100	LOC_Os07g48660	NA	9.20879	6.11613	8.41953	10.9202	2.79042	6.2415
abscisic acid	AHP	Os08g0557700	LOC_Os08g44350	NA	11.7027	32.7839	25.7074	52.0254	16.0191	23.77
abscisic acid	ARF	Os01g0670800	LOC_Os01g48060	NA	5.07895	17.3998	8.62772	26.5134	12.3333	13.3499
abscisic acid	ARF	Os02g0557200	LOC_Os02g35140	NA	14.4284	98.5894	33.2753	64.9922	27.5697	42.8414
abscisic acid	ARF	Os05g0563400	LOC_Os05g48870	NA	54.3635	27.4998	34.8684	24.6458	44.7744	35.7394
abscisic acid	PP2C	Os01g0656200	LOC_Os01g46760	NA	52.3562	9.02274	20.7417	13.6492	18.361	14.9091
abscisic acid	PP2C	Os01g0656250	--	NA	43.53	7.88734	14.109	9.95787	12.8967	11.1433
abscisic acid	PP2C	Os01g0846150	--	NA	46.6418	101.578	157.764	41.3702	131.409	73.556
abscisic acid	PP2C	Os03g0268600	LOC_Os03g16170	NA	16.8548	25.7598	84.3578	10.9925	53.4051	28.6232
abscisic acid	PP2C	Os03g0268750	--	NA	20.4119	37.8716	95.7663	16.271	72.1743	40.7119
abscisic acid	PP2C	Os05g0572700	LOC_Os05g49730	NA	2.23501	2.02253	7.0553	6.12299	7.75661	4.99616
abscisic acid	PP2C	Os09g0325700	LOC_Os09g15670	NA	2.08584	4.93135	13.6294	1.82312	4.81311	5.96215
abscisic acid	PP2C	Os01g0583100	LOC_Os01g40094	NA	101.326	182.844	189.154	78.9973	225.644	116.142
abscisic acid	PP2C	Os01g0846300	LOC_Os01g62760	NA	79.2039	125.176	173.689	63.2533	171.641	96.7206
abscisic acid	PP2C	Os05g0537400	LOC_Os05g46040	NA	36.7527	38.9202	59.0173	22.962	54.0403	44.2095
abscisic acid	PP2C	Os12g0586100	LOC_Os12g39630	NA	4.76953	50.4377	46.5879	37.476	53.7583	55.1899
abscisic acid	PYR/PYL	Os01g0827800	LOC_Os01g61210	NA	0	2.68826	3.28954	1.29884	0.885085	1.18012
abscisic acid	PYR/PYL	Os03g0297600	LOC_Os03g18600	NA	265.5	36.0485	42.6136	18.8959	142.481	29.556
abscisic acid	PYR/PYL	Os10g0573400	LOC_Os10g42280	NA	30.4845	61.932	49.2871	108.402	31.7783	68.5927
abscisic acid	SnRK2	Os03g0610900	LOC_Os03g41460	NA	5.35104	2.63154	4.89582	3.71007	7.46313	5.17861
abscisic acid	SnRK2	Os02g0551100	LOC_Os02g34600	SAPK6	27.238	19.0869	45.5241	15.5035	71.2122	33.9403
abscisic acid	SnRK2	Os03g0390200	LOC_Os03g27280	NA	15.1188	27.5792	25.2709	8.72122	36.685	24.358
abscisic acid	SnRK2	Os04g0432000	LOC_Os04g35240	NA	6.66263	27.2065	12.3615	32.1442	15.6893	15.4874
abscisic acid	SnRK2	Os07g0622000	LOC_Os07g42940	NA	186.803	55.2601	40.7843	69.2198	99.8227	38.3514
abscisic acid	SnRK2	Os10g0564500	LOC_Os10g41490	NA	17.8192	4.72538	18.4425	11.7526	26.4131	17.2224
auxin	AUX/IAA	Os01g0675700	LOC_Os01g48444	NA	109.85	101.943	48.8208	80.8635	56.2594	55.4055
auxin	AUX/IAA	Os01g0231000	LOC_Os01g13030	NA	68.5912	105.855	79.9179	151.742	6.18182	88.8179
auxin	AUX/IAA	Os02g0817600	LOC_Os02g57250	NA	73.3428	56.418	44.126	96.2012	35.7498	56.7451
auxin	AUX/IAA	Os03g0633500	LOC_Os03g43400	NA	0.0465674	0.206997	0.283321	2.11306	0.336092	0.557389
auxin	AUX/IAA	Os01g0178500	LOC_Os01g08320	OsIAA1	44.6141	80.2834	126.367	52.423	150.077	103.052
auxin	AUX/IAA	Os01g0286900	LOC_Os01g18360	NA	1.88134	2.54018	13.9826	2.53981	8.78585	8.0202
auxin	AUX/IAA	Os02g0805100	LOC_Os02g56120	NA	1.3176	0.688025	4.69511	0.336084	3.82069	1.00054
auxin	AUX/IAA	Os03g0742900	LOC_Os03g53150	NA	51.9849	164.882	64.6574	224.322	86.6772	75.2333
auxin	AUX/IAA	Os05g0559400	LOC_Os05g48590	NA	56.9767	146.671	75.8378	41.249	117.046	79.6372
auxin	AUX/IAA	Os06g0166500	LOC_Os06g07040	NA	0.789818	0.193527	5.60314	0.195879	2.18964	3.1238
auxin	AUX/IAA	Os06g0597000	LOC_Os06g39590	NA	48.3168	14.4985	29.7079	16.8929	25.3418	19.8002
auxin	AUX/IAA	Os07g0182400	LOC_Os07g08460	NA	30.3143	85.1263	41.6921	86.8663	43.5251	56.4389
auxin	AUX/IAA	Os02g0228900	LOC_Os02g13520	NA	0.196806	2.45143	0.81454	7.85031	1.6751	2.32778
auxin	AUX/IAA	Os02g0723400	LOC_Os02g49160	NA	1.76649	6.33335	5.05916	7.18111	4.07964	5.79861
auxin	AUX/IAA	Os03g0797800	LOC_Os03g58350	NA	0.401296	33.2516	60.2144	38.38	41.9981	34.5011
auxin	AUX/IAA	Os05g0523300	LOC_Os05g44810	NA	0.804809	8.70858	6.79376	3.89677	16.4995	8.5821
auxin	AUX/IAA	Os06g0335500	LOC_Os06g22870	NA	44.5094	130.676	247.24	316.592	151.539	224.783
auxin	AUX/IAA	Os11g0221000	LOC_Os11g11410	NA	0.123688	10.5865	1.90103	9.93563	2.04127	4.71668
auxin	AUX/IAA	Os12g0601300	LOC_Os12g40890	NA	0.210655	97.6574	32.06	218.795	35.6364	60.9596
auxin	AUX/IAA	Os12g0601400	LOC_Os12g40900	NA	0.266424	47.0065	12.8658	96.7921	31.5556	30.8257
auxin	AUX/IAA	Os01g0190300	LOC_Os01g09450	NA	64.217	18.4432	24.9364	19.0947	33.8291	16.8266
auxin	AUX/IAA	Os01g0741900	LOC_Os01g53880	NA	9.8469	4.8569	3.35668	2.19654	13.265	2.64035
auxin	AUX/IAA	Os08g0109400	LOC_Os08g01780	NA	10.4617	1.57134	3.78994	2.60695	3.28418	3.39876
auxin	AUX1	Os01g0856500	LOC_Os01g63770	NA	80.7383	99.212	220.705	237.551	147.017	214.397
auxin	AUX1	Os10g0147400	LOC_Os10g05690	NA	0	1.97975	0.644014	4.63146	0.291129	1.40147
auxin	AUX1	Os11g0169266	--	NA	0	3.22585	1.09292	30.8936	5.05451	2.06356
auxin	AUX1	Os03g0244600	LOC_Os03g14080	NA	0	3.81042	2.07823	10.6711	0.87442	3.62719
auxin	AUX1	Os05g0447200	LOC_Os05g37470	NA	7.80901	17.7933	38.0706	29.2653	21.6824	25.2773
auxin	AUX1	Os05g0447250	--	NA	6.74412	16.0613	23.8393	27.0718	16.9834	21.4867
auxin	AUX1	Os10g0147566	--	NA	0.061868	4.34593	0.969178	9.06689	0.683196	2.61008
auxin	GH3	Os01g0785400	LOC_Os01g57610	OsGH3-1	0.0484417	32.8261	11.5326	10.2507	15.5607	7.76435
auxin	GH3	Os01g0785500	--	NA	0.105695	66.7622	32.3794	14.8665	30.4631	14.5826
auxin	GH3	Os05g0500900	LOC_Os05g42150	NA	0.0184558	3.57485	8.61071	5.70834	5.12003	4.53515
auxin	GH3	Os05g0500950	--	NA	0.270545	37.6578	61.3062	58.8604	57.0084	47.8122
auxin	GH3	Os06g0499500	LOC_Os06g30440	NA	2.47496	9.26795	4.28077	8.90149	5.20724	7.46835
auxin	GH3	Os06g0499550	--	NA	0.663689	2.21967	1.7078	1.93763	1.22254	2.13457
auxin	SAUR	Os01g0924966	LOC_Os01g70050	NA	1.02079	1.23851	5.30093	0.648213	1.63903	1.35184
auxin	SAUR	Os02g0445600	LOC_Os02g24740	NA	0	0.574333	5.18245	9.80374	2.99714	5.90761
auxin	SAUR	Os02g0643800	LOC_Os02g42990	NA	116.664	9.53729	33.6745	1.65007	75.6119	9.96486
auxin	SAUR	Os02g0769100	LOC_Os02g52990	NA	403.307	42.5705	188.596	43.7586	129.957	123.225
auxin	SAUR	Os04g0537100	LOC_Os04g45370	NA	141.193	11.422	69.4994	16.3366	60.122	32.2075
auxin	SAUR	Os04g0608300	LOC_Os04g51890	NA	0.157449	8.9474	3.83204	11.9704	2.50469	4.01777
auxin	SAUR	Os04g0617050	LOC_Os04g52670	NA	23.8735	43.7857	69.5294	16.4112	91.1895	47.979
auxin	SAUR	Os04g0662200	LOC_Os04g56680	GLO3	0.139418	16.5654	19.8704	79.1076	23.0202	26.8533
auxin	SAUR	Os06g0137400	LOC_Os06g04590	NA	0.201352	15.2325	4.40465	65.2646	2.26793	22.7862
auxin	SAUR	Os06g0671150	LOC_Os06g45950	NA	2.86262	7.37537	13.1554	14.6698	6.72058	7.42067
auxin	SAUR	Os09g0437400	LOC_Os09g26610	NA	0	3.25112	2.01057	3.67773	0.926361	1.44137
auxin	SAUR	Os10g0510500	LOC_Os10g36703	NA	706.989	49.7887	127.173	19.5825	128.934	54.8837
auxin	SAUR	Os12g0626200	LOC_Os12g43110	NA	0.385132	3.29484	131.188	20.4004	69.164	84.6628
auxin	SAUR	Os03g0224200	LOC_Os03g12350	ORR1	44.1519	38.2504	26.5652	16.4336	46.9489	28.4818
auxin	SAUR	Os06g0714300	LOC_Os06g50040	NA	1.77894	1.63937	3.18249	0.475555	5.46218	1.28744
auxin	SAUR	Os06g0714366	--	NA	28.1176	14.7431	51.3229	7.66811	84.6788	25.2455
auxin	SAUR;SnRK2	Os01g0869900	LOC_Os01g64970	SAPK4	62.0872	174.328	183.535	115.862	129.935	117.034
auxin	TIR1	Os05g0150550	--	NA	6.47731	19.3858	11.9072	21.777	14.0232	18.1411
auxin	TIR1	Os05g0150500	LOC_Os05g05800	NA	8.59259	22.2856	18.3712	20.0173	15.5184	16.6646
brassinosteroid	BIR1	Os01g0718300	LOC_Os01g52050	OsBRI1	15.301	47.5256	48.1833	38.2471	25.0128	33.621
brassinosteroid	BKI1	Os08g0474500	LOC_Os08g36970	NA	1.48413	3.62394	17.3901	3.47006	30.9705	10.3034
brassinosteroid	BKI1	Os09g0459500	LOC_Os09g28550	NA	6.89388	12.9581	34.6273	18.7583	37.5733	19.1852
brassinosteroid	BSK	Os10g0571300	LOC_Os10g42110	OsActin	0.471991	22.0898	9.93714	23.4137	4.70829	11.9774
brassinosteroid	BSK	Os03g0132800	LOC_Os03g04050	NA	17.9594	35.1057	29.0578	10.7082	32.7064	24.6852
brassinosteroid	BZR1/2	Os07g0580500	LOC_Os07g39220	NA	78.5109	165.399	125.934	138.414	113.935	125.254
brassinosteroid	CYCD3	Os09g0111100	LOC_Os09g02360	NA	0.495385	9.36947	6.68952	15.9277	2.78497	9.01021
cytokinine	A-ARR	Os02g0557800	LOC_Os02g35180	OsRR2	86.7436	20.8472	18.5925	21.9061	17.2741	17.1149
cytokinine	A-ARR	Os02g0631700	LOC_Os02g42060	OsRR11	0.241152	23.5566	3.36436	33.8747	1.33214	15.4873
cytokinine	A-ARR	Os04g0442300	LOC_Os04g36070	NA	5.70109	6.75271	7.0498	22.6493	6.41221	13.3834
cytokinine	A-ARR	Os12g0139400	LOC_Os12g04500	NA	120.76	4.94347	3.2561	11.1632	3.27677	4.37755
cytokinine	A-ARR	Os04g0673300	LOC_Os04g57720	NA	24.4832	26.0583	17.8721	50.5722	29.7804	16.9328
cytokinine	B-ARR	Os01g0904700	LOC_Os01g67770	ORR6	9.45343	3.23762	5.29853	3.74205	4.37278	4.08736
cytokinine	B-ARR	Os02g0182100	LOC_Os02g08500	NA	5.23474	5.319	1.45127	3.41585	3.29766	2.89487
cytokinine	B-ARR	Os02g0182200	--	NA	13.0692	12.4172	4.48848	7.61654	7.98449	7.56107
cytokinine	B-ARR	Os06g0183100	LOC_Os06g08440	NA	1.36213	15.1725	6.93357	8.15289	9.43175	8.81248
cytokinine	CRE1	Os01g0923700	LOC_Os01g69920	OsHk3	25.9212	60.1298	44.9139	28.902	55.2761	29.1584
ethylene	CTR1	Os02g0527600	LOC_Os02g32610	NA	21.589	13.6304	5.88331	10.9823	28.8915	13.7197
ethylene	EBF1/2	Os02g0200900	LOC_Os02g10700	NA	212.34	116.181	96.0296	87.6245	96.5454	67.8667
ethylene	EBF1/2	Os06g0605900	LOC_Os06g40360	NA	51.418	80.3475	59.458	27.7823	98.3556	44.9811
ethylene	EIN2	Os07g0155600	LOC_Os07g06130	NA	3.86878	17.4274	8.63768	7.82745	12.3759	11.8653
ethylene	EIN3	Os04g0456900	LOC_Os04g38400	NA	0.157907	29.1862	8.56271	9.05009	5.04322	15.7163
ethylene	EIN3	Os07g0685700	LOC_Os07g48630	NA	1448.65	328.824	257.155	80.7527	433.259	144.098
ethylene	EIN3	Os08g0508700	LOC_Os08g39830	NA	0.0398134	0.431807	0.711741	0.833258	0.762009	0.853586
ethylene	EIN3	Os03g0324300	LOC_Os03g20790	NA	38.2404	57.1764	56.9357	10.722	34.2263	22.5013
ethylene	EIN3	Os03g0324200	LOC_Os03g20780	OsEIL1	0.0961027	0.303775	0.0866229	0.36961	6.23408	4.129
ethylene	ERF1/2	Os03g0860100	LOC_Os03g64260	NA	0.086368	2.52172	17.1478	0.0914286	55.5888	1.13144
ethylene	ETR	Os02g0820900	LOC_Os02g57530	NA	33.0601	23.6671	17.6494	18.886	20.5499	14.8223
ethylene	ETR	Os05g0155200	LOC_Os05g06320	NA	1.96377	3.16872	6.29865	6.30243	9.94149	6.00487
ethylene	ETR	Os04g0169100	LOC_Os04g08740	NA	10.8729	19.2116	11.0812	16.6546	41.8393	15.4171
giberellin	GID1	Os05g0407500	LOC_Os05g33730	NA	104.722	562.215	322.67	83.0209	228.452	202.323
giberellin	TF	Os01g0286100	--	NA	30.8725	47.2274	32.6857	10.1794	40.1664	18.5725
jasmonic acid	COI1	Os01g0853400	LOC_Os01g63420	OsCOI1	33.8175	191.263	107.238	186.976	101.6	121.849
jasmonic acid	JAR1	Os05g0586200	LOC_Os05g50890	NA	17.9008	8.15121	8.03026	8.68907	9.71695	8.38807
jasmonic acid	JAZ	Os03g0180800	LOC_Os03g08310	OsJAZ9	17.9521	50.8721	37.7402	22.0102	19.6945	25.6104
jasmonic acid	JAZ	Os03g0180900	LOC_Os03g08320	OsJAZ11	32.7312	7.06863	18.5885	2.00735	145.247	15.3822
jasmonic acid	JAZ	Os03g0181100	LOC_Os03g08330	OsJAZ10	884.305	23.3758	78.2893	5.96897	34.1087	21.7161
jasmonic acid	JAZ	Os03g0402800	LOC_Os03g28940	NA	531.014	18.7573	28.1397	26.5283	44.1138	23.3812
jasmonic acid	JAZ	Os09g0401300	LOC_Os09g23650	NA	274.814	92.3889	96.4079	49.3079	143.97	83.832
jasmonic acid	JAZ	Os10g0391400	LOC_Os10g25230	NA	190.494	0.46734	21.4657	1.05786	13.2124	8.41826
jasmonic acid	JAZ	Os10g0392400	LOC_Os10g25290	NA	508.109	17.5408	61.7848	2.19356	125.563	20.5449
jasmonic acid	JAZ	Os07g0615200	LOC_Os07g42370	NA	498.109	295.934	483.605	365.959	1383.46	525.912
jasmonic acid	JAZ	Os09g0439200	LOC_Os09g26780	NA	12.9698	17.8708	34.8046	17.5282	82.9954	37.0705
salicylic acid	NPR1	Os01g0767900	LOC_Os01g56200	NA	66.9335	32.9496	29.579	13.812	36.7591	26.2431
salicylic acid	NPR1	Os01g0948900	LOC_Os01g72020	NA	1.80639	43.4652	53.8137	20.7508	26.5973	32.8184
salicylic acid	NPR1	Os03g0667100	LOC_Os03g46440	NA	13.3845	3.77833	4.26505	1.09972	8.17305	4.18125
salicylic acid	NPR1	Os11g0141900	LOC_Os11g04600	NA	0.0804525	35.9509	12.3657	58.7631	16.9082	30.9668
salicylic acid	NPR1	Os11g0142101	--	NA	0.25925	39.4437	25.8145	61.0648	18.6009	38.197
salicylic acid	NPR1	Os12g0138500	LOC_Os12g04410	NA	0.0318097	2.81379	2.15593	3.96403	1.23947	2.64517
salicylic acid	NPR1	Os12g0138600	--	NA	0.181712	58.8365	36.8552	100.294	26.325	51.6418
salicylic acid	NPR1	Os01g0194300	LOC_Os01g09800	OsNPR1	18.5214	20.137	23.9048	8.93768	41.2762	24.0281
salicylic acid	PR-1	Os07g0129200	LOC_Os07g03710	NA	33.4696	0.0749755	12.191	0.037378	8.51766	42.2074
salicylic acid	TGA	Os01g0859500	LOC_Os01g64020	OsbZIP11	1.25259	4.90855	7.15864	3.60218	7.10549	4.56047
salicylic acid	TGA	Os02g0194900	LOC_Os02g10140	OsbZIP17	2.93732	0.4308	5.2626	0.598165	4.20536	2.29579
salicylic acid	TGA	Os06g0265400	LOC_Os06g15480	NA	0.102891	5.22486	7.10709	8.64582	1.84363	7.12614
salicylic acid	TGA	Os06g0614100	LOC_Os06g41100	NA	1.59819	0.101778	2.45746	0.273915	1.81002	1.05718
salicylic acid	TGA	Os08g0176900	LOC_Os08g07970	NA	9.8142	7.92199	40.3043	22.4654	31.0418	18.1058
salicylic acid	TGA	Os08g0177000	--	NA	4.23154	4.62509	31.7193	11.6236	25.8231	13.5702
salicylic acid	TGA	Os09g0280500	LOC_Os09g10840	NA	0.927326	0.0230815	3.05702	0.196407	3.15133	1.50148
salicylic acid	TGA	Os09g0489500	LOC_Os09g31390	NA	0.164171	9.40404	2.18604	5.88309	2.07964	4.13322
salicylic acid	TGA	Os11g0152700	LOC_Os11g05480	NA	0.534965	1.65331	0.955824	4.59058	1.21782	2.05942
salicylic acid	TGA	Os12g0152900	LOC_Os12g05680	NA	1.05763	2.8921	2.15363	2.85582	2.04542	2.51373
salicylic acid	TGA	Os07g0687700	LOC_Os07g48820	NA	37.386	22.0252	26.4989	9.5757	37.2069	19.2508
salicylic acid	TGA	Os03g0318600	LOC_Os03g20310	OsbZIP1	34.092	35.5502	40.8342	12.9637	62.228	39.0023
