# Supplementary material for: Comparison of anther transcriptomes in response to cold stress at the reproductive stage between susceptible and resistant Japonica rice varieties
Source: BMC Plant Biol. 2022 Oct 26;22:500. doi: 10.1186/s12870-022-03873-6 (PMC9597962; doi:10.1186/s12870-022-03873-6)
Supplement: Supplementary file 12 — Supplementary Material 12 [file 12870_2022_3873_MOESM12_ESM.xls]

## Sheet: Sheet1
Table S12 Annotation of the DEGs invovled in PPI analysis
#ID	PPI number	Annotation
Os05g0150550	3	--
Os09g0459500	2	--
Os12g0152900	5	Basic region leucine zipper
Os01g0827800	6	abscisic acid receptor-related
Os03g0297600	3	abscisic acid receptor-related
Os10g0573400	2	abscisic acid receptor-related
Os01g0948900	8	Ankyrin repeat
Os12g0138600	1	Ankyrin repeat
Os03g0860100	2	AP2 domain
Os01g0675700	3	AUX/IAA family-related
Os02g0228900	7	AUX/IAA family-related
Os02g0723400	3	AUX/IAA family-related
Os05g0523300	1	AUX/IAA family-related
Os05g0559400	1	AUX/IAA family-related
Os06g0335500	3	AUX/IAA family-related
Os12g0601400	3	AUX/IAA family-related
Os01g0813100	7	basic region leucine zipper-related
Os01g0859300	9	basic region leucine zipper-related
Os01g0867300	7	basic region leucine zipper-related
Os02g0766700	5	basic region leucine zipper-related
Os05g0437700	2	basic region leucine zipper-related
Os05g0489700	2	basic region leucine zipper-related
Os07g0686100	2	basic region leucine zipper-related
Os09g0456200	2	basic region leucine zipper-related
Os06g0211200	2	basic region leucine zipper-related
Os11g0141900	6	Domain of unknown function
Os03g0324200	3	ethylene insensitive 3-related
Os03g0324300	5	ethylene insensitive 3-related
Os07g0685700	4	ethylene insensitive 3-related
Os08g0508700	4	ethylene insensitive 3-related
Os05g0155200	4	His Kinase A (phospho-acceptor) domain
Os01g0923700	10	His Kinase A (phospho-acceptor) domain
Os08g0557700	31	Hpt domain
Os01g0718300	76	Leucine rich repeat
Os01g0853400	30	Leucine Rich repeats
Os02g0182200	2	Myb-like DNA-binding domain
Os07g0155600	2	Natural resistance-associated macrophage protein
Os01g0767900	11	NPR1/NIM1 like defence protein C-related
Os01g0194300	17	NPR1/NIM1 like defence protein C-related
Os03g0667100	7	NPR1/NIM1 like defence protein C-related
Os02g0527600	34	Protein kinase domain
Os01g0656250	29	protein phosphatase 2C-related
Os01g0846150	39	protein phosphatase 2C-related
Os01g0846300	39	protein phosphatase 2C-related
Os03g0268600	27	protein phosphatase 2C-related
Os03g0268750	2	protein phosphatase 2C-related
Os05g0537400	4	protein phosphatase 2C-related
Os01g0583100	46	protein phosphatase 2C-related
Os01g0656200	29	protein phosphatase 2C-related
Os05g0572700	4	protein phosphatase 2C-related
Os09g0325700	4	protein phosphatase 2C-related
Os04g0442300	7	response regulator receiver domain-related
Os04g0169100	7	response regulator receiver domain-related
Os02g0820900	10	response regulator receiver domain-related
Os01g0904700	27	response regulator receiver domain-related
Os03g0224200	10	response regulator receiver domain-related
Os06g0183100	2	response regulator receiver domain-related
Os01g0869900	14	serine/threonine-protein kinase-related
Os02g0551100	15	serine/threonine-protein kinase-related
Os03g0390200	11	serine/threonine-protein kinase-related
Os03g0610900	11	serine/threonine-protein kinase-related
Os04g0432000	12	serine/threonine-protein kinase-related
Os10g0564500	47	serine/threonine-protein kinase-related
Os12g0586100	47	serine/threonine-protein kinase-related
Os09g0439200	3	tify domain-related
Os03g0180800	3	tify domain-related
Os03g0180900	2	tify domain-related
Os03g0181100	3	tify domain-related
Os03g0402800	5	tify domain-related
Os07g0615200	5	tify domain-related
Os09g0401300	6	tify domain-related
Os10g0391400	3	tify domain-related
Os10g0392400	3	tify domain-related
Os01g0859500	3	transcription factor HBP-related
Os03g0318600	2	transcription factor HBP-related
Os06g0265400	1	transcription factor HBP-related
Os06g0614100	1	transcription factor HBP-related
Os07g0687700	1	transcription factor HBP-related
Os09g0280500	1	transcription factor HBP-related
Os09g0489500	1	transcription factor HBP-related
Os11g0152700	1	transcription factor HBP-related
note: "--"indicates no annotation
