# Supplementary material for: Comparison of anther transcriptomes in response to cold stress at the reproductive stage between susceptible and resistant Japonica rice varieties
Source: BMC Plant Biol. 2022 Oct 26;22:500. doi: 10.1186/s12870-022-03873-6 (PMC9597962; doi:10.1186/s12870-022-03873-6)
Supplement: Supplementary file 13 — Supplementary Material 13 [file 12870_2022_3873_MOESM13_ESM.xls]

## Sheet: Sheet1
Table S13 The expression level of the ten hub genes with co-expressed genes≥30 identified in PPI analysis
plant hormone	catagory	#ID	gene symbol	hub gene number	11_0_2_FDR	11_0_2_log2FC	11_0_2_regulated	11_0_4_FDR	11_0_4_log2FC	11_0_4_regulated	25_0_2_FDR	25_0_2_log2FC	25_0_2_regulated	25_0_4_FDR	25_0_4_log2FC	25_0_4_regulated
abscisic acid	PP2C	Os01g0846150	NA	39	2.93117e-05	1.0413	up	1.03945e-11	1.59891	up	1.77041e-05	1.58834	up	0.491497	0.823621	normal
abscisic acid	PP2C	Os01g0583100	NA	46	4.13585e-07	1.55483	up	0.000715397	1.85485	up	0.0042196	0.701086	normal	0.280065	0.609047	normal
abscisic acid	PP2C	Os01g0846300	NA	39	2.11457e-05	1.32255	up	0.177275	0.835139	normal	0.684424	-0.114486	normal	0.540765	0.546171	normal
abscisic acid	PP2C	Os12g0586100	SAPK9	47	0.122632	0.510052	normal	0.245301	0.569338	normal	4.17603e-36	3.19183	up	2.0654e-38	3.21923	up
abscisic acid	SnRK	Os03g0610900	SAPK10	36	0.00898897	-1.1726	down	0.764474	-0.135682	normal	0.0219077	1.08648	normal	0.442668	0.558528	normal
abscisic acid	SnRK2	Os10g0564500	SAPK3	47	6.77723e-05	-2.06874	down	0.668993	-0.201032	normal	0.00607567	1.1743	up	0.386405	0.578766	normal
brassinosteroid	BIR1	Os01g0718300	OsBRI1	76	1.82853e-13	1.72775	up	0.108104	1.06959	normal	0.000764396	-1.07816	down	0.430465	-0.41527	normal
cytokinine	AHP	Os08g0557700	OHP1	31	5.88062e-06	1.43867	up	0.00164123	1.02627	up	1.16586e-06	-1.70074	down	0.0185871	-1.05844	normal
ethylene	CTR1	Os02g0527600	NA	35	0.00133174	-0.877842	normal	5.21942e-09	-1.7429	down	2.47648e-06	1.59629	up	0.617828	0.510181	normal
jasmonic acid	COI1	Os01g0853400	OsCOI1	30	1.27572e-21	2.27233	up	1.84518e-11	1.60063	up	0.0214508	-0.836808	normal	0.327271	-0.573133	normal
