# Supplementary material for: Comparison of anther transcriptomes in response to cold stress at the reproductive stage between susceptible and resistant Japonica rice varieties
Source: BMC Plant Biol. 2022 Oct 26;22:500. doi: 10.1186/s12870-022-03873-6 (PMC9597962; doi:10.1186/s12870-022-03873-6)
Supplement: Supplementary file 14 — Supplementary Material 14 [file 12870_2022_3873_MOESM14_ESM.xlsx]

## Sheet: 14-1
Table S14-1 Relative expression level of the DEGs in RT-PCR vatification
Cultivars	Treatment days	Relative expresion level
		OsABF1	OsbZIP23	OsJAZ10	OsJAZ11	OsSAPK4	OsSAPK6	OsICE1	OsDREB1A	OsMAP1	OsMYB2	OsCATC	RSUS1
LJ11	0d	0.86982	1.02222	0.997229	0.992632	0.801421	0.889604	1.00416	1.01684	1.01597	1.00416	0.984042	1.03329
LJ11	0d	1.22624	1.02903	1.01541	1.09186	1.09502	1.28352	1.03631	1.02249	1.02116	1.03631	0.997356	1.0761
LJ11	0d	0.905085	0.974685	1.00632	0.954478	1.13201	0.852965	1.00715	0.994829	1.01465	1.00715	0.998634	1.00328
LJ11	2d	1.00217	0.752535	0.171672	0.60067	1.90294	0.76995	0.537766	0.276023	0.225346	0.355346	0.335632	3.39348
LJ11	2d	0.732812	0.72748	0.174297	0.543977	2.73583	0.834127	0.3838	0.351706	0.18021	0.38021	0.391299	3.40884
LJ11	2d	0.867491	0.715894	0.178114	0.572324	2.31939	0.993976	0.404297	0.28969	0.253048	0.330482	0.416229	3.80508
LJ11	4d	0.670169	0.90069	0.432536	0.955925	1.66458	0.984149	0.879405	0.328888	0.34069	0.41069	0.256321	3.58314
LJ11	4d	0.809618	0.936204	0.475054	0.91539	1.82349	0.75921	0.857264	0.34823	0.323364	0.323364	0.218331	2.18449
LJ11	4d	0.739894	0.95716	0.495306	0.935657	1.74403	1.16007	0.594083	0.556779	0.298016	0.498016	0.261839	2.57775
LJ25	0d	0.995038	1.00305	1.00416	1.09504	0.995038	1.09331	1.06451	1.18853	1.05039	1.00359	1.15297	1.13711
LJ25	0d	1.16177	1.01171	1.03631	0.998993	0.923917	0.912951	0.969825	1.26586	1.00404	1.00116	1.11415	0.875717
LJ25	0d	0.872246	1.0084	1.00715	0.947356	1.08823	1.00313	0.969774	1.11319	1.01474	1.00603	1.09195	1.01168
LJ25	2d	1.63975	2.4072	2.8538	5.35892	1.16801	2.08223	5.69485	1.17475	2.73563	4.73563	2.17475	0.64102
LJ25	2d	1.44268	2.28943	2.81899	5.60929	0.943365	1.91578	5.43657	1.60149	3.02091	6.72091	2.20299	0.716942
LJ25	2d	2.00176	2.45762	2.83639	5.95589	1.20977	1.999	4.99202	1.06297	2.91623	4.91623	2.06297	0.592788
LJ25	4d	0.813529	1.32826	2.0711	2.91769	1.05661	1.69011	7.42419	1.92087	1.55632	1.15632	0.896117	1.07947
LJ25	4d	1.82416	1.37151	2.05403	2.84542	0.817895	1.96727	6.59307	2.69257	1.68331	1.31833	0.828734	0.904234
LJ25	4d	1.74456	1.30262	2.06257	2.85166	0.93988	1.5759	5.88541	1.91798	1.66184	1.46184	1.06506	0.803253

## Sheet: 14-2
Table S14-2 FPKM of the DEGs in RNA-Seq analysis
gene symbol	log2FPKM
	11_0-1	11_0-2	11_0-3	11_2-1	11_2-2	11_2-3	11_4-1	11_4-2	11_4-3	25-0_1	25_0-2	25_0-3	25_2-1	25_2-2	25_2-3	25_4-1	25_4-2	25_4-3
OsABF1	5.6875	5.27156	5.43172	6.0285	5.27875	5.51674	6.23487	5.86767	5.9369	4.41487	4.53393	4.51919	5.60293	6.11456	5.46062	6.31649	5.12907	5.59621
OsbZIP23	6.0514	5.64675	5.75448	5.38709	5.34526	5.28785	5.43227	5.63621	5.57005	4.04369	4.8497	3.81241	5.73995	5.78748	5.01469	6.12731	4.46304	4.91398
OsSAPK6	4.82445	4.71164	4.76434	3.96065	5.68521	4.49852	5.61183	5.05237	5.39732	3.83122	4.26654	3.7038	6.26793	6.03041	4.28538	5.25531	4.74345	5.20317
OsSAPK4	5.95636	5.99852	5.91251	7.52975	7.11319	7.35637	7.66543	7.47566	7.35805	6.68959	6.9816	6.8825	6.84476	7.17919	7.05736	7.09004	6.81512	6.67601
OsJAZ11	5.31497	4.37412	5.23454	2.43181	2.99507	3.12789	4.01329	3.18722	4.3943	1.10262	1.45078	0.190362	6.5407	7.62493	5.03215	3.01676	4.40788	4.07255
OsJAZ10	10.4319	8.95936	9.59568	4.15464	3.77998	4.85506	5.62142	4.58227	6.74618	2.82499	2.31509	2.54707	4.75014	5.36828	5.99664	4.82785	4.60409	3.63543
OsDREB1A	12.0954	12.1279	12.2385	1.89843	1.69711	2.6435	2.81252	1.91308	3.52517	-0.190821	-1.92006	-1.5216	-0.86046	0.473278	2.05887	1.08566	1.86984	1.70307
OsICE1	6.09226	4.14603	5.8054	1.17915	0.731566	4.29139	4.13403	4.48926	2.47596	-2.00717	-3.44993	-4.33624	5.7484	1.94054	5.6154	2.01978	4.07984	2.87985
OsMYB2	6.49768	6.33953	6.49842	-0.382107	1.24237	1.86003	3.77338	0.658509	4.44674	-2.58492	-2.30895	-3.66819	3.76738	4.11553	1.9984	1.9091	1.51119	2.41719
OsMAP1	8.17459	7.52158	8.08552	4.19306	5.02949	4.83753	4.87371	4.23398	5.71079	3.92126	4.627	4.26943	6.27085	6.27168	4.50024	4.20106	4.2824	4.55393
RSUS1	2.52129	1.6049	2.87931	7.50827	8.50308	7.58035	8.06369	8.12209	7.3631	9.33746	9.68751	9.68957	8.27154	9.00079	8.56626	6.59578	8.86115	7.79961
OsCATC	11.6682	12.2278	12.3207	4.99983	7.1747	5.01135	6.38293	4.80529	6.38545	5.35526	4.98102	5.35892	7.17444	7.5125	6.20349	6.29561	4.84851	6.69636

## Sheet: 14-3
Table S14-3 Statistical correlation analyses on the results of RNA-Seq and qRT-PCR
gene symbol	11-0-2_log2FC	11-0-4_log2FC	25-0_2_log2FC	25-0_4_log2FC	11-0-2_log2RT	11-0-4_log2RT	25-0-2_log2RT	25-0-4_log2RT
OsJAZ11	-2.34522	-0.856972	6.24972	3.03034	-0.805097	-0.0959476	2.49604	1.52185
OsJAZ10	-5.21646	-3.75546	2.53134	1.93556	-2.5171	-1.09655	1.50406	1.04444
OsABF1	0.140369	0.513737	1.47116	1.31513	-0.20508	-0.43461	0.761055	0.546711
OsbZIP23	-0.626454	-0.322906	1.54469	1.11445	-0.450145	-0.102603	1.25384	0.4159
OsSAPK6	-0.659903	0.438507	2.17933	1.18091	-0.207531	-0.0472071	0.99928	0.802754
OsSAPK4	1.45047	1.05237	0.03519	-0.0115878	1.21374	0.802427	0.146719	-0.0921445
OsDREB1A	-9.82065	-9.23253	1.90851	2.83614	-1.70931	-1.28174	2.42613	2.72993
OsICE1	-4.60356	-1.61876	8.77675	5.46132	-1.17803	-0.364167	2.42613	2.72993
OsMYB2	-5.3153	-2.5062	6.9859	4.83129	-1.4927	-1.28388	2.44826	0.391948
OsMAP1	-3.42001	-2.7501	1.90223	0.0756125	-2.18748	-1.64075	1.53153	0.708253
OsCATC	-7.1741	-5.9148	2.02872	0.911337	-1.39194	-2.02622	1.10226	-0.104746
RSUS1	5.23197	4.41239	-1.42184	-1.97808	1.82204	1.47602	-0.620934	-0.106272
