# Supplementary material for: Comparison of anther transcriptomes in response to cold stress at the reproductive stage between susceptible and resistant Japonica rice varieties
Source: BMC Plant Biol. 2022 Oct 26;22:500. doi: 10.1186/s12870-022-03873-6 (PMC9597962; doi:10.1186/s12870-022-03873-6)
Supplement: Supplementary file 15 — Supplementary Material 15 [file 12870_2022_3873_MOESM15_ESM.xls]

## Sheet: 15
Table S15 Empty grains rates of LN98325 and LJ3013 under CST
Treatment days	Empty grain rates (%)
	LN98325						LJ3013
0	7.9	9.3	10.8	11.2	9.9	10.1	10.3	11.2	9.2	8.8	8.3	9.5
2	36.3	39.5	43.3	40.9	46.8	45.3	15.6	15.1	18.2	15.3	13.8	16.3
4	68.2	66.5	70.7	60.8	63.3	59.9	38.9	39.7	38.6	40.6	43.8	43.7
