# Supplementary material for: Comparison of anther transcriptomes in response to cold stress at the reproductive stage between susceptible and resistant Japonica rice varieties
Source: BMC Plant Biol. 2022 Oct 26;22:500. doi: 10.1186/s12870-022-03873-6 (PMC9597962; doi:10.1186/s12870-022-03873-6)
Supplement: Supplementary file 16 — Supplementary Material 16 [file 12870_2022_3873_MOESM16_ESM.xlsx]

## Sheet: 16
Table S16 Relative expression level of the twevel DEGs in LN98325 and LJ3013 under CST
Cultivars	Treatment days	Relative expresion level
		OsABF1	OsbZIP23	OsJAZ10	OsJAZ11	OsSAPK4	OsSAPK6	OsICE1	OsDREB1A	OsMAP1	OsMYB2	OsCATC	RSUS1
LN98325	0d	0.897349	1.03341	1.00047	0.988158	1.03318	0.973845	0.87205	1.00085	1.00334	1.09141	0.984042	1.0102
LN98325	0d	1.22114	1.07461	0.997229	1.0913	1.0948	1.13297	1.02915	1.02249	1.02775	1.08933	0.997356	1.05616
LN98325	0d	0.92104	0.970297	1.1336	0.953573	1.13517	1.1453	1.01415	1.02224	0.999777	0.951081	0.998634	1.01053
LN98325	2d	0.547029	0.838534	0.352896	0.580927	2.29743	0.763491	0.967981	0.687464	0.586403	0.614208	0.504205	2.31691
LN98325	2d	0.883637	0.708013	0.44788	0.606469	1.90294	0.885403	0.51543	0.527518	0.472316	0.701967	0.42415	2.63436
LN98325	2d	0.797037	0.76296	0.356915	0.543343	2.39963	0.941156	0.743467	0.548712	0.534255	0.634069	0.450764	2.62772
LN98325	4d	0.803129	1.05235	0.432536	0.878789	1.37372	0.781874	1.06521	0.7476	0.725077	0.269211	0.655097	1.7872
LN98325	4d	0.633563	0.848169	0.475054	0.851986	1.66029	0.658142	0.857264	0.65395	0.67103	0.379259	0.58323	1.78398
LN98325	4d	0.551326	1.15432	0.495306	0.89281	1.81778	0.656162	0.934629	0.832849	0.565323	0.418066	0.463682	1.98897
LJ3013	0d	0.97829	1.02726	1.00585	0.973316	1.04084	1.09331	1.00625	1.01479	1.07537	1.08118	0.970016	1.03235
LJ3013	0d	1.1453	1.00754	1.08761	1.00143	0.981183	0.99097	1.06827	1.11263	1.02939	1.00609	1.04939	1.08355
LJ3013	0d	0.920744	1.02231	1.01074	0.973346	1.08431	0.963791	0.9367	1.00964	1.04209	1.00983	1.05757	1.0245
LJ3013	2d	1.3048	2.23428	1.43635	3.035	0.690737	1.99494	3.01179	1.2321	2.42611	2.42149	3.19247	0.72147
LJ3013	2d	1.76946	2.29738	1.59966	2.67813	0.8463	1.89238	2.85619	0.926264	1.64217	3.07801	3.46309	0.685884
LJ3013	2d	1.69799	2.05087	1.74411	2.84157	0.606446	1.66865	2.49845	1.05836	2.30565	1.9956	3.57846	0.562704
LJ3013	4d	1.46115	2.58442	2.07105	3.02266	0.858232	2.37862	2.00447	1.8456	1.3317	2.80065	1.82836	0.619504
LJ3013	4d	1.85696	2.53924	2.06721	2.73863	0.817895	2.10073	2.47626	1.36417	1.99804	3.35447	1.95967	0.779123
LJ3013	4d	1.63952	2.18119	1.9201	2.5836	0.711034	2.01566	2.12169	1.35099	1.34817	3.64447	1.99723	0.744878
